# Supplementary material for: Exact Rovibronic Equivalence of the Adiabatic and Diabatic Representations of N‐Coupled State Diatomic Systems
Source: J Comput Chem. 2025 Jul 22;46(20):e70181. doi: 10.1002/jcc.70181 (PMC12281130; doi:10.1002/jcc.70181)
Supplement: Supplementary file 1 — Data S1: Supporting Information. [file JCC-46-0-s001.zip]

Archive with 16 entries (15 files):
- supplementary_material/
- supplementary_material/10State_adiabatic_Fully-Coupled.inp
- supplementary_material/10State_diabatic_Fully-Coupled.inp
- supplementary_material/CH_adiabatic_approximation-I.inp
- supplementary_material/CH_adiabatic_approximation-II.inp
- supplementary_material/CH_adiabatic_approximation-III.inp
- supplementary_material/CH_adiabatic_Fully-Coupled.inp
- supplementary_material/CH_diabatic_approximation-IV.inp
- supplementary_material/CH_diabatic_Fully-Coupled.inp
- supplementary_material/N2_adiabatic_approximation-I.inp
- supplementary_material/N2_adiabatic_approximation-II.inp
- supplementary_material/N2_adiabatic_approximation-III.inp
- supplementary_material/N2_adiabatic_Fully-Coupled.inp
- supplementary_material/N2_diabatic_approximation-IV.inp
- supplementary_material/N2_diabatic_Fully-Coupled.inp
- supplementary_material/README.md
