# Supplementary material for: Exact Rovibronic Equivalence of the Adiabatic and Diabatic Representations of N‐Coupled State Diatomic Systems
Source: J Comput Chem. 2025 Jul 22;46(20):e70181. doi: 10.1002/jcc.70181 (PMC12281130; doi:10.1002/jcc.70181)
Supplement: Supplementary file 1 — Data S1: Supporting Information. [file JCC-46-0-s001.zip › supplementary_material/10State_adiabatic_Fully-Coupled.inp]

atoms C N

nstates 10

jrot 0

grid
  npoints 2001
  range   0.9 7.0
  type 0
end

(PRINT_PECS_AND_COUPLINGS_TO_FILE)

CONTRACTION
 vib
 vmax 1000
END

DIAGONALIZER
SYEVR
nroots 50
end

symmetry Cs(M)

poten 1^1Sigma 
name '1^1Sigma'
symmetry +
lambda 0
mult 1
type  grid
values
	0.9	66707.78021555542
	0.90305	65761.19259256487
	0.9061	64824.78500933139
	0.90915	63898.4712287274
	0.9122	62982.16568609477
	0.91525	62075.783484178704
	0.9183	61179.24038809688
	0.92135	60292.45282034563
	0.9244	59415.33785584144
	0.92745	58547.813217003444
	0.9305	57689.79726886646
	0.93355	56841.20901423581
	0.9366000000000001	56001.96808887416
	0.9396500000000001	55171.99475672513
	0.9427000000000001	54351.20990517212
	0.9457500000000001	53539.53504033285
	0.9488000000000001	52736.89228238744
	0.9518500000000001	51943.204360941025
	0.9549000000000001	51158.39461042254
	0.9579500000000001	50382.38696551525
	0.9610000000000001	49615.1059566223
	0.9640500000000001	48856.47670536506
	0.9671	48106.42492011496
	0.9701500000000001	47364.87689155883
	0.9732	46631.759488296135
	0.9762500000000001	45907.00015246939
	0.9793	45190.52689542633
	0.9823500000000001	44482.268293414476
	0.9853999999999999	43782.15348330719
	0.98845	43090.11215836142
	0.9914999999999999	42406.07456400693
	0.99455	41729.971493665864
	0.9976	41061.73428460453
	1.00065	40401.294813814
	1.0037	39748.585493922605
	1.00675	39103.53926913757
	1.0098	38466.08961121734
	1.01285	37836.170515472884
	1.0159	37213.71649679897
	1.01895	36598.66258573427
	1.022	35990.944324551005
	1.02505	35390.497763372754
	1.0281	34797.25945632137
	1.03115	34211.16645769191
	1.0342	33632.156318156056
	1.03725	33060.16708099291
	1.0403	32495.1372783481
	1.04335	31937.00592752002
	1.0464	31385.712527273332
	1.04945	30841.19705418002
	1.0525	30303.399958986614
	1.05555	29772.26216300857
	1.0586	29247.725054550865
	1.0616500000000002	28729.730485355
	1.0647	28218.220767072213
	1.0677500000000002	27713.138667761617
	1.0708	27214.427408415515
	1.0738500000000002	26722.03065950854
	1.0769	26235.892537573316
	1.07995	25755.95760180027
	1.083	25282.170850662864
	1.08605	24814.477718567097
	1.0891	24352.824072525647
	1.09215	23897.15620885627
	1.0952	23447.42084990401
	1.09825	23003.565140787625
	1.1013	22565.536646169436
	1.10435	22133.28334704868
	1.1074	21706.75363757825
	1.11045	21285.8963219044
	1.1135	20870.660611029438
	1.11655	20460.996119697076
	1.1196000000000002	20056.852863300264
	1.1226500000000001	19658.181254811643
	1.1257000000000001	19264.932101735547
	1.1287500000000001	18877.056603082547
	1.1318000000000001	18494.50634636559
	1.1348500000000001	18117.233304617388
	1.1379000000000001	17745.18983342978
	1.1409500000000001	17378.32866801375
	1.1440000000000001	17016.602920280817
	1.1470500000000001	16659.966075945034
	1.1501000000000001	16308.37199164585
	1.1531500000000001	15961.774892091193
	1.1562000000000001	15620.129367220998
	1.1592500000000001	15283.390369390645
	1.1622999999999999	14951.513210574554
	1.16535	14624.453559589081
	1.1683999999999999	14302.167439335484
	1.17145	13984.6112240615
	1.1744999999999999	13671.741636642862
	1.17755	13363.515745882964
	1.1806	13059.890963832022
	1.18365	12760.825043124154
	1.1867	12466.276074333262
	1.18975	12176.202483346904
	1.1928	11890.563028758173
	1.19585	11609.316799275342
	1.1989	11332.423211149115
	1.20195	11059.8420056173
	1.205	10791.533246366493
	1.20805	10527.457317010965
	1.2111	10267.574918588076
	1.21415	10011.847067070506
	1.2172	9760.235090894541
	1.22025	9512.700628504754
	1.2233	9269.205625914394
	1.22635	9029.71233428158
	1.2294	8794.183307500949
	1.23245	8562.581399810473
	1.2355	8334.869763413351
	1.23855	8111.011846114645
	1.2416	7890.971388972417
	1.24465	7674.712423963183
	1.2477	7462.199271661386
	1.25075	7253.396538932569
	1.2538	7048.269116640183
	1.25685	6846.7821773654905
	1.2599	6648.901173140515
	1.26295	6454.591833193638
	1.266	6263.820161707543
	1.26905	6076.552435589268
	1.2721	5892.7552022520085
	1.27515	5712.395277408362
	1.2782	5535.439742874659
	1.28125	5361.855944386103
	1.2843	5191.611489422301
	1.28735	5024.674245042811
	1.2904	4861.012335732362
	1.29345	4700.594141255387
	1.2965	4543.388294519305
	1.29955	4389.363679446312
	1.3026	4238.489428853088
	1.30565	4090.734922338058
	1.3087000000000002	3946.06978417557
	1.31175	3804.463881216746
	1.3148	3665.887320796076
	1.31785	3530.3104486436296
	1.3209000000000002	3397.7038468019755
	1.32395	3268.038331547359
	1.327	3141.284951314333
	1.33005	3017.414984623405
	1.3331	2896.3999380107753
	1.33615	2778.2115439594236
	1.3392	2662.8217588308553
	1.34225	2550.2027607965993
	1.3453	2440.326947768498
	1.34835	2333.1669353270217
	1.3514	2228.6955546463805
	1.35445	2126.8858504155496
	1.3575	2027.7110787540205
	1.36055	1931.144705121039
	1.3636	1837.1604022171387
	1.36665	1745.7320478765478
	1.3697000000000001	1656.8337229490462
	1.37275	1570.4397091698029
	1.3758000000000001	1486.524487015352
	1.37885	1405.0627335442987
	1.3819000000000001	1326.0293202204866
	1.38495	1249.3993107169563
	1.3880000000000001	1175.1479586983096
	1.39105	1103.2507055794158
	1.3941000000000001	1033.6831782577183
	1.39715	966.4211868167977
	1.4002000000000001	901.4407221980873
	1.4032499999999999	838.717953837936
	1.4063	778.229227266479
	1.4093499999999999	719.9510616650641
	1.4124	663.8601473781519
	1.4154499999999999	609.9333433758429
	1.4185	558.1476746623457
	1.4215499999999999	508.4803296258733
	1.4245999999999999	460.9086573245304
	1.4276499999999999	415.41016470280465
	1.4307	371.96251373245923
	1.4337499999999999	330.5435184713624
	1.4368	291.1311420330085
	1.4398499999999999	253.70349345914747
	1.4429	218.2388244869553
	1.4459499999999998	184.71552620173406
	1.449	153.11212556508872
	1.4520499999999998	123.40728180783753
	1.4551	95.57978267571252
	1.4581499999999998	69.60854051507431
	1.4612	45.47258818442879
	1.4642499999999998	23.15107477642414
	1.4673	2.6232611333753084
	1.4703499999999998	-16.13148486209093
	1.4734	-33.13369324161931
	1.4764499999999998	-48.403797173090425
	1.4795	-61.9621384745119
	1.4825499999999998	-73.82897344661615
	1.4856	-84.02447905385179
	1.48865	-92.56875948629204
	1.4917000000000002	-99.48185313851673
	1.49475	-104.78374004512261
	1.4978000000000002	-108.49434981682998
	1.50085	-110.63357012573806
	1.5039000000000002	-111.22125579359181
	1.50695	-110.27723854273245
	1.5100000000000002	-107.82133747601529
	1.51305	-103.8733703593416
	1.5161000000000002	-98.45316578874372
	1.51915	-91.580576333306
	1.5222	-83.27549275566798
	1.5252499999999998	-73.55785942373132
	1.5283	-62.44769104050329
	1.5313499999999998	-49.96509083411593
	1.5344	-36.130270367049434
	1.5374499999999998	-20.963571142939145
	1.5405	-4.485488211060783
	1.5435499999999998	13.283304006555682
	1.5466	32.3219234125404
	1.54965	52.609249171302054
	1.5527000000000002	74.12388756505561
	1.55575	96.84413440680873
	1.5588000000000002	120.74793360185822
	1.56185	145.81283139623883
	1.5649000000000002	172.01592579056614
	1.56795	199.33381052917593
	1.5710000000000002	227.74251299710068
	1.57405	257.2174252692589
	1.5771000000000002	287.7332274568812
	1.58015	319.2638023834943
	1.5832000000000002	351.7821404962506
	1.58625	385.260233775879
	1.5893000000000002	419.66895724982487
	1.59235	454.97793653635017
	1.5954000000000002	491.15539965335574
	1.59845	528.1680111136297
	1.6015000000000001	565.9806861014215
	1.60455	604.5563822860718
	1.6076000000000001	643.8558665849082
	1.6106500000000001	683.8374539494775
	1.6137000000000001	724.4567150343073
	1.6167500000000001	765.6661494397015
	1.6198000000000001	807.4148211369543
	1.62285	849.6479527368126
	1.6259000000000001	892.3064755228522
	1.6289500000000001	935.326532739703
	1.6320000000000001	978.6389346362664
	1.63505	1022.1685653926984
	1.6381000000000001	1065.8337445371415
	1.64115	1109.545549070436
	1.6442	1153.2071076129957
	1.6472499999999999	1196.7128848646296
	1.6503	1239.9479839449048
	1.65335	1282.7875061343295
	1.6564	1325.0960223864972
	1.6594499999999999	1366.7272286096274
	1.6625	1407.5238763967793
	1.66555	1447.3180909278547
	1.6686	1485.9322051201048
	1.67165	1523.1802490060024
	1.6747	1558.8702292233882
	1.67775	1592.8073075840043
	1.6808	1624.7979322766807
	1.68385	1654.654885486207
	1.6869	1682.2030886240036
	1.68995	1707.2858626413322
	1.693	1729.771199694272
	1.69605	1749.5574972110314
	1.6991	1766.5781706386226
	1.70215	1780.8046319787222
	1.7052	1792.2472585646374
	1.70825	1800.954263915483
	1.7113	1807.008585488114
	1.71435	1810.523182442213
	1.7174	1811.6352669130852
	1.72045	1810.500050716015
	1.7235	1807.2845462473579
	1.72655	1802.1618502839808
	1.7296	1795.3061973789088
	1.73265	1786.88892807354
	1.7357	1777.0753984225094
	1.7387500000000002	1766.0227717149999
	1.7418	1753.8785814534035
	1.74485	1740.7799313395228
	1.7479	1726.853195513964
	1.7509500000000002	1712.214092935655
	1.754	1696.9680272733792
	1.75705	1681.210603483698
	1.7601	1665.028251501912
	1.76315	1648.4989046141945
	1.7662	1631.6926944611364
	1.76925	1614.6726361675417
	1.7723	1597.4952860353148
	1.77535	1580.2113609522426
	1.7784	1562.866313569581
	1.78145	1545.500860772878
	1.7845	1528.1514653494326
	1.78755	1510.8507723197724
	1.7906	1493.6280023698648
	1.79365	1476.5093053660353
	1.7967	1459.5180771843193
	1.79975	1442.6752431357882
	1.8028	1425.9995111886092
	1.80585	1409.5075980259585
	1.8089	1393.2144307713493
	1.81195	1377.1333269834586
	1.815	1361.2761552873008
	1.81805	1345.6534787781043
	1.8211	1330.2746831148902
	1.82415	1315.1480910163123
	1.8272	1300.281064683506
	1.83025	1285.68009750408
	1.8333	1271.3508962376418
	1.83635	1257.2984547455549
	1.8394	1243.5271202049576
	1.84245	1230.040652638117
	1.8455	1216.842278491691
	1.84855	1203.9347389152622
	1.8516	1191.3203333132465
	1.85465	1179.0009586779584
	1.8577	1166.9781451532676
	1.8607500000000001	1155.2530882267542
	1.8638000000000001	1143.8266779030682
	1.86685	1132.6995251712551
	1.8699	1121.8719860437432
	1.8729500000000001	1111.344183413698
	1.8760000000000001	1101.1160269501838
	1.8790499999999999	1091.187231226486
	1.8820999999999999	1081.5573322557143
	1.88515	1072.2257025890417
	1.8882	1063.191565115275
	1.8912499999999999	1054.4540056858332
	1.8942999999999999	1046.0119846761431
	1.89735	1037.8643475829335
	1.9004	1030.0098347466696
	1.9034499999999999	1022.4470902792514
	1.9064999999999999	1015.1746702690093
	1.90955	1008.1910503278427
	1.9126	1001.4946325388782
	1.9156499999999999	995.083751857328
	1.9187	988.9566820121026
	1.9217500000000003	983.1116409511396
	1.9248000000000003	977.5467958693353
	1.92785	972.2602678542717
	1.9309	967.2501361816594
	1.9339500000000003	962.5144422894637
	1.9370000000000003	958.051193456995
	1.94005	953.8583662128995
	1.9431	949.9339094937995
	1.9461500000000003	946.2757475734079
	1.9492	942.8817827801922
	1.95225	939.7498980200853
	1.9552999999999998	936.8779591192988
	1.9583499999999998	934.2638170010214
	1.9614	931.9053097085871
	1.9644499999999998	929.8002642866841
	1.9674999999999998	927.9464985311379
	1.9705499999999998	926.341822617017
	1.9736	924.984040613931
	1.97665	923.8709518967271
	1.9796999999999998	923.0003524591084
	1.98275	922.3700361370893
	1.9858000000000002	921.9777957486695
	1.9888499999999998	921.8214241556207
	1.9918999999999998	921.8987152527789
	1.99495	922.2074648898706
	1.9980000000000002	922.7454717304827
	2.00105	923.510538052451
	2.0040999999999998	924.5004704936227
	2.00715	925.7130807466419
	2.0102	927.1461862061542
	2.0132499999999998	928.797610571567
	2.0162999999999998	930.6651844082717
	2.01935	932.7467456700379
	2.0224	935.0401401850886
	2.02545	937.5432221081765
	2.0284999999999997	940.2538543408436
	2.03155	943.1699089218746
	2.0346	946.2892673898059
	2.0376499999999997	949.609821119273
	2.0407	953.1294716327893
	2.04375	956.8461308894912
	2.0468	960.7577215522733
	2.04985	964.8621772346169
	2.0529	969.1574427283676
	2.05595	973.6414742135985
	2.059	978.3122394516504
	2.06205	983.1677179623484
	2.0651	988.2059011863503
	2.06815	993.4247926334983
	2.0712	998.8224080180134
	2.07425	1004.396775381294
	2.0773	1010.1459352030706
	2.08035	1016.0679405015671
	2.0834	1022.1608569233376
	2.08645	1028.422762823362
	2.0895	1034.8517493359805
	2.09255	1041.445920437167
	2.0956	1048.2033929986874
	2.09865	1055.1222968345664
	2.1017	1062.2007747403359
	2.10475	1069.4369825254507
	2.1078	1076.8290890392955
	2.11085	1084.3752761911283
	2.1139	1092.0737389643136
	2.11695	1099.9226854251647
	2.12	1107.9203367267246
	2.12305	1116.064927107749
	2.1261	1124.3547038871884
	2.12915	1132.7879274544084
	2.1322	1141.3628712554146
	2.13525	1150.0778217752832
	2.1383	1158.9310785170574
	2.14135	1167.920953977261
	2.1444	1177.0457736182807
	2.14745	1186.3038758377525
	2.1505	1195.6936119351649
	2.15355	1205.2133460758178
	2.1566	1214.861455252294
	2.15965	1224.6363292436235
	2.1627	1234.5363705722175
	2.16575	1244.5599944587811
	2.1688	1254.705628775264
	2.17185	1264.9717139960012
	2.1749	1275.3567031471594
	2.17795	1285.859061754567
	2.181	1296.4772677900673
	2.18405	1307.2098116164561
	2.1871	1318.0551959311233
	2.19015	1329.0119357084477
	2.1932	1340.07855814108
	2.19625	1351.25360258014
	2.1993	1362.5356204744294
	2.20235	1373.9231753087206
	2.2054	1385.414842541204
	2.20845	1397.009209540127
	2.2115	1408.704875519703
	2.21455	1420.5004514753673
	2.2176	1432.3945601183805
	2.22065	1444.3858358098933
	2.2237	1456.4729244944556
	2.22675	1468.6544836330886
	2.2298	1480.9291821359038
	2.23285	1493.295700294335
	2.2359	1505.7527297130237
	2.23895	1518.2989732414007
	2.242	1530.9331449049769
	2.24505	1543.6539698364122
	2.2481	1556.460184206353
	2.25115	1569.3505351541098
	2.2542	1582.3237807181777
	2.25725	1595.3786897666432
	2.2603	1608.5140419274758
	2.26335	1621.7286275187853
	2.2664	1635.021247478995
	2.26945	1648.3907132970235
	2.2725	1661.8358469424384
	2.27555	1675.3554807956607
	2.2786	1688.9484575781698
	2.28165	1702.613630282798
	2.2847	1716.349862104078
	2.28775	1730.156026368706
	2.2908	1744.0310064660698
	2.29385	1757.97369577895
	2.2969	1771.982997614321
	2.29995	1786.0578251343122
	2.303	1800.19710128734
	2.30605	1814.3997587394006
	2.3091	1828.6647398055538
	2.31215	1842.9909963816226
	2.3152	1857.3774898760548
	2.31825	1871.823191142059
	2.3213	1886.3270804099266
	2.32435	1900.8881472195953
	2.3274	1915.5053903534736
	2.33045	1930.1778177694941
	2.3335	1944.904446534445
	2.33655	1959.6843027575596
	2.3396	1974.516421524364
	2.34265	1989.399846830831
	2.3457	2004.3336315178021
	2.34875	2019.316837205688
	2.3518	2034.348534229488
	2.35485	2049.4278015741
	2.3579	2064.5537268099233
	2.36095	2079.7254060287833
	2.364	2094.941943780168
	2.36705	2110.202453007767
	2.3701	2125.5060549863556
	2.37315	2140.8518792589693
	2.3762	2156.2390635744305
	2.37925	2171.6667538251913
	2.3823	2187.134103985518
	2.38535	2202.6402760499786
	2.3884	2218.1844399723177
	2.39145	2233.765773604613
	2.3945	2249.3834626368152
	2.39755	2265.0367005366043
	2.4006	2280.7246884895885
	2.40365	2296.446635339864
	2.4067	2312.2017575309037
	2.40975	2327.989279046793
	2.4128	2343.8084313538184
	2.4158500000000003	2359.6584533424084
	2.4189	2375.538591269389
	2.42195	2391.4480987006573
	2.425	2407.3862364541164
	2.4280500000000003	2423.3522725430284
	2.4311000000000003	2439.345482119679
	2.43415	2455.3651474194194
	2.4372	2471.4105577050286
	2.4402500000000003	2487.4810092114512
	2.4433	2503.57580509085
	2.44635	2519.6942553580666
	2.4494	2535.8356768363556
	2.4524500000000002	2551.999393103535
	2.4555000000000002	2568.1847344384387
	2.45855	2584.391037767733
	2.4616	2600.617646613091
	2.4646500000000002	2616.8639110386903
	2.4677	2633.129187599063
	2.47075	2649.4128392873117
	2.4738	2665.7142354836305
	2.47685	2682.0327519042003
	2.4799	2698.367770550416
	2.4829499999999998	2714.718679658441
	2.486	2731.0848736491407
	2.48905	2747.4657530782915
	2.4920999999999998	2763.8607245871844
	2.4951499999999998	2780.269200853556
	2.4982	2796.6906005428136
	2.50125	2813.1243482596383
	2.5043	2829.5698744999117
	2.5073499999999997	2846.0266156029575
	2.5104	2862.4940137041376
	2.51345	2878.9715166877395
	2.5164999999999997	2895.45857814024
	2.5195499999999997	2911.954657303866
	2.5226	2928.4592190304666
	2.52565	2944.9717337357433
	2.5287	2961.4916773537807
	2.53175	2978.018531291893
	2.5348	2994.55178238581
	2.53785	3011.0909228551645
	2.5409	3027.6354502592876
	2.54395	3044.184867453354
	2.547	3060.738682544783
	2.55005	3077.296408850012
	2.5531	3093.8575648515434
	2.55615	3110.42167415529
	2.5592	3126.98826544827
	2.56225	3143.55687245656
	2.5653	3160.1270339035855
	2.56835	3176.698293468684
	2.5714	3193.270199746001
	2.57445	3209.8423062036545
	2.5775	3226.4141711432057
	2.58055	3242.9853576594396
	2.5836	3259.5554336004134
	2.58665	3276.1239715278098
	2.5897	3292.6905486775995
	2.59275	3309.2547469209385
	2.5958	3325.816152725418
	2.5988500000000005	3342.3743571165505
	2.6019000000000005	3358.9289556395524
	2.60495	3375.4795483214275
	2.608	3392.025739633302
	2.6110500000000005	3408.567138453054
	2.6141	3425.103358028213
	2.61715	3441.6340159391457
	2.6201999999999996	3458.158734062499
	2.6232499999999996	3474.6771385349257
	2.6263	3491.18885971708
	2.6293499999999996	3507.693532157862
	2.6323999999999996	3524.1907945589737
	2.6354499999999996	3540.6802897396865
	2.6385	3557.161664601903
	2.64155	3573.6345700954753
	2.6445999999999996	3590.098661183789
	2.6476499999999996	3606.55359680959
	2.6507	3622.999039861077
	2.6537499999999996	3639.434657138245
	2.6568	3655.8601193195027
	2.65985	3672.2751009284966
	2.6628999999999996	3688.679280301245
	2.66595	3705.072339553468
	2.6689999999999996	3721.45396454818
	2.67205	3737.8238448635584
	2.6751	3754.1816737610025
	2.6781499999999996	3770.527148153473
	2.6812	3786.8599685740774
	2.68425	3803.179839144843
	2.6872999999999996	3819.4864675457848
	2.69035	3835.7795649841937
	2.6933999999999996	3852.0588461641273
	2.6964499999999996	3868.3240292561804
	2.6995	3884.5748358674446
	2.7025499999999996	3900.8109910117255
	2.7056	3917.032223079983
	2.70865	3933.2382638109793
	2.7116999999999996	3949.428848262178
	2.71475	3965.603714780851
	2.7178	3981.762604975411
	2.7208500000000004	3997.9052636869474
	2.7239	4014.031438961023
	2.72695	4030.140882019654
	2.73	4046.2333472334994
	2.73305	4062.308592094285
	2.7361	4078.3663771874526
	2.73915	4094.406466164972
	2.7422	4110.428625718414
	2.7452499999999995	4126.432625552197
	2.7483	4142.418238357075
	2.75135	4158.385239783778
	2.7544	4174.333408416915
	2.75745	4190.262525749033
	2.7605	4206.172376154924
	2.76355	4222.06274686607
	2.7666	4237.933427945351
	2.7696500000000004	4253.784212261908
	2.7727	4269.6148954661985
	2.77575	4285.425275965297
	2.7788000000000004	4301.2151548983275
	2.78185	4316.9843361121
	2.7849	4332.732626136994
	2.7879500000000004	4348.459834162943
	2.791	4364.165772015658
	2.79405	4379.85025413306
	2.7971000000000004	4395.51309754184
	2.80015	4411.154121834203
	2.8032000000000004	4426.773149144887
	2.80625	4442.3700041282245
	2.8093	4457.944513935512
	2.8123500000000003	4473.496508192464
	2.8154	4489.0258189768865
	2.8184500000000003	4504.532280796535
	2.8215000000000003	4520.015730567113
	2.82455	4535.47600759046
	2.8276000000000003	4550.912953532952
	2.83065	4566.326412403974
	2.8337	4581.716230534676
	2.8367500000000003	4597.082256556816
	2.8398	4612.424341381789
	2.84285	4627.742338179862
	2.8459000000000003	4643.036102359518
	2.84895	4658.305491546977
	2.8520000000000003	4673.550365565923
	2.8550500000000003	4688.7705864173295
	2.8581	4703.966018259478
	2.8611500000000003	4719.1365273881565
	2.8642	4734.281982216933
	2.8672500000000003	4749.402253257707
	2.8703000000000003	4764.497213101302
	2.87335	4779.566736398287
	2.8764000000000003	4794.610699839923
	2.8794500000000003	4809.628982139246
	2.8825	4824.621464012329
	2.8855500000000003	4839.588028159691
	2.8886	4854.528559247832
	2.89165	4869.442943890932
	2.8947000000000003	4884.3310706327065
	2.89775	4899.192829928361
	2.9008000000000003	4914.028114126773
	2.9038500000000003	4928.836817452717
	2.9069000000000003	4943.61883598932
	2.9099500000000003	4958.374067660581
	2.9130000000000003	4973.102412214113
	2.9160500000000003	4987.803771203948
	2.9191000000000003	5002.478047973516
	2.9221500000000002	5017.125147638762
	2.9252000000000002	5031.744977071401
	2.9282500000000002	5046.337444882276
	2.9313000000000002	5060.902461404901
	2.9343500000000002	5075.439938679094
	2.9374000000000002	5089.949790434752
	2.94045	5104.431932075775
	2.9435000000000002	5118.886280664112
	2.9465500000000002	5133.312754903905
	2.9496	5147.71127512581
	2.95265	5162.081763271421
	2.9557	5176.4241428778005
	2.95875	5190.7383390621835
	2.9618	5205.024278506749
	2.96485	5219.28188944358
	2.9679	5233.511101639651
	2.97095	5247.711846382073
	2.974	5261.8840564633065
	2.97705	5276.02766616661
	2.9801	5290.1426112515655
	2.98315	5304.228828939693
	2.9862	5318.286257900254
	2.98925	5332.314838236078
	2.9923	5346.314511469602
	2.99535	5360.285220528942
	2.9984	5374.226909734127
	3.0014499999999997	5388.139524783426
	3.0045	5402.023012739799
	3.00755	5415.877322017437
	3.0105999999999997	5429.702402368443
	3.01365	5443.498204869593
	3.0166999999999997	5457.264681909208
	3.0197499999999997	5471.0017871741875
	3.0228	5484.70947563705
	3.0258499999999997	5498.387703543169
	3.0288999999999997	5512.036428398071
	3.03195	5525.655608954847
	3.0349999999999997	5539.24520520166
	3.03805	5552.805178349394
	3.0411	5566.335490819318
	3.0441499999999997	5579.83610623096
	3.0472	5593.30698939001
	3.0502499999999997	5606.7481062763145
	3.0533	5620.159424032059
	3.05635	5633.540910949912
	3.0593999999999997	5646.892536461393
	3.06245	5660.214271125264
	3.0655	5673.506086616046
	3.0685499999999997	5686.767955712603
	3.0716	5699.999852286885
	3.0746499999999997	5713.201751292643
	3.0776999999999997	5726.373628754409
	3.08075	5739.515461756393
	3.0837999999999997	5752.6272284315855
	3.08685	5765.708907950924
	3.0899	5778.760480512523
	3.09295	5791.781927331031
	3.096	5804.773230627034
	3.09905	5817.734373616604
	3.1021	5830.665340500884
	3.10515	5843.566116455779
	3.1082	5856.436687621732
	3.11125	5869.2770410935955
	3.1143	5882.087164910568
	3.11735	5894.867048046239
	3.1204	5907.616680398678
	3.12345	5920.336052780658
	3.1264999999999996	5933.025156909931
	3.12955	5945.683985399584
	3.1326	5958.312531748477
	3.13565	5970.9107903317745
	3.1387	5983.478756391552
	3.14175	5996.016426027469
	3.1448	6008.523796187525
	3.14785	6021.0008646589085
	3.1509	6033.447630058923
	3.15395	6045.864091825955
	3.157	6058.250250210556
	3.16005	6070.606106266583
	3.1631	6082.931661842427
	3.16615	6095.226919572291
	3.1692	6107.49188286758
	3.17225	6119.7265559083135
	3.1753	6131.930943634659
	3.17835	6144.105051738519
	3.1814	6156.248886655161
	3.18445	6168.362455555001
	3.1875	6180.445766335328
	3.19055	6192.4988276122385
	3.1936	6204.52164871254
	3.19665	6216.514239665761
	3.1997	6228.476611196234
	3.20275	6240.408774715248
	3.2058	6252.310742313217
	3.20885	6264.182526752018
	3.2119	6276.02414145727
	3.21495	6287.8356005108035
	3.218	6299.616918643074
	3.22105	6311.368111225762
	3.2241	6323.089194264325
	3.22715	6334.780184390696
	3.2302	6346.44109885599
	3.23325	6358.071955523323
	3.2363	6369.672772860635
	3.23935	6381.243569933631
	3.2424	6392.784366398759
	3.24545	6404.295182496211
	3.2485000000000004	6415.776039043074
	3.25155	6427.226957426457
	3.2546	6438.647959596714
	3.25765	6450.039068060716
	3.2607	6461.400305875199
	3.26375	6472.731696640152
	3.2668	6484.033264492249
	3.26985	6495.305034098379
	3.2729	6506.547030649217
	3.2759500000000004	6517.759279852809
	3.279	6528.941807928277
	3.2820500000000004	6540.094641599539
	3.2851	6551.217808089095
	3.28815	6562.311335111885
	3.2912000000000003	6573.375250869147
	3.29425	6584.409584042398
	3.2973000000000003	6595.414363787419
	3.3003500000000003	6606.389619728325
	3.3034	6617.335381951623
	3.3064500000000003	6628.251681000456
	3.3095	6639.138547868719
	3.31255	6649.996013995384
	3.3156000000000003	6660.824111258789
	3.31865	6671.622871970994
	3.3217	6682.3923288722035
	3.3247500000000003	6693.13251512522
	3.3278	6703.843464309954
	3.3308500000000003	6714.525210417993
	3.3339000000000003	6725.177787847191
	3.33695	6735.801231396337
	3.3400000000000003	6746.39557625986
	3.34305	6756.960858022565
	3.3461000000000003	6767.497112654433
	3.3491500000000003	6778.004376505483
	3.3522	6788.482686300627
	3.3552500000000003	6798.932079134636
	3.3583000000000003	6809.3525924671085
	3.36135	6819.744264117486
	3.3644000000000003	6830.107132260135
	3.36745	6840.441235419461
	3.3705	6850.74661246506
	3.3735500000000003	6861.023302606925
	3.3766	6871.271345390676
	3.37965	6881.490780692882
	3.3827	6891.68164871636
	3.38575	6901.843989985551
	3.3888	6911.977845341946
	3.39185	6922.083255939531
	3.3949	6932.16026324029
	3.39795	6942.208909009754
	3.401	6952.229235312541
	3.40405	6962.2212845080285
	3.4071	6972.1850992459695
	3.41015	6982.1207224622085
	3.4132	6992.0281973744095
	3.41625	7001.907567477854
	3.4193	7011.758876541222
	3.42235	7021.582168602479
	3.4254	7031.377487964746
	3.4284499999999998	7041.144879192238
	3.4314999999999998	7050.88438710622
	3.43455	7060.5960567810325
	3.4375999999999998	7070.2799335401
	3.4406499999999998	7079.936062952045
	3.4436999999999998	7089.564490826764
	3.4467499999999998	7099.165263211602
	3.4497999999999998	7108.738426387543
	3.4528499999999998	7118.284026865396
	3.4558999999999997	7127.802111382083
	3.4589499999999997	7137.292726896911
	3.462	7146.755920587919
	3.4650499999999997	7156.191739848204
	3.4681	7165.600232282333
	3.4711499999999997	7174.981445702782
	3.4741999999999997	7184.335428126364
	3.47725	7193.662227770757
	3.4802999999999997	7202.961893050997
	3.48335	7212.2344725760595
	3.4864	7221.48001514544
	3.4894499999999997	7230.698569745793
	3.4925	7239.890185547556
	3.4955499999999997	7249.054911901665
	3.4985999999999997	7258.192798336262
	3.50165	7267.303894553439
	3.5046999999999997	7276.388250426029
	3.5077499999999997	7285.445915994398
	3.5108	7294.476941463312
	3.5138499999999997	7303.481377198779
	3.5169	7312.459273724977
	3.51995	7321.410681721154
	3.5229999999999997	7330.335652018617
	3.52605	7339.234235597702
	3.5290999999999997	7348.106483584794
	3.53215	7356.95244724939
	3.5352	7365.772178001134
	3.5382499999999997	7374.565727386973
	3.5413	7383.333147088229
	3.54435	7392.07448891782
	3.5473999999999997	7400.789804817385
	3.55045	7409.4791468545445
	3.5534999999999997	7418.1425672201
	3.5565499999999997	7426.780118225353
	3.5596	7435.3918522993445
	3.5626499999999997	7443.977821986198
	3.5657	7452.538079942478
	3.56875	7461.072678934535
	3.5717999999999996	7469.581671835927
	3.57485	7478.065111624834
	3.5779	7486.523051381497
	3.5809500000000005	7494.955544285709
	3.584	7503.362643614295
	3.58705	7511.744402738659
	3.5901	7520.100875122309
	3.59315	7528.432114318428
	3.5962	7536.7381739675
	3.59925	7545.019107794902
	3.6023	7553.274969608541
	3.6053499999999996	7561.5058132965605
	3.6084	7569.711692824985
	3.61145	7577.892662235467
	3.6145	7586.048775643005
	3.61755	7594.180087233715
	3.6206	7602.286651262602
	3.62365	7610.368522051362
	3.6267	7618.42575398623
	3.6297500000000005	7626.458401515803
	3.6328	7634.466519148915
	3.63585	7642.450161452554
	3.6389	7650.409383049733
	3.64195	7658.344238617457
	3.645	7666.254782884673
	3.64805	7674.141070630227
	3.6511	7682.003156680894
	3.65415	7689.8410959093635
	3.6572	7697.654943232297
	3.66025	7705.444753608383
	3.6633000000000004	7713.210582036412
	3.66635	7720.9524835533775
	3.6694	7728.6705132325915
	3.6724500000000004	7736.36472618183
	3.6755	7744.035177541471
	3.6785500000000004	7751.681922482701
	3.6816000000000004	7759.305016205675
	3.68465	7766.904513937767
	3.6877000000000004	7774.480470931772
	3.69075	7782.032942464171
	3.6938	7789.56198383341
	3.6968500000000004	7797.067650358174
	3.6999	7804.549997375692
	3.70295	7812.009080240077
	3.7060000000000004	7819.444954320661
	3.70905	7826.857675000334
	3.7121000000000004	7834.247297673966
	3.71515	7841.613877746764
	3.7182	7848.957470632697
	3.7212500000000004	7856.2781317529225
	3.7243	7863.575916534239
	3.7273500000000004	7870.85088040755
	3.7304000000000004	7878.103078806329
	3.73345	7885.332567165122
	3.7365000000000004	7892.539400918085
	3.7395500000000004	7899.723635497463
	3.7426	7906.88532633218
	3.7456500000000004	7914.024528846381
	3.7487	7921.141298457998
	3.75175	7928.235690577374
	3.7548000000000004	7935.307760605843
	3.75785	7942.357563934347
	3.7609	7949.385155942109
	3.76395	7956.3905919952595
	3.767	7963.373927445518
	3.77005	7970.3352176288645
	3.7731	7977.27451786424
	3.77615	7984.191883452284
	3.7792	7991.087369674024
	3.78225	7997.961031789644
	3.7853	8004.812925037229
	3.78835	8011.643104631548
	3.7913999999999994	8018.4516257628275
	3.79445	8025.23854359554
	3.7975	8032.003913267257
	3.80055	8038.747789887413
	3.8036	8045.470228536207
	3.80665	8052.171284263404
	3.8097	8058.851012087249
	3.81275	8065.509466993302
	3.8158000000000003	8072.146703933358
	3.81885	8078.762777824348
	3.8219	8085.357743547247
	3.82495	8091.931655946017
	3.828	8098.484569826549
	3.83105	8105.016539955614
	3.8341	8111.527621059839
	3.83715	8118.01786782467
	3.8402	8124.487334893394
	3.84325	8130.936076866121
	3.8463	8137.364148298813
	3.8493500000000003	8143.771603702313
	3.8524	8150.158497541375
	3.85545	8156.524884233728
	3.8585000000000003	8162.870818149146
	3.86155	8169.196353608502
	3.8646000000000003	8175.501544882878
	3.8676500000000003	8181.786446192647
	3.8707	8188.051111706598
	3.8737500000000002	8194.295595541047
	3.8768	8200.519951758954
	3.87985	8206.724234369103
	3.8829000000000002	8212.908497325232
	3.88595	8219.072794525182
	3.889	8225.217179810115
	3.8920500000000002	8231.341706963653
	3.8951	8237.446429711097
	3.8981500000000002	8243.531401718647
	3.9012	8249.596676592591
	3.9042499999999998	8255.642307878526
	3.9073	8261.668349060648
	3.9103499999999998	8267.674853560926
	3.9134	8273.661874738413
	3.91645	8279.629465888484
	3.9194999999999998	8285.577680242128
	3.92255	8291.506570965219
	3.9256	8297.416191157827
	3.9286499999999998	8303.306593853496
	3.9317	8309.177832018606
	3.9347499999999997	8315.029958551633
	3.9377999999999997	8320.863026282528
	3.94085	8326.677087972046
	3.9438999999999997	8332.472196311093
	3.94695	8338.24840392009
	3.95	8344.005763348323
	3.9530499999999997	8349.744327073346
	3.9561	8355.46414750037
	3.9591499999999997	8361.165276961608
	3.9622	8366.84776771575
	3.9652499999999997	8372.511671947312
	3.9683	8378.157041766095
	3.9713499999999997	8383.783929206587
	3.9744	8389.392386227428
	3.9774499999999993	8394.982464710822
	3.9805	8400.554216462013
	3.9835499999999997	8406.107693208738
	3.9865999999999997	8411.642946600696
	3.9896499999999997	8417.16002820903
	3.9927	8422.658989525793
	3.9957499999999997	8428.13988196346
	3.9988	8433.602756854423
	4.00185	8439.047665450486
	4.0049	8444.474658922398
	4.007949999999999	8449.883788359359
	4.011	8455.275104768578
	4.01405	8460.648659074759
	4.0171	8466.004502119693
	4.02015	8471.342684661788
	4.0232	8476.663257375629
	4.026249999999999	8481.966270851546
	4.0293	8487.2517755952
	4.032349999999999	8492.519822027123
	4.0354	8497.770460482356
	4.03845	8503.003741209985
	4.0415	8508.219714372808
	4.04455	8513.418430046877
	4.0476	8518.599938221156
	4.05065	8523.764288797105
	4.0537	8528.911531588354
	4.056749999999999	8534.04171632028
	4.0598	8539.15489262969
	4.06285	8544.25111006443
	4.0659	8549.330418083075
	4.06895	8554.392866054557
	4.072	8559.438503257832
	4.075049999999999	8564.467378881578
	4.0781	8569.479542023822
	4.08115	8574.475041691669
	4.0842	8579.453926800958
	4.08725	8584.416246175966
	4.0903	8589.362048549123
	4.09335	8594.291382560685
	4.0964	8599.204296758471
	4.09945	8604.10083959757
	4.1025	8608.981059440055
	4.10555	8613.845004554729
	4.1086	8618.692723116841
	4.11165	8623.524263207833
	4.1147	8628.33967281508
	4.11775	8633.13899983164
	4.1208	8637.92229205601
	4.12385	8642.689597191875
	4.1269	8647.440962847897
	4.12995	8652.176436537447
	4.133	8656.896065678422
	4.13605	8661.599897592998
	4.1391	8666.287979507404
	4.14215	8670.960358551754
	4.1452	8675.6170817598
	4.14825	8680.258196068746
	4.1513	8684.883748319055
	4.15435	8689.493785254264
	4.157400000000001	8694.088353520776
	4.16045	8698.667499667688
	4.1635	8703.231270146629
	4.16655	8707.779711311567
	4.1696	8712.312869418645
	4.17265	8716.83079062603
	4.1757	8721.333520993732
	4.17875	8725.821106483469
	4.1818	8730.29359295849
	4.18485	8734.751026183465
	4.1879	8739.193451824307
	4.19095	8743.620915448071
	4.194	8748.03346252277
	4.19705	8752.43113841729
	4.2001	8756.813988401249
	4.20315	8761.182057644863
	4.206200000000001	8765.535391218851
	4.20925	8769.8740340943
	4.2123	8774.198031142561
	4.21535	8778.507427135155
	4.2184	8782.802266743653
	4.22145	8787.08259453958
	4.224500000000001	8791.348454994342
	4.22755	8795.599892479106
	4.2306	8799.836951264719
	4.23365	8804.05967552165
	4.2367	8808.268109319855
	4.23975	8812.462296628772
	4.2428	8816.642281317185
	4.24585	8820.808107153185
	4.248900000000001	8824.959817804101
	4.25195	8829.097456836436
	4.255000000000001	8833.221067715796
	4.25805	8837.330693806853
	4.2611	8841.426378373268
	4.26415	8845.508164577674
	4.2672	8849.576095481603
	4.27025	8853.630214045443
	4.273300000000001	8857.67056312841
	4.27635	8861.697185488523
	4.2794	8865.71012378253
	4.28245	8869.709420565909
	4.2855	8873.695118292839
	4.28855	8877.667259316167
	4.291600000000001	8881.625885887384
	4.29465	8885.571040156607
	4.297700000000001	8889.50276417258
	4.30075	8893.421099882624
	4.303800000000001	8897.326089132679
	4.30685	8901.217773667242
	4.3099	8905.096195129405
	4.31295	8908.961395060825
	4.316000000000001	8912.813414901739
	4.31905	8916.65229599097
	4.322100000000001	8920.478079565924
	4.32515	8924.290806762598
	4.3282	8928.090518615605
	4.33125	8931.877256058175
	4.3343	8935.651059922166
	4.33735	8939.411970938108
	4.3404	8943.160029735202
	4.343450000000001	8946.895276841355
	4.3465	8950.617752683196
	4.34955	8954.327497586113
	4.3526	8958.024551774288
	4.35565	8961.708955370726
	4.3587	8965.380748397285
	4.36175	8969.039970774724
	4.3648	8972.686662322736
	4.36785	8976.320862759989
	4.3709	8979.942611704198
	4.37395	8983.551948672128
	4.377	8987.148913079665
	4.38005	8990.733544241888
	4.3831	8994.305881373082
	4.38615	8997.865963586828
	4.3892	9001.413829896046
	4.392250000000001	9004.949519213045
	4.395299999999999	9008.473070349606
	4.39835	9011.984522017043
	4.4014	9015.48391282624
	4.40445	9018.971281287762
	4.4075	9022.44666581189
	4.410550000000001	9025.910104708717
	4.4136	9029.361636188201
	4.41665	9032.80129836026
	4.4197	9036.229129234824
	4.422750000000001	9039.645166721944
	4.4258	9043.049448631853
	4.42885	9046.442012675056
	4.4319	9049.822896462407
	4.43495	9053.192137505204
	4.438	9056.54977321528
	4.441050000000001	9059.895840905076
	4.444100000000001	9063.230377787739
	4.44715	9066.55342097723
	4.4502	9069.865007488399
	4.453250000000001	9073.165174237096
	4.4563	9076.453958040249
	4.459350000000001	9079.731395615985
	4.462400000000001	9082.99752358372
	4.46545	9086.252378464254
	4.4685	9089.495996679896
	4.471550000000001	9092.728414554556
	4.4746	9095.949668313831
	4.477650000000001	9099.159794085168
	4.4807	9102.358827897922
	4.48375	9105.546805683469
	4.4868	9108.723763275379
	4.489850000000001	9111.889736409448
	4.4929	9115.044760723864
	4.49595	9118.18887175931
	4.499	9121.322104959083
	4.50205	9124.444495669213
	4.5051	9127.556079138587
	4.5081500000000005	9130.656890519062
	4.5112000000000005	9133.746964865582
	4.51425	9136.826337136346
	4.5173	9139.895042192868
	4.5203500000000005	9142.953114800148
	4.5234	9146.000589626801
	4.5264500000000005	9149.037501245148
	4.5295000000000005	9152.063884131388
	4.53255	9155.079772665718
	4.5356	9158.085201132453
	4.5386500000000005	9161.080203720161
	4.5417000000000005	9164.064814521811
	4.5447500000000005	9167.0390675349
	4.5478	9170.002996661595
	4.5508500000000005	9172.956635708866
	4.5539	9175.90001838861
	4.5569500000000005	9178.83317831783
	4.5600000000000005	9181.756149018744
	4.56305	9184.668963918928
	4.5661	9187.57165635148
	4.5691500000000005	9190.464259555138
	4.5722	9193.346806674446
	4.5752500000000005	9196.219330759883
	4.5783000000000005	9199.08186476802
	4.58135	9201.934441561676
	4.5844	9204.777093910034
	4.5874500000000005	9207.60985448883
	4.5905	9210.432755880465
	4.5935500000000005	9213.245830574208
	4.5966000000000005	9216.049110966269
	4.59965	9218.842629360046
	4.6027	9221.626417966192
	4.6057500000000005	9224.400508902836
	4.6088000000000005	9227.164934195695
	4.6118500000000004	9229.919725778229
	4.6149	9232.664915491856
	4.61795	9235.400535086024
	4.6209999999999996	9238.12661621843
	4.62405	9240.843190455154
	4.6271	9243.550289270835
	4.6301499999999995	9246.247944048813
	4.6331999999999995	9248.936186081286
	4.63625	9251.615046569503
	4.6393	9254.28455662389
	4.64235	9256.944747264246
	4.6454	9259.595649419858
	4.64845	9262.237293929735
	4.6514999999999995	9264.86971154271
	4.65455	9267.492932917623
	4.6576	9270.10698862351
	4.66065	9272.71190913975
	4.6637	9275.307724856222
	4.66675	9277.894466073507
	4.6697999999999995	9280.472163002996
	4.67285	9283.04084576714
	4.6759	9285.600544399545
	4.67895	9288.15128884519
	4.6819999999999995	9290.693108960571
	4.68505	9293.226034513886
	4.6880999999999995	9295.750095185194
	4.69115	9298.265320566592
	4.6942	9300.771740162403
	4.6972499999999995	9303.269383389317
	4.7002999999999995	9305.758279576596
	4.70335	9308.238457966218
	4.7064	9310.709947713076
	4.70945	9313.172777885135
	4.7125	9315.626977463628
	4.71555	9318.072575343198
	4.7185999999999995	9320.509600332098
	4.7216499999999995	9322.938081152366
	4.7247	9325.358046440004
	4.72775	9327.76952474513
	4.7308	9330.172544532183
	4.7338499999999994	9332.567134180088
	4.7369	9334.95332198243
	4.739949999999999	9337.331136147652
	4.743	9339.7006047992
	4.74605	9342.061755975741
	4.749099999999999	9344.414617631293
	4.752149999999999	9346.759217635477
	4.7552	9349.095583773607
	4.758249999999999	9351.423743746946
	4.7613	9353.74372517284
	4.76435	9356.055555584913
	4.767399999999999	9358.359262433267
	4.770449999999999	9360.65487308463
	4.7735	9362.942414822552
	4.776549999999999	9365.221914847589
	4.7796	9367.493400277486
	4.78265	9369.756898147349
	4.785699999999999	9372.012435409837
	4.788749999999999	9374.260038935328
	4.7918	9376.499735512145
	4.79485	9378.731551846671
	4.7979	9380.955514563582
	4.800949999999999	9383.171650206034
	4.804	9385.379985235806
	4.807049999999999	9387.580546033514
	4.8101	9389.773358898783
	4.81315	9391.958450050439
	4.816199999999999	9394.135845626697
	4.819249999999999	9396.305571685309
	4.8223	9398.467654203814
	4.82535	9400.622119079639
	4.8284	9402.768992130368
	4.83145	9404.908299093873
	4.8345	9407.040065628502
	4.837549999999999	9409.16431731328
	4.8406	9411.281079648092
	4.84365	9413.39037805386
	4.8467	9415.492237872742
	4.84975	9417.586684368282
	4.8528	9419.673742725641
	4.855849999999999	9421.753438051754
	4.8589	9423.825795375524
	4.86195	9425.890839648015
	4.865	9427.9485957426
	4.868049999999999	9429.99908845521
	4.8711	9432.042342504446
	4.874149999999999	9434.078382531836
	4.8772	9436.107233101975
	4.88025	9438.12891870271
	4.883299999999999	9440.14346374536
	4.886349999999999	9442.150892564863
	4.8894	9444.151229419978
	4.89245	9446.144498493486
	4.8955	9448.13072389234
	4.89855	9450.109929647897
	4.9016	9452.08213971604
	4.904649999999999	9454.047377977437
	4.9077	9456.005668237674
	4.91075	9457.957034227453
	4.9138	9459.901499602787
	4.91685	9461.839087945194
	4.9199	9463.769822761838
	4.92295	9465.693727485777
	4.926	9467.61082547608
	4.92905	9469.521140018089
	4.932100000000001	9471.42469432353
	4.935149999999999	9473.321511530743
	4.9382	9475.211614704873
	4.94125	9477.095026838004
	4.9443	9478.971770849395
	4.94735	9480.841869585656
	4.9504	9482.705345820912
	4.953449999999999	9484.562222257002
	4.9565	9486.412521523664
	4.95955	9488.256266178712
	4.9626	9490.09347870823
	4.96565	9491.924181526749
	4.9687	9493.748396977437
	4.971749999999999	9495.566147332276
	4.9748	9497.377454792248
	4.97785	9499.182341487529
	4.9809	9500.980829477645
	4.98395	9502.7729407517
	4.987	9504.558697228527
	4.99005	9506.338120756864
	4.9931	9508.111233115567
	4.99615	9509.878056013764
	4.999200000000001	9511.638611091075
	5.002249999999999	9513.392919917751
	5.0053	9515.141003994882
	5.00835	9516.882884754574
	5.0114	9518.618583560139
	5.01445	9520.348121706265
	5.0175	9522.071520419202
	5.02055	9523.788800856946
	5.0236	9525.499984109418
	5.02665	9527.205091198655
	5.029700000000001	9528.904143078966
	5.03275	9530.597160637157
	5.0358	9532.284164692664
	5.03885	9533.965175997757
	5.0419	9535.640215237727
	5.04495	9537.309303031067
	5.048000000000001	9538.97245992961
	5.05105	9540.629706418793
	5.0541	9542.281062917737
	5.05715	9543.926549779495
	5.0602	9545.566187291239
	5.06325	9547.19999567436
	5.066300000000001	9548.82799508475
	5.069349999999999	9550.450205612899
	5.0724	9552.066647284115
	5.07545	9553.677340058697
	5.0785	9555.282303832108
	5.08155	9556.881558435147
	5.0846	9558.475123634133
	5.08765	9560.0630191311
	5.0907	9561.645264563926
	5.09375	9563.221879506575
	5.0968	9564.792883469225
	5.09985	9566.358295898455
	5.1029	9567.918136177439
	5.10595	9569.472423626088
	5.109	9571.021177501272
	5.11205	9572.564416996953
	5.1151	9574.102161244395
	5.118150000000001	9575.634429312311
	5.121199999999999	9577.161240207035
	5.12425	9578.682612872752
	5.1273	9580.198566191593
	5.13035	9581.709118983861
	5.1334	9583.214290008189
	5.13645	9584.714097961729
	5.139499999999999	9586.2085614803
	5.14255	9587.69769913857
	5.1456	9589.181529450248
	5.14865	9590.660070868227
	5.1517	9592.133341784775
	5.15475	9593.601360531706
	5.157799999999999	9595.064145380555
	5.16085	9596.521714542716
	5.1639	9597.97408616967
	5.16695	9599.421278353118
	5.17	9600.863309125143
	5.17305	9602.30019645843
	5.1761	9603.731958266373
	5.17915	9605.158612403295
	5.1822	9606.580176664578
	5.185250000000001	9607.996668786884
	5.188299999999999	9609.408106448249
	5.19135	9610.814507268351
	5.1944	9612.215888808569
	5.19745	9613.612268572237
	5.2005	9615.003664004766
	5.20355	9616.390092493839
	5.2066	9617.77157136955
	5.20965	9619.148117904588
	5.2127	9620.519749314422
	5.215750000000001	9621.886482757403
	5.2188	9623.248335335029
	5.22185	9624.605324092001
	5.2249	9625.957466016502
	5.22795	9627.304778040252
	5.231	9628.647277038752
	5.234050000000001	9629.98497983141
	5.2371	9631.31790318172
	5.24015	9632.646063797434
	5.2432	9633.969478330691
	5.24625	9635.288163378224
	5.2493	9636.602135481495
	5.252350000000001	9637.911411126872
	5.255399999999999	9639.216006745766
	5.25845	9640.515938714838
	5.2615	9641.811223356108
	5.26455	9643.101876937177
	5.2676	9644.387915671323
	5.27065	9645.669355717713
	5.2737	9646.946213181542
	5.27675	9648.218504114178
	5.2798	9649.48624451337
	5.282850000000001	9650.749450323361
	5.2859	9652.008137435056
	5.28895	9653.262321686201
	5.292	9654.512018861526
	5.29505	9655.757244692908
	5.2981	9656.99801485952
	5.301150000000001	9658.234344988017
	5.304200000000001	9659.466250652644
	5.30725	9660.693747375444
	5.3103	9661.916850626392
	5.313350000000001	9663.13557582354
	5.3164	9664.349938333191
	5.319450000000001	9665.559953470056
	5.3225	9666.765636497388
	5.32555	9667.96700262717
	5.3286	9669.164067020232
	5.331650000000001	9670.356844786456
	5.3347	9671.54535098486
	5.33775	9672.729600623818
	5.3408	9673.909608661175
	5.34385	9675.08539000442
	5.3469	9676.256959510825
	5.349950000000001	9677.4243319876
	5.353	9678.587522192061
	5.35605	9679.746544831753
	5.3591	9680.901414564636
	5.36215	9682.052145999198
	5.3652	9683.198753694629
	5.368250000000001	9684.341252160997
	5.371300000000001	9685.479655859323
	5.37435	9686.6139792018
	5.3774	9687.744236551946
	5.380450000000001	9688.870442224674
	5.3835	9689.99261048654
	5.386550000000001	9691.110755555812
	5.3896	9692.224891602673
	5.39265	9693.335032749332
	5.3957	9694.441193070208
	5.398750000000001	9695.543386592028
	5.401800000000001	9696.641627294015
	5.404850000000001	9697.735929108036
	5.4079	9698.826305918705
	5.410950000000001	9699.91277156357
	5.414	9700.995339833262
	5.417050000000001	9702.074024471589
	5.420100000000001	9703.148839175745
	5.42315	9704.219797596408
	5.4262	9705.286913337914
	5.429250000000001	9706.350199958375
	5.4323	9707.409670969846
	5.435350000000001	9708.465339838443
	5.438400000000001	9709.517219984522
	5.44145	9710.565324782776
	5.4445	9711.609667562418
	5.447550000000001	9712.650261607294
	5.4506	9713.687120156039
	5.4536500000000006	9714.720256402223
	5.4567	9715.749683494469
	5.45975	9716.775414536609
	5.4628	9717.797462587849
	5.4658500000000005	9718.815840662843
	5.4689000000000005	9719.830561731898
	5.4719500000000005	9720.841638721078
	5.475	9721.849084512363
	5.47805	9722.852911943755
	5.4811	9723.853133809454
	5.48415	9724.849762859976
	5.4872000000000005	9725.842811802282
	5.4902500000000005	9726.832293299936
	5.4933	9727.818219973244
	5.49635	9728.800604399345
	5.4994000000000005	9729.779459112404
	5.50245	9730.754796603724
	5.5055000000000005	9731.72662932187
	5.50855	9732.694969672815
	5.5116	9733.659830020086
	5.51465	9734.621222684873
	5.5177000000000005	9735.579159946199
	5.52075	9736.533654040984
	5.5238	9737.484717164287
	5.52685	9738.432361469331
	5.5299	9739.376599067706
	5.53295	9740.317442029453
	5.5360000000000005	9741.254902383254
	5.53905	9742.188992116498
	5.5421	9743.11972317547
	5.54515	9744.047107465427
	5.5482	9744.971156850788
	5.55125	9745.8918831552
	5.5543000000000005	9746.809298161745
	5.5573500000000005	9747.723413612977
	5.5604	9748.634241211137
	5.56345	9749.54179261823
	5.5665000000000004	9750.446079456171
	5.56955	9751.347113306903
	5.5726	9752.244905712545
	5.5756499999999996	9753.139468175508
	5.5786999999999995	9754.030812158602
	5.5817499999999995	9754.918949085208
	5.5848	9755.803890339354
	5.58785	9756.685647265891
	5.5909	9757.564231170574
	5.5939499999999995	9758.439653320213
	5.597	9759.311924942798
	5.6000499999999995	9760.181057227608
	5.6031	9761.047061325353
	5.60615	9761.909948348293
	5.6091999999999995	9762.769729370357
	5.6122499999999995	9763.626415427269
	5.6153	9764.480017516675
	5.6183499999999995	9765.330546598248
	5.6214	9766.17801359385
	5.62445	9767.022429387613
	5.6274999999999995	9767.863804826073
	5.6305499999999995	9768.702150718309
	5.6336	9769.537477836046
	5.6366499999999995	9770.36979691378
	5.6397	9771.199118648896
	5.6427499999999995	9772.025453701797
	5.6457999999999995	9772.848812696015
	5.6488499999999995	9773.669206218336
	5.6519	9774.486644818917
	5.65495	9775.301139011404
	5.658	9776.112699273064
	5.6610499999999995	9776.92133604487
	5.6641	9777.727059731653
	5.6671499999999995	9778.5298807022
	5.6702	9779.329809289404
	5.67325	9780.126855790306
	5.6762999999999995	9780.921030466303
	5.6793499999999995	9781.712343543211
	5.6824	9782.50080521138
	5.68545	9783.28642562584
	5.6885	9784.069214906383
	5.69155	9784.849183137703
	5.6946	9785.62634036949
	5.697649999999999	9786.400696616569
	5.7007	9787.172261858996
	5.70375	9787.941046042164
	5.7068	9788.70705907695
	5.709849999999999	9789.470310839795
	5.7129	9790.23081117282
	5.715949999999999	9790.98856988396
	5.719	9791.743596747066
	5.72205	9792.495901502003
	5.7251	9793.245493854778
	5.728149999999999	9793.992383477645
	5.7312	9794.736580009212
	5.734249999999999	9795.478093054568
	5.7373	9796.216932185373
	5.74035	9796.953106939978
	5.743399999999999	9797.686626823528
	5.746449999999999	9798.417501308093
	5.7495	9799.145739832747
	5.75255	9799.87135180369
	5.7556	9800.594346594364
	5.75865	9801.314733545547
	5.7617	9802.032521965473
	5.764749999999999	9802.74772112993
	5.7678	9803.460340282374
	5.77085	9804.17038863404
	5.7739	9804.877875364018
	5.77695	9805.582809619405
	5.78	9806.285200515395
	5.78305	9806.985057135345
	5.7861	9807.68238853095
	5.78915	9808.377203722292
	5.792200000000001	9809.069511697977
	5.795249999999999	9809.759321415211
	5.7983	9810.446641799928
	5.80135	9811.131481746885
	5.8044	9811.813850119775
	5.80745	9812.493755751308
	5.8105	9813.171207443334
	5.813549999999999	9813.846213966946
	5.8166	9814.518784062555
	5.81965	9815.188926440034
	5.8227	9815.856649778787
	5.82575	9816.521962727857
	5.8288	9817.184873906052
	5.831849999999999	9817.845391901996
	5.8349	9818.503525274282
	5.83795	9819.159282551536
	5.841	9819.81267223254
	5.84405	9820.463702786314
	5.8471	9821.112382652227
	5.85015	9821.758720240083
	5.8532	9822.402723930238
	5.85625	9823.044402073687
	5.8593	9823.683762992157
	5.862349999999999	9824.320814978233
	5.865399999999999	9824.955566295404
	5.86845	9825.588025178215
	5.8715	9826.218199832321
	5.87455	9826.846098434624
	5.8776	9827.471729133333
	5.88065	9828.095100048067
	5.883699999999999	9828.71621926999
	5.88675	9829.335094861835
	5.8898	9829.951734858074
	5.89285	9830.566147264959
	5.895899999999999	9831.178340060636
	5.89895	9831.78832119525
	5.901999999999999	9832.39609859102
	5.90505	9833.001680142344
	5.9081	9833.605073715902
	5.91115	9834.206287150711
	5.914199999999999	9834.805328258266
	5.91725	9835.4022048226
	5.920299999999999	9835.996924600393
	5.92335	9836.589495321055
	5.9264	9837.179924686832
	5.929449999999999	9837.76822037287
	5.932499999999999	9838.354390027329
	5.93555	9838.938441271475
	5.9386	9839.520381699753
	5.94165	9840.100218879903
	5.9447	9840.677960353016
	5.94775	9841.253613633664
	5.950799999999999	9841.827186209957
	5.95385	9842.398685543641
	5.9569	9842.9681190702
	5.95995	9843.535494198935
	5.963	9844.100818313043
	5.96605	9844.664098769728
	5.9691	9845.225342900263
	5.97215	9845.78455801011
	5.9752	9846.341751378957
	5.978250000000001	9846.896930260871
	5.981299999999999	9847.45010188433
	5.98435	9848.001273452337
	5.9874	9848.550452142492
	5.99045	9849.0976451071
	5.9935	9849.64285947322
	5.99655	9850.1861023428
	5.999599999999999	9850.72738079272
	6.00265	9851.266701874883
	6.0057	9851.804072616334
	6.00875	9852.339500019305
	6.0118	9852.872991061307
	6.01485	9853.40455269524
	6.017899999999999	9853.934191849436
	6.02095	9854.461915427783
	6.024	9854.987730309778
	6.02705	9855.511643350626
	6.0301	9856.033661381316
	6.03315	9856.55379120872
	6.0362	9857.072039615636
	6.03925	9857.588413360903
	6.0423	9858.102919179488
	6.045350000000001	9858.615563782543
	6.048399999999999	9859.126353857486
	6.05145	9859.635296068122
	6.0545	9860.142397054664
	6.05755	9860.647663433865
	6.0606	9861.15110179906
	6.06365	9861.652718720285
	6.0667	9862.152520744316
	6.06975	9862.650514394772
	6.0728	9863.146706172196
	6.075850000000001	9863.64110255411
	6.0789	9864.133709995145
	6.08195	9864.624534927036
	6.085	9865.113583758794
	6.08805	9865.600862876716
	6.0911	9866.086378644493
	6.094150000000001	9866.570137403272
	6.0972	9867.052145471753
	6.10025	9867.532409146253
	6.1033	9868.010934700778
	6.10635	9868.487728387106
	6.1094	9868.96279643487
	6.112450000000001	9869.436145051615
	6.115499999999999	9869.907780422895
	6.11855	9870.377708712342
	6.1216	9870.845936061723
	6.12465	9871.312468591052
	6.1277	9871.777312398623
	6.130750000000001	9872.240473561102
	6.1338	9872.701958133632
	6.13685	9873.161772149851
	6.1399	9873.619921622005
	6.142950000000001	9874.07641254101
	6.146	9874.53125087652
	6.14905	9874.984442577002
	6.1521	9875.435993569841
	6.15515	9875.885909761342
	6.1582	9876.334197036878
	6.161250000000001	9876.780861260911
	6.164300000000001	9877.22590827709
	6.16735	9877.6693439083
	6.1704	9878.111173956771
	6.173450000000001	9878.55140420411
	6.1765	9878.990040411394
	6.179550000000001	9879.427088319226
	6.1826	9879.862553647828
	6.18565	9880.296442097086
	6.1887	9880.728759346639
	6.191750000000001	9881.159511055943
	6.1948	9881.588702864323
	6.197850000000001	9882.016340391088
	6.2009	9882.44242923555
	6.20395	9882.866974977114
	6.207	9883.28998317535
	6.210050000000001	9883.71145937006
	6.2131	9884.131409081358
	6.21615	9884.5498378097
	6.2192	9884.966751035983
	6.22225	9885.382154221625
	6.2253	9885.79605280859
	6.228350000000001	9886.208452219485
	6.231400000000001	9886.619357857642
	6.23445	9887.028775107126
	6.2375	9887.436709332876
	6.24055	9887.84316588071
	6.2436	9888.248150077427
	6.24665	9888.651667230853
	6.2497	9889.053722629935
	6.25275	9889.45432154476
	6.2558	9889.853469226662
	6.25885	9890.251170908283
	6.261900000000001	9890.647431803598
	6.26495	9891.04225710803
	6.268	9891.435651998498
	6.27105	9891.827621633456
	6.2741	9892.218171152992
	6.27715	9892.607305678874
	6.280200000000001	9892.995030314618
	6.28325	9893.38135014554
	6.2863	9893.766270238852
	6.28935	9894.149795643672
	6.2924	9894.531931391146
	6.29545	9894.912682494458
	6.298500000000001	9895.292053948939
	6.301549999999999	9895.670050732075
	6.3046	9896.046677803639
	6.30765	9896.42194010568
	6.3107	9896.795842562642
	6.31375	9897.168390081388
	6.3168	9897.539587551262
	6.31985	9897.909439844203
	6.3229	9898.277951814729
	6.32595	9898.64512830005
	6.329000000000001	9899.010974120105
	6.33205	9899.375494077634
	6.3351	9899.738692958239
	6.33815	9900.100575530418
	6.3412	9900.461146545676
	6.34425	9900.820410738517
	6.347300000000001	9901.178372826565
	6.350350000000001	9901.535037510595
	6.3534	9901.890409474581
	6.35645	9902.24449338578
	6.359500000000001	9902.597293894767
	6.36255	9902.948815635507
	6.365600000000001	9903.299063225422
	6.36865	9903.64804126542
	6.3717	9903.995754339976
	6.37475	9904.342207017187
	6.377800000000001	9904.687403848813
	6.38085	9905.031349370362
	6.383900000000001	9905.374048101123
	6.38695	9905.71550454422
	6.39	9906.055723186695
	6.39305	9906.394708499553
	6.396100000000001	9906.73246493778
	6.39915	9907.06899694047
	6.4022	9907.404308930825
	6.40525	9907.738405316231
	6.4083	9908.071290488304
	6.41135	9908.40296882296
	6.4144000000000005	9908.73344468047
	6.4174500000000005	9909.062722405484
	6.4205	9909.39080632713
	6.42355	9909.717700759029
	6.4266000000000005	9910.04340999939
	6.42965	9910.367938331012
	6.4327000000000005	9910.69129002139
	6.43575	9911.01346932273
	6.4388	9911.334480472033
	6.44185	9911.654327691125
	6.4449000000000005	9911.973015186715
	6.4479500000000005	9912.290547150453
	6.4510000000000005	9912.606927758989
	6.45405	9912.922161174018
	6.4571000000000005	9913.23625154232
	6.46015	9913.549202995833
	6.4632000000000005	9913.8610196517
	6.4662500000000005	9914.171705612316
	6.4693	9914.481264965372
	6.47235	9914.789701783935
	6.4754000000000005	9915.097020126457
	6.47845	9915.403224036872
	6.4815000000000005	9915.70831754461
	6.4845500000000005	9916.012304664673
	6.4876	9916.315189397665
	6.49065	9916.616975729863
	6.4937000000000005	9916.917667633246
	6.49675	9917.217269065572
	6.4998000000000005	9917.515783970397
	6.50285	9917.81321627715
	6.5059	9918.109569901175
	6.50895	9918.404848743772
	6.5120000000000005	9918.699056692247
	6.5150500000000005	9918.992197619991
	6.5181000000000004	9919.284275386482
	6.52115	9919.575293837373
	6.5242	9919.86525680451
	6.5272499999999996	9920.154168106
	6.5303	9920.442031546278
	6.53335	9920.728850916086
	6.5363999999999995	9921.01462999261
	6.5394499999999995	9921.299372539466
	6.5425	9921.58308230677
	6.54555	9921.865763031179
	6.5486	9922.147418435943
	6.55165	9922.42805223096
	6.5547	9922.707668112802
	6.5577499999999995	9922.986269764777
	6.5608	9923.263860856976
	6.56385	9923.540445046317
	6.5669	9923.816025976583
	6.56995	9924.090607278493
	6.573	9924.364192569705
	6.5760499999999995	9924.636785454928
	6.5791	9924.908389525874
	6.58215	9925.179008361403
	6.5852	9925.448645527507
	6.5882499999999995	9925.717304577374
	6.5913	9925.98498905142
	6.5943499999999995	9926.251702477366
	6.5974	9926.51744837024
	6.60045	9926.782230232457
	6.6034999999999995	9927.046051553854
	6.6065499999999995	9927.308915811715
	6.6096	9927.570826470834
	6.61265	9927.83178698357
	6.6157	9928.091800789869
	6.61875	9928.3508713173
	6.6217999999999995	9928.609001981153
	6.6248499999999995	9928.866196184405
	6.6278999999999995	9929.122457317815
	6.63095	9929.377788759964
	6.634	9929.632193877285
	6.63705	9929.885676024096
	6.6400999999999994	9930.138238542677
	6.64315	9930.389884763288
	6.646199999999999	9930.6406180042
	6.64925	9930.890441571762
	6.6523	9931.13935876044
	6.655349999999999	9931.387372852852
	6.658399999999999	9931.634487119805
	6.66145	9931.880704820349
	6.664499999999999	9932.126029201809
	6.66755	9932.370463499828
	6.6706	9932.614010938421
	6.673649999999999	9932.856674729996
	6.676699999999999	9933.098458075408
	6.67975	9933.339364163996
	6.682799999999999	9933.57939617363
	6.68585	9933.818557270737
	6.688899999999999	9934.056850610352
	6.691949999999999	9934.294279336165
	6.694999999999999	9934.53084658055
	6.69805	9934.766555464612
	6.7011	9935.001409098208
	6.70415	9935.235410580026
	6.707199999999999	9935.46856299758
	6.71025	9935.70086942728
	6.713299999999999	9935.932332934466
	6.71635	9936.162956573437
	6.7194	9936.392743387489
	6.722449999999999	9936.621696408984
	6.725499999999999	9936.849818659346
	6.72855	9937.07711314912
	6.7316	9937.303582878034
	6.73465	9937.529230834989
	6.7377	9937.754059998122
	6.74075	9937.978073334867
	6.743799999999999	9938.201273801958
	6.74685	9938.423664345471
	6.7499	9938.645247900884
	6.75295	9938.866027393095
	6.756	9939.086005736463
	6.75905	9939.305185834863
	6.762099999999999	9939.523570581689
	6.76515	9939.741162859918
	6.7682	9939.957965542151
	6.77125	9940.173981490629
	6.774299999999999	9940.389213557268
	6.77735	9940.60366458373
	6.780399999999999	9940.817337401422
	6.78345	9941.030234831553
	6.7865	9941.242359685162
	6.789549999999999	9941.453714763149
	6.792599999999999	9941.664302856341
	6.79565	9941.874126745486
	6.7987	9942.083189201301
	6.80175	9942.29149298454
	6.8048	9942.499040845985
	6.80785	9942.705835526514
	6.810899999999999	9942.911879757121
	6.81395	9943.117176258933
	6.817	9943.321727743303
	6.82005	9943.52553691177
	6.8231	9943.728606456145
	6.82615	9943.930939058548
	6.8292	9944.132537391404
	6.83225	9944.333404117511
	6.8353	9944.533541890058
	6.838350000000001	9944.732953352668
	6.841399999999999	9944.93164113944
	6.84445	9945.129607874936
	6.8475	9945.326856174292
	6.85055	9945.523388643185
	6.8536	9945.719207877897
	6.85665	9945.914316465347
	6.859699999999999	9946.108716983119
	6.86275	9946.302411999492
	6.8658	9946.495404073485
	6.86885	9946.687695754877
	6.8719	9946.879289584249
	6.87495	9947.070188093017
	6.877999999999999	9947.260393803459
	6.88105	9947.449909228748
	6.8841	9947.638736872985
	6.88715	9947.826879231226
	6.8902	9948.014338789555
	6.89325	9948.201118025048
	6.8963	9948.387219405839
	6.89935	9948.572645391167
	6.9024	9948.757398431393
	6.905450000000001	9948.941480968031
	6.908499999999999	9949.12489543376
	6.91155	9949.307644252516
	6.9146	9949.489729839439
	6.91765	9949.671154600972
	6.9207	9949.851920934874
	6.92375	9950.032031230228
	6.9268	9950.211487867502
	6.92985	9950.390293218563
	6.9329	9950.568449646711
	6.935950000000001	9950.745959506705
	6.939	9950.922825144822
	6.94205	9951.09904889884
	6.9451	9951.274633098092
	6.94815	9951.449580063509
	6.9512	9951.623892107644
	6.954250000000001	9951.79757153468
	6.9573	9951.970620640484
	6.96035	9952.143041712621
	6.9634	9952.314837030404
	6.96645	9952.486008864897
	6.9695	9952.656559478972
	6.972550000000001	9952.826491127315
	6.975599999999999	9952.995806056468
	6.97865	9953.164506504843
	6.9817	9953.332594702788
	6.98475	9953.500072872568
	6.9878	9953.666943228429
	6.99085	9953.833207976608
	6.9939	9953.998869315372
	6.99695	9954.163929435046
	7.0	9954.328390518021
end


poten 2^1Sigma 
name '2^1Sigma'
symmetry +
lambda 0
mult 1
type  grid
values
	0.9	68735.11374552172
	0.90305	68061.71813833024
	0.9061	67394.13142531998
	0.90915	66732.30797647811
	0.9122	66076.20250670167
	0.91525	65425.770073241874
	0.9183	64780.966073163756
	0.92135	64141.74624083057
	0.9244	63508.06664540073
	0.92745	62879.88368834763
	0.9305	62257.15410099608
	0.93355	61639.83494207513
	0.9366000000000001	61027.88359529222
	0.9396500000000001	60421.25776692357
	0.9427000000000001	59819.915483422774
	0.9457500000000001	59223.81508904583
	0.9488000000000001	58632.91524349557
	0.9518500000000001	58047.1749195832
	0.9549000000000001	57466.55340090599
	0.9579500000000001	56891.01027954216
	0.9610000000000001	56320.50545376445
	0.9640500000000001	55754.99912576907
	0.9671	55194.4517994231
	0.9701500000000001	54638.82427802483
	0.9732	54088.077662087046
	0.9762500000000001	53542.17334712908
	0.9793	53001.07302149214
	0.9823500000000001	52464.73866416578
	0.9853999999999999	51933.13254263446
	0.98845	51406.21721073617
	0.9914999999999999	50883.95550654041
	0.99455	50366.31055023922
	0.9976	49853.24574205587
	1.00065	49344.724760168225
	1.0037	48840.711558646704
	1.00675	48341.17036540984
	1.0098	47846.06568019187
	1.01285	47355.362272528786
	1.0159	46869.02517975656
	1.01895	46387.01970502632
	1.022	45909.311415332806
	1.02505	45435.866139558486
	1.0281	44966.64996653146
	1.03115	44501.62924309944
	1.0342	44040.77057221501
	1.03725	43584.04081103883
	1.0403	43131.40706905471
	1.04335	42682.83670619897
	1.0464	42238.29733100486
	1.04945	41797.7567987592
	1.0525	41361.183209674564
	1.05555	40928.54490707415
	1.0586	40499.81047559038
	1.0616500000000002	40074.948739376916
	1.0647	39653.928760334915
	1.0677500000000002	39236.71983635106
	1.0708	38823.29149955054
	1.0738500000000002	38413.613514562036
	1.0769	38007.65587679604
	1.07995	37605.38881073658
	1.083	37206.782768245284
	1.08605	36811.80842687851
	1.0891	36420.43668821708
	1.09215	36032.63867620895
	1.0952	35648.385735524214
	1.09825	35267.649429922654
	1.1013	34890.40154063334
	1.10435	34516.61406474738
	1.1074	34146.25921362206
	1.11045	33779.3094112981
	1.1135	33415.737292927464
	1.11655	33055.51570321507
	1.1196000000000002	32698.617694871686
	1.1226500000000001	32345.01652707764
	1.1257000000000001	31994.6856639603
	1.1287500000000001	31647.598773081576
	1.1318000000000001	31303.729723938544
	1.1348500000000001	30963.052586474667
	1.1379000000000001	30625.541629602627
	1.1409500000000001	30291.171319739424
	1.1440000000000001	29959.91631935205
	1.1470500000000001	29631.751485515197
	1.1501000000000001	29306.65186847962
	1.1531500000000001	28984.592710252382
	1.1562000000000001	28665.54944318789
	1.1592500000000001	28349.497688590225
	1.1622999999999999	28036.413255326705
	1.16535	27726.27213845191
	1.1683999999999999	27419.050517843825
	1.17145	27114.724756849504
	1.1744999999999999	26813.271400942995
	1.17755	26514.66717639307
	1.1806	26218.888988942468
	1.18365	25925.913922497613
	1.1867	25635.719237829107
	1.18975	25348.282371282887
	1.1928	25063.580933502522
	1.19585	24781.592708161304
	1.1989	24502.295650705862
	1.20195	24225.667887109605
	1.205	23951.68771263756
	1.20805	23680.33359062093
	1.2111	23411.584151242885
	1.21415	23145.41819033455
	1.2172	22881.81466818162
	1.22025	22620.752708341355
	1.2233	22362.21159647047
	1.22635	22106.170779163196
	1.2294	21852.60986280004
	1.23245	21601.50861240704
	1.2355	21352.84695052574
	1.23855	21106.60495609362
	1.2416	20862.76286333501
	1.24465	20621.30106066313
	1.2477	20382.200089592214
	1.25075	20145.44064366095
	1.2538	19911.00356736607
	1.25685	19678.869855107518
	1.2599	19449.020650143975
	1.26295	19221.437243559496
	1.266	18996.10107324134
	1.26905	18772.993722868825
	1.2721	18552.096920913424
	1.27515	18333.392539650322
	1.2782	18116.862594181297
	1.28125	17902.489241469415
	1.2843	17690.254779385054
	1.28735	17480.14164576438
	1.2904	17272.132417479428
	1.29345	17066.209809520624
	1.2965	16862.35667409158
	1.29955	16660.55599971676
	1.3026	16460.79091036175
	1.30565	16263.04466456683
	1.3087000000000002	16067.300654593811
	1.31175	15873.542405586486
	1.3148	15681.75357474517
	1.31785	15491.9179505154
	1.3209000000000002	15304.019451791286
	1.32395	15118.042127133951
	1.327	14933.97015400533
	1.33005	14751.78783801791
	1.3331	14571.479612200583
	1.33615	14393.030036281716
	1.3392	14216.423795989273
	1.34225	14041.64570236909
	1.3453	13868.680691121719
	1.34835	13697.513821958575
	1.3514	13528.130277978078
	1.35445	13360.51536506254
	1.3575	13194.654511296923
	1.36055	13030.533266409857
	1.3636	12868.137301238403
	1.36665	12707.452407217303
	1.3697000000000001	12548.46449589399
	1.37275	12391.159598470555
	1.3758000000000001	12235.523865373807
	1.37885	12081.543565855298
	1.3819000000000001	11929.205087622217
	1.38495	11778.494936501407
	1.3880000000000001	11629.399736137713
	1.39105	11481.906227729178
	1.3941000000000001	11336.001269800554
	1.39715	11191.671838017923
	1.4002000000000001	11048.90502504629
	1.4032499999999999	10907.688040453382
	1.4063	10768.008210661887
	1.4093499999999999	10629.852978953637
	1.4124	10493.209905528856
	1.4154499999999999	10358.066667624093
	1.4185	10224.411059692715
	1.4215499999999999	10092.23099365253
	1.4245999999999999	9961.514499204484
	1.4276499999999999	9832.249724228102
	1.4307	9704.424935258823
	1.4337499999999999	9578.0285180531
	1.4368	9453.04897824781
	1.4398499999999999	9329.474942121155
	1.4429	9207.295157462295
	1.4459499999999998	9086.498494558773
	1.449	8967.073947310007
	1.4520499999999998	8849.010634477772
	1.4551	8732.297801083856
	1.4581499999999998	8616.924819967368
	1.4612	8502.881193514497
	1.4642499999999998	8390.156555575493
	1.4673	8278.740673584172
	1.4703499999999998	8168.623450897904
	1.4734	8059.794929376609
	1.4764499999999998	7952.245292222302
	1.4795	7845.964867101919
	1.4825499999999998	7740.944129579239
	1.4856	7637.173706883957
	1.48865	7534.644382049139
	1.4917000000000002	7433.347098451344
	1.49475	7333.2729647917695
	1.4978000000000002	7234.413260560313
	1.50085	7136.759442029863
	1.5039000000000002	7040.303148832295
	1.50695	6945.036211174484
	1.5100000000000002	6850.950657758294
	1.51305	6758.038724476395
	1.5161000000000002	6666.292863963629
	1.51915	6575.70575609327
	1.5222	6486.270319517567
	1.5252499999999998	6397.979724364173
	1.5283	6310.827406213087
	1.5313499999999998	6224.807081494138
	1.5344	6139.912764461647
	1.5374499999999998	6056.138785922934
	1.5405	5973.479813918485
	1.5435499999999998	5891.930876577306
	1.5466	5811.487387398494
	1.54965	5732.14517324294
	1.5527000000000002	5653.900505354906
	1.55575	5576.750133775481
	1.5588000000000002	5500.691325556538
	1.56185	5425.72190723831
	1.5649000000000002	5351.840312114331
	1.56795	5279.0456328776945
	1.5710000000000002	5207.337680321333
	1.57405	5136.717048855362
	1.5771000000000002	5067.185189706205
	1.58015	4998.744492778077
	1.5832000000000002	4931.398378287218
	1.58625	4865.1513994266315
	1.5893000000000002	4800.009357482506
	1.59235	4735.979431007147
	1.5954000000000002	4673.070320854301
	1.59845	4611.29241310434
	1.6015000000000001	4550.657962143788
	1.60455	4491.181296415931
	1.6076000000000001	4432.879049617252
	1.6106500000000001	4375.770420370189
	1.6137000000000001	4319.877463637368
	1.6167500000000001	4265.2254173331985
	1.6198000000000001	4211.843067697479
	1.62285	4159.763156971741
	1.6259000000000001	4109.022836688711
	1.6289500000000001	4059.664169348735
	1.6320000000000001	4011.73468027744
	1.63505	3965.287959857082
	1.6381000000000001	3920.384313865009
	1.64115	3877.091456043007
	1.6442	3835.485231902733
	1.6472499999999999	3795.6503557349124
	1.6503	3757.6811333965015
	1.65335	3721.6821313039127
	1.6564	3687.7687369154373
	1.6594499999999999	3656.067537935811
	1.6625	3626.7164272247737
	1.66555	3599.8643196205776
	1.6686	3575.670348669053
	1.67165	3554.3024003999335
	1.6747	3535.934844479521
	1.67775	3520.7453483147647
	1.6808	3508.9107149177316
	1.68385	3500.6017757339578
	1.6869	3495.9774938957535
	1.68995	3495.1785799157296
	1.693	3498.321066843197
	1.69605	3505.4904013683354
	1.6991	3516.7366459761606
	1.70215	3532.0713186255052
	1.7052	3551.4662599266303
	1.70825	3574.854626842479
	1.7113	3602.1339061002705
	1.71435	3633.1705555420626
	1.7174	3667.8057465025463
	1.72045	3705.861617588214
	1.7235	3747.14749107875
	1.72655	3791.4656127423364
	1.7296	3838.616118815947
	1.73265	3888.401077192162
	1.7357	3940.627570669755
	1.7387500000000002	3995.109877673072
	1.7418	4051.670859199088
	1.74485	4110.142685103322
	1.7479	4170.367035917659
	1.7509500000000002	4232.194905948749
	1.754	4295.486115837781
	1.75705	4360.108622692174
	1.7601	4425.937696272988
	1.76315	4492.85501215986
	1.7662	4560.747698012557
	1.76925	4629.5073571216
	1.7723	4699.029084191396
	1.77535	4769.210481393119
	1.7784	4839.950677805356
	1.78145	4911.149352113287
	1.7845	4982.705756626454
	1.78755	5054.5177401574165
	1.7906	5126.480768037846
	1.79365	5198.486939594657
	1.7967	5270.4240069268235
	1.79975	5342.174404064252
	1.8028	5413.614302875439
	1.80585	5484.6127217712865
	1.8089	5555.030725637278
	1.81195	5624.720770648454
	1.815	5693.52626545059
	1.81805	5761.281439742226
	1.8211	5827.811630673623
	1.82415	5892.93411339749
	1.8272	5956.459609568685
	1.83025	6018.194599916418
	1.8333	6077.94453647967
	1.83635	6135.5179895722
	1.8394	6190.731670272898
	1.84245	6243.41614449657
	1.8455	6293.421913202251
	1.84855	6340.625400437599
	1.8516	6384.934301611551
	1.85465	6426.291685554392
	1.8577	6464.678597045562
	1.8607500000000001	6500.11427741225
	1.8638000000000001	6532.65478018336
	1.86685	6562.389437898332
	1.8699	6589.435968967223
	1.8729500000000001	6613.9346540645365
	1.8760000000000001	6636.0421592782095
	1.8790499999999999	6655.925514966887
	1.8820999999999999	6673.756641955807
	1.88515	6689.7076754798245
	1.8882	6703.947202023586
	1.8912499999999999	6716.637414238472
	1.8942999999999999	6727.932112373124
	1.89735	6737.975436292936
	1.9004	6746.901194270324
	1.9034499999999999	6754.832655600978
	1.9064999999999999	6761.882686437575
	1.90955	6768.154126202521
	1.9126	6773.740321465888
	1.9156499999999999	6778.725752740279
	1.9187	6783.186705938555
	1.9217500000000003	6787.191953769987
	1.9248000000000003	6790.803423121298
	1.92785	6794.076832754559
	1.9309	6797.062291836835
	1.9339500000000003	6799.804854299126
	1.9370000000000003	6802.345027176709
	1.94005	6804.719233226749
	1.9431	6806.96022951291
	1.9461500000000003	6809.097484496177
	1.9492	6811.157516634471
	1.95225	6813.164197689027
	1.9552999999999998	6815.139023951517
	1.9583499999999998	6817.101358505412
	1.9614	6819.06864746375
	1.9644499999999998	6821.056612915394
	1.9674999999999998	6823.079425083454
	1.9705499999999998	6825.149855969163
	1.9736	6827.279416529815
	1.97665	6829.478479226818
	1.9796999999999998	6831.756387582752
	1.98275	6834.121554205307
	1.9858000000000002	6836.581548572378
	1.9888499999999998	6839.143175724974
	1.9918999999999998	6841.812546882835
	1.99495	6844.595142880253
	1.9980000000000002	6847.495871215418
	2.00105	6850.51911741454
	2.0040999999999998	6853.668791330384
	2.00715	6856.948368923309
	2.0102	6860.360930009396
	2.0132499999999998	6863.909192404668
	2.0162999999999998	6867.595542845241
	2.01935	6871.422065020112
	2.0224	6875.390565015235
	2.02545	6879.502594433987
	2.0284999999999997	6883.7594714297475
	2.03155	6888.162299860065
	2.0346	6892.711986749151
	2.0376499999999997	6897.40925822499
	2.0407	6902.254674079573
	2.04375	6907.248641084802
	2.0468	6912.391425182721
	2.04985	6917.68316265614
	2.0529	6923.123870374877
	2.05595	6928.713455202912
	2.059	6934.451722643145
	2.06205	6940.338384788695
	2.0651	6946.37306764274
	2.06815	6952.55531786288
	2.0712	6958.884608980332
	2.07425	6965.360347139656
	2.0773	6971.981876399996
	2.08035	6978.748483635219
	2.0834	6985.659403066576
	2.08645	6992.713820458568
	2.0895	6999.9108770057155
	2.09255	7007.2496729354225
	2.0956	7014.7292708499635
	2.09865	7022.348698828373
	2.1017	7030.106953307282
	2.10475	7038.003001758067
	2.1078	7046.0357851760955
	2.11085	7054.204220396574
	2.1139	7062.507202250189
	2.11695	7070.943605570617
	2.12	7079.5122870650675
	2.12305	7088.212087057941
	2.1261	7097.041831116916
	2.12915	7106.0003315701415
	2.1322	7115.086388922223
	2.13525	7124.298793176386
	2.1383	7133.6363250694085
	2.14135	7143.097757225449
	2.1444	7152.681855234467
	2.14745	7162.387378660374
	2.1505	7172.213081983859
	2.15355	7182.15771548415
	2.1566	7192.220026064048
	2.15965	7202.398758021818
	2.1627	7212.692653773619
	2.16575	7223.1004545296555
	2.1688	7233.620900927105
	2.17185	7244.2527336226
	2.1749	7254.994693846914
	2.17795	7265.845523924203
	2.181	7276.803967758134
	2.18405	7287.868771286889
	2.1871	7299.038682909108
	2.19015	7310.3124538824695
	2.1932	7321.6888386966575
	2.19625	7333.166595422277
	2.1993	7344.744486037185
	2.20235	7356.421276731586
	2.2054	7368.195738193193
	2.20845	7380.066645873631
	2.2115	7392.032780237223
	2.21455	7404.092926993135
	2.2176	7416.245877311972
	2.22065	7428.490428027612
	2.2237	7440.8253818252115
	2.22675	7453.249547416167
	2.2298	7465.761739700764
	2.23285	7478.360779919248
	2.2359	7491.045495791952
	2.23895	7503.814721649122
	2.242	7516.667298551001
	2.24505	7529.6020743987365
	2.2481	7542.6179040366305
	2.25115	7555.713649346166
	2.2542	7568.8881793323735
	2.25725	7582.140370202821
	2.2603	7595.469105439757
	2.26335	7608.87327586572
	2.2664	7622.351779702982
	2.26945	7635.903522627171
	2.2725	7649.527417815402
	2.27555	7663.222385989174
	2.2786	7676.987355452377
	2.28165	7690.821262124633
	2.2847	7704.723049570197
	2.28775	7718.691669022769
	2.2908	7732.72607940629
	2.29385	7746.825247352058
	2.2969	7760.9881472123
	2.29995	7775.2137610704185
	2.303	7789.501078748068
	2.30605	7803.849097809256
	2.3091	7818.256823561613
	2.31215	7832.723269055017
	2.3152	7847.247455077649
	2.31825	7861.828410149689
	2.3213	7876.465170514739
	2.32435	7891.156780129133
	2.3274	7905.902290649174
	2.33045	7920.700761416534
	2.3335	7935.551259441785
	2.33655	7950.45285938627
	2.3396	7965.404643542332
	2.34265	7980.405701812043
	2.3457	7995.455131684499
	2.34875	8010.55203821175
	2.3518	8025.695533983462
	2.35485	8040.884739100366
	2.3579	8056.118781146573
	2.36095	8071.396795160845
	2.364	8086.717923606828
	2.36705	8102.0813163423445
	2.3701	8117.48613058784
	2.37315	8132.931530893917
	2.3762	8148.416689108148
	2.37925	8163.940784341143
	2.3823	8179.503002931915
	2.38535	8195.102538412602
	2.3884	8210.738591472584
	2.39145	8226.41036992208
	2.3945	8242.117088655144
	2.39755	8257.857969612258
	2.4006	8273.632241742414
	2.40365	8289.43914096479
	2.4067	8305.277910130073
	2.40975	8321.147798981356
	2.4128	8337.048064114786
	2.4158500000000003	8352.977968939837
	2.4189	8368.936783639352
	2.42195	8384.923785129338
	2.425	8400.938257018477
	2.4280500000000003	8416.979489567513
	2.4311000000000003	8433.04677964836
	2.43415	8449.139430703159
	2.4372	8465.256752703095
	2.4402500000000003	8481.398062107113
	2.4433	8497.562681820562
	2.44635	8513.749941153697
	2.4494	8529.959175780157
	2.4524500000000002	8546.189727695324
	2.4555000000000002	8562.440945174689
	2.45855	8578.712182732148
	2.4616	8595.002801078319
	2.4646500000000002	8611.312167078813
	2.4677	8627.639653712502
	2.47075	8643.984640029896
	2.4738	8660.346511111416
	2.47685	8676.724658025805
	2.4799	8693.118477788536
	2.4829499999999998	8709.52737332031
	2.486	8725.950753405605
	2.48905	8742.388032651264
	2.4920999999999998	8758.838631445258
	2.4951499999999998	8775.301975915447
	2.4982	8791.777497888485
	2.50125	8808.264634848807
	2.5043	8824.762829897767
	2.5073499999999997	8841.27153171285
	2.5104	8857.790194507033
	2.51345	8874.318277988255
	2.5164999999999997	8890.855247319043
	2.5195499999999997	8907.400573076276
	2.5226	8923.953731211082
	2.52565	8940.514203008863
	2.5287	8957.081475049545
	2.53175	8973.6550391679
	2.5348	8990.234392414093
	2.53785	9006.819037014358
	2.5409	9023.408480331844
	2.54395	9040.002234827663
	2.547	9056.599818022087
	2.55005	9073.200752455907
	2.5531	9089.80456565202
	2.55615	9106.410790077158
	2.5592	9123.018963103805
	2.56225	9139.628626972328
	2.5653	9156.239328753283
	2.56835	9172.850620309891
	2.5714	9189.462058260735
	2.57445	9206.073203942662
	2.5775	9222.68362337382
	2.58055	9239.292887216989
	2.5836	9255.900570743002
	2.58665	9272.506253794476
	2.5897	9289.109520749633
	2.59275	9305.709960486438
	2.5958	9322.307166346834
	2.5988500000000005	9338.900736101275
	2.6019000000000005	9355.490271913359
	2.60495	9372.075380304808
	2.608	9388.655672120503
	2.6110500000000005	9405.230762493826
	2.6141	9421.800270812175
	2.61715	9438.363820682702
	2.6201999999999996	9454.921039898227
	2.6232499999999996	9471.471560403399
	2.6263	9488.015018261029
	2.6293499999999996	9504.551053618674
	2.6323999999999996	9521.079310675375
	2.6354499999999996	9537.599437648672
	2.6385	9554.11108674175
	2.64155	9570.61391411086
	2.6445999999999996	9587.107579832898
	2.6476499999999996	9603.591747873243
	2.6507	9620.066086053757
	2.6537499999999996	9636.530266020998
	2.6568	9652.983963214687
	2.65985	9669.426856836315
	2.6628999999999996	9685.858629818003
	2.66595	9702.278968791568
	2.6689999999999996	9718.687564057736
	2.67205	9735.084109555668
	2.6751	9751.46830283257
	2.6781499999999996	9767.839845013597
	2.6812	9784.19844077193
	2.68425	9800.543798299024
	2.6872999999999996	9816.875629275135
	2.69035	9833.193648839955
	2.6933999999999996	9849.497575563528
	2.6964499999999996	9865.787131417335
	2.6995	9882.062041745554
	2.7025499999999996	9898.322035236546
	2.7056	9914.566843894565
	2.70865	9930.79620301161
	2.7116999999999996	9947.009851139503
	2.71475	9963.20753006218
	2.7178	9979.388984768117
	2.7208500000000004	9995.553963423034
	2.7239	10011.702217342714
	2.72695	10027.83350096608
	2.73	10043.947571828421
	2.73305	10060.044190534793
	2.7361	10076.123120733693
	2.73915	10092.184129090827
	2.7422	10108.22698526311
	2.7452499999999995	10124.251461872864
	2.7483	10140.257334482187
	2.75135	10156.244381567496
	2.7544	10172.212384494269
	2.75745	10188.161127491992
	2.7605	10204.090397629217
	2.76355	10219.999984788921
	2.7666	10235.889681643896
	2.7696500000000004	10251.759283632464
	2.7727	10267.608588934245
	2.77575	10283.437398446238
	2.7788000000000004	10299.245515758923
	2.78185	10315.032747132655
	2.7849	10330.79890147423
	2.7879500000000004	10346.54379031352
	2.791	10362.267227780418
	2.79405	10377.969030581846
	2.7971000000000004	10393.649017979022
	2.80015	10409.307011764786
	2.8032000000000004	10424.942836241244
	2.80625	10440.556318197425
	2.8093	10456.147286887233
	2.8123500000000003	10471.715574007472
	2.8154	10487.261013676092
	2.8184500000000003	10502.78344241059
	2.8215000000000003	10518.282699106523
	2.82455	10533.758625016282
	2.8276000000000003	10549.211063727935
	2.83065	10564.639861144275
	2.8337	10580.044865462016
	2.8367500000000003	10595.425927151136
	2.8398	10610.782898934418
	2.84285	10626.115635767104
	2.8459000000000003	10641.423994816712
	2.84895	10656.707835443014
	2.8520000000000003	10671.967019178197
	2.8550500000000003	10687.201409707086
	2.8581	10702.410872847646
	2.8611500000000003	10717.595276531543
	2.8642	10732.754490784833
	2.8672500000000003	10747.888387708932
	2.8703000000000003	10762.996841461565
	2.87335	10778.079728237986
	2.8764000000000003	10793.136926252302
	2.8794500000000003	10808.168315718904
	2.8825	10823.173778834109
	2.8855500000000003	10838.153199757924
	2.8886	10853.106464595887
	2.89165	10868.033461381161
	2.8947000000000003	10882.934080056673
	2.89775	10897.80821245742
	2.9008000000000003	10912.65575229298
	2.9038500000000003	10927.476595130007
	2.9069000000000003	10942.270638375045
	2.9099500000000003	10957.037781257319
	2.9130000000000003	10971.777924811784
	2.9160500000000003	10986.490971862215
	2.9191000000000003	11001.176827004469
	2.9221500000000002	11015.835396589895
	2.9252000000000002	11030.466588708852
	2.9282500000000002	11045.070313174323
	2.9313000000000002	11059.646481505759
	2.9343500000000002	11074.195006912929
	2.9374000000000002	11088.71580427999
	2.94045	11103.208790149625
	2.9435000000000002	11117.673882707368
	2.9465500000000002	11132.111001765932
	2.9496	11146.520068749856
	2.95265	11160.901006680062
	2.9557	11175.253740158705
	2.95875	11189.578195354017
	2.9618	11203.874299985358
	2.96485	11218.141983308356
	2.9679	11232.381176100154
	2.97095	11246.591810644777
	2.974	11260.773820718647
	2.97705	11274.927141576178
	2.9801	11289.051709935467
	2.98315	11303.147463964204
	2.9862	11317.214343265548
	2.98925	11331.25228886423
	2.9923	11345.261243192721
	2.99535	11359.241150077509
	2.9984	11373.19195472551
	3.0014499999999997	11387.11360371054
	3.0045	11401.006044959995
	3.00755	11414.869227741488
	3.0105999999999997	11428.703102649746
	3.01365	11442.50762159351
	3.0166999999999997	11456.282737782587
	3.0197499999999997	11470.028405715
	3.0228	11483.74458116422
	3.0258499999999997	11497.431221166542
	3.0288999999999997	11511.088284008523
	3.03195	11524.715729214557
	3.0349999999999997	11538.313517534505
	3.03805	11551.881610931485
	3.0411	11565.419972569709
	3.0441499999999997	11578.928566802442
	3.0472	11592.407359160077
	3.0502499999999997	11605.856316338253
	3.0533	11619.275406186149
	3.05635	11632.664597694784
	3.0593999999999997	11646.023860985475
	3.06245	11659.353167298397
	3.0655	11672.652488981175
	3.0685499999999997	11685.921799477617
	3.0716	11699.161073316547
	3.0746499999999997	11712.370286100671
	3.0776999999999997	11725.54941449564
	3.08075	11738.698436219076
	3.0837999999999997	11751.817330029766
	3.08685	11764.906075716948
	3.0899	11777.964654089652
	3.09295	11790.993046966154
	3.096	11803.991237163484
	3.09905	11816.959208487055
	3.1021	11829.896945720397
	3.10515	11842.804434614882
	3.1082	11855.68166187965
	3.11125	11868.52861517155
	3.1143	11881.345283085155
	3.11735	11894.13165514293
	3.1204	11906.88772178541
	3.12345	11919.613474361466
	3.1264999999999996	11932.308905118725
	3.12955	11944.974007193976
	3.1326	11957.608774603706
	3.13565	11970.213202234712
	3.1387	11982.787285834786
	3.14175	11995.331022003465
	3.1448	12007.84440818289
	3.14785	12020.3274426487
	3.1509	12032.78012450105
	3.15395	12045.202453655655
	3.157	12057.594430834955
	3.16005	12069.9560575593
	3.1631	12082.287336138297
	3.16615	12094.588269662094
	3.1692	12106.85886199291
	3.17225	12119.099117756461
	3.1753	12131.3090423336
	3.17835	12143.488641851938
	3.1814	12155.637923177579
	3.18445	12167.756893906913
	3.1875	12179.845562358456
	3.19055	12191.903937564824
	3.1936	12203.932029264699
	3.19665	12215.929847894902
	3.1997	12227.897404582538
	3.20275	12239.834711137188
	3.2058	12251.741780043183
	3.20885	12263.61862445193
	3.2119	12275.465258174336
	3.21495	12287.281695673224
	3.218	12299.067952055913
	3.22105	12310.824043066787
	3.2241	12322.549985079946
	3.22715	12334.245795091923
	3.2302	12345.91149071449
	3.23325	12357.54709016747
	3.2363	12369.152612271675
	3.23935	12380.728076441821
	3.2424	12392.2735026796
	3.24545	12403.78891156676
	3.2485000000000004	12415.27432425823
	3.25155	12426.72976247533
	3.2546	12438.155248499057
	3.25765	12449.55080516337
	3.2607	12460.916455848597
	3.26375	12472.252224474869
	3.2668	12483.558135495598
	3.26985	12494.834213891034
	3.2729	12506.080485161885
	3.2759500000000004	12517.296975322963
	3.279	12528.48371089689
	3.2820500000000004	12539.640718907896
	3.2851	12550.768026875627
	3.28815	12561.865662809032
	3.2912000000000003	12572.933655200286
	3.29425	12583.972033018796
	3.2973000000000003	12594.980825705203
	3.3003500000000003	12605.96006316552
	3.3034	12616.90977576523
	3.3064500000000003	12627.82999432351
	3.3095	12638.720750107463
	3.31255	12649.582074826405
	3.3156000000000003	12660.414000626242
	3.31865	12671.216560083816
	3.3217	12681.989786201408
	3.3247500000000003	12692.733712401186
	3.3278	12703.448372519746
	3.3308500000000003	12714.13380080276
	3.3339000000000003	12724.790031899538
	3.33695	12735.417100857765
	3.3400000000000003	12746.01504311822
	3.34305	12756.58389450955
	3.3461000000000003	12767.123691243101
	3.3491500000000003	12777.634469907804
	3.3522	12788.116267465062
	3.3552500000000003	12798.569121243745
	3.3583000000000003	12808.993068935182
	3.36135	12819.388148588208
	3.3644000000000003	12829.754398604277
	3.36745	12840.091857732594
	3.3705	12850.400565065302
	3.3735500000000003	12860.680560032724
	3.3766	12870.931882398581
	3.37965	12881.15457225539
	3.3827	12891.348670019743
	3.38575	12901.514216427739
	3.3888	12911.65125253042
	3.39185	12921.759819689261
	3.3949	12931.839959571662
	3.39795	12941.891714146532
	3.401	12951.915125679901
	3.40405	12961.910236730524
	3.4071	12971.87709014559
	3.41015	12981.815729056452
	3.4132	12991.726196874359
	3.41625	13001.608537286262
	3.4193	13011.46279425067
	3.42235	13021.289011993507
	3.4254	13031.087235004023
	3.4284499999999998	13040.857508030742
	3.4314999999999998	13050.599876077475
	3.43455	13060.314384399313
	3.4375999999999998	13070.001078498692
	3.4406499999999998	13079.66000412151
	3.4436999999999998	13089.29120725323
	3.4467499999999998	13098.894734115092
	3.4497999999999998	13108.470631160264
	3.4528499999999998	13118.018945070122
	3.4558999999999997	13127.539722750484
	3.4589499999999997	13137.033011327982
	3.462	13146.498858146333
	3.4650499999999997	13155.937310762747
	3.4681	13165.348416944362
	3.4711499999999997	13174.732224664647
	3.4741999999999997	13184.088782099909
	3.47725	13193.418137625766
	3.4802999999999997	13202.720339813739
	3.48335	13211.995437427784
	3.4864	13221.243479420926
	3.4894499999999997	13230.46451493189
	3.4925	13239.658593281765
	3.4955499999999997	13248.825763970715
	3.4985999999999997	13257.966076674707
	3.50165	13267.079581242284
	3.5046999999999997	13276.166327691339
	3.5077499999999997	13285.226366205974
	3.5108	13294.259747133317
	3.5138499999999997	13303.266520980436
	3.5169	13312.246738411242
	3.51995	13321.200450243432
	3.5229999999999997	13330.127707445456
	3.52605	13339.02856113355
	3.5290999999999997	13347.903062568723
	3.53215	13356.751263153856
	3.5352	13365.573214430762
	3.5382499999999997	13374.368968077313
	3.5413	13383.138575904584
	3.54435	13391.882089854033
	3.5473999999999997	13400.599561994663
	3.55045	13409.291044520294
	3.5534999999999997	13417.956589746795
	3.5565499999999997	13426.596250109356
	3.5596	13435.210078159802
	3.5626499999999997	13443.798126563921
	3.5657	13452.360448098836
	3.56875	13460.89709565034
	3.5717999999999996	13469.408122210396
	3.57485	13477.893580874479
	3.5779	13486.35352483908
	3.5809500000000005	13494.788007399187
	3.584	13503.197081945793
	3.58705	13511.580801963435
	3.5901	13519.939221027733
	3.59315	13528.272392802988
	3.5962	13536.580371039803
	3.59925	13544.863209572672
	3.6023	13553.120962317666
	3.6053499999999996	13561.353683270125
	3.6084	13569.561426502303
	3.61145	13577.744246161146
	3.6145	13585.902196466006
	3.61755	13594.03533170643
	3.6206	13602.143706239924
	3.62365	13610.227374489808
	3.6267	13618.286390943013
	3.6297500000000005	13626.320810147958
	3.6328	13634.330686712412
	3.63585	13642.316075301442
	3.6389	13650.27703063525
	3.64195	13658.213607487207
	3.645	13666.125860681768
	3.64805	13674.013845092446
	3.6511	13681.877615639864
	3.65415	13689.717227289737
	3.6572	13697.53273505094
	3.66025	13705.32419397357
	3.6633000000000004	13713.091659147041
	3.66635	13720.835185698172
	3.6694	13728.554828789322
	3.6724500000000004	13736.25064361655
	3.6755	13743.92268540775
	3.6785500000000004	13751.571009420866
	3.6816000000000004	13759.19567094207
	3.68465	13766.796725283992
	3.6877000000000004	13774.37422778397
	3.69075	13781.928233802304
	3.6938	13789.45879872052
	3.6968500000000004	13796.96597793969
	3.6999	13804.449826878707
	3.70295	13811.910400972654
	3.7060000000000004	13819.347755671151
	3.70905	13826.761946436694
	3.7121000000000004	13834.153028743069
	3.71515	13841.521058073726
	3.7182	13848.866089920219
	3.7212500000000004	13856.188179780645
	3.7243	13863.487383158066
	3.7273500000000004	13870.763755559012
	3.7304000000000004	13878.017352491952
	3.73345	13885.248229465786
	3.7365000000000004	13892.456441988394
	3.7395500000000004	13899.642045565135
	3.7426	13906.805095697422
	3.7456500000000004	13913.9456478813
	3.7487	13921.06375760596
	3.75175	13928.159480352442
	3.7548000000000004	13935.232871592176
	3.75785	13942.283986785598
	3.7609	13949.312881380869
	3.76395	13956.31961081248
	3.767	13963.304230499907
	3.77005	13970.266795846357
	3.7731	13977.207362237452
	3.77615	13984.125985039911
	3.7792	13991.022719600336
	3.78225	13997.897621243927
	3.7853	14004.750745273239
	3.78835	14011.582146967008
	3.7913999999999994	14018.391881578842
	3.79445	14025.180004336155
	3.7975	14031.946570438875
	3.80055	14038.69163505829
	3.8036	14045.415253335985
	3.80665	14052.117480382563
	3.8097	14058.798371276622
	3.81275	14065.457981063606
	3.8158000000000003	14072.096364754681
	3.81885	14078.713577325641
	3.8219	14085.309673715907
	3.82495	14091.884708827343
	3.828	14098.438737523327
	3.83105	14104.971814627617
	3.8341	14111.483994923372
	3.83715	14117.975333152113
	3.8402	14124.445884012774
	3.84325	14130.8957021606
	3.8463	14137.3248422063
	3.8493500000000003	14143.733358714991
	3.8524	14150.121306205292
	3.85545	14156.488739148335
	3.8585000000000003	14162.835711966887
	3.86155	14169.162279034375
	3.8646000000000003	14175.468494674016
	3.8676500000000003	14181.754413157912
	3.8707	14188.020088706155
	3.8737500000000002	14194.265575485952
	3.8768	14200.490927610757
	3.87985	14206.696199139453
	3.8829000000000002	14212.88144407545
	3.88595	14219.04671636589
	3.889	14225.192069900833
	3.8920500000000002	14231.317558512415
	3.8951	14237.423235974074
	3.8981500000000002	14243.509155999749
	3.9012	14249.575372243085
	3.9042499999999998	14255.6219382967
	3.9073	14261.648907691397
	3.9103499999999998	14267.656333895404
	3.9134	14273.644270313656
	3.91645	14279.612770287073
	3.9194999999999998	14285.561887091815
	3.92255	14291.491673938566
	3.9256	14297.40218397187
	3.9286499999999998	14303.293470269386
	3.9317	14309.165585841256
	3.9347499999999997	14315.018583629393
	3.9377999999999997	14320.85251650685
	3.94085	14326.667437277116
	3.9438999999999997	14332.463398673535
	3.94695	14338.240453358609
	3.95	14343.998653923394
	3.9530499999999997	14349.738052886878
	3.9561	14355.458702695389
	3.9591499999999997	14361.16065572195
	3.9622	14366.843964265714
	3.9652499999999997	14372.508680551382
	3.9683	14378.154856728615
	3.9713499999999997	14383.782544871443
	3.9744	14389.391796977754
	3.9774499999999993	14394.982664968695
	3.9805	14400.555200688163
	3.9835499999999997	14406.109455902235
	3.9865999999999997	14411.645482298663
	3.9896499999999997	14417.163331486354
	3.9927	14422.663054994828
	3.9957499999999997	14428.144704273742
	3.9988	14433.608330692405
	4.00185	14439.05398553922
	4.0049	14444.481720021275
	4.007949999999999	14449.891585263846
	4.011	14455.283632309907
	4.01405	14460.657912119692
	4.0171	14466.014475570231
	4.02015	14471.353373454924
	4.0232	14476.674656483036
	4.026249999999999	14481.978375279374
	4.0293	14487.26458038377
	4.032349999999999	14492.533322250692
	4.0354	14497.78465124885
	4.03845	14503.01861766075
	4.0415	14508.235271682355
	4.04455	14513.434663422628
	4.0476	14518.616842903204
	4.05065	14523.781860057985
	4.0537	14528.929764732758
	4.056749999999999	14534.060606684834
	4.0598	14539.174435582736
	4.06285	14544.271301005763
	4.0659	14549.351252443714
	4.06895	14554.414339296512
	4.072	14559.460610873884
	4.075049999999999	14564.490116395024
	4.0781	14569.502904988276
	4.08115	14574.49902569081
	4.0842	14579.478527448326
	4.08725	14584.44145911474
	4.0903	14589.387869451883
	4.09335	14594.317807129206
	4.0964	14599.231320723524
	4.09945	14604.12845871866
	4.1025	14609.009269505263
	4.10555	14613.873801380461
	4.1086	14618.722102547636
	4.11165	14623.554221116152
	4.1147	14628.37020510111
	4.11775	14633.17010242306
	4.1208	14637.953960907842
	4.12385	14642.721828286227
	4.1269	14647.473752193782
	4.12995	14652.209780170615
	4.133	14656.929959661127
	4.13605	14661.634338013817
	4.1391	14666.322962481052
	4.14215	14670.995880218878
	4.1452	14675.653138286798
	4.14825	14680.29478364759
	4.1513	14684.920863167088
	4.15435	14689.531423614011
	4.157400000000001	14694.126511659782
	4.16045	14698.706173878327
	4.1635	14703.270456745922
	4.16655	14707.819406640985
	4.1696	14712.353069843975
	4.17265	14716.871492537157
	4.1757	14721.37472080448
	4.17875	14725.862800631436
	4.1818	14730.335777904875
	4.18485	14734.793698412876
	4.1879	14739.236607844636
	4.19095	14743.664551790258
	4.194	14748.077575740717
	4.19705	14752.475725087636
	4.2001	14756.859045123234
	4.20315	14761.227581040155
	4.206200000000001	14765.581377931401
	4.20925	14769.920480790151
	4.2123	14774.24493450973
	4.21535	14778.554783883443
	4.2184	14782.850073604503
	4.22145	14787.13084826593
	4.224500000000001	14791.39715236046
	4.22755	14795.64903028043
	4.2306	14799.886526317725
	4.23365	14804.109684663708
	4.2367	14808.31854940905
	4.23975	14812.513164543776
	4.2428	14816.693573957113
	4.24585	14820.859821437447
	4.248900000000001	14825.011950672259
	4.25195	14829.150005248044
	4.255000000000001	14833.2740286503
	4.25805	14837.384064263399
	4.2611	14841.48015537061
	4.26415	14845.562345154001
	4.2672	14849.630676694414
	4.27025	14853.685192971421
	4.273300000000001	14857.725936863284
	4.27635	14861.752951146907
	4.2794	14865.766278497827
	4.28245	14869.765961490157
	4.2855	14873.7520425966
	4.28855	14877.724564188375
	4.291600000000001	14881.683568535216
	4.29465	14885.62909780538
	4.297700000000001	14889.561194065605
	4.30075	14893.479899281083
	4.303800000000001	14897.385255315501
	4.30685	14901.27730393099
	4.3099	14905.156086788127
	4.31295	14909.021645445959
	4.316000000000001	14912.874021361975
	4.31905	14916.713255892151
	4.322100000000001	14920.539390290898
	4.32515	14924.352465711116
	4.3282	14928.152523204204
	4.33125	14931.939603720064
	4.3343	14935.713748107108
	4.33735	14939.474997112302
	4.3404	14943.223391381161
	4.343450000000001	14946.958971457818
	4.3465	14950.681777784994
	4.34955	14954.391850704073
	4.3526	14958.089230455105
	4.35565	14961.77395717688
	4.3587	14965.446070906903
	4.36175	14969.10561158149
	4.3648	14972.752619035782
	4.36785	14976.387133003798
	4.3709	14980.009193118469
	4.37395	14983.618838911694
	4.377	14987.216109814399
	4.38005	14990.801045156575
	4.3831	14994.373684167338
	4.38615	14997.934065974994
	4.3892	15001.482229607067
	4.392250000000001	15005.018213990403
	4.395299999999999	15008.542057951203
	4.39835	15012.053800215086
	4.4014	15015.553479407183
	4.40445	15019.041134052193
	4.4075	15022.516802574417
	4.410550000000001	15025.980523297887
	4.4136	15029.4323344464
	4.41665	15032.87227414364
	4.4197	15036.300380413184
	4.422750000000001	15039.716691178652
	4.4258	15043.121244263744
	4.42885	15046.514077392349
	4.4319	15049.895228188612
	4.43495	15053.264734177032
	4.438	15056.622632782557
	4.441050000000001	15059.968961330644
	4.444100000000001	15063.303757047386
	4.44715	15066.627057059592
	4.4502	15069.938898394874
	4.453250000000001	15073.239317981752
	4.4563	15076.528352649748
	4.459350000000001	15079.806039129504
	4.462400000000001	15083.072414052855
	4.46545	15086.327513952943
	4.4685	15089.571375264339
	4.471550000000001	15092.804034323115
	4.4746	15096.025527366972
	4.477650000000001	15099.235890535369
	4.4807	15102.435159869601
	4.48375	15105.62337131289
	4.4868	15108.80056071058
	4.489850000000001	15111.966763810175
	4.4929	15115.122016261455
	4.49595	15118.266353616673
	4.499	15121.399811330575
	4.50205	15124.522424760584
	4.5051	15127.634229166899
	4.5081500000000005	15130.735259712608
	4.5112000000000005	15133.825551463837
	4.51425	15136.905139389855
	4.5173	15139.974058363194
	4.5203500000000005	15143.032343159804
	4.5234	15146.080028459168
	4.5264500000000005	15149.117148844409
	4.5295000000000005	15152.143738802446
	4.53255	15155.159832724134
	4.5356	15158.165464904381
	4.5386500000000005	15161.160669542267
	4.5417000000000005	15164.145480741212
	4.5447500000000005	15167.119932509086
	4.5478	15170.084058758363
	4.5508500000000005	15173.037893306264
	4.5539	15175.981469874867
	4.5569500000000005	15178.914822091272
	4.5600000000000005	15181.837983487741
	4.56305	15184.750987501833
	4.5661	15187.65386747655
	4.5691500000000005	15190.546656660488
	4.5722	15193.429388207955
	4.5752500000000005	15196.302095179166
	4.5783000000000005	15199.164810540344
	4.58135	15202.017567163879
	4.5844	15204.860397828506
	4.5874500000000005	15207.693335219414
	4.5905	15210.516411928427
	4.5935500000000005	15213.329660454132
	4.5966000000000005	15216.133113202053
	4.59965	15218.926802484788
	4.6027	15221.710760522164
	4.6057500000000005	15224.4850194414
	4.6088000000000005	15227.249611277268
	4.6118500000000004	15230.004567972228
	4.6149	15232.749921376591
	4.61795	15235.485703248705
	4.6209999999999996	15238.211945255072
	4.62405	15240.928678970518
	4.6271	15243.635935878392
	4.6301499999999995	15246.333747370663
	4.6331999999999995	15249.02214474813
	4.63625	15251.701159220567
	4.6393	15254.370821906883
	4.64235	15257.031163835276
	4.6454	15259.682215943438
	4.64845	15262.32400907866
	4.6514999999999995	15264.956573998043
	4.65455	15267.57994136865
	4.6576	15270.194141767653
	4.66065	15272.799205682535
	4.6637	15275.395163511232
	4.66675	15277.98204556232
	4.6697999999999995	15280.559882055142
	4.67285	15283.128703120037
	4.6759	15285.688538798466
	4.67895	15288.239419043199
	4.6819999999999995	15290.781373718473
	4.68505	15293.31443260019
	4.6880999999999995	15295.838625376047
	4.69115	15298.353981645763
	4.6942	15300.860530921178
	4.6972499999999995	15303.358302626508
	4.7002999999999995	15305.847326098454
	4.70335	15308.32763058642
	4.7064	15310.799245252634
	4.70945	15313.262199172394
	4.7125	15315.71652133419
	4.71555	15318.162240639875
	4.7185999999999995	15320.599385904905
	4.7216499999999995	15323.027985858422
	4.7247	15325.448069143513
	4.72775	15327.859664317351
	4.7308	15330.262799851356
	4.7338499999999994	15332.657504131399
	4.7369	15335.043805457986
	4.739949999999999	15337.421732046416
	4.743	15339.791312026959
	4.74605	15342.152573445037
	4.749099999999999	15344.505544261428
	4.752149999999999	15346.850252352422
	4.7552	15349.186725510004
	4.758249999999999	15351.514991442018
	4.7613	15353.835077772386
	4.76435	15356.147012041267
	4.767399999999999	15358.450821705243
	4.770449999999999	15360.746534137466
	4.7735	15363.034176627909
	4.776549999999999	15365.313776383471
	4.7796	15367.585360528228
	4.78265	15369.848956103571
	4.785699999999999	15372.104590068397
	4.788749999999999	15374.352289299299
	4.7918	15376.592080590737
	4.79485	15378.823990655244
	4.7979	15381.048046123578
	4.800949999999999	15383.26427354494
	4.804	15385.472699387126
	4.807049999999999	15387.673350036723
	4.8101	15389.866251799296
	4.81315	15392.051430899573
	4.816199999999999	15394.228913481624
	4.819249999999999	15396.39872560904
	4.8223	15398.560893265134
	4.82535	15400.715442353106
	4.8284	15402.862398696241
	4.83145	15405.00178803811
	4.8345	15407.133636042694
	4.837549999999999	15409.257968294638
	4.8406	15411.37481029941
	4.84365	15413.484187483475
	4.8467	15415.586125194477
	4.84975	15417.68064870147
	4.8528	15419.767783195035
	4.855849999999999	15421.847553787513
	4.8589	15423.919985513192
	4.86195	15425.985103328472
	4.865	15428.042932112028
	4.868049999999999	15430.09349666506
	4.8711	15432.136821711436
	4.874149999999999	15434.17293189788
	4.8772	15436.201851794158
	4.88025	15438.223605893265
	4.883299999999999	15440.238218611641
	4.886349999999999	15442.245714289304
	4.8894	15444.246117190069
	4.89245	15446.239451501711
	4.8955	15448.22574133622
	4.89855	15450.20501072986
	4.9016	15452.177283643483
	4.904649999999999	15454.142583962635
	4.9077	15456.100935497772
	4.91075	15458.052361984439
	4.9138	15459.996887083464
	4.91685	15461.934534381115
	4.9199	15463.86532738934
	4.92295	15465.78928954589
	4.926	15467.706444214553
	4.92905	15469.616814685309
	4.932100000000001	15471.520424174534
	4.935149999999999	15473.417295825173
	4.9382	15475.307452706933
	4.94125	15477.190917816464
	4.9443	15479.067714077551
	4.94735	15480.93786434129
	4.9504	15482.801391386274
	4.953449999999999	15484.65831791878
	4.9565	15486.508666572969
	4.95955	15488.352459911028
	4.9626	15490.189720423408
	4.96565	15492.020470528976
	4.9687	15493.844732575202
	4.971749999999999	15495.662528838344
	4.9748	15497.473881523649
	4.97785	15499.278812765519
	4.9809	15501.07734462769
	4.98395	15502.869499103428
	4.987	15504.655298115715
	4.99005	15506.434763517442
	4.9931	15508.207917091542
	4.99615	15509.974780551238
	4.999200000000001	15511.73537554019
	5.002249999999999	15513.48972363268
	5.0053	15515.237846333806
	5.00835	15516.979765079657
	5.0114	15518.71550123749
	5.01445	15520.445076105927
	5.0175	15522.168510915126
	5.02055	15523.88582682698
	5.0236	15525.597044935254
	5.02665	15527.30218626582
	5.029700000000001	15529.00127177683
	5.03275	15530.694322358857
	5.0358	15532.381358835108
	5.03885	15534.062401961612
	5.0419	15535.73747242738
	5.04495	15537.406590854582
	5.048000000000001	15539.069777798759
	5.05105	15540.72705374899
	5.0541	15542.378439128039
	5.05715	15544.023954292577
	5.0602	15545.663619533341
	5.06325	15547.297455075332
	5.066300000000001	15548.925481077957
	5.069349999999999	15550.547717635247
	5.0724	15552.164184776015
	5.07545	15553.774902464054
	5.0785	15555.379890598266
	5.08155	15556.97916901292
	5.0846	15558.572757477748
	5.08765	15560.160675698178
	5.0907	15561.742943315501
	5.09375	15563.319579907002
	5.0968	15564.890604986216
	5.09985	15566.456038003056
	5.1029	15568.015898343987
	5.10595	15569.570205332213
	5.109	15571.118978227852
	5.11205	15572.662236228127
	5.1151	15574.199998467513
	5.118150000000001	15575.732284017922
	5.121199999999999	15577.259111888903
	5.12425	15578.780501027766
	5.1273	15580.296470319823
	5.13035	15581.8070385885
	5.1334	15583.312224595542
	5.13645	15584.812047041185
	5.139499999999999	15586.306524564316
	5.14255	15587.795675742691
	5.1456	15589.279519093012
	5.14865	15590.758073071236
	5.1517	15592.231356072596
	5.15475	15593.699386431912
	5.157799999999999	15595.162182423679
	5.16085	15596.619762262239
	5.1639	15598.072144102007
	5.16695	15599.519346037592
	5.17	15600.961386103983
	5.17305	15602.398282276732
	5.1761	15603.830052472116
	5.17915	15605.256714547282
	5.1822	15606.678286300456
	5.185250000000001	15608.094785471098
	5.188299999999999	15609.506229740065
	5.19135	15610.91263672978
	5.1944	15612.314024004412
	5.19745	15613.71040907003
	5.2005	15615.101809374777
	5.20355	15616.488242309057
	5.2066	15617.869725205644
	5.20965	15619.24627533993
	5.2127	15620.617909930028
	5.215750000000001	15621.984646136978
	5.2188	15623.346501064865
	5.22185	15624.703491761054
	5.2249	15626.055635216304
	5.22795	15627.402948364928
	5.231	15628.745448085003
	5.234050000000001	15630.083151198505
	5.2371	15631.416074471475
	5.24015	15632.744234614169
	5.2432	15634.067648281263
	5.24625	15635.38633207198
	5.2493	15636.700302530266
	5.252350000000001	15638.009576144967
	5.255399999999999	15639.314169349942
	5.25845	15640.61409852429
	5.2615	15641.90937999247
	5.26455	15643.200030024484
	5.2676	15644.486064836023
	5.27065	15645.767500588623
	5.2737	15647.04435338985
	5.27675	15648.316639293447
	5.2798	15649.584374299498
	5.282850000000001	15650.847574354568
	5.2859	15652.106255351871
	5.28895	15653.360433131485
	5.292	15654.61012348039
	5.29505	15655.85534213277
	5.2981	15657.096104770058
	5.301150000000001	15658.332427021134
	5.304200000000001	15659.564324462506
	5.30725	15660.79181261842
	5.3103	15662.014906961074
	5.313350000000001	15663.233622910706
	5.3164	15664.44797583581
	5.319450000000001	15665.657981053271
	5.3225	15666.863653828506
	5.32555	15668.06500937563
	5.3286	15669.262062857626
	5.331650000000001	15670.454829386465
	5.3347	15671.643324023313
	5.33775	15672.827561778617
	5.3408	15674.007557612309
	5.34385	15675.183326433955
	5.3469	15676.35488310289
	5.349950000000001	15677.522242428378
	5.353	15678.68541916975
	5.35605	15679.844428036602
	5.3591	15680.999283688885
	5.36215	15682.150000737107
	5.3652	15683.296593742445
	5.368250000000001	15684.439077216924
	5.371300000000001	15685.577465623559
	5.37435	15686.7117733765
	5.3774	15687.842014841182
	5.380450000000001	15688.96820433448
	5.3835	15690.090356124849
	5.386550000000001	15691.208484432478
	5.3896	15692.322603429457
	5.39265	15693.432727239873
	5.3957	15694.538869940025
	5.398750000000001	15695.64104555851
	5.401800000000001	15696.739268076413
	5.404850000000001	15697.83355142743
	5.4079	15698.923909498022
	5.410950000000001	15700.010356127565
	5.414	15701.092905108493
	5.417050000000001	15702.17157018642
	5.420100000000001	15703.246365060339
	5.42315	15704.317303382708
	5.4262	15705.38439875963
	5.429250000000001	15706.447664750987
	5.4323	15707.507114870576
	5.435350000000001	15708.562762586269
	5.438400000000001	15709.61462132014
	5.44145	15710.662704448605
	5.4445	15711.707025302607
	5.447550000000001	15712.747597167665
	5.4506	15713.78443328413
	5.4536500000000006	15714.817546847244
	5.4567	15715.846951007305
	5.45975	15716.872658869815
	5.4628	15717.894683495626
	5.4658500000000005	15718.913037901031
	5.4689000000000005	15719.92773505799
	5.4719500000000005	15720.938787894174
	5.475	15721.946209293183
	5.47805	15722.950012094636
	5.4811	15723.950209094317
	5.48415	15724.946813044338
	5.4872000000000005	15725.939836653244
	5.4902500000000005	15726.929292586155
	5.4933	15727.915193464945
	5.49635	15728.897551868311
	5.4994000000000005	15729.876380331956
	5.50245	15730.851691348718
	5.5055000000000005	15731.823497368696
	5.50855	15732.791810799365
	5.5116	15733.75664400577
	5.51465	15734.7180093106
	5.5177000000000005	15735.675918994351
	5.52075	15736.630385295462
	5.5238	15737.581420410432
	5.52685	15738.529036493968
	5.5299	15739.473245659108
	5.53295	15740.41405997736
	5.5360000000000005	15741.351491478821
	5.53905	15742.28555215233
	5.5421	15743.216253945575
	5.54515	15744.143608765266
	5.5482	15745.067628477194
	5.55125	15745.988324906426
	5.5543000000000005	15746.905709837425
	5.5573500000000005	15747.819795014144
	5.5604	15748.730592140175
	5.56345	15749.638112878918
	5.5665000000000004	15750.542368853625
	5.56955	15751.44337164762
	5.5726	15752.341132804337
	5.5756499999999996	15753.235663827538
	5.5786999999999995	15754.12697618136
	5.5817499999999995	15755.015081290512
	5.5848	15755.899990540333
	5.58785	15756.781715276971
	5.5909	15757.660266807496
	5.5939499999999995	15758.5356564
	5.597	15759.407895283763
	5.6000499999999995	15760.276994649343
	5.6031	15761.142965648709
	5.60615	15762.005819395392
	5.6091999999999995	15762.865566964574
	5.6122499999999995	15763.72221939324
	5.6153	15764.575787680253
	5.6183499999999995	15765.426282786535
	5.6214	15766.27371563518
	5.62445	15767.118097111532
	5.6274999999999995	15767.95943806335
	5.6305499999999995	15768.797749300902
	5.6336	15769.633041597124
	5.6366499999999995	15770.46532568771
	5.6397	15771.294612271216
	5.6427499999999995	15772.120912009232
	5.6457999999999995	15772.944235526465
	5.6488499999999995	15773.76459341087
	5.6519	15774.581996213754
	5.65495	15775.396454449921
	5.658	15776.207978597784
	5.6610499999999995	15777.016579099447
	5.6641	15777.822266360887
	5.6671499999999995	15778.625050752013
	5.6702	15779.424942606824
	5.67325	15780.2219522235
	5.6762999999999995	15781.016089864537
	5.6793499999999995	15781.807365756838
	5.6824	15782.595790091866
	5.68545	15783.381373025728
	5.6885	15784.164124679304
	5.69155	15784.944055138356
	5.6946	15785.721174453658
	5.697649999999999	15786.495492641094
	5.7007	15787.26701968177
	5.70375	15788.035765522145
	5.7068	15788.801740074126
	5.709849999999999	15789.564953215206
	5.7129	15790.325414788542
	5.715949999999999	15791.08313460309
	5.719	15791.838122433728
	5.72205	15792.590388021326
	5.7251	15793.339941072925
	5.728149999999999	15794.086791261761
	5.7312	15794.83094822746
	5.734249999999999	15795.57242157609
	5.7373	15796.311220880314
	5.74035	15797.04735567945
	5.743399999999999	15797.780835479633
	5.746449999999999	15798.511669753902
	5.7495	15799.239867942288
	5.75255	15799.96543945196
	5.7556	15800.688393657314
	5.75865	15801.408739900067
	5.7617	15802.126487489422
	5.764749999999999	15802.841645702087
	5.7678	15803.554223782452
	5.77085	15804.264230942681
	5.7739	15804.971676362791
	5.77695	15805.676569190804
	5.78	15806.378918542807
	5.78305	15807.078733503084
	5.7861	15807.776023124225
	5.78915	15808.470796427202
	5.792200000000001	15809.163062401523
	5.795249999999999	15809.852830005279
	5.7983	15810.540108165278
	5.80135	15811.224905777162
	5.8044	15811.907231705496
	5.80745	15812.587094783856
	5.8105	15813.26450381496
	5.813549999999999	15813.93946757074
	5.8166	15814.611994792478
	5.81965	15815.282094190887
	5.8227	15815.94977444621
	5.82575	15816.615044208342
	5.8288	15817.277912096903
	5.831849999999999	15817.938386701368
	5.8349	15818.59647658114
	5.83795	15819.25219026567
	5.841	15819.905536254544
	5.84405	15820.556523017603
	5.8471	15821.205158995017
	5.85015	15821.851452597395
	5.8532	15822.495412205884
	5.85625	15823.137046172273
	5.8593	15823.77636281908
	5.862349999999999	15824.413370439659
	5.865399999999999	15825.048077298296
	5.86845	15825.680491630294
	5.8715	15826.310621642097
	5.87455	15826.938475511342
	5.8776	15827.564061387027
	5.88065	15828.18738738952
	5.883699999999999	15828.808461610726
	5.88675	15829.427292114142
	5.8898	15830.043886934964
	5.89285	15830.658254080201
	5.895899999999999	15831.270401528724
	5.89895	15831.880337231418
	5.901999999999999	15832.488069111223
	5.90505	15833.093605063259
	5.9081	15833.696952954928
	5.91115	15834.298120625968
	5.914199999999999	15834.897115888565
	5.91725	15835.49394652748
	5.920299999999999	15836.088620300081
	5.92335	15836.68114493648
	5.9264	15837.271528139623
	5.929449999999999	15837.859777585345
	5.932499999999999	15838.445900922485
	5.93555	15839.029905773
	5.9386	15839.611799732014
	5.94165	15840.191590367936
	5.9447	15840.769285222537
	5.94775	15841.344891811044
	5.950799999999999	15841.918417622233
	5.95385	15842.48987011853
	5.9569	15843.059256736055
	5.95995	15843.626584884754
	5.963	15844.1918619485
	5.96605	15844.755095285127
	5.9691	15845.31629222654
	5.97215	15845.875460078849
	5.9752	15846.432606122387
	5.978250000000001	15846.987737611831
	5.981299999999999	15847.540861776299
	5.98435	15848.091985819403
	5.9874	15848.641116919382
	5.99045	15849.188262229145
	5.9935	15849.73342887637
	5.99655	15850.276623963611
	5.999599999999999	15850.817854568344
	6.00265	15851.3571277431
	6.0057	15851.894450515498
	6.00875	15852.429829888377
	6.0118	15852.963272839836
	6.01485	15853.494786323361
	6.017899999999999	15854.024377267888
	6.02095	15854.552052577867
	6.024	15855.077819133374
	6.02705	15855.601683790206
	6.0301	15856.12365337991
	6.03315	15856.643734709927
	6.0362	15857.161934563628
	6.03925	15857.67825970041
	6.0423	15858.192716855803
	6.045350000000001	15858.705312741502
	6.048399999999999	15859.216054045497
	6.05145	15859.724947432129
	6.0545	15860.23199954216
	6.05755	15860.737216992904
	6.0606	15861.240606378207
	6.06365	15861.742174268664
	6.0667	15862.24192721157
	6.06975	15862.739871731093
	6.0728	15863.23601432829
	6.075850000000001	15863.730361481215
	6.0789	15864.22291964501
	6.08195	15864.71369525195
	6.085	15865.202694711541
	6.08805	15865.689924410603
	6.0911	15866.175390713335
	6.094150000000001	15866.659099961402
	6.0972	15867.141058473997
	6.10025	15867.621272547934
	6.1033	15868.099748457727
	6.10635	15868.576492455653
	6.1094	15869.051510771831
	6.112450000000001	15869.524809614297
	6.115499999999999	15869.996395169092
	6.11855	15870.466273600337
	6.1216	15870.934451050281
	6.12465	15871.400933639401
	6.1277	15871.865727466487
	6.130750000000001	15872.328838608682
	6.1338	15872.79027312158
	6.13685	15873.250037039295
	6.1399	15873.708136374538
	6.142950000000001	15874.164577118703
	6.146	15874.619365241877
	6.14905	15875.072506693017
	6.1521	15875.524007399927
	6.15515	15875.973873269395
	6.1582	15876.422110187224
	6.161250000000001	15876.868724018332
	6.164300000000001	15877.31372060681
	6.16735	15877.757105775989
	6.1704	15878.198885328537
	6.173450000000001	15878.63906504649
	6.1765	15879.077650691364
	6.179550000000001	15879.514648004199
	6.1826	15879.95006270564
	6.18565	15880.383900496006
	6.1887	15880.81616705536
	6.191750000000001	15881.246868043567
	6.1948	15881.676009100393
	6.197850000000001	15882.103595845543
	6.2009	15882.529633878763
	6.20395	15882.954128779853
	6.207	15883.377086108809
	6.210050000000001	15883.798511405828
	6.2131	15884.218410191428
	6.21615	15884.636787966487
	6.2192	15885.053650212285
	6.22225	15885.46900239064
	6.2253	15885.882849943919
	6.228350000000001	15886.295198295116
	6.231400000000001	15886.706052847952
	6.23445	15887.115418986894
	6.2375	15887.523302077254
	6.24055	15887.92970746525
	6.2436	15888.334640478039
	6.24665	15888.738106423862
	6.2497	15889.140110592001
	6.25275	15889.540658252954
	6.2558	15889.939754658426
	6.25885	15890.33740504141
	6.261900000000001	15890.73361461626
	6.26495	15891.128388578778
	6.268	15891.521732106226
	6.27105	15891.913650357437
	6.2741	15892.304148472856
	6.27715	15892.693231574605
	6.280200000000001	15893.080904766568
	6.28325	15893.467173134402
	6.2863	15893.852041745678
	6.28935	15894.23551564987
	6.2924	15894.617599878464
	6.29545	15894.998299444997
	6.298500000000001	15895.377619345127
	6.301549999999999	15895.755564556712
	6.3046	15896.132140039837
	6.30765	15896.507350736902
	6.3107	15896.881201572687
	6.31375	15897.253697454384
	6.3168	15897.624843271686
	6.31985	15897.994643896844
	6.3229	15898.363104184707
	6.32595	15898.730228972821
	6.329000000000001	15899.096023081438
	6.33205	15899.460491313632
	6.3351	15899.823638455317
	6.33815	15900.185469275322
	6.3412	15900.54598852545
	6.34425	15900.905200940542
	6.347300000000001	15901.263111238524
	6.350350000000001	15901.619724120472
	6.3534	15901.975044270694
	6.35645	15902.329076356738
	6.359500000000001	15902.681825029478
	6.36255	15903.033294923207
	6.365600000000001	15903.383490655637
	6.36865	15903.732416827974
	6.3717	15904.080078024988
	6.37475	15904.426478815087
	6.377800000000001	15904.77162375032
	6.38085	15905.115517366488
	6.383900000000001	15905.458164183165
	6.38695	15905.799568703776
	6.39	15906.139735415647
	6.39305	15906.478668790067
	6.396100000000001	15906.81637328232
	6.39915	15907.152853331769
	6.4022	15907.488113361902
	6.40525	15907.822157780378
	6.4083	15908.15499097911
	6.41135	15908.486617334274
	6.4144000000000005	15908.817041206417
	6.4174500000000005	15909.14626694048
	6.4205	15909.474298865836
	6.42355	15909.8011412964
	6.4266000000000005	15910.126798530644
	6.42965	15910.451274851617
	6.4327000000000005	15910.774574527095
	6.43575	15911.096701809547
	6.4388	15911.417660936237
	6.44185	15911.737456129242
	6.4449000000000005	15912.05609159554
	6.4479500000000005	15912.373571527038
	6.4510000000000005	15912.689900100646
	6.45405	15913.005081478299
	6.4571000000000005	15913.319119807034
	6.46015	15913.632019219047
	6.4632000000000005	15913.943783831728
	6.4662500000000005	15914.254417747728
	6.4693	15914.563925054972
	6.47235	15914.872309826776
	6.4754000000000005	15915.179576121845
	6.47845	15915.485727984342
	6.4815000000000005	15915.790769443953
	6.4845500000000005	15916.094704515897
	6.4876	15916.397537201039
	6.49065	15916.699271485879
	6.4937000000000005	15916.999911342642
	6.49675	15917.299460729315
	6.4998000000000005	15917.597923589685
	6.50285	15917.895303853416
	6.5059	15918.19160543607
	6.50895	15918.486832239185
	6.5120000000000005	15918.780988150302
	6.5150500000000005	15919.07407704302
	6.5181000000000004	15919.36610277705
	6.52115	15919.65706919826
	6.5242	15919.946980138731
	6.5272499999999996	15920.23583941679
	6.5303	15920.523650837073
	6.53335	15920.810418190555
	6.5363999999999995	15921.096145254629
	6.5394499999999995	15921.380835793138
	6.5425	15921.664493556396
	6.54555	15921.947122281275
	6.5486	15922.22872569125
	6.55165	15922.509307496417
	6.5547	15922.788871393554
	6.5577499999999995	15923.067421066182
	6.5608	15923.344960184597
	6.56385	15923.621492405924
	6.5669	15923.897021374138
	6.56995	15924.171550720173
	6.573	15924.445084061881
	6.5760499999999995	15924.717625004163
	6.5791	15924.989177138945
	6.58215	15925.259744045277
	6.5852	15925.52932928934
	6.5882499999999995	15925.797936424526
	6.5913	15926.065568991446
	6.5943499999999995	15926.332230517997
	6.5974	15926.597924519421
	6.60045	15926.862654498305
	6.6034999999999995	15927.12642394468
	6.6065499999999995	15927.38923633601
	6.6096	15927.651095137298
	6.61265	15927.91200380107
	6.6157	15928.171965767455
	6.61875	15928.430984464212
	6.6217999999999995	15928.6890633068
	6.6248499999999995	15928.94620569839
	6.6278999999999995	15929.202415029922
	6.63095	15929.457694680154
	6.634	15929.712048015685
	6.63705	15929.965478391008
	6.6400999999999994	15930.217989148601
	6.64315	15930.46958361887
	6.646199999999999	15930.720265120268
	6.64925	15930.970036959327
	6.6523	15931.218902430675
	6.655349999999999	15931.466864817103
	6.658399999999999	15931.713927389581
	6.66145	15931.960093407328
	6.664499999999999	15932.205366117829
	6.66755	15932.44974875691
	6.6706	15932.693244548733
	6.673649999999999	15932.935856705877
	6.676699999999999	15933.177588429357
	6.67975	15933.418442908678
	6.682799999999999	15933.658423321856
	6.68585	15933.89753283549
	6.688899999999999	15934.135774604769
	6.691949999999999	15934.373151773543
	6.694999999999999	15934.60966747435
	6.69805	15934.84532482842
	6.7011	15935.080126945795
	6.70415	15935.314076925297
	6.707199999999999	15935.547177854602
	6.71025	15935.779432810275
	6.713299999999999	15936.0108448578
	6.71635	15936.241417051613
	6.7194	15936.47115243518
	6.722449999999999	15936.700054040997
	6.725499999999999	15936.928124890637
	6.72855	15937.155367994797
	6.7316	15937.381786353333
	6.73465	15937.607382955295
	6.7377	15937.83216077898
	6.74075	15938.056122791946
	6.743799999999999	15938.279271951065
	6.74685	15938.501611202566
	6.7499	15938.723143482064
	6.75295	15938.943871714582
	6.756	15939.163798814629
	6.75905	15939.382927686212
	6.762099999999999	15939.601261222848
	6.76515	15939.81880230768
	6.7682	15940.03555381341
	6.77125	15940.251518602421
	6.774299999999999	15940.466699526776
	6.77735	15940.68109942825
	6.780399999999999	15940.894721138378
	6.78345	15941.10756747851
	6.7865	15941.319641259804
	6.789549999999999	15941.530945283299
	6.792599999999999	15941.741482339938
	6.79565	15941.951255210595
	6.7987	15942.16026666612
	6.80175	15942.368519467389
	6.8048	15942.5760163653
	6.80785	15942.782760100861
	6.810899999999999	15942.98875340517
	6.81395	15943.193998999508
	6.817	15943.39849959531
	6.82005	15943.602257894265
	6.8231	15943.805276588286
	6.82615	15944.007558359615
	6.8292	15944.209105880796
	6.83225	15944.409921814738
	6.8353	15944.610008814754
	6.838350000000001	15944.809369524566
	6.841399999999999	15945.008006578391
	6.84445	15945.205922600919
	6.8475	15945.403120207378
	6.85055	15945.599602003564
	6.8536	15945.795370585878
	6.85665	15945.99042854134
	6.859699999999999	15946.184778447641
	6.86275	15946.378422873178
	6.8658	15946.571364377065
	6.86885	15946.763605509193
	6.8719	15946.955148810259
	6.87495	15947.14599681177
	6.877999999999999	15947.33615203611
	6.88105	15947.525616996565
	6.8841	15947.71439419733
	6.88715	15947.902486133575
	6.8902	15948.089895291465
	6.89325	15948.276624148195
	6.8963	15948.462675171992
	6.89935	15948.648050822205
	6.9024	15948.832753549272
	6.905450000000001	15949.016785794829
	6.908499999999999	15949.200149991644
	6.91155	15949.382848563735
	6.9146	15949.56488392636
	6.91765	15949.746258486051
	6.9207	15949.926974640653
	6.92375	15950.10703477935
	6.9268	15950.286441282704
	6.92985	15950.465196522673
	6.9329	15950.643302862645
	6.935950000000001	15950.820762657491
	6.939	15950.99757825354
	6.94205	15951.173751988696
	6.9451	15951.349286192362
	6.94815	15951.524183185575
	6.9512	15951.698445280956
	6.954250000000001	15951.872074782783
	6.9573	15952.04507398701
	6.96035	15952.217445181297
	6.9634	15952.389190645034
	6.96645	15952.560312649366
	6.9695	15952.73081345726
	6.972550000000001	15952.900695323475
	6.975599999999999	15953.069960494639
	6.97865	15953.23861120926
	6.9817	15953.406649697754
	6.98475	15953.574078182472
	6.9878	15953.740898877739
	6.99085	15953.90711398987
	6.9939	15954.072725717211
	6.99695	15954.237736250165
	7.0	15954.402147771223
end


poten 3^1Sigma 
name '3^1Sigma'
symmetry +
lambda 0
mult 1
type  grid
values
	0.9	74738.35911526119
	0.90305	74064.71552006013
	0.9061	73396.88121542754
	0.90915	72734.8105617369
	0.9122	72078.45826422804
	0.91525	71427.77937044868
	0.9183	70782.72926771645
	0.92135	70143.26368059614
	0.9244	69509.33866840157
	0.92745	68880.9106227068
	0.9305	68257.9362648855
	0.93355	67640.37264366247
	0.9366000000000001	67028.17713268411
	0.9396500000000001	66421.3074281079
	0.9427000000000001	65819.72154620934
	0.9457500000000001	65223.37782100503
	0.9488000000000001	64632.23490189631
	0.9518500000000001	64046.251751327494
	0.9549000000000001	63465.38764246112
	0.9579500000000001	62889.60215687492
	0.9610000000000001	62318.85518226896
	0.9640500000000001	61753.10691019445
	0.9671	61192.31783379825
	0.9701500000000001	60636.4487455842
	0.9732	60085.4607351887
	0.9762500000000001	59539.31518717639
	0.9793	58997.973778849126
	0.9823500000000001	58461.398478073075
	0.9853999999999999	57929.551541119275
	0.98845	57402.395510524206
	0.9914999999999999	56879.89321296171
	0.99455	56362.00775713376
	0.9976	55848.70253167608
	1.00065	55339.94120307692
	1.0037	54835.68771361584
	1.00675	54335.906279312774
	1.0098	53840.56138789615
	1.01285	53349.61779678304
	1.0159	52863.04053107624
	1.01895	52380.79488157602
	1.022	51902.84640280438
	1.02505	51429.16091104777
	1.0281	50959.704482410234
	1.03115	50494.44345088332
	1.0342	50033.34440643036
	1.03725	49576.374193084026
	1.0403	49123.4999070575
	1.04335	48674.68889487153
	1.0464	48229.90875149291
	1.04945	47789.127318489656
	1.0525	47352.31268219678
	1.05555	46919.433171897566
	1.0586	46490.45735801835
	1.0616500000000002	46065.35405033552
	1.0647	45644.092296196635
	1.0677500000000002	45226.64137875481
	1.0708	44812.97081521625
	1.0738500000000002	44403.050355099076
	1.0769	43996.84997850867
	1.07995	43594.339894422024
	1.083	43195.490538987
	1.08605	42800.27257383384
	1.0891	42408.656884398886
	1.09215	42020.61457826154
	1.0952	41636.11698349201
	1.09825	41255.13564701317
	1.1013	40877.64233297383
	1.10435	40503.60902113376
	1.1074	40133.007905261555
	1.11045	39765.81139154329
	1.1135	39401.99209700497
	1.11655	39041.52284794426
	1.1196000000000002	38684.37667837588
	1.1226500000000001	38330.52682848811
	1.1257000000000001	37979.94674311025
	1.1287500000000001	37632.61007019265
	1.1318000000000001	37288.490659296454
	1.1348500000000001	36947.56256009683
	1.1379000000000001	36609.80002089508
	1.1409500000000001	36275.177487144225
	1.1440000000000001	35943.669599983696
	1.1470500000000001	35615.25119478632
	1.1501000000000001	35289.897299715514
	1.1531500000000001	34967.5831342939
	1.1562000000000001	34648.28410798205
	1.1592500000000001	34331.97581876863
	1.1622999999999999	34018.63405177079
	1.16535	33708.23477784501
	1.1683999999999999	33400.75415220917
	1.17145	33096.16851307369
	1.1744999999999999	32794.45438028517
	1.17755	32495.588453977485
	1.1806	32199.547613236133
	1.18365	31906.30891477049
	1.1867	31615.84959159718
	1.18975	31328.147051733897
	1.1928	31043.178876901657
	1.19585	30760.922821238848
	1.1989	30481.35681002377
	1.20195	30204.458938407704
	1.205	29930.207470157824
	1.20805	29658.58083640885
	1.2111	29389.55763442571
	1.21415	29123.116626374438
	1.2172	28859.2367381039
	1.22025	28597.897057935916
	1.2233	28339.076835465497
	1.22635	28082.755480370128
	1.2294	27828.912561228593
	1.23245	27577.527804348865
	1.2355	27328.58109260549
	1.23855	27082.05246428596
	1.2416	26837.922111946275
	1.24465	26596.170381275762
	1.2477	26356.777769970915
	1.25075	26119.724926617997
	1.2538	25884.99264958503
	1.25685	25652.561885922616
	1.2599	25422.413730273496
	1.26295	25194.529423791126
	1.266	24968.890353067225
	1.26905	24745.478049068082
	1.2721	24524.274186079605
	1.27515	24305.260580661088
	1.2782	24088.419190608052
	1.28125	23873.73211392335
	1.2843	23661.181587797542
	1.28735	23450.749987597323
	1.2904	23242.419825863326
	1.29345	23036.173751315964
	1.2965	22831.99454787047
	1.29955	22629.865133660256
	1.3026	22429.768560068936
	1.30565	22231.688010771242
	1.3087000000000002	22035.606800782363
	1.31175	21841.508375516147
	1.3148	21649.376309851552
	1.31785	21459.19430720843
	1.3209000000000002	21270.946198631464
	1.32395	21084.615941883207
	1.327	20900.187620545366
	1.33005	20717.645443129306
	1.3331	20536.97374219551
	1.33615	20358.156973481146
	1.3392	20181.17971503713
	1.34225	20006.026666374077
	1.3453	19832.68264761691
	1.34835	19661.132598668864
	1.3514	19491.36157838428
	1.35445	19323.354763750944
	1.3575	19157.097449081237
	1.36055	18992.575045213063
	1.3636	18829.773078719947
	1.36665	18668.677191130588
	1.3697000000000001	18509.273138158493
	1.37275	18351.546788940843
	1.3758000000000001	18195.48412528746
	1.37885	18041.071240939975
	1.3819000000000001	17888.294340840832
	1.38495	17737.139740412997
	1.3880000000000001	17587.593864849623
	1.39105	17439.643248415065
	1.3941000000000001	17293.274533756172
	1.39715	17148.474471225047
	1.4002000000000001	17005.229918212826
	1.4032499999999999	16863.527838495345
	1.4063	16723.355301590138
	1.4093499999999999	16584.699482125918
	1.4124	16447.547659224132
	1.4154499999999999	16311.887215893366
	1.4185	16177.70563843651
	1.4215499999999999	16044.990515871626
	1.4245999999999999	15913.72953936598
	1.4276499999999999	15783.910501684742
	1.4307	15655.521296653806
	1.4337499999999999	15528.5499186378
	1.4368	15402.984462033444
	1.4398499999999999	15278.813120778948
	1.4429	15156.024187879731
	1.4459499999999998	15034.606054951395
	1.449	14914.54721178029
	1.4520499999999998	14795.836245902474
	1.4551	14678.461842201285
	1.4581499999999998	14562.412782525396
	1.4612	14447.677945326464
	1.4642499999999998	14334.246305318815
	1.4673	14222.106933160798
	1.4703499999999998	14111.24899515954
	1.4734	14001.661752999487
	1.4764499999999998	13893.334563496235
	1.4795	13786.25687837617
	1.4825499999999998	13680.41824408381
	1.4856	13575.808301617188
	1.48865	13472.416786393169
	1.4917000000000002	13370.233528143839
	1.49475	13269.248450845134
	1.4978000000000002	13169.451572679558
	1.50085	13070.83300603419
	1.5039000000000002	12973.382957535685
	1.50695	12877.091728124069
	1.5100000000000002	12781.949713166603
	1.51305	12687.947402614162
	1.5161000000000002	12595.075381201223
	1.51915	12503.32432869199
	1.5222	12412.685020173969
	1.5252499999999998	12323.14832640149
	1.5283	12234.705214190544
	1.5313499999999998	12147.346746867386
	1.5344	12061.064084772172
	1.5374499999999998	11975.848485819992
	1.5405	11891.691306120476
	1.5435499999999998	11808.584000657724
	1.5466	11726.518124031474
	1.54965	11645.485331260847
	1.5527000000000002	11565.477378650467
	1.55575	11486.486124719546
	1.5588000000000002	11408.50353119255
	1.56185	11331.521664050153
	1.5649000000000002	11255.532694637415
	1.56795	11180.528900825415
	1.5710000000000002	11106.50266822018
	1.57405	11033.446491411447
	1.5771000000000002	10961.352975250693
	1.58015	10890.214836145427
	1.5832000000000002	10820.02490335255
	1.58625	10750.776120249637
	1.5893000000000002	10682.461545557268
	1.59235	10615.074354479671
	1.5954000000000002	10548.607839722612
	1.59845	10483.055412339258
	1.6015000000000001	10418.410602342856
	1.60455	10354.667059013602
	1.6076000000000001	10291.818550810638
	1.6106500000000001	10229.858964784142
	1.6137000000000001	10168.782305360883
	1.6167500000000001	10108.582692354643
	1.6198000000000001	10049.254358026275
	1.62285	9990.791642989425
	1.6259000000000001	9933.188990727609
	1.6289500000000001	9876.440940455517
	1.6320000000000001	9820.542118027044
	1.63505	9765.487224564724
	1.6381000000000001	9711.271022467134
	1.64115	9657.8883184474
	1.6442	9605.333943278407
	1.6472499999999999	9553.602727981019
	1.6503	9502.689476308136
	1.65335	9452.588933571671
	1.6564	9403.295752155082
	1.6594499999999999	9354.804454478306
	1.6625	9307.10939475482
	1.66555	9260.204721611582
	1.6686	9214.084344515235
	1.67165	9168.741907900838
	1.6747	9124.170777814174
	1.67775	9080.364046558148
	1.6808	9037.314561016106
	1.68385	8995.014979707004
	1.6869	8953.45786195116
	1.68995	8912.635789684546
	1.693	8872.541518634262
	1.69605	8833.168151298309
	1.6991	8794.509320301278
	1.70215	8756.559368469569
	1.7052	8719.313511111754
	1.70825	8682.76796956386
	1.7113	8646.920067919418
	1.71435	8611.768291562264
	1.7174	8577.312310909198
	1.72045	8543.55297808482
	1.7235	8510.492306584474
	1.72655	8478.133444486191
	1.7296	8446.480650820411
	1.73265	8415.539282889611
	1.7357	8385.315800232891
	1.7387500000000002	8355.81778898737
	1.7418	8327.054008862571
	1.74485	8299.034463899154
	1.7479	8271.770497606802
	1.7509500000000002	8245.274912882363
	1.754	8219.562117199006
	1.75705	8194.64829383374
	1.7601	8170.551600287061
	1.76315	8147.292395482813
	1.7662	8124.893497773706
	1.76925	8103.380476178603
	1.7723	8082.781977606131
	1.77535	8063.130093032936
	1.7784	8044.460765649588
	1.78145	8026.814243789515
	1.7845	8010.235580915494
	1.78755	7994.775183916474
	1.7906	7980.489409284463
	1.79365	7967.441204160244
	1.7967	7955.700785462738
	1.79975	7945.346344995103
	1.8028	7936.4647611460805
	1.80585	7929.152288162284
	1.8089	7923.515181592804
	1.81195	7919.670203221708
	1.815	7917.744930801667
	1.81805	7917.877778039431
	1.8211	7920.217610446453
	1.82415	7924.922826168697
	1.8272	7932.159762807138
	1.83025	7942.100298336842
	1.8333	7954.918544440122
	1.83635	7970.786591264365
	1.8394	7989.869357816645
	1.84245	8012.318728839531
	1.8455	8038.267303399656
	1.84855	8067.822216924349
	1.8516	8101.059591540821
	1.85465	8138.020232646785
	1.8577	8178.706831976166
	1.8607500000000001	8223.083584788274
	1.8638000000000001	8271.077433996885
	1.86685	8322.581507167277
	1.8699	8377.459948604326
	1.8729500000000001	8435.553714929243
	1.8760000000000001	8496.68674879721
	1.8790499999999999	8560.672012312269
	1.8820999999999999	8627.31697902639
	1.88515	8696.428325820283
	1.8882	8767.815703044189
	1.8912499999999999	8841.294573221105
	1.8942999999999999	8916.68818709006
	1.89735	8993.828811455624
	1.9004	9072.55834207909
	1.9034499999999999	9152.728434439774
	1.9064999999999999	9234.200272999706
	1.90955	9316.84408154218
	1.9126	9400.538457385013
	1.9156499999999999	9485.169593369983
	1.9187	9570.63043485896
	1.9217500000000003	9656.819805048865
	1.9248000000000003	9743.641520770132
	1.92785	9831.003512296158
	1.9309	9918.816954204742
	1.9339500000000003	10006.995409611081
	1.9370000000000003	10095.45398679744
	1.94005	10184.108505120274
	1.9431	10272.874665886588
	1.9461500000000003	10361.66722353414
	1.9492	10450.399152889586
	1.95225	10538.980809549095
	1.9552999999999998	10627.31908264766
	1.9583499999999998	10715.316542645589
	1.9614	10802.87059153316
	1.9644499999999998	10889.8726293566
	1.9674999999999998	10976.207259558896
	1.9705499999999998	11061.751566624635
	1.9736	11146.374513110652
	1.97665	11229.936519222438
	1.9796999999999998	11312.28930600286
	1.98275	11393.276101424268
	1.9858000000000002	11472.73232447263
	1.9888499999999998	11550.486871413503
	1.9918999999999998	11626.364124934742
	1.99495	11700.186783715804
	1.9980000000000002	11771.779560205781
	2.00105	11840.973713517258
	2.0040999999999998	11907.612273595436
	2.00715	11971.555682560236
	2.0102	12032.687450578687
	2.0132499999999998	12090.919327073301
	2.0162999999999998	12146.195452852147
	2.01935	12198.49503853434
	2.0224	12247.833178682788
	2.02545	12294.259792125249
	2.0284999999999997	12337.856715151675
	2.03155	12378.733349875673
	2.0346	12417.021331408385
	2.0376499999999997	12452.868750095946
	2.0407	12486.434424789732
	2.04375	12517.882622803281
	2.0468	12547.378491787766
	2.04985	12575.084338255452
	2.0529	12601.156777630813
	2.05595	12625.744701298083
	2.059	12648.987957930494
	2.06205	12671.016624643888
	2.0651	12691.950741110868
	2.06815	12711.900389611124
	2.0712	12730.966020216096
	2.07425	12749.238938703107
	2.0773	12766.801892686055
	2.08035	12783.72970738326
	2.0834	12800.089935807844
	2.08645	12815.943498891587
	2.0895	12831.34529935474
	2.09255	12846.34479936511
	2.0956	12860.986556570046
	2.09865	12875.310716298405
	2.1017	12889.353459926162
	2.10475	12903.147410840504
	2.1078	12916.722000326368
	2.11085	12930.10379619542
	2.1139	12943.316797200992
	2.11695	12956.38269632087
	2.12	12969.321115908264
	2.12305	12982.149817555697
	2.1261	12994.884889319435
	2.12915	13007.540912734654
	2.1322	13020.13111183071
	2.13525	13032.667486138815
	2.1383	13045.160929478829
	2.14135	13057.621336120494
	2.1444	13070.057695738635
	2.14745	13082.478178422401
	2.1505	13094.890210855254
	2.15355	13107.300544653426
	2.1566	13119.715317736825
	2.15965	13132.140109504213
	2.1627	13144.579990495069
	2.16575	13157.039567140826
	2.1688	13169.52302213833
	2.17185	13182.034150916847
	2.1749	13194.57639461514
	2.17795	13207.152869937883
	2.181	13219.766396218289
	2.18405	13232.419519976675
	2.1871	13245.114537232635
	2.19015	13257.85351379887
	2.1932	13270.638303760315
	2.19625	13283.470566319336
	2.1993	13296.35178116799
	2.20235	13309.283262531502
	2.2054	13322.266172010968
	2.20845	13335.301530340317
	2.2115	13348.390228160068
	2.21455	13361.533035900035
	2.2176	13374.73061285335
	2.22065	13387.98351551608
	2.2237	13401.29220525876
	2.22675	13414.657055390104
	2.2298	13428.078357666549
	2.23285	13441.556328296598
	2.2359	13455.091113483584
	2.23895	13468.682794546825
	2.242	13482.331392656939
	2.24505	13496.036873217861
	2.2481	13509.799149925044
	2.25115	13523.618088526624
	2.2542	13537.49351031172
	2.25725	13551.425195348154
	2.2603	13565.412885489342
	2.26335	13579.456287169118
	2.2664	13593.555074000724
	2.26945	13607.708889195459
	2.2725	13621.917347814873
	2.27555	13636.180038869039
	2.2786	13650.496527272768
	2.28165	13664.866355670209
	2.2847	13679.289046137765
	2.28775	13693.764101774123
	2.2908	13708.291008185775
	2.29385	13722.86923487542
	2.2969	13737.498236540287
	2.29995	13752.177454286802
	2.303	13766.90631676733
	2.30605	13781.684241244651
	2.3091	13796.510634588845
	2.31215	13811.384894211638
	2.3152	13826.306408941964
	2.31825	13841.274559847165
	2.3213	13856.288721003126
	2.32435	13871.34826021695
	2.3274	13886.452539705055
	2.33045	13901.600916729949
	2.3335	13916.79274419792
	2.33655	13932.02737122057
	2.3396	13947.304143642155
	2.34265	13962.622404535217
	2.3457	13977.981494666057
	2.34875	13993.380752932522
	2.3518	14008.819516775186
	2.35485	14024.297122564076
	2.3579	14039.812905962091
	2.36095	14055.366202266709
	2.364	14070.956346731205
	2.36705	14086.582674866666
	2.3701	14102.244522725867
	2.37315	14117.941227170093
	2.3762	14133.672126120044
	2.37925	14149.436558791444
	2.3823	14165.233865916623
	2.38535	14181.063389952538
	2.3884	14196.924475276224
	2.39145	14212.816468368292
	2.3945	14228.738717985165
	2.39755	14244.690575320777
	2.4006	14260.671394158047
	2.40365	14276.680531011123
	2.4067	14292.717345258523
	2.40975	14308.781199267842
	2.4128	14324.87145851252
	2.4158500000000003	14340.987491680986
	2.4189	14357.128670778697
	2.42195	14373.29437122342
	2.425	14389.483971934082
	2.4280500000000003	14405.696855413591
	2.4311000000000003	14421.932407825865
	2.43415	14438.190019067557
	2.4372	14454.469082834503
	2.4402500000000003	14470.768996683373
	2.4433	14487.089162088683
	2.44635	14503.428984495416
	2.4494	14519.787873367586
	2.4524500000000002	14536.165242232693
	2.4555000000000002	14552.560508722669
	2.45855	14568.973094611116
	2.4616	14585.402425847298
	2.4646500000000002	14601.847932586898
	2.4677	14618.309049219752
	2.47075	14634.785214394804
	2.4738	14651.275871042268
	2.47685	14667.780466393202
	2.4799	14684.298451996738
	2.4829499999999998	14700.82928373487
	2.486	14717.372421835156
	2.48905	14733.927330881234
	2.4920999999999998	14750.49347982143
	2.4951499999999998	14767.070341975435
	2.4982	14783.65739503926
	2.50125	14800.254121088385
	2.5043	14816.860006579445
	2.5073499999999997	14833.474542350257
	2.5104	14850.09722361855
	2.51345	14866.727549979145
	2.5164999999999997	14883.365025399948
	2.5195499999999997	14900.009158216759
	2.5226	14916.659461126743
	2.52565	14933.315451180919
	2.5287	14949.97664977559
	2.53175	14966.642582642762
	2.5348	14983.312779839522
	2.53785	14999.986775736728
	2.5409	15016.664109006659
	2.54395	15033.34432260994
	2.547	15050.026963781758
	2.55005	15066.711584017248
	2.5531	15083.397739056312
	2.55615	15100.084988867722
	2.5592	15116.772897632683
	2.56225	15133.461033727732
	2.5653	15150.148969707185
	2.56835	15166.83628228508
	2.5714	15183.522552316557
	2.57445	15200.207364778853
	2.5775	15216.890308751868
	2.58055	15233.570977398324
	2.5836	15250.248967943553
	2.58665	15266.923881654953
	2.5897	15283.595323821028
	2.59275	15300.26290373031
	2.5958	15316.926234649764
	2.5988500000000005	15333.584933803093
	2.6019000000000005	15350.23862234876
	2.60495	15366.886925357681
	2.608	15383.529471790887
	2.6110500000000005	15400.165894476837
	2.6141	15416.795830088566
	2.61715	15433.41891912072
	2.6201999999999996	15450.034805866464
	2.6232499999999996	15466.64313839413
	2.6263	15483.24356852385
	2.6293499999999996	15499.835751803985
	2.6323999999999996	15516.419347487581
	2.6354499999999996	15532.994018508574
	2.6385	15549.559431458003
	2.64155	15566.115256560193
	2.6445999999999996	15582.661167648745
	2.6476499999999996	15599.196842142599
	2.6507	15615.721961022015
	2.6537499999999996	15632.236208804443
	2.6568	15648.739273520525
	2.65985	15665.230846689901
	2.6628999999999996	15681.710623297173
	2.66595	15698.178301767683
	2.6689999999999996	15714.633583943483
	2.67205	15731.076175059174
	2.6751	15747.505783717785
	2.6781499999999996	15763.922121866752
	2.6812	15780.324904773832
	2.68425	15796.713851003062
	2.6872999999999996	15813.08868239083
	2.69035	15829.449124021912
	2.6933999999999996	15845.7949042055
	2.6964499999999996	15862.125754451503
	2.6995	15878.441409446616
	2.7025499999999996	15894.741607030679
	2.7056	15911.026088172946
	2.70865	15927.29459694855
	2.7116999999999996	15943.546880514872
	2.71475	15959.782689088195
	2.7178	15976.00177592022
	2.7208500000000004	15992.203897274818
	2.7239	16008.388812404744
	2.72695	16024.556283528624
	2.73	16040.706075807744
	2.73305	16056.837957323205
	2.7361	16072.951699052952
	2.73915	16089.047074849108
	2.7422	16105.123861415215
	2.7452499999999995	16121.181838283639
	2.7483	16137.220787793163
	2.75135	16153.240495066519
	2.7544	16169.240747988155
	2.75745	16185.22133718205
	2.7605	16201.182055989657
	2.76355	16217.122700447879
	2.7666	16233.043069267338
	2.7696500000000004	16248.942963810488
	2.7727	16264.822188070058
	2.77575	16280.680548647564
	2.7788000000000004	16296.517854731826
	2.78185	16312.333918077704
	2.7849	16328.128552984941
	2.7879500000000004	16343.90157627706
	2.791	16359.652807280452
	2.79405	16375.382067803514
	2.7971000000000004	16391.089182115968
	2.80015	16406.77397692822
	2.8032000000000004	16422.436281370938
	2.80625	16438.07592697465
	2.8093	16453.692747649526
	2.8123500000000003	16469.28657966524
	2.8154	16484.857261631016
	2.8184500000000003	16500.404634475693
	2.8215000000000003	16515.928541428013
	2.82455	16531.428827996937
	2.8276000000000003	16546.905341952177
	2.83065	16562.35793330477
	2.8337	16577.78645428782
	2.8367500000000003	16593.190759337325
	2.8398	16608.570705073154
	2.84285	16623.926150280175
	2.8459000000000003	16639.25695588939
	2.84895	16654.56298495933
	2.8520000000000003	16669.84410265747
	2.8550500000000003	16685.100176241827
	2.8581	16700.331075042654
	2.8611500000000003	16715.53667044425
	2.8642	16730.71683586685
	2.8672500000000003	16745.87144674877
	2.8703000000000003	16761.000380528527
	2.87335	16776.103516627125
	2.8764000000000003	16791.180736430513
	2.8794500000000003	16806.231923272077
	2.8825	16821.256962415326
	2.8855500000000003	16836.255741036657
	2.8886	16851.228148208214
	2.89165	16866.174074880953
	2.8947000000000003	16881.09341386772
	2.89775	16895.986059826508
	2.9008000000000003	16910.851909243847
	2.9038500000000003	16925.690860418246
	2.9069000000000003	16940.50281344378
	2.9099500000000003	16955.287670193837
	2.9130000000000003	16970.045334304923
	2.9160500000000003	16984.775711160593
	2.9191000000000003	16999.478707875503
	2.9221500000000002	17014.154233279594
	2.9252000000000002	17028.802197902376
	2.9282500000000002	17043.42251395731
	2.9313000000000002	17058.015095326293
	2.9343500000000002	17072.57985754433
	2.9374000000000002	17087.116717784204
	2.94045	17101.62559484139
	2.9435000000000002	17116.106409118926
	2.9465500000000002	17130.55908261254
	2.9496	17144.983538895773
	2.95265	17159.3797031053
	2.9557	17173.747501926293
	2.95875	17188.086863577955
	2.9618	17202.397717799045
	2.96485	17216.679995833678
	2.9679	17230.933630417097
	2.97095	17245.158555761605
	2.974	17259.354707542578
	2.97705	17273.52202288466
	2.9801	17287.66044034791
	2.98315	17301.769899914198
	2.9862	17315.850342973637
	2.98925	17329.901712311177
	2.9923	17343.923952093137
	2.99535	17357.91700785407
	2.9984	17371.880826483575
	3.0014499999999997	17385.815356213214
	3.0045	17399.720546603625
	3.00755	17413.59634853161
	3.0105999999999997	17427.44271417743
	3.01365	17441.259597012107
	3.0166999999999997	17455.046951784927
	3.0197499999999997	17468.80473451093
	3.0228	17482.532902458537
	3.0258499999999997	17496.231414137343
	3.0288999999999997	17509.90022928587
	3.03195	17523.539308859556
	3.0349999999999997	17537.14861501872
	3.03805	17550.72811111669
	3.0411	17564.277761687994
	3.0441499999999997	17577.797532436674
	3.0472	17591.287390224665
	3.0502499999999997	17604.747303060227
	3.0533	17618.17724008658
	3.05635	17631.577171570527
	3.0593999999999997	17644.947068891168
	3.06245	17658.286904528788
	3.0655	17671.596652053755
	3.0685499999999997	17684.876286115526
	3.0716	17698.12578243175
	3.0746499999999997	17711.34511777743
	3.0776999999999997	17724.534269974232
	3.08075	17737.693217879816
	3.0837999999999997	17750.821941377268
	3.08685	17763.920421364615
	3.0899	17776.98863974449
	3.09295	17790.02657941374
	3.096	17803.03422425327
	3.09905	17816.01155911782
	3.1021	17828.958569826
	3.10515	17841.87524315022
	3.1082	17854.76156680682
	3.11125	17867.617529446277
	3.1143	17880.443120643395
	3.11735	17893.238330887696
	3.1204	17906.00315157381
	3.12345	17918.73757499196
	3.1264999999999996	17931.441594318552
	3.12955	17944.1152036068
	3.1326	17956.758397777467
	3.13565	17969.371172609615
	3.1387	17981.953524731536
	3.14175	17994.505451611665
	3.1448	18007.026951549593
	3.14785	18019.518023667195
	3.1509	18031.978667899748
	3.15395	18044.40888498721
	3.157	18056.8086764655
	3.16005	18069.17804465792
	3.1631	18081.516992666548
	3.16615	18093.82552436384
	3.1692	18106.103644384126
	3.17225	18118.351358115386
	3.1753	18130.56867169086
	3.17835	18142.755591980953
	3.1814	18154.91212658505
	3.18445	18167.038283823465
	3.1875	18179.13407272941
	3.19055	18191.19950304112
	3.1936	18203.23458519397
	3.19665	18215.239330312645
	3.1997	18227.213750203446
	3.20275	18239.157857346585
	3.2058	18251.071664888612
	3.20885	18262.95518663486
	3.2119	18274.80843704193
	3.21495	18286.631431210368
	3.218	18298.424184877207
	3.22105	18310.186714408752
	3.2241	18321.919036793286
	3.22715	18333.621169633963
	3.2302	18345.29313114166
	3.23325	18356.934940127954
	3.2363	18368.546615998086
	3.23935	18380.128178744097
	3.2424	18391.679648937905
	3.24545	18403.2010477245
	3.2485000000000004	18414.692396815237
	3.25155	18426.153718481066
	3.2546	18437.585035545944
	3.25765	18448.986371380226
	3.2607	18460.357749894152
	3.26375	18471.69919553137
	3.2668	18483.01073326252
	3.26985	18494.292388578848
	3.2729	18505.544187485968
	3.2759500000000004	18516.76615649752
	3.279	18527.95832262904
	3.2820500000000004	18539.120713391785
	3.2851	18550.25335678664
	3.28815	18561.35628129808
	3.2912000000000003	18572.42951588819
	3.29425	18583.473089990715
	3.2973000000000003	18594.487033505204
	3.3003500000000003	18605.47137679113
	3.3034	18616.426150662148
	3.3064500000000003	18627.35138638034
	3.3095	18638.247115650527
	3.31255	18649.113370614672
	3.3156000000000003	18659.950183846246
	3.31865	18670.757588344724
	3.3217	18681.53561753007
	3.3247500000000003	18692.284305237354
	3.3278	18703.003685711283
	3.3308500000000003	18713.693793600898
	3.3339000000000003	18724.354663954295
	3.33695	18734.98633221333
	3.3400000000000003	18745.588834208444
	3.34305	18756.162206153505
	3.3461000000000003	18766.706484640625
	3.3491500000000003	18777.22170663523
	3.3522	18787.707909470904
	3.3552500000000003	18798.16513084447
	3.3583000000000003	18808.593408811037
	3.36135	18818.99278177913
	3.3644000000000003	18829.36328850579
	3.36745	18839.70496809187
	3.3705	18850.017859977146
	3.3735500000000003	18860.3020039357
	3.3766	18870.557440071156
	3.37965	18880.784208812132
	3.3827	18890.982350907572
	3.38575	18901.151907422234
	3.3888	18911.292919732146
	3.39185	18921.405429520186
	3.3949	18931.489478771575
	3.39795	18941.545109769537
	3.401	18951.572365090964
	3.40405	18961.571287602004
	3.4071	18971.541920453943
	3.41015	18981.484307078787
	3.4132	18991.398491185224
	3.41625	19001.284516754364
	3.4193	19011.142428035677
	3.42235	19020.972269542857
	3.4254	19030.7740860498
	3.4284499999999998	19040.547922586604
	3.4314999999999998	19050.293824435572
	3.43455	19060.01183712732
	3.4375999999999998	19069.70200643679
	3.4406499999999998	19079.36437837947
	3.4436999999999998	19088.998999207513
	3.4467499999999998	19098.605915405977
	3.4497999999999998	19108.185173689017
	3.4528499999999998	19117.736820996222
	3.4558999999999997	19127.260904488852
	3.4589499999999997	19136.75747154625
	3.462	19146.226569762148
	3.4650499999999997	19155.66824694117
	3.4681	19165.082551095173
	3.4711499999999997	19174.469530439776
	3.4741999999999997	19183.829233390887
	3.47725	19193.1617085612
	3.4802999999999997	19202.467004756792
	3.48335	19211.745170973758
	3.4864	19220.99625639473
	3.4894499999999997	19230.22031038573
	3.4925	19239.417382492735
	3.4955499999999997	19248.58752243843
	3.4985999999999997	19257.730780118993
	3.50165	19266.847205600876
	3.5046999999999997	19275.936849117657
	3.5077499999999997	19284.999761066825
	3.5108	19294.035992006728
	3.5138499999999997	19303.045592653463
	3.5169	19312.0286138778
	3.51995	19320.98510670218
	3.5229999999999997	19329.915122297672
	3.52605	19338.81871198107
	3.5290999999999997	19347.695927211847
	3.53215	19356.546819589385
	3.5352	19365.371440849907
	3.5382499999999997	19374.169842863783
	3.5413	19382.94207763258
	3.54435	19391.68819728631
	3.5473999999999997	19400.40825408065
	3.55045	19409.10230039418
	3.5534999999999997	19417.77038872565
	3.5565499999999997	19426.41257169131
	3.5596	19435.028902022204
	3.5626499999999997	19443.619432561507
	3.5657	19452.18421626198
	3.56875	19460.723306183307
	3.5717999999999996	19469.23675548954
	3.57485	19477.72461744656
	3.5779	19486.186945419577
	3.5809500000000005	19494.623792870567
	3.584	19503.03521335589
	3.58705	19511.421260523777
	3.5901	19519.781988111943
	3.59315	19528.117449945166
	3.5962	19536.42769993291
	3.59925	19544.712792066995
	3.6023	19552.972780419284
	3.6053499999999996	19561.207719139304
	3.6084	19569.41766245204
	3.61145	19577.602664655642
	3.6145	19585.762780119207
	3.61755	19593.898063280525
	3.6206	19602.008568643927
	3.62365	19610.094350778105
	3.6267	19618.15546431396
	3.6297500000000005	19626.191963942474
	3.6328	19634.20390441259
	3.63585	19642.191340529163
	3.6389	19650.15432715088
	3.64195	19658.09291918821
	3.645	19666.007171601395
	3.64805	19673.89713939844
	3.6511	19681.762877633126
	3.65415	19689.604441403084
	3.6572	19697.42188584784
	3.66025	19705.215266146864
	3.6633000000000004	19712.98463751772
	3.66635	19720.73005521413
	3.6694	19728.451574524188
	3.6724500000000004	19736.149250768452
	3.6755	19743.823139298125
	3.6785500000000004	19751.473295493346
	3.6816000000000004	19759.099774761245
	3.68465	19766.702632534314
	3.6877000000000004	19774.281924268624
	3.69075	19781.837705442027
	3.6938	19789.37003155257
	3.6968500000000004	19796.87895811669
	3.6999	19804.36454066758
	3.70295	19811.82683475357
	3.7060000000000004	19819.265895936423
	3.70905	19826.68177978976
	3.7121000000000004	19834.074541897433
	3.71515	19841.444237851945
	3.7182	19848.79092325287
	3.7212500000000004	19856.114653705354
	3.7243	19863.41548481844
	3.7273500000000004	19870.693472203744
	3.7304000000000004	19877.94867147378
	3.73345	19885.181138240558
	3.7365000000000004	19892.39092811411
	3.7395500000000004	19899.578096701
	3.7426	19906.742699602917
	3.7456500000000004	19913.884792415247
	3.7487	19921.00443072563
	3.75175	19928.101670112632
	3.7548000000000004	19935.1765661443
	3.75785	19942.229174376844
	3.7609	19949.2595503533
	3.76395	19956.267749602142
	3.767	19963.253827636036
	3.77005	19970.217839950463
	3.7731	19977.159842022513
	3.77615	19984.07988930954
	3.7792	19990.978037247947
	3.78225	19997.85434125193
	3.7853	20004.70885671225
	3.78835	20011.54163899499
	3.7913999999999994	20018.352743440424
	3.79445	20025.142225361735
	3.7975	20031.910140043925
	3.80055	20038.65654274256
	3.8036	20045.381488682753
	3.80665	20052.085033057905
	3.8097	20058.767231028625
	3.81275	20065.42813772166
	3.8158000000000003	20072.06780822876
	3.81885	20078.68629760561
	3.8219	20085.283660870722
	3.82495	20091.859953004445
	3.828	20098.415228947888
	3.83105	20104.949543601866
	3.8341	20111.4629518259
	3.83715	20117.955508437233
	3.8402	20124.427268209798
	3.84325	20130.878285873227
	3.8463	20137.308616111928
	3.8493500000000003	20143.718313564095
	3.8524	20150.107432820743
	3.85545	20156.47602842479
	3.8585000000000003	20162.824154870163
	3.86155	20169.15186660081
	3.8646000000000003	20175.459218009855
	3.8676500000000003	20181.746263438716
	3.8707	20188.01305717615
	3.8737500000000002	20194.259653457506
	3.8768	20200.486106463704
	3.87985	20206.692470320537
	3.8829000000000002	20212.878799097773
	3.88595	20219.045146808316
	3.889	20225.191567407393
	3.8920500000000002	20231.31811479179
	3.8951	20237.424842798977
	3.8981500000000002	20243.511805206424
	3.9012	20249.579055730755
	3.9042499999999998	20255.626648026995
	3.9073	20261.654635687824
	3.9103499999999998	20267.66307224284
	3.9134	20273.65201115782
	3.91645	20279.62150583396
	3.9194999999999998	20285.571609607206
	3.92255	20291.50237574755
	3.9256	20297.41385745829
	3.9286499999999998	20303.30610787536
	3.9317	20309.17918006668
	3.9347499999999997	20315.03312703144
	3.9377999999999997	20320.86800169948
	3.94085	20326.683856930627
	3.9438999999999997	20332.48074551403
	3.94695	20338.258720167596
	3.95	20344.017833537222
	3.9530499999999997	20349.75813819637
	3.9561	20355.479686645318
	3.9591499999999997	20361.182531310613
	3.9622	20366.866724544474
	3.9652499999999997	20372.532318624202
	3.9683	20378.179365751657
	3.9713499999999997	20383.807918052597
	3.9744	20389.418027576237
	3.9774499999999993	20395.00974629456
	3.9805	20400.583126101956
	3.9835499999999997	20406.13821881449
	3.9865999999999997	20411.67507616955
	3.9896499999999997	20417.193749825245
	3.9927	20422.694291359854
	3.9957499999999997	20428.176752271444
	3.9988	20433.64118397729
	4.00185	20439.087637813383
	4.0049	20444.516165033994
	4.007949999999999	20449.926816811207
	4.011	20455.319644234387
	4.01405	20460.69469830982
	4.0171	20466.05202996017
	4.02015	20471.39169002409
	4.0232	20476.713729255756
	4.026249999999999	20482.018198324513
	4.0293	20487.30514781435
	4.032349999999999	20492.57462822352
	4.0354	20497.826689964193
	4.03845	20503.061383361965
	4.0415	20508.278758655495
	4.04455	20513.478865996174
	4.0476	20518.661755447658
	4.05065	20523.827476985534
	4.0537	20528.97608049694
	4.056749999999999	20534.107615780227
	4.0598	20539.22213254459
	4.06285	20544.3196804097
	4.0659	20549.40030890536
	4.06895	20554.464067471203
	4.072	20559.511005456352
	4.075049999999999	20564.541172119043
	4.0781	20569.55461662638
	4.08115	20574.551388053984
	4.0842	20579.531535385653
	4.08725	20584.49510751314
	4.0903	20589.44215323577
	4.09335	20594.372721260246
	4.0964	20599.286860200245
	4.09945	20604.18461857626
	4.1025	20609.06604481523
	4.10555	20613.931187250335
	4.1086	20618.780094120706
	4.11165	20623.612813571166
	4.1147	20628.42939365198
	4.11775	20633.22988231862
	4.1208	20638.01432743151
	4.12385	20642.7827767558
	4.1269	20647.535277961124
	4.12995	20652.27187862138
	4.133	20656.99262621451
	4.13605	20661.697568122294
	4.1391	20666.38675163007
	4.14215	20671.06022392666
	4.1452	20675.718032104058
	4.14825	20680.360223157222
	4.1513	20684.986843984017
	4.15435	20689.59794138487
	4.157400000000001	20694.193562062654
	4.16045	20698.773752622554
	4.1635	20703.338559571795
	4.16655	20707.888029319573
	4.1696	20712.42220817681
	4.17265	20716.94114235605
	4.1757	20721.44487797125
	4.17875	20725.933461037712
	4.1818	20730.40693747183
	4.18485	20734.865353090994
	4.1879	20739.308753613524
	4.19095	20743.737184658385
	4.194	20748.150691745184
	4.19705	20752.54932029398
	4.2001	20756.933115625194
	4.20315	20761.30212295946
	4.206200000000001	20765.65638741752
	4.20925	20769.995954020153
	4.2123	20774.320867688002
	4.21535	20778.63117324146
	4.2184	20782.926915400727
	4.22145	20787.208138785496
	4.224500000000001	20791.474887915014
	4.22755	20795.727207207925
	4.2306	20799.96514098222
	4.23365	20804.18873345515
	4.2367	20808.39802874309
	4.23975	20812.59307086158
	4.2428	20816.77390372515
	4.24585	20820.94057114728
	4.248900000000001	20825.093116840413
	4.25195	20829.231584415746
	4.255000000000001	20833.356017383314
	4.25805	20837.46645915189
	4.2611	20841.56295302888
	4.26415	20845.645542220347
	4.2672	20849.714269830925
	4.27025	20853.76917886385
	4.273300000000001	20857.810312220794
	4.27635	20861.83771270193
	4.2794	20865.851423005894
	4.28245	20869.851485729712
	4.2855	20873.837943368846
	4.28855	20877.81083831706
	4.291600000000001	20881.77021286652
	4.29465	20885.716109207682
	4.297700000000001	20889.64856942937
	4.30075	20893.567635518662
	4.303800000000001	20897.473349361004
	4.30685	20901.365752740054
	4.3099	20905.244887337834
	4.31295	20909.11079473462
	4.316000000000001	20912.96351640901
	4.31905	20916.803093737875
	4.322100000000001	20920.62956799643
	4.32515	20924.44298035819
	4.3282	20928.243371895012
	4.33125	20932.03078357711
	4.3343	20935.805256273048
	4.33735	20939.566830749813
	4.3404	20943.315547672806
	4.343450000000001	20947.051447605812
	4.3465	20950.774571011167
	4.34955	20954.484958249664
	4.3526	20958.182649580645
	4.35565	20961.867685162
	4.3587	20965.540105050255
	4.36175	20969.19994920057
	4.3648	20972.847257466798
	4.36785	20976.482069601527
	4.3709	20980.10442525614
	4.37395	20983.71436398083
	4.377	20987.311925224694
	4.38005	20990.89714833575
	4.3831	20994.470072561016
	4.38615	20998.030737046556
	4.3892	21001.579180837554
	4.392250000000001	21005.115442878345
	4.395299999999999	21008.639562012522
	4.39835	21012.151576982964
	4.4014	21015.651526431902
	4.40445	21019.13944890105
	4.4075	21022.61538283159
	4.410550000000001	21026.0793665643
	4.4136	21029.531438339636
	4.41665	21032.971636297756
	4.4197	21036.399998478646
	4.422750000000001	21039.816562822176
	4.4258	21043.221367168226
	4.42885	21046.614449256693
	4.4319	21049.995846727667
	4.43495	21053.365597121436
	4.438	21056.723737878623
	4.441050000000001	21060.07030634029
	4.444100000000001	21063.40533974795
	4.44715	21066.728875243807
	4.4502	21070.040949870676
	4.453250000000001	21073.341600572225
	4.4563	21076.630864192994
	4.459350000000001	21079.90877747852
	4.462400000000001	21083.175377075455
	4.46545	21086.430699531636
	4.4685	21089.674781296224
	4.471550000000001	21092.907658719767
	4.4746	21096.129368054375
	4.477650000000001	21099.339945453772
	4.4807	21102.539426973402
	4.48375	21105.72784857062
	4.4868	21108.905246104678
	4.489850000000001	21112.071655336986
	4.4929	21115.22711193111
	4.49595	21118.371651452962
	4.499	21121.505309370867
	4.50205	21124.628121055743
	4.5051	21127.740121781142
	4.5081500000000005	21130.841346723486
	4.5112000000000005	21133.931830962065
	4.51425	21137.01160947924
	4.5173	21140.080717160596
	4.5203500000000005	21143.13918879496
	4.5234	21146.187059074644
	4.5264500000000005	21149.224362595513
	4.5295000000000005	21152.251133857135
	4.53255	21155.267407262898
	4.5356	21158.273217120175
	4.5386500000000005	21161.268597640443
	4.5417000000000005	21164.253582939396
	4.5447500000000005	21167.228207037107
	4.5478	21170.192503858154
	4.5508500000000005	21173.146507231817
	4.5539	21176.090250892084
	4.5569500000000005	21179.02376847794
	4.5600000000000005	21181.947093533407
	4.56305	21184.86025950775
	4.5661	21187.763299755596
	4.5691500000000005	21190.656247537037
	4.5722	21193.539136017862
	4.5752500000000005	21196.411998269643
	4.5783000000000005	21199.274867269876
	4.58135	21202.127775902187
	4.5844	21204.970756956438
	4.5874500000000005	21207.80384312887
	4.5905	21210.627067022277
	4.5935500000000005	21213.440461146147
	4.5966000000000005	21216.244057916818
	4.59965	21219.03788965766
	4.6027	21221.821988599168
	4.6057500000000005	21224.596386879148
	4.6088000000000005	21227.361116542903
	4.6118500000000004	21230.116209543332
	4.6149	21232.86169774116
	4.61795	21235.597612905003
	4.6209999999999996	21238.323986711617
	4.62405	21241.040850745994
	4.6271	21243.748236501564
	4.6301499999999995	21246.446175380326
	4.6331999999999995	21249.134698693044
	4.63625	21251.813837659374
	4.6393	21254.483623408014
	4.64235	21257.144086976947
	4.6454	21259.795259313534
	4.64845	21262.437171274676
	4.6514999999999995	21265.06985362703
	4.65455	21267.693337047134
	4.6576	21270.30765212158
	4.66065	21272.91282934721
	4.6637	21275.508899131233
	4.66675	21278.095891791458
	4.6697999999999995	21280.673837556387
	4.67285	21283.24276656547
	4.6759	21285.802708869178
	4.67895	21288.35369442928
	4.6819999999999995	21290.895753118908
	4.68505	21293.428914722812
	4.6880999999999995	21295.9532089375
	4.69115	21298.468665371383
	4.6942	21300.975313545012
	4.6972499999999995	21303.473182891186
	4.7002999999999995	21305.962302755175
	4.70335	21308.442702394863
	4.7064	21310.91441098092
	4.70945	21313.377457597024
	4.7125	21315.83187123998
	4.71555	21318.27768081992
	4.7185999999999995	21320.714915160483
	4.7216499999999995	21323.143602998975
	4.7247	21325.5637729866
	4.72775	21327.975453688538
	4.7308	21330.378673584204
	4.7338499999999994	21332.773461067423
	4.7369	21335.159844446567
	4.739949999999999	21337.53785194474
	4.743	21339.90751170003
	4.74605	21342.268851765526
	4.749099999999999	21344.621900109716
	4.752149999999999	21346.966684616484
	4.7552	21349.303233085382
	4.758249999999999	21351.631573231778
	4.7613	21353.951732687052
	4.76435	21356.263738998765
	4.767399999999999	21358.56761963086
	4.770449999999999	21360.863401963816
	4.7735	21363.151113294854
	4.776549999999999	21365.4307808381
	4.7796	21367.702431724785
	4.78265	21369.966093003433
	4.785699999999999	21372.221791639982
	4.788749999999999	21374.469554518077
	4.7918	21376.709408439143
	4.79485	21378.94138012263
	4.7979	21381.1654962062
	4.800949999999999	21383.38178324586
	4.804	21385.590267716212
	4.807049999999999	21387.79097601058
	4.8101	21389.98393444125
	4.81315	21392.169169239576
	4.816199999999999	21394.346706556255
	4.819249999999999	21396.516572461434
	4.8223	21398.678792944953
	4.82535	21400.8333939165
	4.8284	21402.980401205783
	4.83145	21405.119840562747
	4.8345	21407.251737657753
	4.837549999999999	21409.376118081753
	4.8406	21411.49300734645
	4.84365	21413.602430884555
	4.8467	21415.704414049906
	4.84975	21417.798982117652
	4.8528	21419.886160284517
	4.855849999999999	21421.965973668914
	4.8589	21424.038447311093
	4.86195	21426.10360617347
	4.865	21428.161475140656
	4.868049999999999	21430.21207901976
	4.8711	21432.255442540496
	4.874149999999999	21434.291590355406
	4.8772	21436.320547040057
	4.88025	21438.342337093185
	4.883299999999999	21440.356984936934
	4.886349999999999	21442.36451491699
	4.8894	21444.364951302814
	4.89245	21446.358318287763
	4.8955	21448.34463998938
	4.89855	21450.323940449478
	4.9016	21452.296243634348
	4.904649999999999	21454.261573435026
	4.9077	21456.219953667372
	4.91075	21458.171408072303
	4.9138	21460.115960315998
	4.91685	21462.05363399002
	4.9199	21463.984452611592
	4.92295	21465.908439623716
	4.926	21467.825618395356
	4.92905	21469.736012221707
	4.932100000000001	21471.63964432423
	4.935149999999999	21473.536537850985
	4.9382	21475.426715876765
	4.94125	21477.310201403263
	4.9443	21479.18701735923
	4.94735	21481.057186600745
	4.9504	21482.920731911352
	4.953449999999999	21484.77767600222
	4.9565	21486.62804151238
	4.95955	21488.47185100887
	4.9626	21490.30912698695
	4.96565	21492.139891870254
	4.9687	21493.964168011014
	4.971749999999999	21495.781977690178
	4.9748	21497.59334311769
	4.97785	21499.398286432617
	4.9809	21501.19682970331
	4.98395	21502.988994927622
	4.987	21504.774804033113
	4.99005	21506.554278877193
	4.9931	21508.32744124732
	4.99615	21510.09431286118
	4.999200000000001	21511.85491536688
	5.002249999999999	21513.6092703431
	5.0053	21515.35739929936
	5.00835	21517.09932367609
	5.0114	21518.835064844883
	5.01445	21520.56464410868
	5.0175	21522.288082701893
	5.02055	21524.005401790655
	5.0236	21525.71662247298
	5.02665	21527.421765778938
	5.029700000000001	21529.120852670818
	5.03275	21530.81390404333
	5.0358	21532.500940723825
	5.03885	21534.181983472397
	5.0419	21535.85705298212
	5.04495	21537.5261698792
	5.048000000000001	21539.1893547232
	5.05105	21540.846628007144
	5.0541	21542.49801015779
	5.05715	21544.143521535705
	5.0602	21545.783182435556
	5.06325	21547.417013086226
	5.066300000000001	21549.045033650946
	5.069349999999999	21550.667264227613
	5.0724	21552.28372484884
	5.07545	21553.89443548217
	5.0785	21555.499416030303
	5.08155	21557.098686331206
	5.0846	21558.692266158338
	5.08765	21560.280175220818
	5.0907	21561.862433163566
	5.09375	21563.439059567554
	5.0968	21565.0100739499
	5.09985	21566.575495764097
	5.1029	21568.135344400212
	5.10595	21569.689639184966
	5.109	21571.238399382008
	5.11205	21572.78164419206
	5.1151	21574.31939275309
	5.118150000000001	21575.851664140435
	5.121199999999999	21577.378477367096
	5.12425	21578.89985138381
	5.1273	21580.415805079247
	5.13035	21581.926357280223
	5.1334	21583.431526751807
	5.13645	21584.93133219758
	5.139499999999999	21586.425792259735
	5.14255	21587.914925519282
	5.1456	21589.398750496224
	5.14865	21590.877285649716
	5.1517	21592.35054937825
	5.15475	21593.818560019834
	5.157799999999999	21595.281335852138
	5.16085	21596.738895092654
	5.1639	21598.191255898942
	5.16695	21599.63843636874
	5.17	21601.080454540126
	5.17305	21602.51732839174
	5.1761	21603.949075842902
	5.17915	21605.375714753824
	5.1822	21606.797262925735
	5.185250000000001	21608.213738101083
	5.188299999999999	21609.625157963754
	5.19135	21611.03154013908
	5.1944	21612.432902194218
	5.19745	21613.829261638137
	5.2005	21615.220635921905
	5.20355	21616.60704243881
	5.2066	21617.988498524483
	5.20965	21619.365021457194
	5.2127	21620.736628457857
	5.215750000000001	21622.10333669035
	5.2188	21623.465163261575
	5.22185	21624.82212522165
	5.2249	21626.174239564094
	5.22795	21627.521523225994
	5.231	21628.863993088144
	5.234050000000001	21630.20166597521
	5.2371	21631.53455865595
	5.24015	21632.862687843284
	5.2432	21634.18607019457
	5.24625	21635.50472231166
	5.2493	21636.81866074112
	5.252350000000001	21638.127901974414
	5.255399999999999	21639.432462447985
	5.25845	21640.73235854354
	5.2615	21642.02760658807
	5.26455	21643.318222854137
	5.2676	21644.604223559934
	5.27065	21645.88562486954
	5.2737	21647.16244289302
	5.27675	21648.43469368657
	5.2798	21649.702393252763
	5.282850000000001	21650.965557540596
	5.2859	21652.224202445752
	5.28895	21653.478343810682
	5.292	21654.727997424805
	5.29505	21655.973179024684
	5.2981	21657.213904294116
	5.301150000000001	21658.45018886437
	5.304200000000001	21659.682048314262
	5.30725	21660.909498170393
	5.3103	21662.13255390726
	5.313350000000001	21663.351230947403
	5.3164	21664.56554466161
	5.319450000000001	21665.775510369047
	5.3225	21666.98114333736
	5.32555	21668.182458782932
	5.3286	21669.379471870958
	5.331650000000001	21670.572197715643
	5.3347	21671.76065138033
	5.33775	21672.944847877672
	5.3408	21674.12480216978
	5.34385	21675.300529168362
	5.3469	21676.472043734906
	5.349950000000001	21677.639360680805
	5.353	21678.802494767526
	5.35605	21679.961460706752
	5.3591	21681.116273160547
	5.36215	21682.266946741474
	5.3652	21683.413496012792
	5.368250000000001	21684.55593548859
	5.371300000000001	21685.694279633895
	5.37435	21686.828542864903
	5.3774	21687.958739549085
	5.380450000000001	21689.084884005293
	5.3835	21690.20699050397
	5.386550000000001	21691.32507326731
	5.3896	21692.43914646933
	5.39265	21693.549224236107
	5.3957	21694.655320645863
	5.398750000000001	21695.757449729128
	5.401800000000001	21696.855625468892
	5.404850000000001	21697.94986180078
	5.4079	21699.04017261313
	5.410950000000001	21700.12657174721
	5.414	21701.20907299731
	5.417050000000001	21702.2876901109
	5.420100000000001	21703.362436788837
	5.42315	21704.43332668542
	5.4262	21705.500373408533
	5.429250000000001	21706.563590519916
	5.4323	21707.62299153515
	5.435350000000001	21708.67858992389
	5.438400000000001	21709.730399109994
	5.44145	21710.778432471638
	5.4445	21711.82270334153
	5.447550000000001	21712.863225006942
	5.4506	21713.90001070995
	5.4536500000000006	21714.933073647502
	5.4567	21715.962426971644
	5.45975	21716.988083789554
	5.4628	21718.01005716378
	5.4658500000000005	21719.028360112305
	5.4689000000000005	21720.04300560875
	5.4719500000000005	21721.054006582453
	5.475	21722.06137591866
	5.47805	21723.065126458634
	5.4811	21724.06527099978
	5.48415	21725.06182229585
	5.4872000000000005	21726.05479305696
	5.4902500000000005	21727.044195949868
	5.4933	21728.030043598003
	5.49635	21729.01234858167
	5.4994000000000005	21729.991123438136
	5.50245	21730.96638066178
	5.5055000000000005	21731.938132704265
	5.50855	21732.90639197461
	5.5116	21733.871170839375
	5.51465	21734.832481622783
	5.5177000000000005	21735.790336606857
	5.52075	21736.744748031502
	5.5238	21737.695728094743
	5.52685	21738.643288952746
	5.5299	21739.587442720032
	5.53295	21740.528201469573
	5.5360000000000005	21741.465577232928
	5.53905	21742.399582000377
	5.5421	21743.330227721057
	5.54515	21744.257526303092
	5.5482	21745.181489613704
	5.55125	21746.10212947937
	5.5543000000000005	21747.01945768594
	5.5573500000000005	21747.933485978767
	5.5604	21748.844226062858
	5.56345	21749.751689602967
	5.5665000000000004	21750.655888223697
	5.56955	21751.55683350975
	5.5726	21752.45453700592
	5.5756499999999996	21753.34901021729
	5.5786999999999995	21754.240264609347
	5.5817499999999995	21755.128311608136
	5.5848	21756.013162600277
	5.58785	21756.894828933262
	5.5909	21757.77332191545
	5.5939499999999995	21758.64865281623
	5.597	21759.520832866154
	5.6000499999999995	21760.389873257063
	5.6031	21761.25578514221
	5.60615	21762.118579636382
	5.6091999999999995	21762.978267816008
	5.6122499999999995	21763.834860719315
	5.6153	21764.688369346408
	5.6183499999999995	21765.538804659445
	5.6214	21766.38617758274
	5.62445	21767.230499002853
	5.6274999999999995	21768.071779768732
	5.6305499999999995	21768.910030691888
	5.6336	21769.745262546414
	5.6366499999999995	21770.57748606919
	5.6397	21771.406711959968
	5.6427499999999995	21772.23295088151
	5.6457999999999995	21773.056213459662
	5.6488499999999995	21773.876510283542
	5.6519	21774.69385190563
	5.65495	21775.508248841837
	5.658	21776.31971157174
	5.6610499999999995	21777.128250538557
	5.6641	21777.933876149393
	5.6671499999999995	21778.73659877525
	5.6702	21779.536428751257
	5.67325	21780.33337637668
	5.6762999999999995	21781.127451915112
	5.6793499999999995	21781.918665594552
	5.6824	21782.707027607532
	5.68545	21783.492548111222
	5.6885	21784.275237227583
	5.69155	21785.055105043444
	5.6946	21785.83216161062
	5.697649999999999	21786.60641694602
	5.7007	21787.377881031836
	5.70375	21788.14656381552
	5.7068	21788.91247521002
	5.709849999999999	21789.675625093852
	5.7129	21790.436023311187
	5.715949999999999	21791.193679671993
	5.719	21791.94860395213
	5.72205	21792.7008058935
	5.7251	21793.450295204082
	5.728149999999999	21794.197081558137
	5.7312	21794.94117459626
	5.734249999999999	21795.68258392547
	5.7373	21796.4213191194
	5.74035	21797.157389718344
	5.743399999999999	21797.89080522938
	5.746449999999999	21798.621575126494
	5.7495	21799.349708850652
	5.75255	21800.07521580996
	5.7556	21800.79810537975
	5.75865	21801.51838690267
	5.7617	21802.236069688806
	5.764749999999999	21802.9511630158
	5.7678	21803.663676128966
	5.77085	21804.37361824134
	5.7739	21805.08099853385
	5.77695	21805.785826155385
	5.78	21806.488110222952
	5.78305	21807.18785982168
	5.7861	21807.885084005047
	5.78915	21808.579791794906
	5.792200000000001	21809.271992181588
	5.795249999999999	21809.961694124075
	5.7983	21810.648906550003
	5.80135	21811.333638355874
	5.8044	21812.015898407102
	5.80745	21812.69569553807
	5.8105	21813.37303855234
	5.813549999999999	21814.047936222683
	5.8166	21814.720397291174
	5.81965	21815.39043046937
	5.8227	21816.058044438298
	5.82575	21816.723247848688
	5.8288	21817.38604932091
	5.831849999999999	21818.04645744527
	5.8349	21818.70448078195
	5.83795	21819.360127861197
	5.841	21820.01340718336
	5.84405	21820.664327219056
	5.8471	21821.312896409236
	5.85015	21821.959123165263
	5.8532	21822.603015869052
	5.85625	21823.244582873132
	5.8593	21823.883832500796
	5.862349999999999	21824.520773046126
	5.865399999999999	21825.15541277416
	5.86845	21825.787759920928
	5.8715	21826.417822693595
	5.87455	21827.045609270564
	5.8776	21827.6711278015
	5.88065	21828.29438640753
	5.883699999999999	21828.915393181273
	5.88675	21829.534156186914
	5.8898	21830.150683460368
	5.89285	21830.764983009325
	5.895899999999999	21831.37706281339
	5.89895	21831.9869308241
	5.901999999999999	21832.594594965103
	5.90505	21833.200063132197
	5.9081	21833.80334319346
	5.91115	21834.404442989307
	5.914199999999999	21835.003370332586
	5.91725	21835.60013300874
	5.920299999999999	21836.194738775775
	5.92335	21836.787195364486
	5.9264	21837.37751047845
	5.929449999999999	21837.965691794165
	5.932499999999999	21838.551746961104
	5.93555	21839.135683601882
	5.9386	21839.717509312246
	5.94165	21840.297231661236
	5.9447	21840.874858191248
	5.94775	21841.45039641815
	5.950799999999999	21842.023853831335
	5.95385	21842.595237893835
	5.9569	21843.164556042382
	5.95995	21843.731815687548
	5.963	21844.2970242138
	5.96605	21844.86018897956
	5.9691	21845.42131731737
	5.97215	21845.980416533894
	5.9752	21846.537493910044
	5.978250000000001	21847.09255670114
	5.981299999999999	21847.645612136836
	5.98435	21848.19666742135
	5.9874	21848.74572973346
	5.99045	21849.29280622668
	5.9935	21849.837904029253
	5.99655	21850.381030244276
	5.999599999999999	21850.92219194981
	6.00265	21851.46139619892
	6.0057	21851.99865001979
	6.00875	21852.533960415803
	6.0118	21853.06733436562
	6.01485	21853.598778823256
	6.017899999999999	21854.128300718192
	6.02095	21854.655906955395
	6.024	21855.181604415506
	6.02705	21855.705399954826
	6.0301	21856.227300405444
	6.03315	21856.747312575302
	6.0362	21857.265443248307
	6.03925	21857.781699184372
	6.0423	21858.296087119543
	6.045350000000001	21858.808613766003
	6.048399999999999	21859.319285812267
	6.05145	21859.828109923157
	6.0545	21860.335092739966
	6.05755	21860.84024088046
	6.0606	21861.34356093904
	6.06365	21861.845059486743
	6.0667	21862.344743071368
	6.06975	21862.842618217543
	6.0728	21863.338691426838
	6.075850000000001	21863.832969177747
	6.0789	21864.325457925934
	6.08195	21864.816164104108
	6.085	21865.30509412226
	6.08805	21865.79225436766
	6.0911	21866.27765120499
	6.094150000000001	21866.76129097635
	6.0972	21867.243180001406
	6.10025	21867.72332457742
	6.1033	21868.201730979345
	6.10635	21868.678405459923
	6.1094	21869.153354249716
	6.112450000000001	21869.626583557172
	6.115499999999999	21870.098099568815
	6.11855	21870.56790844918
	6.1216	21871.03601634094
	6.12465	21871.50242936502
	6.1277	21871.96715362061
	6.130750000000001	21872.430195185305
	6.1338	21872.891560115113
	6.13685	21873.35125444457
	6.1399	21873.809284186787
	6.142950000000001	21874.265655333573
	6.146	21874.720373855445
	6.14905	21875.17344570176
	6.1521	21875.62487680071
	6.15515	21876.074673059506
	6.1582	21876.52284036436
	6.161250000000001	21876.969384580552
	6.164300000000001	21877.414311552584
	6.16735	21877.85762710419
	6.1704	21878.299337038417
	6.173450000000001	21878.739447137694
	6.1765	21879.177963163926
	6.179550000000001	21879.61489085852
	6.1826	21880.050235942505
	6.18565	21880.48400411659
	6.1887	21880.916201061187
	6.191750000000001	21881.346832436553
	6.1948	21881.775903882826
	6.197850000000001	21882.203421020065
	6.2009	21882.62938944837
	6.20395	21883.053814747935
	6.207	21883.476702479096
	6.210050000000001	21883.898058182414
	6.2131	21884.317887378755
	6.21615	21884.736195569338
	6.2192	21885.152988235823
	6.22225	21885.568270840355
	6.2253	21885.98204882566
	6.228350000000001	21886.394327615064
	6.231400000000001	21886.805112612627
	6.23445	21887.21440920316
	6.2375	21887.622222752325
	6.24055	21888.028558606635
	6.2436	21888.433422093633
	6.24665	21888.836818521842
	6.2497	21889.238753180893
	6.25275	21889.639231341615
	6.2558	21890.03825825602
	6.25885	21890.435839157428
	6.261900000000001	21890.831979260525
	6.26495	21891.2266837614
	6.268	21891.619957837665
	6.27105	21892.01180664843
	6.2741	21892.402235334484
	6.27715	21892.791249018235
	6.280200000000001	21893.178852803874
	6.28325	21893.565051777365
	6.2863	21893.949851006593
	6.28935	21894.333255541307
	6.2924	21894.71527041332
	6.29545	21895.095900636436
	6.298500000000001	21895.47515120664
	6.301549999999999	21895.853027102028
	6.3046	21896.229533283036
	6.30765	21896.604674692324
	6.3107	21896.978456254954
	6.31375	21897.3508828784
	6.3168	21897.721959452643
	6.31985	21898.091690850215
	6.3229	21898.46008192625
	6.32595	21898.827137518543
	6.329000000000001	21899.192862447657
	6.33205	21899.55726151692
	6.3351	21899.920339512508
	6.33815	21900.282101203535
	6.3412	21900.64255134205
	6.34425	21901.00169466317
	6.347300000000001	21901.359535885094
	6.350350000000001	21901.716079709153
	6.3534	21902.071330819912
	6.35645	21902.425293885157
	6.359500000000001	21902.777973556073
	6.36255	21903.129374467135
	6.365600000000001	21903.479501236357
	6.36865	21903.828358465194
	6.3717	21904.175950738638
	6.37475	21904.522282625356
	6.377800000000001	21904.867358677653
	6.38085	21905.21118343155
	6.383900000000001	21905.553761406893
	6.38695	21905.89509710733
	6.39	21906.235195020414
	6.39305	21906.574059617695
	6.396100000000001	21906.911695354673
	6.39915	21907.248106670962
	6.4022	21907.58329799025
	6.40525	21907.917273720475
	6.4083	21908.250038253736
	6.41135	21908.581595966454
	6.4144000000000005	21908.91195121939
	6.4174500000000005	21909.241108357728
	6.4205	21909.56907171105
	6.42355	21909.895845593488
	6.4266000000000005	21910.22143430373
	6.42965	21910.545842125055
	6.4327000000000005	21910.869073325455
	6.43575	21911.191132157604
	6.4388	21911.512022858984
	6.44185	21911.83174965188
	6.4449000000000005	21912.150316743468
	6.4479500000000005	21912.467728325893
	6.4510000000000005	21912.78398857624
	6.45405	21913.09910165667
	6.4571000000000005	21913.413071714414
	6.46015	21913.72590288187
	6.4632000000000005	21914.037599276642
	6.4662500000000005	21914.348165001556
	6.4693	21914.65760414475
	6.47235	21914.965920779727
	6.4754000000000005	21915.273118965408
	6.47845	21915.579202746132
	6.4815000000000005	21915.88417615177
	6.4845500000000005	21916.18804319776
	6.4876	21916.490807885122
	6.49065	21916.79247420056
	6.4937000000000005	21917.093046116493
	6.49675	21917.39252759107
	6.4998000000000005	21917.69092256828
	6.50285	21917.98823497797
	6.5059	21918.284468735877
	6.50895	21918.57962774371
	6.5120000000000005	21918.873715889204
	6.5150500000000005	21919.166737046136
	6.5181000000000004	21919.458695074372
	6.52115	21919.749593819983
	6.5242	21920.03943711519
	6.5272499999999996	21920.3282287785
	6.5303	21920.61597261474
	6.53335	21920.90267241505
	6.5363999999999995	21921.188331956975
	6.5394499999999995	21921.472955004523
	6.5425	21921.75654530818
	6.54555	21922.039106605003
	6.5486	21922.320642618593
	6.55165	21922.60115705922
	6.5547	21922.880653623848
	6.5577499999999995	21923.159135996117
	6.5608	21923.43660784651
	6.56385	21923.7130728323
	6.5669	21923.98853459761
	6.56995	21924.262996773527
	6.573	21924.53646297807
	6.5760499999999995	21924.80893681628
	6.5791	21925.080421880226
	6.58215	21925.350921749137
	6.5852	21925.62043998932
	6.5882499999999995	21925.888980154305
	6.5913	21926.156545784874
	6.5943499999999995	21926.42314040906
	6.5974	21926.688767542237
	6.60045	21926.95343068715
	6.6034999999999995	21927.217133333954
	6.6065499999999995	21927.47987896028
	6.6096	21927.74167103123
	6.61265	21928.0025129995
	6.6157	21928.26240830535
	6.61875	21928.521360376675
	6.6217999999999995	21928.779372629073
	6.6248499999999995	21929.03644846583
	6.6278999999999995	21929.292591278037
	6.63095	21929.547804444566
	6.634	21929.802091332152
	6.63705	21930.05545529545
	6.6400999999999994	21930.307899677016
	6.64315	21930.559427807413
	6.646199999999999	21930.810043005207
	6.64925	21931.059748577078
	6.6523	21931.308547817745
	6.655349999999999	21931.55644401015
	6.658399999999999	21931.803440425374
	6.66145	21932.049540322747
	6.664499999999999	21932.294746949894
	6.66755	21932.539063542747
	6.6706	21932.782493325598
	6.673649999999999	21933.02503951112
	6.676699999999999	21933.266705300473
	6.67975	21933.507493883255
	6.682799999999999	21933.747408437615
	6.68585	21933.986452130244
	6.688899999999999	21934.22462811646
	6.691949999999999	21934.46193954023
	6.694999999999999	21934.69838953417
	6.69805	21934.933981219663
	6.7011	21935.16871770682
	6.70415	21935.402602094604
	6.707199999999999	21935.63563747078
	6.71025	21935.86782691201
	6.713299999999999	21936.09917348389
	6.71635	21936.32968024098
	6.7194	21936.55935022683
	6.722449999999999	21936.78818647404
	6.725499999999999	21937.016192004296
	6.72855	21937.243369828368
	6.7316	21937.469722946236
	6.73465	21937.69525434704
	6.7377	21937.91996700919
	6.74075	21938.14386390032
	6.743799999999999	21938.366947977396
	6.74685	21938.589222186765
	6.7499	21938.810689464102
	6.75295	21939.031352734568
	6.756	21939.25121491273
	6.75905	21939.470278902696
	6.762099999999999	21939.6885475981
	6.76515	21939.906023882126
	6.7682	21940.12271062761
	6.77125	21940.33861069698
	6.774299999999999	21940.55372694243
	6.77735	21940.7680622058
	6.780399999999999	21940.981619318718
	6.78345	21941.194401102613
	6.7865	21941.406410368738
	6.789549999999999	21941.617649918193
	6.792599999999999	21941.828122542032
	6.79565	21942.037831021196
	6.7987	21942.24677812663
	6.80175	21942.454966619265
	6.8048	21942.66239925011
	6.80785	21942.869078760228
	6.810899999999999	21943.075007880805
	6.81395	21943.280189333196
	6.817	21943.484625828914
	6.82005	21943.68832006973
	6.8231	21943.891274747624
	6.82615	21944.093492544922
	6.8292	21944.294976134228
	6.83225	21944.495728178546
	6.8353	21944.69575133124
	6.838350000000001	21944.895048236118
	6.841399999999999	21945.09362152746
	6.84445	21945.291473830028
	6.8475	21945.48860775913
	6.85055	21945.685025920615
	6.8536	21945.88073091096
	6.85665	21946.075725317245
	6.859699999999999	21946.27001171724
	6.86275	21946.463592679404
	6.8658	21946.656470762926
	6.86885	21946.84864851774
	6.8719	21947.040128484605
	6.87495	21947.230913195126
	6.877999999999999	21947.421005171735
	6.88105	21947.61040692776
	6.8841	21947.799120967466
	6.88715	21947.987149786113
	6.8902	21948.17449586989
	6.89325	21948.36116169606
	6.8963	21948.547149732916
	6.89935	21948.73246243987
	6.9024	21948.917102267413
	6.905450000000001	21949.10107165723
	6.908499999999999	21949.284373042166
	6.91155	21949.467008846266
	6.9146	21949.64898148487
	6.91765	21949.830293364532
	6.9207	21950.010946883198
	6.92375	21950.190944430073
	6.9268	21950.370288385773
	6.92985	21950.548981122316
	6.9329	21950.72702500312
	6.935950000000001	21950.904422383148
	6.939	21951.081175608753
	6.94205	21951.257287017892
	6.9451	21951.432758940016
	6.94815	21951.607593696215
	6.9512	21951.781793599155
	6.954250000000001	21951.955360953172
	6.9573	21952.12829805425
	6.96035	21952.300607190115
	6.9634	21952.47229064017
	6.96645	21952.643350675648
	6.9695	21952.81378955953
	6.972550000000001	21952.983609546623
	6.975599999999999	21953.152812883618
	6.97865	21953.321401809037
	6.9817	21953.48937855337
	6.98475	21953.656745338976
	6.9878	21953.82350438025
	6.99085	21953.989657883536
	6.9939	21954.155208047225
	6.99695	21954.320157061764
	7.0	21954.48450710966
end


poten 4^1Sigma 
name '4^1Sigma'
symmetry +
lambda 0
mult 1
type  grid
values
	0.9	80738.01612743257
	0.90305	80064.36865913033
	0.9061	79396.53042475505
	0.90915	78734.4557837008
	0.9122	78078.09944020874
	0.91525	77427.41644080865
	0.9183	76782.3621717774
	0.92135	76142.89235661985
	0.9244	75508.963053565
	0.92745	74880.53065308402
	0.9305	74257.55187542242
	0.93355	73639.98376815434
	0.9366000000000001	73027.78370375196
	0.9396500000000001	72420.9093771738
	0.9427000000000001	71819.31880347054
	0.9457500000000001	71222.9703154116
	0.9488000000000001	70631.82256112178
	0.9518500000000001	70045.83450174358
	0.9549000000000001	69464.96540911066
	0.9579500000000001	68889.17486344182
	0.9610000000000001	68318.42275105166
	0.9640500000000001	67752.66926207647
	0.9671	67191.8748882173
	0.9701500000000001	66636.00042050042
	0.9732	66085.00694705501
	0.9762500000000001	65538.85585090505
	0.9793	64997.50880777881
	0.9823500000000001	64460.927783933665
	0.9853999999999999	63929.07503399971
	0.98845	63401.913098834404
	0.9914999999999999	62879.404803396676
	0.99455	62361.51325463655
	0.9976	61848.20183939811
	1.00065	61339.434222340824
	1.0037	60835.17434387249
	1.00675	60335.38641810171
	1.0098	59840.03493080211
	1.01285	59349.08463739253
	1.0159	58862.50056093385
	1.01895	58380.24799013683
	1.022	57902.29247738938
	1.02505	57428.59983679252
	1.0281	56959.13614221824
	1.03115	56493.867725374024
	1.0342	56032.761173887666
	1.03725	55575.783329401944
	1.0403	55122.901285686006
	1.04335	54674.082386760114
	1.0464	54229.29422503354
	1.04945	53788.504639456296
	1.0525	53351.68171368533
	1.05555	52918.79377426356
	1.0586	52489.80938881215
	1.0616500000000002	52064.69736423687
	1.0647	51643.426744947596
	1.0677500000000002	51225.96681108916
	1.0708	50812.28707678843
	1.0738500000000002	50402.35728841216
	1.0769	49996.14742283793
	1.07995	49593.62768573711
	1.083	49194.76850987411
	1.08605	48799.54055341282
	1.0891	48407.914698240005
	1.09215	48019.86204829822
	1.0952	47635.353927933604
	1.09825	47254.36188025323
	1.1013	46876.85766549627
	1.10435	46502.81325941662
	1.1074	46132.20085167811
	1.11045	45764.99284426023
	1.1135	45401.161849877084
	1.11655	45040.68069040791
	1.1196000000000002	44683.52239533714
	1.1226500000000001	44329.66020020921
	1.1257000000000001	43979.06754509233
	1.1287500000000001	43631.71807305471
	1.1318000000000001	43287.58562865178
	1.1348500000000001	42946.64425642413
	1.1379000000000001	42608.86819940823
	1.1409500000000001	42274.231897655816
	1.1440000000000001	41942.709986766
	1.1470500000000001	41614.277296427565
	1.1501000000000001	41288.908848972125
	1.1531500000000001	40966.579857938195
	1.1562000000000001	40647.265726645586
	1.1592500000000001	40330.94204678045
	1.1622999999999999	40017.58459699108
	1.16535	39707.16934149355
	1.1683999999999999	39399.672428688675
	1.17145	39095.07018978826
	1.1744999999999999	38793.339137451185
	1.17755	38494.45596443191
	1.1806	38198.397542235834
	1.18365	37905.14091978728
	1.1867	37614.66332210579
	1.18975	37326.94214899255
	1.1928	37041.95497372749
	1.19585	36759.679541774676
	1.1989	36480.09376949839
	1.20195	36203.1757428885
	1.205	35928.903716294335
	1.20805	35657.25611117004
	1.2111	35388.2115148271
	1.21415	35121.74867919783
	1.2172	34857.84651960633
	1.22025	34596.484113550825
	1.2233	34337.64069949323
	1.22635	34081.29567565827
	1.2294	33827.428598841856
	1.23245	33576.01918322845
	1.2355	33327.04729921632
	1.23855	33080.49297225304
	1.2416	32836.33638167799
	1.24465	32594.557859575354
	1.2477	32355.137889633843
	1.25075	32118.05710601654
	1.2538	31883.296292238192
	1.25685	31650.836380051285
	1.2599	31420.6584483404
	1.26295	31192.743722025247
	1.266	30967.073570971013
	1.26905	30743.62950890809
	1.2721	30522.393192358682
	1.27515	30303.346419572685
	1.2782	30086.471129470745
	1.28125	29871.74940059548
	1.2843	29659.16345007073
	1.28735	29448.695632568913
	1.2904	29240.328439285433
	1.29345	29034.044496921568
	1.2965	28829.82656667479
	1.29955	28627.657543236477
	1.3026	28427.52045379798
	1.30565	28229.398457063297
	1.3087000000000002	28033.274842269835
	1.31175	27839.13302821668
	1.3148	27646.956562299874
	1.31785	27456.729119555283
	1.3209000000000002	27268.434501709085
	1.32395	27082.056636234738
	1.327	26897.57957541808
	1.33005	26714.987495428955
	1.3331	26534.26469540024
	1.33615	26355.39559651392
	1.3392	26178.364741094498
	1.34225	26003.156791708665
	1.3453	25829.756530272873
	1.34835	25658.148857167213
	1.3514	25488.31879035625
	1.35445	25320.251464517125
	1.3575	25153.93213017386
	1.36055	24989.34615283911
	1.3636	24826.479012161908
	1.36665	24665.316301082814
	1.3697000000000001	24505.84372499543
	1.37275	24348.047100914366
	1.3758000000000001	24191.912356650133
	1.37885	24037.4255299907
	1.3819000000000001	23884.572767888858
	1.38495	23733.340325657256
	1.3880000000000001	23583.714566168852
	1.39105	23435.68195906442
	1.3941000000000001	23289.22907996633
	1.39715	23144.34260969879
	1.4002000000000001	23001.009333514154
	1.4032499999999999	22859.21614032623
	1.4063	22718.950021949266
	1.4093499999999999	22580.198072343508
	1.4124	22442.94748686725
	1.4154499999999999	22307.185561534847
	1.4185	22172.89969228101
	1.4215499999999999	22040.07737423159
	1.4245999999999999	21908.706200980367
	1.4276499999999999	21778.77386387207
	1.4307	21650.268151291708
	1.4337499999999999	21523.176947960008
	1.4368	21397.488234234926
	1.4398499999999999	21273.190085419636
	1.4429	21150.270671076265
	1.4459499999999998	21028.71825434646
	1.449	20908.52119127701
	1.4520499999999998	20789.667930152817
	1.4551	20672.147010835622
	1.4581499999999998	20555.947064108128
	1.4612	20441.056811025708
	1.4642499999999998	20327.465062273208
	1.4673	20215.160717528204
	1.4703499999999998	20104.132764830843
	1.4734	19994.37027995938
	1.4764499999999998	19885.862425812327
	1.4795	19778.59845179683
	1.4825499999999998	19672.56769322306
	1.4856	19567.75957070536
	1.48865	19464.163589569303
	1.4917000000000002	19361.76933926545
	1.49475	19260.566492789447
	1.4978000000000002	19160.544806108483
	1.50085	19061.694117594456
	1.5039000000000002	18964.004347463488
	1.50695	18867.465497222154
	1.5100000000000002	18772.06764912052
	1.51305	18677.80096561156
	1.5161000000000002	18584.65568881787
	1.51915	18492.62214000481
	1.5222	18401.690719060767
	1.5252499999999998	18311.851903984647
	1.5283	18223.096250380193
	1.5313499999999998	18135.414390957718
	1.5344	18048.797035043153
	1.5374499999999998	17963.23496809459
	1.5405	17878.719051226155
	1.5435499999999998	17795.240220740016
	1.5466	17712.78948766571
	1.54965	17631.357937307996
	1.5527000000000002	17550.936728802437
	1.55575	17471.517094679486
	1.5588000000000002	17393.09034043717
	1.56185	17315.64784412226
	1.5649000000000002	17239.181055920788
	1.56795	17163.681497757105
	1.5710000000000002	17089.140762903055
	1.57405	17015.550515596533
	1.5771000000000002	16942.902490669956
	1.58015	16871.188493189617
	1.5832000000000002	16800.400398105186
	1.58625	16730.530149911
	1.5893000000000002	16661.569762318577
	1.59235	16593.511317941637
	1.5954000000000002	16526.346967993864
	1.59845	16460.068932000064
	1.6015000000000001	16394.669497521805
	1.60455	16330.141019898172
	1.6076000000000001	16266.475922002537
	1.6106500000000001	16203.66669401717
	1.6137000000000001	16141.705893226088
	1.6167500000000001	16080.586143828654
	1.6198000000000001	16020.300136775093
	1.62285	15960.840629626491
	1.6259000000000001	15902.200446441282
	1.6289500000000001	15844.37247769153
	1.6320000000000001	15787.3496802119
	1.63505	15731.125077185035
	1.6381000000000001	15675.69175816748
	1.64115	15621.04287916093
	1.6442	15567.171662733126
	1.6472499999999999	15514.071398194177
	1.6503	15461.735441832898
	1.65335	15410.15721721817
	1.6564	15359.330215568512
	1.6594499999999999	15309.247996192125
	1.6625	15259.904186996058
	1.66555	15211.292485059526
	1.6686	15163.406657260432
	1.67165	15116.24054093831
	1.6747	15069.788044567766
	1.67775	15024.04314841138
	1.6808	14978.999905112802
	1.68385	14934.652440190921
	1.6869	14890.994952398363
	1.68995	14848.021713920503
	1.693	14805.727070409881
	1.69605	14764.105440877433
	1.6991	14723.15131748947
	1.70215	14682.859265342044
	1.7052	14643.223922301131
	1.70825	14604.23999898788
	1.7113	14565.90227898188
	1.71435	14528.205619280252
	1.7174	14491.144951022172
	1.72045	14454.715280458782
	1.7235	14418.911690125655
	1.72655	14383.729340163627
	1.7296	14349.16346972937
	1.73265	14315.209398441915
	1.7357	14281.86252781546
	1.7387500000000002	14249.11834263819
	1.7418	14216.972412259776
	1.74485	14185.4203917551
	1.7479	14154.458022929766
	1.7509500000000002	14124.08113513017
	1.754	14094.285645814043
	1.75705	14065.0675608287
	1.7601	14036.422974331783
	1.76315	14008.348068275667
	1.7662	13980.839111359712
	1.76925	13953.892457335987
	1.7723	13927.504542532126
	1.77535	13901.671882431405
	1.7784	13876.391067124783
	1.78145	13851.658755421833
	1.7845	13827.471667380665
	1.78755	13803.82657499194
	1.7906	13780.720290730602
	1.79365	13758.14965367971
	1.7967	13736.111512934782
	1.79975	13714.602708029846
	1.8028	13693.62004619495
	1.80585	13673.160276379927
	1.8089	13653.220060175938
	1.81195	13633.795940061056
	1.815	13614.884305806041
	1.81805	13596.481360421032
	1.8211	13578.58308770224
	1.82415	13561.185224228208
	1.8272	13544.283239487273
	1.83025	13527.87232857239
	1.8333	13511.947422363508
	1.83635	13496.503220087749
	1.8394	13481.534248339949
	1.84245	13467.034948857887
	1.8455	13452.999794542968
	1.84855	13439.423429640006
	1.8516	13426.300826231407
	1.85465	13413.627444999005
	1.8577	13401.399392827569
	1.8607500000000001	13389.613551479832
	1.8638000000000001	13378.267687230731
	1.86685	13367.360518981352
	1.8699	13356.891753478914
	1.8729500000000001	13346.862089503324
	1.8760000000000001	13337.273198950925
	1.8790499999999999	13328.127694147643
	1.8820999999999999	13319.429090743844
	1.88515	13311.181774373603
	1.8882	13303.390977450641
	1.8912499999999999	13296.062770528131
	1.8942999999999999	13289.204070923213
	1.89735	13282.822669986872
	1.9004	13276.927279531386
	1.9034499999999999	13271.527597469438
	1.9064999999999999	13266.634392587863
	1.90955	13262.259608481812
	1.9126	13258.41648693243
	1.9156499999999999	13255.119711356736
	1.9187	13252.385571348721
	1.9217500000000003	13250.232149733149
	1.9248000000000003	13248.6795339458
	1.92785	13247.750053920947
	1.9309	13247.468548988165
	1.9339500000000003	13247.862666537912
	1.9370000000000003	13248.96319537478
	1.94005	13250.80443669904
	1.9431	13253.424615473006
	1.9461500000000003	13256.866334457618
	1.9492	13261.177072320406
	1.95225	13266.40972576496
	1.9552999999999998	13272.623193400517
	1.9583499999999998	13279.882995803115
	1.9614	13288.261921591982
	1.9644499999999998	13297.84068299826
	1.9674999999999998	13308.708555945756
	1.9705499999999998	13320.963968746479
	1.9736	13334.714989925267
	1.97665	13350.079649512381
	1.9796999999999998	13367.186010026888
	1.98275	13386.171884822517
	1.9858000000000002	13407.184085243012
	1.9888499999999998	13430.377068456215
	1.9918999999999998	13455.910860893151
	1.99495	13483.948155107315
	1.9980000000000002	13514.650527747592
	2.00105	13548.173807892077
	2.0040999999999998	13584.66273715136
	2.00715	13624.24519540531
	2.0102	13667.026397393998
	2.0132499999999998	13713.083564965638
	2.0162999999999998	13762.461617681298
	2.01935	13815.170345737686
	2.0224	13871.183466627986
	2.02545	13930.43958080193
	2.0284999999999997	13992.845006039208
	2.03155	14058.27808751234
	2.0346	14126.59451695558
	2.0376499999999997	14197.633118518095
	2.0407	14271.221597775617
	2.04375	14347.181850589048
	2.0468	14425.334559842353
	2.04985	14505.50294009022
	2.0529	14587.51560164447
	2.05595	14671.208586529956
	2.059	14756.426678092983
	2.06205	14843.024108584308
	2.0651	14930.86479189745
	2.06815	15019.822198985441
	2.0712	15109.778977235366
	2.07425	15200.626396539148
	2.0773	15292.263686682822
	2.08035	15384.597314483368
	2.0834	15477.540235464005
	2.08645	15571.011143854763
	2.0895	15664.93373613409
	2.09255	15759.23599683105
	2.0956	15853.849510510632
	2.09865	15948.708800400755
	2.1017	16043.750691685862
	2.10475	16138.91369582522
	2.1078	16234.137411167296
	2.11085	16329.361934479106
	2.1139	16424.527277695004
	2.11695	16519.572784163836
	2.12	16614.436538927228
	2.12305	16709.05476811071
	2.1261	16803.361223438344
	2.12915	16897.286549283064
	2.1322	16990.757631703662
	2.13525	17083.696931809347
	2.1383	17176.02180977776
	2.14135	17267.643851254674
	2.1444	17358.468215004494
	2.14745	17448.393029877247
	2.1505	17537.308880633835
	2.15355	17625.09843591528
	2.1566	17711.636287226644
	2.15965	17796.789084109736
	2.1627	17880.416065579764
	2.16575	17962.370097941624
	2.1688	18042.499329406754
	2.17185	18120.649556361423
	2.1749	18196.66735829893
	2.17795	18270.40399344164
	2.181	18341.719954387558
	2.18405	18410.489969570128
	2.1871	18476.608118355605
	2.19015	18539.99263069803
	2.1932	18600.589900613315
	2.19625	18658.377214042655
	2.1993	18713.364040296383
	2.20235	18765.59137385241
	2.2054	18815.129594351576
	2.20845	18862.074825369218
	2.2115	18906.54431271827
	2.21455	18948.67127822293
	2.2176	18988.599711898227
	2.22065	19026.47948659076
	2.2237	19062.462065757085
	2.22675	19096.696955144183
	2.2298	19129.32894387543
	2.23285	19160.496101241195
	2.2359	19190.328444916075
	2.23895	19218.947171086504
	2.242	19246.4643309492
	2.24505	19272.98284468246
	2.2481	19298.596757636697
	2.25115	19323.391659944034
	2.2542	19347.445207240104
	2.25725	19370.82769515595
	2.2603	19393.602652962887
	2.26335	19415.827432057515
	2.2664	19437.553773021846
	2.26945	19458.828341071945
	2.2725	19479.693224168055
	2.27555	19500.186391234594
	2.2786	19520.342110129608
	2.28165	19540.191326450004
	2.2847	19559.762005169538
	2.28775	19579.079437623004
	2.2908	19598.16651660257
	2.29385	19617.0439823934
	2.2969	19635.73064252202
	2.29995	19654.243567856982
	2.303	19672.598267527133
	2.30605	19690.808844926167
	2.3091	19708.888136866903
	2.31215	19726.847837751106
	2.3152	19744.698610427688
	2.31825	19762.450185233807
	2.3213	19780.111448550084
	2.32435	19797.690522051285
	2.3274	19815.19483369913
	2.33045	19832.631181403696
	2.3335	19850.005790172952
	2.33655	19867.324363473414
	2.3396	19884.592129441717
	2.34265	19901.81388251206
	2.3457	19918.994020958155
	2.34875	19936.13658079095
	2.3518	19953.24526640256
	2.35485	19970.32347830142
	2.3579	19987.37433824451
	2.36095	20004.40071203764
	2.364	20021.405230244425
	2.36705	20038.390307017267
	2.3701	20055.358157240247
	2.37315	20072.31081215268
	2.3762	20089.250133603975
	2.37925	20106.177827073534
	2.3823	20123.095453575796
	2.38535	20140.004440556906
	2.3884	20156.906091879384
	2.39145	20173.801596979567
	2.3945	20190.692039275447
	2.39755	20207.57840389356
	2.4006	20224.46158477659
	2.40365	20241.34239122783
	2.4067	20258.221553942574
	2.40975	20275.099730571266
	2.4128	20291.977510856042
	2.4158500000000003	20308.8554213764
	2.4189	20325.733929938302
	2.42195	20342.61344963675
	2.425	20359.49434261811
	2.4280500000000003	20376.376923568936
	2.4311000000000003	20393.2614629517
	2.43415	20410.14819000936
	2.4372	20427.037295556835
	2.4402500000000003	20443.928934576328
	2.4433	20460.823228631874
	2.44635	20477.720268117668
	2.4494	20494.620114352267
	2.4524500000000002	20511.52280153118
	2.4555000000000002	20528.42833854803
	2.45855	20545.33671069462
	2.4616	20562.247881248473
	2.4646500000000002	20579.1617929563
	2.4677	20596.07836942115
	2.47075	20612.997516400083
	2.4738	20629.91912301854
	2.47685	20646.84306290773
	2.4799	20663.76919527032
	2.4829499999999998	20680.697365879063
	2.486	20697.627408013712
	2.48905	20714.559143339677
	2.4920999999999998	20731.492382733017
	2.4951499999999998	20748.42692705495
	2.4982	20765.362567879576
	2.50125	20782.29908817745
	2.5043	20799.236262958668
	2.5073499999999997	20816.173859877184
	2.5104	20833.111639799557
	2.51345	20850.04935734026
	2.5164999999999997	20866.986761365297
	2.5195499999999997	20883.92359546676
	2.5226	20900.859598409497
	2.52565	20917.79450455213
	2.5287	20934.728044243846
	2.53175	20951.659944198153
	2.5348	20968.589927845576
	2.53785	20985.51771566592
	2.5409	21002.443025501972
	2.54395	21019.365572855106
	2.547	21036.28507116445
	2.55005	21053.201232070056
	2.5531	21070.113765661383
	2.55615	21087.022380711784
	2.5592	21103.926784899893
	2.56225	21120.82668501839
	2.5653	21137.721787171195
	2.56835	21154.61179695975
	2.5714	21171.496419658575
	2.57445	21188.375360381084
	2.5775	21205.248324236236
	2.58055	21222.115016476157
	2.5836	21238.97514263562
	2.58665	21255.828408663576
	2.5897	21272.674521047265
	2.59275	21289.51318692926
	2.5958	21306.34411421795
	2.5988500000000005	21323.167011691556
	2.6019000000000005	21339.981589096307
	2.60495	21356.78755723888
	2.608	21373.584628073513
	2.6110500000000005	21390.372514783994
	2.6141	21407.150931860855
	2.61715	21423.91959517402
	2.6201999999999996	21440.678222041024
	2.6232499999999996	21457.426531291298
	2.6263	21474.164243326235
	2.6293499999999996	21490.891080175883
	2.6323999999999996	21507.606765552016
	2.6354499999999996	21524.31102489763
	2.6385	21541.003585433627
	2.64155	21557.684176202234
	2.6445999999999996	21574.352528107614
	2.6476499999999996	21591.008373953875
	2.6507	21607.65144848019
	2.6537499999999996	21624.281488393877
	2.6568	21640.8982324007
	2.65985	21657.501421233283
	2.6628999999999996	21674.090797677272
	2.66595	21690.66610659538
	2.6689999999999996	21707.227094949805
	2.67205	21723.77351182245
	2.6751	21740.30510843378
	2.6781499999999996	21756.8216381597
	2.6812	21773.32285654716
	2.68425	21789.808521328046
	2.6872999999999996	21806.278392431755
	2.69035	21822.732231996317
	2.6933999999999996	21839.169804378416
	2.6964499999999996	21855.590876162016
	2.6995	21871.99521616587
	2.7025499999999996	21888.382595449886
	2.7056	21904.752787320624
	2.70865	21921.10556733541
	2.7116999999999996	21937.44071330593
	2.71475	21953.758005300555
	2.7178	21970.05722564604
	2.7208500000000004	21986.338158928244
	2.7239	22002.600591992174
	2.72695	22018.844313941183
	2.73	22035.06911613552
	2.73305	22051.27479219026
	2.7361	22067.461137972394
	2.73915	22083.62795159758
	2.7422	22099.775033426045
	2.7452499999999995	22115.902186058156
	2.7483	22132.009214329315
	2.75135	22148.095925304413
	2.7544	22164.162128271884
	2.75745	22180.207634737144
	2.7605	22196.23225841573
	2.76355	22212.235815226002
	2.7666	22228.218123281506
	2.7696500000000004	22244.179002882847
	2.7727	22260.11827650931
	2.77575	22276.035768810267
	2.7788000000000004	22291.931306595972
	2.78185	22307.80471882839
	2.7849	22323.6558366115
	2.7879500000000004	22339.48449318153
	2.791	22355.290523896805
	2.79405	22371.073766227433
	2.7971000000000004	22386.834059744735
	2.80015	22402.57124611052
	2.8032000000000004	22418.285169066185
	2.80625	22433.975674421425
	2.8093	22449.642610043094
	2.8123500000000003	22465.28582584371
	2.8154	22480.905173769715
	2.8184500000000003	22496.500507789962
	2.8215000000000003	22512.071683883605
	2.82455	22527.618560028222
	2.8276000000000003	22543.140996187693
	2.83065	22558.638854299938
	2.8337	22574.111998264627
	2.8367500000000003	22589.56029393078
	2.8398	22604.98360908428
	2.84285	22620.38181343528
	2.8459000000000003	22635.754778605624
	2.84895	22651.102378116113
	2.8520000000000003	22666.424487373803
	2.8550500000000003	22681.720983659165
	2.8581	22696.991746113243
	2.8611500000000003	22712.23665572486
	2.8642	22727.45559531756
	2.8672500000000003	22742.648449536802
	2.8703000000000003	22757.81510483689
	2.87335	22772.955449468085
	2.8764000000000003	22788.069373463542
	2.8794500000000003	22803.156768626275
	2.8825	22818.217528516187
	2.8855500000000003	22833.25154843704
	2.8886	22848.258725423417
	2.89165	22863.23895822771
	2.8947000000000003	22878.192147307116
	2.89775	22893.11819481058
	2.9008000000000003	22908.017004565896
	2.9038500000000003	22922.888482066664
	2.9069000000000003	22937.732534459356
	2.9099500000000003	22952.549070530396
	2.9130000000000003	22967.338000693184
	2.9160500000000003	22982.09923697533
	2.9191000000000003	22996.8326930057
	2.9221500000000002	23011.538284001617
	2.9252000000000002	23026.21592675607
	2.9282500000000002	23040.86553962498
	2.9313000000000002	23055.487042514447
	2.9343500000000002	23070.080356868093
	2.9374000000000002	23084.645405654366
	2.94045	23099.18211335404
	2.9435000000000002	23113.690405947556
	2.9465500000000002	23128.170210902554
	2.9496	23142.621457161425
	2.95265	23157.044075128877
	2.9557	23171.437996659522
	2.95875	23185.803155045673
	2.9618	23200.139485004926
	2.96485	23214.446922668052
	2.9679	23228.725405566824
	2.97095	23242.974872621857
	2.974	23257.1952641306
	2.97705	23271.386521755354
	2.9801	23285.548588511287
	2.98315	23299.681408754575
	2.9862	23313.784928170586
	2.98925	23327.859093762145
	2.9923	23341.90385383776
	2.99535	23355.91915800004
	2.9984	23369.904957134073
	3.0014499999999997	23383.861203395987
	3.0045	23397.787850201374
	3.00755	23411.684852214
	3.0105999999999997	23425.55216533442
	3.01365	23439.389746688692
	3.0166999999999997	23453.197554617276
	3.0197499999999997	23466.97554866378
	3.0228	23480.723689563914
	3.0258499999999997	23494.441939234515
	3.0288999999999997	23508.130260762613
	3.03195	23521.788618394457
	3.0349999999999997	23535.416977524837
	3.03805	23549.015304686203
	3.0411	23562.583567538095
	3.0441499999999997	23576.121734856424
	3.0472	23589.629776523027
	3.0502499999999997	23603.107663515104
	3.0533	23616.555367894827
	3.05635	23629.972862798983
	3.0593999999999997	23643.360122428727
	3.06245	23656.717122039285
	3.0655	23670.043837929894
	3.0685499999999997	23683.34024743362
	3.0716	23696.60632890746
	3.0746499999999997	23709.84206172225
	3.0776999999999997	23723.047426252895
	3.08075	23736.22240386849
	3.0837999999999997	23749.366976922574
	3.08685	23762.48112874346
	3.0899	23775.56484362459
	3.09295	23788.618106814993
	3.096	23801.64090450982
	3.09905	23814.63322384084
	3.1021	23827.595052867204
	3.10515	23840.526380566043
	3.1082	23853.427196823264
	3.11125	23866.297492424426
	3.1143	23879.137259045674
	3.11735	23891.94648924456
	3.1204	23904.725176451248
	3.12345	23917.473314959465
	3.1264999999999996	23930.190899917776
	3.12955	23942.87792732071
	3.1326	23955.534394000173
	3.13565	23968.160297616625
	3.1387	23980.755636650676
	3.14175	23993.320410394426
	3.1448	24005.854618943074
	3.14785	24018.358263186514
	3.1509	24030.831344800987
	3.15395	24043.2738662408
	3.157	24055.68583073013
	3.16005	24068.0672422549
	3.1631	24080.41810555464
	3.16615	24092.738426114458
	3.1692	24105.028210157117
	3.17225	24117.28746463514
	3.1753	24129.516197222893
	3.17835	24141.714416308816
	3.1814	24153.882130987768
	3.18445	24166.019351053306
	3.1875	24178.12608699003
	3.19055	24190.202349966094
	3.1936	24202.24815182577
	3.19665	24214.263505081864
	3.1997	24226.248422908473
	3.20275	24238.20291913356
	3.2058	24250.12700823183
	3.20885	24262.020705317365
	3.2119	24273.884026136595
	3.21495	24285.71698706117
	3.218	24297.51960508091
	3.22105	24309.291897796822
	3.2241	24321.033883414224
	3.22715	24332.745580735806
	3.2302	24344.42700915488
	3.23325	24356.07818864855
	3.2363	24367.69913977108
	3.23935	24379.28988364721
	3.2424	24390.850441965504
	3.24545	24402.380836971875
	3.2485000000000004	24413.881091463118
	3.25155	24425.351228780313
	3.2546	24436.79127280265
	3.25765	24448.201247940902
	3.2607	24459.58117913125
	3.26375	24470.93109182903
	3.2668	24482.25101200254
	3.26985	24493.54096612688
	3.2729	24504.800981177897
	3.2759500000000004	24516.03108462618
	3.279	24527.23130443102
	3.2820500000000004	24538.401669034498
	3.2851	24549.542207355633
	3.28815	24560.65294878451
	3.2912000000000003	24571.733923176453
	3.29425	24582.78516084641
	3.2973000000000003	24593.80669256312
	3.3003500000000003	24604.79854954357
	3.3034	24615.760763447295
	3.3064500000000003	24626.693366371008
	3.3095	24637.596390842853
	3.31255	24648.46986981717
	3.3156000000000003	24659.313836668924
	3.31865	24670.12832518841
	3.3217	24680.91336957598
	3.3247500000000003	24691.669004436626
	3.3278	24702.39526477489
	3.3308500000000003	24713.09218598956
	3.3339000000000003	24723.759803868663
	3.33695	24734.39815458424
	3.3400000000000003	24745.00727468735
	3.34305	24755.587201103
	3.3461000000000003	24766.137971125318
	3.3491500000000003	24776.659622412408
	3.3522	24787.152192981728
	3.3552500000000003	24797.61572120496
	3.3583000000000003	24808.050245803446
	3.36135	24818.455805843296
	3.3644000000000003	24828.83244073071
	3.36745	24839.180190207313
	3.3705	24849.499094345505
	3.3735500000000003	24859.78919354384
	3.3766	24870.050528522486
	3.37965	24880.283140318752
	3.3827	24890.487070282546
	3.38575	24900.662360071918
	3.3888	24910.8090516488
	3.39185	24920.927187274436
	3.3949	24931.016809505218
	3.39795	24941.07796118839
	3.401	24951.1106854577
	3.40405	24961.115025729276
	3.4071	24971.091025697424
	3.41015	24981.03872933049
	3.4132	24990.958180866794
	3.41625	25000.849424810505
	3.4193	25010.712505927673
	3.42235	25020.547469242185
	3.4254	25030.35436003191
	3.4284499999999998	25040.133223824618
	3.4314999999999998	25049.884106394256
	3.43455	25059.607053756954
	3.4375999999999998	25069.30211216736
	3.4406499999999998	25078.969328114752
	3.4436999999999998	25088.60874831929
	3.4467499999999998	25098.22041972837
	3.4497999999999998	25107.80438951288
	3.4528499999999998	25117.3607050636
	3.4558999999999997	25126.889413987577
	3.4589499999999997	25136.390564104488
	3.462	25145.86420344319
	3.4650499999999997	25155.310380238156
	3.4681	25164.72914292595
	3.4711499999999997	25174.120540141826
	3.4741999999999997	25183.48462071633
	3.47725	25192.82143367181
	3.4802999999999997	25202.131028219195
	3.48335	25211.41345375458
	3.4864	25220.668759855886
	3.4894499999999997	25229.89699627977
	3.4925	25239.098212958146
	3.4955499999999997	25248.27245999524
	3.4985999999999997	25257.419787664174
	3.50165	25266.54024640397
	3.5046999999999997	25275.633886816388
	3.5077499999999997	25284.700759662883
	3.5108	25293.74091586141
	3.5138499999999997	25302.754406483546
	3.5169	25311.741282751434
	3.51995	25320.701596034796
	3.5229999999999997	25329.63539784796
	3.52605	25338.54273984703
	3.5290999999999997	25347.423673826856
	3.53215	25356.278251718355
	3.5352	25365.106525585506
	3.5382499999999997	25373.908547622625
	3.5413	25382.684370151543
	3.54435	25391.434045618946
	3.5473999999999997	25400.157626593438
	3.55045	25408.855165763103
	3.5534999999999997	25417.526715932618
	3.5565499999999997	25426.17233002068
	3.5596	25434.79206105738
	3.5626499999999997	25443.385962181615
	3.5657	25451.954086638445
	3.56875	25460.496487776614
	3.5717999999999996	25469.013219046
	3.57485	25477.504333995086
	3.5779	25485.969886268496
	3.5809500000000005	25494.409929604604
	3.584	25502.82451783293
	3.58705	25511.213704871974
	3.5901	25519.577544726628
	3.59315	25527.916091485917
	3.5962	25536.22939932062
	3.59925	25544.51752248103
	3.6023	25552.780515294544
	3.6053499999999996	25561.018432163488
	3.6084	25569.231327562826
	3.61145	25577.419256037974
	3.6145	25585.582272202555
	3.61755	25593.72043073624
	3.6206	25601.833786382616
	3.62365	25609.922393946974
	3.6267	25617.98630829428
	3.6297500000000005	25626.02558434703
	3.6328	25634.040277083164
	3.63585	25642.030441534087
	3.6389	25649.996132782562
	3.64195	25657.937405960714
	3.645	25665.85431624807
	3.64805	25673.74691886956
	3.6511	25681.615269093603
	3.65415	25689.459422230088
	3.6572	25697.279433628602
	3.66025	25705.075358676368
	3.6633000000000004	25712.84725279657
	3.66635	25720.59517144632
	3.6694	25728.319170114926
	3.6724500000000004	25736.019304322064
	3.6755	25743.695629615955
	3.6785500000000004	25751.348201571585
	3.6816000000000004	25758.977075788993
	3.68465	25766.58230789149
	3.6877000000000004	25774.163953523952
	3.69075	25781.722068351097
	3.6938	25789.25670805584
	3.6968500000000004	25796.76792833756
	3.6999	25804.2557849105
	3.70295	25811.720333502148
	3.7060000000000004	25819.161629851536
	3.70905	25826.579729707715
	3.7121000000000004	25833.97468882821
	3.71515	25841.346562977305
	3.7182	25848.695407924635
	3.7212500000000004	25856.02127944363
	3.7243	25863.32423330989
	3.7273500000000004	25870.604325299893
	3.7304000000000004	25877.861611189277
	3.73345	25885.096146751548
	3.7365000000000004	25892.30798775654
	3.7395500000000004	25899.497189969006
	3.7426	25906.663809147223
	3.7456500000000004	25913.80790104151
	3.7487	25920.929521392944
	3.75175	25928.028725931897
	3.7548000000000004	25935.105570376723
	3.75785	25942.160110432436
	3.7609	25949.19240178928
	3.76395	25956.202500121555
	3.767	25963.190461086197
	3.77005	25970.15634032159
	3.7731	25977.100193446204
	3.77615	25984.0220760574
	3.7792	25990.922043730185
	3.78225	25997.800152015967
	3.7853	26004.656456441327
	3.78835	26011.491012506864
	3.7913999999999994	26018.303875685946
	3.79445	26025.095101423583
	3.7975	26031.864745135324
	3.80055	26038.612862205904
	3.8036	26045.339507988392
	3.80665	26052.04473780282
	3.8097	26058.728606935256
	3.81275	26065.391170636627
	3.8158000000000003	26072.032484121595
	3.81885	26078.652602567607
	3.8219	26085.251581113764
	3.82495	26091.829474859762
	3.828	26098.386338864882
	3.83105	26104.922228147025
	3.8341	26111.43719768161
	3.83715	26117.93130240063
	3.8402	26124.404597191686
	3.84325	26130.857136896953
	3.8463	26137.28897631234
	3.8493500000000003	26143.700170186337
	3.8524	26150.090773219352
	3.85545	26156.460840062515
	3.8585000000000003	26162.81042531698
	3.86155	26169.13958353284
	3.8646000000000003	26175.448369208425
	3.8676500000000003	26181.736836789263
	3.8707	26188.005040667253
	3.8737500000000002	26194.253035179892
	3.8768	26200.48087460931
	3.87985	26206.68861318152
	3.8829000000000002	26212.876305065492
	3.88595	26219.044004372474
	3.889	26225.19176515507
	3.8920500000000002	26231.319641406488
	3.8951	26237.42768705976
	3.8981500000000002	26243.51595598698
	3.9012	26249.584501998477
	3.9042499999999998	26255.633378842158
	3.9073	26261.66264020265
	3.9103499999999998	26267.67233970066
	3.9134	26273.66253089221
	3.91645	26279.633267267884
	3.9194999999999998	26285.584602252216
	3.92255	26291.516589202907
	3.9256	26297.429281410146
	3.9286499999999998	26303.322732095956
	3.9317	26309.196994413574
	3.9347499999999997	26315.0521214467
	3.9377999999999997	26320.88816620883
	3.94085	26326.70518164275
	3.9438999999999997	26332.503220619757
	3.94695	26338.282335939144
	3.95	26344.0425803275
	3.9530499999999997	26349.784006438116
	3.9561	26355.506666850484
	3.9591499999999997	26361.210614069532
	3.9622	26366.895900525215
	3.9652499999999997	26372.562578571808
	3.9683	26378.210700487456
	3.9713499999999997	26383.840318473507
	3.9744	26389.451484654062
	3.9774499999999993	26395.0442510753
	3.9805	26400.618669705116
	3.9835499999999997	26406.174792432455
	3.9865999999999997	26411.71267106691
	3.9896499999999997	26417.232357338056
	3.9927	26422.73390289513
	3.9957499999999997	26428.217359306378
	3.9988	26433.68277805867
	4.00185	26439.130210557
	4.0049	26444.559708123972
	4.007949999999999	26449.97132199938
	4.011	26455.365103339715
	4.01405	26460.741103217755
	4.0171	26466.099372622084
	4.02015	26471.439962456665
	4.0232	26476.762923540402
	4.026249999999999	26482.06830660678
	4.0293	26487.356162303375
	4.032349999999999	26492.626541191465
	4.0354	26497.87949374561
	4.03845	26503.1150703533
	4.0415	26508.33332131456
	4.04455	26513.534296841535
	4.0476	26518.718047058104
	4.05065	26523.884621999594
	4.0537	26529.034071612325
	4.056749999999999	26534.166445753282
	4.0598	26539.28179418979
	4.06285	26544.38016659912
	4.0659	26549.461612568248
	4.06895	26554.52618159336
	4.072	26559.57392307969
	4.075049999999999	26564.60488634112
	4.0781	26569.61912059983
	4.08115	26574.616674986093
	4.0842	26579.597598537897
	4.08725	26584.56194020066
	4.0903	26589.509748826917
	4.09335	26594.441073176124
	4.0964	26599.355961914247
	4.09945	26604.25446361363
	4.1025	26609.136626752552
	4.10555	26614.00249971517
	4.1086	26618.852130791078
	4.11165	26623.685568175166
	4.1147	26628.50285996731
	4.11775	26633.304054172182
	4.1208	26638.089198698963
	4.12385	26642.858341361145
	4.1269	26647.61152987629
	4.12995	26652.348811865824
	4.133	26657.07023485475
	4.13605	26661.775846271557
	4.1391	26666.465693447906
	4.14215	26671.139823618476
	4.1452	26675.798283920813
	4.14825	26680.441121394957
	4.1513	26685.06838298351
	4.15435	26689.680115531224
	4.157400000000001	26694.27636578496
	4.16045	26698.857180393516
	4.1635	26703.422605907297
	4.16655	26707.972688778376
	4.1696	26712.50747536015
	4.17265	26717.02701190731
	4.1757	26721.531344575575
	4.17875	26726.02051942165
	4.1818	26730.494582403
	4.18485	26734.95357937774
	4.1879	26739.397556104577
	4.19095	26743.826558242486
	4.194	26748.240631350767
	4.19705	26752.63982088887
	4.2001	26757.02417221623
	4.20315	26761.393730592194
	4.206200000000001	26765.748541175868
	4.20925	26770.088649026082
	4.2123	26774.414099101232
	4.21535	26778.72493625917
	4.2184	26783.0212052571
	4.22145	26787.30295075162
	4.224500000000001	26791.57021729843
	4.22755	26795.823049352344
	4.2306	26800.06149126727
	4.23365	26804.285587296035
	4.2367	26808.49538159031
	4.23975	26812.690918200613
	4.2428	26816.872241076213
	4.24585	26821.039394065014
	4.248900000000001	26825.192420913576
	4.25195	26829.331365266953
	4.255000000000001	26833.45627066879
	4.25805	26837.567180561124
	4.2611	26841.664138284388
	4.26415	26845.747187077417
	4.2672	26849.81637007733
	4.27025	26853.87173031953
	4.273300000000001	26857.9133107377
	4.27635	26861.94115416368
	4.2794	26865.955303327537
	4.28245	26869.95580085749
	4.2855	26873.942689279877
	4.28855	26877.916011019166
	4.291600000000001	26881.875808397916
	4.29465	26885.82212363677
	4.297700000000001	26889.754998854456
	4.30075	26893.67447606776
	4.303800000000001	26897.580597191518
	4.30685	26901.473404038643
	4.3099	26905.35293832008
	4.31295	26909.219241644845
	4.316000000000001	26913.072355520013
	4.31905	26916.91232135077
	4.322100000000001	26920.739180440298
	4.32515	26924.552973989972
	4.3282	26928.353743099207
	4.33125	26932.14152876559
	4.3343	26935.91637188483
	4.33735	26939.67831325085
	4.3404	26943.427393555707
	4.343450000000001	26947.163653389758
	4.3465	26950.88713324156
	4.34955	26954.597873497994
	4.3526	26958.295914444265
	4.35565	26961.981296263915
	4.3587	26965.654059038927
	4.36175	26969.314242749682
	4.3648	26972.961887275116
	4.36785	26976.59703239266
	4.3709	26980.219717778302
	4.37395	26983.829983006726
	4.377	26987.42786755127
	4.38005	26991.01341078402
	4.3831	26994.58665197588
	4.38615	26998.147630296575
	4.3892	27001.69638481479
	4.392250000000001	27005.23295449819
	4.395299999999999	27008.757378213486
	4.39835	27012.269694726485
	4.4014	27015.769942702238
	4.40445	27019.258160704947
	4.4075	27022.734387198285
	4.410550000000001	27026.19866054523
	4.4136	27029.65101900826
	4.41665	27033.09150074944
	4.4197	27036.52014383049
	4.422750000000001	27039.936986212793
	4.4258	27043.342065757606
	4.42885	27046.73542022602
	4.4319	27050.117087279177
	4.43495	27053.487104478234
	4.438	27056.84550928452
	4.441050000000001	27060.192339059628
	4.444100000000001	27063.527631065503
	4.44715	27066.85142246452
	4.4502	27070.163750319618
	4.453250000000001	27073.464651594342
	4.4563	27076.754163153033
	4.459350000000001	27080.032321760795
	4.462400000000001	27083.29916408377
	4.46545	27086.554726689075
	4.4685	27089.799046045016
	4.471550000000001	27093.032158521186
	4.4746	27096.25410038852
	4.477650000000001	27099.464907819474
	4.4807	27102.664616888072
	4.48375	27105.853263570058
	4.4868	27109.030883743013
	4.489850000000001	27112.197513186453
	4.4929	27115.353187581975
	4.49595	27118.497942513342
	4.499	27121.631813466614
	4.50205	27124.754835830285
	4.5051	27127.867044895414
	4.5081500000000005	27130.96847585567
	4.5112000000000005	27134.059163807586
	4.51425	27137.139143750584
	4.5173	27140.208450587157
	4.5203500000000005	27143.267119122935
	4.5234	27146.315184066905
	4.5264500000000005	27149.352680031487
	4.5295000000000005	27152.379641532643
	4.53255	27155.39610299009
	4.5356	27158.40209872733
	4.5386500000000005	27161.397662971918
	4.5417000000000005	27164.382829855444
	4.5447500000000005	27167.357633413823
	4.5478	27170.32210758728
	4.5508500000000005	27173.27628622065
	4.5539	27176.22020306343
	4.5569500000000005	27179.153891769885
	4.5600000000000005	27182.07738589926
	4.56305	27184.990718915935
	4.5661	27187.893924189477
	4.5691500000000005	27190.787034994897
	4.5722	27193.670084512712
	4.5752500000000005	27196.54310582918
	4.5783000000000005	27199.406131936303
	4.58135	27202.259195732142
	4.5844	27205.102330020894
	4.5874500000000005	27207.935567512992
	4.5905	27210.758940825355
	4.5935500000000005	27213.572482481453
	4.5966000000000005	27216.37622491155
	4.59965	27219.17020045277
	4.6027	27221.9544413493
	4.6057500000000005	27224.728979752552
	4.6088000000000005	27227.493847721315
	4.6118500000000004	27230.24907722186
	4.6149	27232.994700128176
	4.61795	27235.730748222093
	4.6209999999999996	27238.457253193465
	4.62405	27241.17424664023
	4.6271	27243.881760068733
	4.6301499999999995	27246.57982489377
	4.6331999999999995	27249.268472438816
	4.63625	27251.9477339361
	4.6393	27254.61764052687
	4.64235	27257.278223261532
	4.6454	27259.929513099727
	4.64845	27262.571540910627
	4.6514999999999995	27265.204337473042
	4.65455	27267.827933475535
	4.6576	27270.44235951671
	4.66065	27273.047646105257
	4.6637	27275.643823660186
	4.66675	27278.230922511
	4.6697999999999995	27280.808972897845
	4.67285	27283.378004971673
	4.6759	27285.93804879441
	4.67895	27288.4891343392
	4.6819999999999995	27291.031291490457
	4.68505	27293.564550044117
	4.6880999999999995	27296.0889397078
	4.69115	27298.60449010096
	4.6942	27301.111230755094
	4.6972499999999995	27303.60919111389
	4.7002999999999995	27306.098400533363
	4.70335	27308.578888282176
	4.7064	27311.050683541587
	4.70945	27313.51381540585
	4.7125	27315.96831288224
	4.71555	27318.414204891305
	4.7185999999999995	27320.851520266995
	4.7216499999999995	27323.28028775689
	4.7247	27325.700536022367
	4.72775	27328.112293638696
	4.7308	27330.515589095347
	4.7338499999999994	27332.910450796066
	4.7369	27335.29690705914
	4.739949999999999	27337.67498611747
	4.743	27340.044716118886
	4.74605	27342.406125126166
	4.749099999999999	27344.759241117375
	4.752149999999999	27347.10409198597
	4.7552	27349.440705540914
	4.758249999999999	27351.769109507004
	4.7613	27354.089331524923
	4.76435	27356.401399151495
	4.767399999999999	27358.705339859887
	4.770449999999999	27361.001181039668
	4.7735	27363.28894999714
	4.776549999999999	27365.568673955393
	4.7796	27367.840380054622
	4.78265	27370.104095352195
	4.785699999999999	27372.35984682286
	4.788749999999999	27374.607661359
	4.7918	27376.847565770702
	4.79485	27379.079586786058
	4.7979	27381.30375105126
	4.800949999999999	27383.52008513082
	4.804	27385.728615507753
	4.807049999999999	27387.929368583755
	4.8101	27390.12237067942
	4.81315	27392.30764803435
	4.816199999999999	27394.48522680744
	4.819249999999999	27396.655133076976
	4.8223	27398.81739284085
	4.82535	27400.972032016754
	4.8284	27403.119076442403
	4.83145	27405.258551875613
	4.8345	27407.390483994597
	4.837549999999999	27409.514898398076
	4.8406	27411.63182060553
	4.84365	27413.7412760573
	4.8467	27415.843290114866
	4.84975	27417.93788806097
	4.8528	27420.02509509983
	4.855849999999999	27422.10493635731
	4.8589	27424.177436881113
	4.86195	27426.24262164096
	4.865	27428.300515528805
	4.868049999999999	27430.351143359003
	4.8711	27432.39452986844
	4.874149999999999	27434.43069971686
	4.8772	27436.459677486877
	4.88025	27438.481487684337
	4.883299999999999	27440.496154738306
	4.886349999999999	27442.503703001486
	4.8894	27444.504156750205
	4.89245	27446.497540184704
	4.8955	27448.483877429288
	4.89855	27450.463192532563
	4.9016	27452.435509467527
	4.904649999999999	27454.400852131843
	4.9077	27456.359244348016
	4.91075	27458.31070986353
	4.9138	27460.255272351067
	4.91685	27462.192955408704
	4.9199	27464.12378256004
	4.92295	27466.047777254484
	4.926	27467.96496286738
	4.92905	27469.875362700146
	4.932100000000001	27471.778999980554
	4.935149999999999	27473.67589786287
	4.9382	27475.566079428005
	4.94125	27477.449567683798
	4.9443	27479.32638556511
	4.94735	27481.196555933995
	4.9504	27483.06010158005
	4.953449999999999	27484.91704522036
	4.9565	27486.767409499873
	4.95955	27488.611216991496
	4.9626	27490.44849019632
	4.96565	27492.279251543747
	4.9687	27494.103523391772
	4.971749999999999	27495.92132802707
	4.9748	27497.732687665222
	4.97785	27499.53762445092
	4.9809	27501.336160458122
	4.98395	27503.128317690233
	4.987	27504.914118080316
	4.99005	27506.69358349123
	4.9931	27508.466735715898
	4.99615	27510.23359647738
	4.999200000000001	27511.99418742917
	5.002249999999999	27513.74853015525
	5.0053	27515.49664617043
	5.00835	27517.23855692039
	5.0114	27518.974283781918
	5.01445	27520.70384806315
	5.0175	27522.427271003624
	5.02055	27524.144573774618
	5.0236	27525.85577747914
	5.02665	27527.560903152356
	5.029700000000001	27529.25997176151
	5.03275	27530.953004206334
	5.0358	27532.640021319057
	5.03885	27534.321043864693
	5.0419	27535.99609254116
	5.04495	27537.665187979517
	5.048000000000001	27539.3283507441
	5.05105	27540.9856013327
	5.0541	27542.636960176817
	5.05715	27544.282447641715
	5.0602	27545.922084026708
	5.06325	27547.55588956531
	5.066300000000001	27549.183884425387
	5.069349999999999	27550.806088709356
	5.0724	27552.42252245439
	5.07545	27554.033205632557
	5.0785	27555.638158151
	5.08155	27557.237399852158
	5.0846	27558.830950513882
	5.08765	27560.41882984968
	5.0907	27562.001057508827
	5.09375	27563.57765307661
	5.0968	27565.14863607447
	5.09985	27566.71402596015
	5.1029	27568.273842127925
	5.10595	27569.828103908745
	5.109	27571.37683057045
	5.11205	27572.92004131789
	5.1151	27574.457755293137
	5.118150000000001	27575.98999157569
	5.121199999999999	27577.516769182548
	5.12425	27579.03810706848
	5.1273	27580.554024126206
	5.13035	27582.06453918649
	5.1334	27583.569671018377
	5.13645	27585.069438329374
	5.139499999999999	27586.56385976554
	5.14255	27588.05295391182
	5.1456	27589.53673929202
	5.14865	27591.015234369108
	5.1517	27592.48845754541
	5.15475	27593.95642716268
	5.157799999999999	27595.419161502305
	5.16085	27596.87667878557
	5.1639	27598.32899717366
	5.16695	27599.776134767984
	5.17	27601.21810961031
	5.17305	27602.65493968284
	5.1761	27604.08664290853
	5.17915	27605.51323715112
	5.1822	27606.934740215405
	5.185250000000001	27608.35116984739
	5.188299999999999	27609.762543734385
	5.19135	27611.168879505265
	5.1944	27612.570194730564
	5.19745	27613.966506922734
	5.2005	27615.357833536218
	5.20355	27616.744191967682
	5.2066	27618.12559955615
	5.20965	27619.50207358317
	5.2127	27620.87363127302
	5.215750000000001	27622.24028979282
	5.2188	27623.602066252755
	5.22185	27624.958977706206
	5.2249	27626.311041149886
	5.22795	27627.658273524095
	5.231	27629.000691712805
	5.234050000000001	27630.338312543838
	5.2371	27631.671152789084
	5.24015	27632.99922916461
	5.2432	27634.322558330812
	5.24625	27635.641156892638
	5.2493	27636.95504139972
	5.252350000000001	27638.264228346543
	5.255399999999999	27639.568734172564
	5.25845	27640.86857526245
	5.2615	27642.163767946222
	5.26455	27643.454328499334
	5.2676	27644.74027314294
	5.27065	27646.021618044033
	5.2737	27647.298379315544
	5.27675	27648.570573016572
	5.2798	27649.8382151525
	5.282850000000001	27651.101321675196
	5.2859	27652.359908483122
	5.28895	27653.61399142157
	5.292	27654.863586282703
	5.29505	27656.108708805834
	5.2981	27657.349374677506
	5.301150000000001	27658.585599531714
	5.304200000000001	27659.81739894997
	5.30725	27661.044788461568
	5.3103	27662.267783543648
	5.313350000000001	27663.48639962144
	5.3164	27664.70065206832
	5.319450000000001	27665.91055620608
	5.3225	27667.11612730496
	5.32555	27668.317380583914
	5.3286	27669.514331210707
	5.331650000000001	27670.70699430207
	5.3347	27671.895384923904
	5.33775	27673.079518091334
	5.3408	27674.259408768972
	5.34385	27675.435071871012
	5.3469	27676.606522261394
	5.349950000000001	27677.773774753943
	5.353	27678.936844112563
	5.35605	27680.095745051363
	5.3591	27681.250492234743
	5.36215	27682.4011002777
	5.3652	27683.54758374583
	5.368250000000001	27684.68995715555
	5.371300000000001	27685.828234974255
	5.37435	27686.962431620435
	5.3774	27688.09256146384
	5.380450000000001	27689.218638825623
	5.3835	27690.340677978507
	5.386550000000001	27691.458693146902
	5.3896	27692.572698507094
	5.39265	27693.682708187356
	5.3957	27694.78873626815
	5.398750000000001	27695.890796782158
	5.401800000000001	27696.988903714584
	5.404850000000001	27698.083071003184
	5.4079	27699.173312538467
	5.410950000000001	27700.259642163823
	5.414	27701.342073675667
	5.417050000000001	27702.420620823585
	5.420100000000001	27703.49529731051
	5.42315	27704.566116792797
	5.4262	27705.633092880445
	5.429250000000001	27706.696239137193
	5.4323	27707.755569080684
	5.435350000000001	27708.8110961826
	5.438400000000001	27709.86283386879
	5.44145	27710.910795519456
	5.4445	27711.954994469233
	5.447550000000001	27712.995444007403
	5.4506	27714.032157377973
	5.4536500000000006	27715.065147779875
	5.4567	27716.094428367032
	5.45975	27717.12001224858
	5.4628	27718.14191248894
	5.4658500000000005	27719.160142108005
	5.4689000000000005	27720.174714081266
	5.4719500000000005	27721.185641339922
	5.475	27722.19293677109
	5.47805	27723.19661321785
	5.4811	27724.196683479437
	5.48415	27725.193160311417
	5.4872000000000005	27726.186056425737
	5.4902500000000005	27727.175384490925
	5.4933	27728.1611571322
	5.49635	27729.143386931624
	5.4994000000000005	27730.122086428226
	5.50245	27731.09726811811
	5.5055000000000005	27732.06894445471
	5.50855	27733.037127848722
	5.5116	27734.001830668465
	5.51465	27734.963065239812
	5.5177000000000005	27735.920843846485
	5.52075	27736.875178730086
	5.5238	27737.826082090283
	5.52685	27738.773566084907
	5.5299	27739.717642830117
	5.53295	27740.658324400487
	5.5360000000000005	27741.595622829253
	5.53905	27742.529550108266
	5.5421	27743.46011818826
	5.54515	27744.387338978944
	5.5482	27745.31122434915
	5.55125	27746.23178612688
	5.5543000000000005	27747.149036099574
	5.5573500000000005	27748.062986014113
	5.5604	27748.97364757704
	5.56345	27749.88103245461
	5.5665000000000004	27750.785152272994
	5.56955	27751.68601861837
	5.5726	27752.583643037
	5.5756499999999996	27753.478037035504
	5.5786999999999995	27754.369212080797
	5.5817499999999995	27755.25717960039
	5.5848	27756.141950982394
	5.58785	27757.023537575733
	5.5909	27757.901950690168
	5.5939499999999995	27758.777201596567
	5.597	27759.64930152687
	5.6000499999999995	27760.518261674304
	5.6031	27761.384093193563
	5.60615	27762.24680720077
	5.6091999999999995	27763.10641477378
	5.6122499999999995	27763.96292695217
	5.6153	27764.816354737395
	5.6183499999999995	27765.666709092984
	5.6214	27766.514000944575
	5.62445	27767.358241180056
	5.6274999999999995	27768.199440649732
	5.6305499999999995	27769.037610166382
	5.6336	27769.872760505445
	5.6366499999999995	27770.704902405087
	5.6397	27771.534046566332
	5.6427499999999995	27772.360203653225
	5.6457999999999995	27773.18338429291
	5.6488499999999995	27774.00359907575
	5.6519	27774.820858555464
	5.65495	27775.635173249248
	5.658	27776.446553637867
	5.6610499999999995	27777.25501016581
	5.6641	27778.060553241354
	5.6671499999999995	27778.86319323677
	5.6702	27779.662940488375
	5.67325	27780.45980529661
	5.6762999999999995	27781.253797926274
	5.6793499999999995	27782.044928606534
	5.6824	27782.83320753109
	5.68545	27783.61864485831
	5.6885	27784.401250711257
	5.69155	27785.181035177968
	5.6946	27785.958008311358
	5.697649999999999	27786.732180129497
	5.7007	27787.503560615667
	5.70375	27788.27215971846
	5.7068	27789.03798735195
	5.709849999999999	27789.801053395735
	5.7129	27790.56136769506
	5.715949999999999	27791.31894006103
	5.719	27792.073780270577
	5.72205	27792.82589806662
	5.7251	27793.575303158264
	5.728149999999999	27794.322005220823
	5.7312	27795.06601389592
	5.734249999999999	27795.807338791637
	5.7373	27796.545989482634
	5.74035	27797.281975510243
	5.743399999999999	27798.01530638255
	5.746449999999999	27798.74599157457
	5.7495	27799.474040528294
	5.75255	27800.199462652796
	5.7556	27800.922267324437
	5.75865	27801.64246388682
	5.7617	27802.360061651052
	5.764749999999999	27803.075069895734
	5.7678	27803.787497867143
	5.77085	27804.497354779283
	5.7739	27805.204649814033
	5.77695	27805.909392121248
	5.78	27806.61159081885
	5.78305	27807.311254992936
	5.7861	27808.00839369789
	5.78915	27808.703015956497
	5.792200000000001	27809.395130760022
	5.795249999999999	27810.084747068326
	5.7983	27810.771873809987
	5.80135	27811.456519882395
	5.8044	27812.13869415183
	5.80745	27812.81840545359
	5.8105	27813.49566259211
	5.813549999999999	27814.170474341037
	5.8166	27814.842849443332
	5.81965	27815.512796611372
	5.8227	27816.18032452708
	5.82575	27816.845441841993
	5.8288	27817.508157177384
	5.831849999999999	27818.168479124382
	5.8349	27818.826416243974
	5.83795	27819.481977067244
	5.841	27820.1351700954
	5.84405	27820.786003799825
	5.8471	27821.434486622322
	5.85015	27822.080626975025
	5.8532	27822.72443324069
	5.85625	27823.365913772606
	5.8593	27824.005076894853
	5.862349999999999	27824.641930902322
	5.865399999999999	27825.276484060803
	5.86845	27825.90874460713
	5.8715	27826.53872074923
	5.87455	27827.166420666235
	5.8776	27827.791852508606
	5.88065	27828.4150243982
	5.883699999999999	27829.03594442839
	5.88675	27829.654620664092
	5.8898	27830.271061141975
	5.89285	27830.885273870466
	5.895899999999999	27831.497266829865
	5.89895	27832.107047972437
	5.901999999999999	27832.714625222572
	5.90505	27833.32000647676
	5.9081	27833.923199603792
	5.91115	27834.524212444776
	5.914199999999999	27835.123052813266
	5.91725	27835.719728495387
	5.920299999999999	27836.314247249862
	5.92335	27836.906616808126
	5.9264	27837.49684487447
	5.929449999999999	27838.08493912602
	5.932499999999999	27838.67090721296
	5.93555	27839.254756758542
	5.9386	27839.83649535919
	5.94165	27840.41613058459
	5.9447	27840.993669977797
	5.94775	27841.569121055305
	5.950799999999999	27842.142491307157
	5.95385	27842.713788197027
	5.9569	27843.28301916227
	5.95995	27843.850191614107
	5.963	27844.415312937585
	5.96605	27844.97839049178
	5.9691	27845.539431609828
	5.97215	27846.098443599018
	5.9752	27846.655433740896
	5.978250000000001	27847.210409291307
	5.981299999999999	27847.763377480565
	5.98435	27848.314345513434
	5.9874	27848.863320569333
	5.99045	27849.410309802333
	5.9935	27849.955320341247
	5.99655	27850.498359289773
	5.999599999999999	27851.039433726517
	6.00265	27851.578550705148
	6.0057	27852.115717254375
	6.00875	27852.650940378182
	6.0118	27853.184227055743
	6.01485	27853.715584241647
	6.017899999999999	27854.245018865928
	6.02095	27854.77253783409
	6.024	27855.298148027327
	6.02705	27855.821856302442
	6.0301	27856.343669492097
	6.03315	27856.863594404756
	6.0362	27857.38163782483
	6.03925	27857.897806512767
	6.0423	27858.412107205124
	6.045350000000001	27858.924546614613
	6.048399999999999	27859.435131430248
	6.05145	27859.94386831738
	6.0545	27860.450763917765
	6.05755	27860.955824849705
	6.0606	27861.45905770806
	6.06365	27861.960469064376
	6.0667	27862.46006546697
	6.06975	27862.957853440937
	6.0728	27863.4538394883
	6.075850000000001	27863.94803008809
	6.0789	27864.44043169637
	6.08195	27864.931050746374
	6.085	27865.41989364857
	6.08805	27865.90696679064
	6.0911	27866.392276537783
	6.094150000000001	27866.875829232522
	6.0972	27867.35763119499
	6.10025	27867.837688722902
	6.1033	27868.316008091657
	6.10635	27868.792595554434
	6.1094	27869.26745734225
	6.112450000000001	27869.740599664005
	6.115499999999999	27870.212028706606
	6.11855	27870.681750635064
	6.1216	27871.14977159247
	6.12465	27871.616097700164
	6.1277	27872.080735057803
	6.130750000000001	27872.543689743325
	6.1338	27873.00496781322
	6.13685	27873.464575302416
	6.1399	27873.922518224426
	6.142950000000001	27874.378802571468
	6.146	27874.833434314467
	6.14905	27875.286419403186
	6.1521	27875.737763766236
	6.15515	27876.18747331117
	6.1582	27876.63555392462
	6.161250000000001	27877.082011472266
	6.164300000000001	27877.526851798997
	6.16735	27877.97008072892
	6.1704	27878.41170406546
	6.173450000000001	27878.851727591427
	6.1765	27879.290157069096
	6.179550000000001	27879.726998240265
	6.1826	27880.162256826312
	6.18565	27880.595938528328
	6.1887	27881.028049027074
	6.191750000000001	27881.458593983185
	6.1948	27881.887579037146
	6.197850000000001	27882.315009809376
	6.2009	27882.74089190035
	6.20395	27883.16523089056
	6.207	27883.58803234074
	6.210050000000001	27884.00930179177
	6.2131	27884.42904476486
	6.21615	27884.847266761597
	6.2192	27885.263973263947
	6.22225	27885.679169734387
	6.2253	27886.092861615994
	6.228350000000001	27886.505054332432
	6.231400000000001	27886.915753288064
	6.23445	27887.324963868035
	6.2375	27887.732691438323
	6.24055	27888.1389413458
	6.2436	27888.543718918267
	6.24665	27888.94702946461
	6.2497	27889.348878274737
	6.25275	27889.7492706198
	6.2558	27890.148211752126
	6.25885	27890.54570690534
	6.261900000000001	27890.94176129443
	6.26495	27891.33638011579
	6.268	27891.729568547307
	6.27105	27892.121331748425
	6.2741	27892.511674860165
	6.27715	27892.900603005313
	6.280200000000001	27893.28812128828
	6.28325	27893.674234795337
	6.2863	27894.058948594662
	6.28935	27894.442267736293
	6.2924	27894.824197252274
	6.29545	27895.20474215676
	6.298500000000001	27895.583907445958
	6.301549999999999	27895.961698098276
	6.3046	27896.338119074375
	6.30765	27896.713175317207
	6.3107	27897.08687175213
	6.31375	27897.459213286835
	6.3168	27897.83020481161
	6.31985	27898.199851199206
	6.3229	27898.56815730503
	6.32595	27898.93512796717
	6.329000000000001	27899.300768006397
	6.33205	27899.66508222628
	6.3351	27900.028075413295
	6.33815	27900.389752336778
	6.3412	27900.750117749052
	6.34425	27901.10917638542
	6.347300000000001	27901.466932964395
	6.350350000000001	27901.823392187478
	6.3534	27902.178558739517
	6.35645	27902.53243728852
	6.359500000000001	27902.8850324859
	6.36255	27903.236348966413
	6.365600000000001	27903.586391348254
	6.36865	27903.935164233088
	6.3717	27904.282672206195
	6.37475	27904.628919836425
	6.377800000000001	27904.97391167633
	6.38085	27905.317652262118
	6.383900000000001	27905.66014611388
	6.38695	27906.001397735505
	6.39	27906.341411614718
	6.39305	27906.680192223313
	6.396100000000001	27907.01774401698
	6.39915	27907.35407143554
	6.4022	27907.68917890294
	6.40525	27908.023070827254
	6.4083	27908.355751600844
	6.41135	27908.687225600297
	6.4144000000000005	27909.0174971866
	6.4174500000000005	27909.346570705122
	6.4205	27909.674450485654
	6.42355	27910.001140842513
	6.4266000000000005	27910.32664607459
	6.42965	27910.650970465365
	6.4327000000000005	27910.974118282997
	6.43575	27911.296093780365
	6.4388	27911.616901195153
	6.44185	27911.9365447498
	6.4449000000000005	27912.25502865172
	6.4479500000000005	27912.572357093177
	6.4510000000000005	27912.88853425149
	6.45405	27913.203564288953
	6.4571000000000005	27913.517451353022
	6.46015	27913.830199576252
	6.4632000000000005	27914.141813076414
	6.4662500000000005	27914.452295956522
	6.4693	27914.76165230487
	6.47235	27915.069886195168
	6.4754000000000005	27915.37700168645
	6.47845	27915.683002823276
	6.4815000000000005	27915.987893635647
	6.4845500000000005	27916.29167813919
	6.4876	27916.594360335075
	6.49065	27916.895944210177
	6.4937000000000005	27917.196433737052
	6.49675	27917.49583287405
	6.4998000000000005	27917.794145565284
	6.50285	27918.091375740747
	6.5059	27918.38752731638
	6.50895	27918.682604194022
	6.5120000000000005	27918.97661026152
	6.5150500000000005	27919.269549392844
	6.5181000000000004	27919.56142544801
	6.52115	27919.85224227322
	6.5242	27920.142003700854
	6.5272499999999996	27920.430713549544
	6.5303	27920.71837562428
	6.53335	27921.004993716335
	6.5363999999999995	27921.290571603397
	6.5394499999999995	27921.575113049636
	6.5425	27921.858621805644
	6.54555	27922.141101608606
	6.5486	27922.422556182304
	6.55165	27922.702989237107
	6.5547	27922.982404470116
	6.5577499999999995	27923.260805565114
	6.5608	27923.538196192698
	6.56385	27923.81458001028
	6.5669	27924.089960662124
	6.56995	27924.364341779423
	6.573	27924.637726980323
	6.5760499999999995	27924.910119870012
	6.5791	27925.181524040654
	6.58215	27925.451943071595
	6.5852	27925.7213805293
	6.5882499999999995	27925.9898399674
	6.5913	27926.257324926766
	6.5943499999999995	27926.5238389356
	6.5974	27926.78938550935
	6.60045	27927.05396815089
	6.6034999999999995	27927.31759035051
	6.6065499999999995	27927.580255585894
	6.6096	27927.841967322318
	6.61265	27928.10272901255
	6.6157	27928.36254409698
	6.61875	27928.62141600359
	6.6217999999999995	27928.879348148108
	6.6248499999999995	27929.136343933907
	6.6278999999999995	27929.392406752188
	6.63095	27929.647539981925
	6.634	27929.90174698998
	6.63705	27930.155031131042
	6.6400999999999994	27930.40739574784
	6.64315	27930.658844171005
	6.646199999999999	27930.909379719204
	6.64925	27931.159005699184
	6.6523	27931.40772540582
	6.655349999999999	27931.65554212209
	6.658399999999999	27931.902459119206
	6.66145	27932.148479656593
	6.664499999999999	27932.39360698193
	6.66755	27932.637844331268
	6.6706	27932.88119492899
	6.673649999999999	27933.123661987833
	6.676699999999999	27933.365248709077
	6.67975	27933.605958282387
	6.682799999999999	27933.845793885986
	6.68585	27934.084758686688
	6.688899999999999	27934.322855839848
	6.691949999999999	27934.560088489547
	6.694999999999999	27934.79645976848
	6.69805	27935.031972798082
	6.7011	27935.266630688588
	6.70415	27935.500436539005
	6.707199999999999	27935.733393437193
	6.71025	27935.965504459884
	6.713299999999999	27936.19677267275
	6.71635	27936.42720113042
	6.7194	27936.656792876543
	6.722449999999999	27936.885550943764
	6.725499999999999	27937.113478353833
	6.72855	27937.340578117626
	6.7316	27937.566853235177
	6.73465	27937.792306695694
	6.7377	27938.01694147766
	6.74075	27938.240760548757
	6.743799999999999	27938.463766866043
	6.74685	27938.685963375916
	6.7499	27938.907353014154
	6.75295	27939.127938705904
	6.756	27939.347723365856
	6.75905	27939.56670989818
	6.762099999999999	27939.784901196537
	6.76515	27940.00230014421
	6.7682	27940.218909614065
	6.77125	27940.43473246862
	6.774299999999999	27940.649771560107
	6.77735	27940.86402973041
	6.780399999999999	27941.07750981125
	6.78345	27941.290214624074
	6.7865	27941.502146980212
	6.789549999999999	27941.713309680817
	6.792599999999999	27941.92370551701
	6.79565	27942.13333726974
	6.7987	27942.342207710033
	6.80175	27942.550319598893
	6.8048	27942.75767568734
	6.80785	27942.964278716507
	6.810899999999999	27943.17013141764
	6.81395	27943.37523651211
	6.817	27943.579596711512
	6.82005	27943.78321471763
	6.8231	27943.986093222513
	6.82615	27944.188234908528
	6.8292	27944.389642448325
	6.83225	27944.590318504954
	6.8353	27944.79026573179
	6.838350000000001	27944.989486772727
	6.841399999999999	27945.18798426207
	6.84445	27945.38576082464
	6.8475	27945.58281907574
	6.85055	27945.779161621307
	6.8536	27945.974791057815
	6.85665	27946.16970997241
	6.859699999999999	27946.36392094291
	6.86275	27946.557426537758
	6.8658	27946.75022931621
	6.86885	27946.94233182827
	6.8719	27947.13373661472
	6.87495	27947.324446207145
	6.877999999999999	27947.514463128035
	6.88105	27947.703789890773
	6.8841	27947.892428999658
	6.88715	27948.080382949956
	6.8902	27948.2676542279
	6.89325	27948.4542453108
	6.8963	27948.640158666953
	6.89935	27948.825396755794
	6.9024	27949.00996202787
	6.905450000000001	27949.193856924867
	6.908499999999999	27949.377083879677
	6.91155	27949.55964531637
	6.9146	27949.741543650292
	6.91765	27949.922781288064
	6.9207	27950.10336062759
	6.92375	27950.283284058154
	6.9268	27950.462553960402
	6.92985	27950.641172706324
	6.9329	27950.819142659435
	6.935950000000001	27950.996466174627
	6.939	27951.173145598346
	6.94205	27951.34918326852
	6.9451	27951.524581514677
	6.94815	27951.69934265788
	6.9512	27951.873469010825
	6.954250000000001	27952.04696287787
	6.9573	27952.219826555047
	6.96035	27952.392062330022
	6.9634	27952.56367248229
	6.96645	27952.734659283073
	6.9695	27952.905024995373
	6.972550000000001	27953.074771873995
	6.975599999999999	27953.243902165646
	6.97865	27953.41241810889
	6.9817	27953.580321934212
	6.98475	27953.74761586397
	6.9878	27953.91430211259
	6.99085	27954.08038288643
	6.9939	27954.245860383897
	6.99695	27954.410736795413
	7.0	27954.575014303548
end


poten 5^1Sigma 
name '5^1Sigma'
symmetry +
lambda 0
mult 1
type  grid
values
	0.9	86737.81421141743
	0.90305	86064.16459785208
	0.9061	85396.32419088851
	0.90915	84734.24734951019
	0.9122	84077.88877754046
	0.91525	83427.20352108264
	0.9183	82782.14696598129
	0.92135	82142.67483529917
	0.9244	81508.74318681857
	0.92745	80880.30841055376
	0.9305	80257.32722628664
	0.93355	79639.7566811177
	0.9366000000000001	79027.55414703797
	0.9396500000000001	78420.67731851795
	0.9427000000000001	77819.08421010965
	0.9457500000000001	77222.73315407336
	0.9488000000000001	76631.5827980188
	0.9518500000000001	76045.59210256228
	0.9549000000000001	75464.72033900325
	0.9579500000000001	74888.92708701536
	0.9610000000000001	74318.17223235828
	0.9640500000000001	73752.41596460302
	0.9671	73191.61877487603
	0.9701500000000001	72635.74145361854
	0.9732	72084.74508836259
	0.9762500000000001	71538.59106152455
	0.9793	70997.24104821421
	0.9823500000000001	70460.65701406056
	0.9853999999999999	69928.8012130503
	0.98845	69401.63618538738
	0.9914999999999999	68879.12475536669
	0.99455	68361.23002925901
	0.9976	67847.91539321814
	1.00065	67339.14451119858
	1.0037	66834.88132289251
	1.00675	66335.09004167763
	1.0098	65839.73515258334
	1.01285	65348.78141026983
	1.0159	64862.193837025334
	1.01895	64379.93772077331
	1.022	63901.97861309816
	1.02505	63428.282327284294
	1.0281	62958.81493636935
	1.03115	62493.54277121119
	1.0342	62032.432418570854
	1.03725	61575.4507192087
	1.0403	61122.56476599422
	1.04335	60673.74190202955
	1.0464	60228.9497187886
	1.04945	59788.1560542676
	1.0525	59351.328991150935
	1.05555	58918.43685499009
	1.0586	58489.448212394724
	1.0616500000000002	58064.331869239766
	1.0647	57643.05686888212
	1.0677500000000002	57225.59249039562
	1.0708	56811.908246812534
	1.0738500000000002	56401.97388338337
	1.0769	55995.759375847
	1.07995	55593.23492871472
	1.083	55194.37097356513
	1.08605	54799.13816735386
	1.0891	54407.50739073447
	1.09215	54019.449746391765
	1.0952	53634.93655738719
	1.09825	53253.93936551767
	1.1013	52876.429929685146
	1.10435	52502.38022427919
	1.1074	52131.76243757033
	1.11045	51764.5489701165
	1.1135	51400.71243318111
	1.11655	51040.22564716102
	1.1196000000000002	50683.06164002867
	1.1226500000000001	50329.19364578443
	1.1257000000000001	49978.595102919935
	1.1287500000000001	49631.23965289362
	1.1318000000000001	49287.10113861689
	1.1348500000000001	48946.15360295203
	1.1379000000000001	48608.3712872211
	1.1409500000000001	48273.7286297246
	1.1440000000000001	47942.200264273604
	1.1470500000000001	47613.761018730016
	1.1501000000000001	47288.38591355967
	1.1531500000000001	46966.050160394356
	1.1562000000000001	46646.72916060658
	1.1592500000000001	46330.39850389239
	1.1622999999999999	46017.033966866744
	1.16535	45706.611511668576
	1.1683999999999999	45399.10728457518
	1.17145	45094.49761462798
	1.1744999999999999	44792.75901226924
	1.17755	44493.86816798547
	1.1806	44197.8019509659
	1.18365	43904.53740776551
	1.1867	43614.05176098238
	1.18975	43326.3224079421
	1.1928	43041.3269193929
	1.19585	42759.0430382104
	1.1989	42479.44867811194
	1.20195	42202.52192237991
	1.205	41928.24102259556
	1.20805	41656.584397380575
	1.2111	41387.530631149675
	1.21415	41121.05847287157
	1.2172	40857.146834839274
	1.22025	40595.7747914487
	1.2233	40336.92157798806
	1.22635	40080.566589434166
	1.2294	39826.6893792598
	1.23245	39575.269658247475
	1.2355	39326.28729331447
	1.23855	39079.72230634438
	1.2416	38835.554873029
	1.24465	38593.765321717656
	1.2477	38354.33413227579
	1.25075	38117.24193495126
	1.2538	37882.46950925001
	1.25685	37649.99778281911
	1.2599	37419.80783033889
	1.26295	37191.88087242209
	1.266	36966.198274523245
	1.26905	36742.74154585343
	1.2721	36521.4923383057
	1.27515	36302.43244538681
	1.2782	36085.54380115691
	1.28125	35870.80847917826
	1.2843	35658.20869147081
	1.28735	35447.726787475534
	1.2904	35239.34525302575
	1.29345	35033.0467093263
	1.2965	34828.81391193925
	1.29955	34626.629749778855
	1.3026	34426.47724411235
	1.30565	34228.33954756899
	1.3087000000000002	34032.1999431563
	1.31175	33838.04184328369
	1.3148	33645.84878879306
	1.31785	33455.60444799727
	1.3209000000000002	33267.29261572457
	1.32395	33080.89721237174
	1.327	32896.40228296281
	1.33005	32713.79199621561
	1.3331	32533.05064361502
	1.33615	32354.16263849332
	1.3392	32177.112515116856
	1.34225	32001.884927780466
	1.3453	31828.464649907364
	1.34835	31656.836573157012
	1.3514	31486.985706538962
	1.35445	31318.89717553349
	1.3575	31152.55622121854
	1.36055	30987.948199403363
	1.3636	30825.058579769022
	1.36665	30663.872945014886
	1.3697000000000001	30504.376990010885
	1.37275	30346.556520958256
	1.3758000000000001	30190.397454553327
	1.37885	30035.885817160837
	1.3819000000000001	29883.007743991468
	1.38495	29731.749478285492
	1.3880000000000001	29582.09737050397
	1.39105	29434.037877524617
	1.3941000000000001	29287.557561844453
	1.39715	29142.64309078799
	1.4002000000000001	28999.281235721857
	1.4032499999999999	28857.458871274866
	1.4063	28717.162974564286
	1.4093499999999999	28578.380624427988
	1.4124	28441.099000661714
	1.4154499999999999	28305.305383262967
	1.4185	28170.98715168021
	1.4215499999999999	28038.131784067675
	1.4245999999999999	27906.726856545858
	1.4276499999999999	27776.760042467773
	1.4307	27648.219111690436
	1.4337499999999999	27521.09192985241
	1.4368	27395.366457655953
	1.4398499999999999	27271.030750155558
	1.4429	27148.072956051623
	1.4459499999999998	27026.481316988742
	1.449	26906.244166860655
	1.4520499999999998	26787.34993111944
	1.4551	26669.78712609032
	1.4581499999999998	26553.544358292067
	1.4612	26438.61032376187
	1.4642499999999998	26324.973807386068
	1.4673	26212.62368223574
	1.4703499999999998	26101.548908907207
	1.4734	25991.73853486807
	1.4764499999999998	25883.181693807936
	1.4795	25775.86760499403
	1.4825499999999998	25669.785572632536
	1.4856	25564.924985233803
	1.48865	25461.275314983453
	1.4917000000000002	25358.826117117824
	1.49475	25257.567029304526
	1.4978000000000002	25157.487771027627
	1.50085	25058.578142977934
	1.5039000000000002	24960.828026447678
	1.50695	24864.227382730616
	1.5100000000000002	24768.76625252588
	1.51305	24674.434755347644
	1.5161000000000002	24581.22308893838
	1.51915	24489.121528687974
	1.5222	24398.120427056143
	1.5252499999999998	24308.210213000777
	1.5283	24219.38139140974
	1.5313499999999998	24131.62454253821
	1.5344	24044.93032144975
	1.5374499999999998	23959.289457462473
	1.5405	23874.69275359953
	1.5435499999999998	23791.131086043857
	1.5466	23708.595403598072
	1.54965	23627.076727147873
	1.5527000000000002	23546.566149130776
	1.55575	23467.054833008602
	1.5588000000000002	23388.534012744803
	1.56185	23310.994992286152
	1.5649000000000002	23234.429145048278
	1.56795	23158.82791340656
	1.5710000000000002	23084.18280819033
	1.57405	23010.48540818212
	1.5771000000000002	22937.727359621047
	1.58015	22865.900375710342
	1.5832000000000002	22794.996236129635
	1.58625	22725.00678655087
	1.5893000000000002	22655.92393815937
	1.59235	22587.739667178546
	1.5954000000000002	22520.44601439904
	1.59845	22454.035084712497
	1.6015000000000001	22388.49904664921
	1.60455	22323.830131920215
	1.6076000000000001	22260.02063496397
	1.6106500000000001	22197.06291249655
	1.6137000000000001	22134.94938306728
	1.6167500000000001	22073.67252661751
	1.6198000000000001	22013.224884044495
	1.62285	21953.599056769366
	1.6259000000000001	21894.78770630904
	1.6289500000000001	21836.78355385339
	1.6320000000000001	21779.579379845487
	1.63505	21723.168023567363
	1.6381000000000001	21667.542382729393
	1.64115	21612.6954130642
	1.6442	21558.62012792525
	1.6472499999999999	21505.309597889325
	1.6503	21452.756950363873
	1.65335	21400.955369198306
	1.6564	21349.898094300228
	1.6594499999999999	21299.578421255614
	1.6625	21249.989700953953
	1.66555	21201.12533921761
	1.6686	21152.978796435807
	1.67165	21105.5435872034
	1.6747	21058.813279964517
	1.67775	21012.7814966608
	1.6808	20967.44191238509
	1.68385	20922.788255039985
	1.6869	20878.814305002314
	1.68995	20835.513894792643
	1.693	20792.880908751176
	1.69605	20750.909282718698
	1.6991	20709.59300372416
	1.70215	20668.92610967742
	1.7052	20628.90268906786
	1.70825	20589.5168806687
	1.7113	20550.762873246797
	1.71435	20512.63490527744
	1.7174	20475.127264665658
	1.72045	20438.23428847208
	1.7235	20401.95036264575
	1.72655	20366.269921762163
	1.7296	20331.187448768902
	1.73265	20296.697474736866
	1.7357	20262.79457861983
	1.7387500000000002	20229.473387020527
	1.7418	20196.72857396532
	1.74485	20164.554860686683
	1.7479	20132.94701541438
	1.7509500000000002	20101.89985317576
	1.754	20071.408235605664
	1.75705	20041.4670707664
	1.7601	20012.071312978478
	1.76315	19983.21596266284
	1.7662	19954.896066195954
	1.76925	19927.106715777547
	1.7723	19899.843049313826
	1.77535	19873.100250316078
	1.7784	19846.873547817206
	1.78145	19821.158216307605
	1.7845	19795.94957569269
	1.78755	19771.242991274252
	1.7906	19747.033873758788
	1.79365	19723.317679295258
	1.7967	19700.08990954621
	1.79975	19677.346111795283
	1.8028	19655.081879094767
	1.80585	19633.292850456844
	1.8089	19611.974711090967
	1.81195	19591.1231926893
	1.815	19570.734073760523
	1.81805	19550.803180008992
	1.8211	19531.326384754488
	1.82415	19512.29960938036
	1.8272	19493.718823795443
	1.83025	19475.580046888157
	1.8333	19457.879346944872
	1.83635	19440.612842003284
	1.8394	19423.776700109767
	1.84245	19407.36713945562
	1.8455	19391.38042837813
	1.84855	19375.812885229116
	1.8516	19360.66087813544
	1.85465	19345.920824701476
	1.8577	19331.589191686737
	1.8607500000000001	19317.662494799235
	1.8638000000000001	19304.13729856313
	1.86685	19291.010216399784
	1.8699	19278.27791089876
	1.8729500000000001	19265.93709429143
	1.8760000000000001	19253.98452910278
	1.8790499999999999	19242.417028944757
	1.8820999999999999	19231.231459406856
	1.88515	19220.424738999653
	1.8882	19209.993840111838
	1.8912499999999999	19199.93578994717
	1.8942999999999999	19190.24767141466
	1.89735	19180.926623950287
	1.9004	19171.96984425097
	1.9034499999999999	19163.3745869031
	1.9064999999999999	19155.138164885175
	1.90955	19147.257949921688
	1.9126	19139.73137265969
	1.9156499999999999	19132.55592263284
	1.9187	19125.72914796935
	1.9217500000000003	19119.248654791845
	1.9248000000000003	19113.1121062441
	1.92785	19107.317221069272
	1.9309	19101.861771648462
	1.9339500000000003	19096.743581393865
	1.9370000000000003	19091.960521372912
	1.94005	19087.510506021114
	1.9431	19083.3914877831
	1.9461500000000003	19079.6014505011
	1.9492	19076.138401353728
	1.95225	19073.00036113428
	1.9552999999999998	19070.185352652967
	1.9583499999999998	19067.691387053907
	1.9614	19065.516447865684
	1.9644499999999998	19063.658472659212
	1.9674999999999998	19062.115332284495
	1.9705499999999998	19060.884807809056
	1.9736	19059.964565504288
	1.97665	19059.352130536965
	1.9796999999999998	19059.044860432085
	1.98275	19059.039919883366
	1.9858000000000002	19059.334259082527
	1.9888499999999998	19059.924598365105
	1.9918999999999998	19060.8074225456
	1.99495	19061.978988690047
	1.9980000000000002	19063.435351072243
	2.00105	19065.172406470756
	2.0040999999999998	19067.18596163165
	2.00715	19069.47182259071
	2.0102	19072.02590278708
	2.0132499999999998	19074.844343912348
	2.0162999999999998	19077.923640796944
	2.01935	19081.260760622612
	2.0224	19084.853245278533
	2.02545	19088.699290819026
	2.0284999999999997	19092.797797343825
	2.03155	19097.14838981341
	2.0346	19101.75141254538
	2.0376499999999997	19106.607903407967
	2.0407	19111.719555141044
	2.04375	19117.08867135575
	2.0468	19122.718123856703
	2.04985	19128.611316443003
	2.0529	19134.772158702235
	2.05595	19141.205051825506
	2.059	19147.914887307394
	2.06205	19154.907058602243
	2.0651	19162.187485362465
	2.06815	19169.762649707485
	2.0712	19177.639643999904
	2.07425	19185.826229755243
	2.0773	19194.330907543437
	2.08035	19203.162998005057
	2.0834	19212.332734386575
	2.08645	19221.851367284107
	2.0895	19231.731282560584
	2.09255	19241.986133675895
	2.0956	19252.630989932026
	2.09865	19263.68250239463
	2.1017	19275.159089499386
	2.10475	19287.081144584517
	2.1078	19299.471267800414
	2.11085	19312.35452501411
	2.1139	19325.75873642865
	2.11695	19339.714797638142
	2.12	19354.25703567671
	2.12305	19369.42360224133
	2.1261	19385.256905544054
	2.12915	19401.804081073555
	2.1322	19419.117499728825
	2.13525	19437.25530910815
	2.1383	19456.281999935425
	2.14135	19476.268984356266
	2.1444	19497.295165803294
	2.14745	19519.447470991057
	2.1505	19542.821303118544
	2.15355	19567.520861538993
	2.1566	19593.659257415493
	2.15965	19621.35833834873
	2.1627	19650.748119765056
	2.16575	19681.965710485
	2.1688	19715.153619285033
	2.17185	19750.457344651288
	2.1749	19788.02218781827
	2.17795	19827.989294602357
	2.181	19870.491025151012
	2.18405	19915.645865728027
	2.1871	19963.55321651164
	2.19015	20014.28848836278
	2.1932	20067.898984947264
	2.19625	20124.40107726334
	2.1993	20183.77882550608
	2.20235	20245.984572479876
	2.2054	20310.9410380555
	2.20845	20378.544938873914
	2.2115	20448.67160876178
	2.21455	20521.180160013522
	2.2176	20595.91871725346
	2.22065	20672.729334330234
	2.2237	20751.452318710413
	2.22675	20831.92980883179
	2.2298	20914.00855637085
	2.23285	20997.541945711986
	2.2359	21082.39133438733
	2.23895	21168.42682412369
	2.242	21255.527578528672
	2.24505	21343.581796977855
	2.2481	21432.48644063972
	2.25115	21522.146790051298
	2.2542	21612.475897037348
	2.25725	21703.393978652563
	2.2603	21794.827787948438
	2.26335	21886.709985909834
	2.2664	21978.978530722758
	2.26945	22071.57609432054
	2.2725	22164.44951157872
	2.27555	22257.549264233705
	2.2786	22350.82899929775
	2.28165	22444.24508017991
	2.2847	22537.756167696934
	2.28775	22631.32282751903
	2.2908	22724.907160211664
	2.29385	22818.472449838926
	2.2969	22911.98282699806
	2.29995	23005.402942135002
	2.303	23098.697645006338
	2.30605	23191.831666185688
	2.3091	23284.769296565355
	2.31215	23377.474060861572
	2.3152	23469.908381227477
	2.31825	23562.033227209547
	2.3213	23653.807748508116
	2.32435	23745.188887351862
	2.3274	23836.130967849836
	2.33045	23926.58526053412
	2.3335	24016.499521567315
	2.33655	24105.81750793292
	2.3396	24194.478472539566
	2.34265	24282.41664679746
	2.3457	24369.56072313983
	2.34875	24455.833356442046
	2.3518	24541.150711602288
	2.35485	24625.42209482415
	2.3579	24708.549718297596
	2.36095	24790.428661513586
	2.364	24870.947106166335
	2.36705	24949.986933422744
	2.3701	25027.424778957233
	2.37315	25103.13363804504
	2.3762	25176.985094802454
	2.37925	25248.85221101111
	2.3823	25318.61304750535
	2.38535	25386.15470585958
	2.3884	25451.37767809469
	2.39145	25514.200193746354
	2.3945	25574.562180130793
	2.39755	25632.42842755559
	2.4006	25687.79059812556
	2.40365	25740.66782100659
	2.4067	25791.105804232833
	2.40975	25839.174553703877
	2.4128	25884.96497396037
	2.4158500000000003	25928.584723881457
	2.4189	25970.15374062462
	2.42195	26009.799814687427
	2.425	26047.654520551107
	2.4280500000000003	26083.849705976452
	2.4311000000000003	26118.514641884078
	2.43415	26151.77384985264
	2.4372	26183.745563102795
	2.4402500000000003	26214.54073993184
	2.4433	26244.262532141653
	2.44635	26273.006109520305
	2.4494	26300.858749372874
	2.4524500000000002	26327.900112902866
	2.4555000000000002	26354.202644673223
	2.45855	26379.83204533887
	2.4616	26404.847780260676
	2.4646500000000002	26429.30359698429
	2.4677	26453.248032889343
	2.47075	26476.724900730915
	2.4738	26499.773744604863
	2.47685	26522.430262361773
	2.4799	26544.726692956778
	2.4829499999999998	26566.692168901438
	2.486	26588.353035076034
	2.48905	26609.73313582533
	2.4920999999999998	26630.854072631108
	2.4951499999999998	26651.735434807924
	2.4982	26672.395005684488
	2.50125	26692.84894665949
	2.5043	26713.11196138781
	2.5073499999999997	26733.19744219316
	2.5104	26753.117600626745
	2.51345	26772.883583914954
	2.5164999999999997	26792.505578864726
	2.5195499999999997	26811.992904634302
	2.5226	26831.354095620776
	2.52565	26850.5969755821
	2.5287	26869.728723981454
	2.53175	26888.755935429122
	2.5348	26907.68467299809
	2.53785	26926.520516096072
	2.5409	26945.268603499848
	2.54395	26963.93367208545
	2.547	26982.52009172559
	2.55005	27001.031896771554
	2.5531	27019.472814487915
	2.55615	27037.846290765003
	2.5592	27056.155513398633
	2.56225	27074.40343319178
	2.5653	27092.592783104363
	2.56835	27110.726095652724
	2.5714	27128.80571873629
	2.57445	27146.83383005089
	2.5775	27164.812450229023
	2.58055	27182.743454833282
	2.5836	27200.628585315055
	2.58665	27218.46945903822
	2.5897	27236.26757845768
	2.59275	27254.024339532538
	2.5958	27271.74103944569
	2.5988500000000005	27289.418883694194
	2.6019000000000005	27307.058992608036
	2.60495	27324.662407348857
	2.608	27342.230095436254
	2.6110500000000005	27359.762955842445
	2.6141	27377.261823693923
	2.61715	27394.727474614447
	2.6201999999999996	27412.160628739544
	2.6232499999999996	27429.561954431298
	2.6263	27446.932071717878
	2.6293499999999996	27464.27155548163
	2.6323999999999996	27481.580938415813
	2.6354499999999996	27498.860713769194
	2.6385	27516.11133789573
	2.64155	27533.33323262462
	2.6445999999999996	27550.52678746544
	2.6476499999999996	27567.692361660993
	2.6507	27584.830286099754
	2.6537499999999996	27601.940865098746
	2.6568	27619.024378066937
	2.65985	27636.08108105768
	2.6628999999999996	27653.11120821915
	2.66595	27670.114973149688
	2.6689999999999996	27687.092570165685
	2.67205	27704.044175487597
	2.6751	27720.969948350823
	2.6781499999999996	27737.870032046085
	2.6812	27754.74455489498
	2.68425	27771.593631164353
	2.6872999999999996	27788.41736192496
	2.69035	27805.215835856765
	2.6933999999999996	27821.989130006197
	2.6964499999999996	27838.73731049704
	2.6995	27855.46043319905
	2.7025499999999996	27872.158544356913
	2.7056	27888.831681181924
	2.70865	27905.47987240902
	2.7116999999999996	27922.103138821483
	2.71475	27938.70149374497
	2.7178	27955.274943513636
	2.7208500000000004	27971.823487909103
	2.7239	27988.347120574945
	2.72695	28004.845829407383
	2.73	28021.31959692421
	2.73305	28037.768400613382
	2.7361	28054.19221326159
	2.73915	28070.59100326541
	2.7422	28086.96473492477
	2.7452499999999995	28103.313368720752
	2.7483	28119.636861577925
	2.75135	28135.935167112835
	2.7544	28152.20823586864
	2.75745	28168.45601553757
	2.7605	28184.678451170934
	2.76355	28200.875485378496
	2.7666	28217.047058516935
	2.7696500000000004	28233.193108868116
	2.7727	28249.313572808365
	2.77575	28265.408384968505
	2.7788000000000004	28281.477478385634
	2.78185	28297.520784646687
	2.7849	28313.538234024956
	2.7879500000000004	28329.529755608877
	2.791	28345.49527742454
	2.79405	28361.434726551684
	2.7971000000000004	28377.348029233333
	2.80015	28393.235110980466
	2.8032000000000004	28409.09589667037
	2.80625	28424.9303106405
	2.8093	28440.73827677714
	2.8123500000000003	28456.51971859959
	2.8154	28472.274559339912
	2.8184500000000003	28488.002722018464
	2.8215000000000003	28503.704129515503
	2.82455	28519.378704639457
	2.8276000000000003	28535.0263701905
	2.83065	28550.647049022227
	2.8337	28566.240664098957
	2.8367500000000003	28581.807138550517
	2.8398	28597.34639572403
	2.84285	28612.858359232843
	2.8459000000000003	28628.342953002943
	2.84895	28643.800101316694
	2.8520000000000003	28659.229728854567
	2.8550500000000003	28674.63176073414
	2.8581	28690.00612254718
	2.8611500000000003	28705.352740394832
	2.8642	28720.671540920306
	2.8672500000000003	28735.962451340492
	2.8703000000000003	28751.225399475148
	2.87335	28766.4603137745
	2.8764000000000003	28781.66712334565
	2.8794500000000003	28796.845757976895
	2.8825	28811.99614816092
	2.8855500000000003	28827.118225116585
	2.8886	28842.211920809204
	2.89165	28857.277167969725
	2.8947000000000003	28872.313900112425
	2.89775	28887.322051552037
	2.9008000000000003	28902.301557419036
	2.9038500000000003	28917.25235367439
	2.9069000000000003	28932.1743771231
	2.9099500000000003	28947.067565426845
	2.9130000000000003	28961.931857115636
	2.9160500000000003	28976.767191598832
	2.9191000000000003	28991.573509174836
	2.9221500000000002	29006.350751040605
	2.9252000000000002	29021.098859299993
	2.9282500000000002	29035.817776971406
	2.9313000000000002	29050.507447994845
	2.9343500000000002	29065.16781723844
	2.9374000000000002	29079.798830504
	2.94045	29094.40043453228
	2.9435000000000002	29108.972577007506
	2.9465500000000002	29123.515206561307
	2.9496	29138.028272776442
	2.95265	29152.5117261895
	2.9557	29166.965518293626
	2.95875	29181.38960154043
	2.9618	29195.783929341884
	2.96485	29210.148456071158
	2.9679	29224.483137063675
	2.97095	29238.78792861748
	2.974	29253.062787993396
	2.97705	29267.307673414638
	2.9801	29281.52254406618
	2.98315	29295.707360094115
	2.9862	29309.862082604057
	2.98925	29323.986673659965
	2.9923	29338.08109628228
	2.99535	29352.145314445792
	2.9984	29366.17929307758
	3.0014499999999997	29380.182998054264
	3.0045	29394.156396199498
	3.00755	29408.09945528096
	3.0105999999999997	29422.012144007058
	3.01365	29435.894432023888
	3.0166999999999997	29449.74628991145
	3.0197499999999997	29463.56768918014
	3.0228	29477.358602266744
	3.0258499999999997	29491.119002530606
	3.0288999999999997	29504.84886424924
	3.03195	29518.54816261426
	3.0349999999999997	29532.216873726753
	3.03805	29545.85497459289
	3.0411	29559.46244311913
	3.0441499999999997	29573.039258107354
	3.0472	29586.58539925023
	3.0502499999999997	29600.100847125872
	3.0533	29613.58558319303
	3.05635	29627.03958978575
	3.0593999999999997	29640.46285010806
	3.06245	29653.855348228804
	3.0655	29667.21706907598
	3.0685499999999997	29680.54799843148
	3.0716	29693.84812292531
	3.0746499999999997	29707.117430030074
	3.0776999999999997	29720.355908055342
	3.08075	29733.56354614179
	3.0837999999999997	29746.740334255468
	3.08685	29759.886263182034
	3.0899	29773.001324520825
	3.09295	29786.085510678866
	3.096	29799.138814865088
	3.09905	29812.16123108421
	3.1021	29825.152754130802
	3.10515	29838.113379583272
	3.1082	29851.04310379767
	3.11125	29863.941923901733
	3.1143	29876.809837788787
	3.11735	29889.64684411154
	3.1204	29902.452942276046
	3.12345	29915.22813243547
	3.1264999999999996	29927.972415484004
	3.12955	29940.68579305065
	3.1326	29953.36826749319
	3.13565	29966.019841891735
	3.1387	29978.640520042863
	3.14175	29991.23030645323
	3.1448	30003.789206333535
	3.14785	30016.317225592244
	3.1509	30028.814370829536
	3.15395	30041.2806493309
	3.157	30053.716069061385
	3.16005	30066.120638659067
	3.1631	30078.494367429186
	3.16615	30090.83726533779
	3.1692	30103.14934300587
	3.17225	30115.430611703065
	3.1753	30127.681083341686
	3.17835	30139.900770470587
	3.1814	30152.08968626917
	3.18445	30164.247844541278
	3.1875	30176.375259709286
	3.19055	30188.471946808015
	3.1936	30200.537921478728
	3.19665	30212.573199963277
	3.1997	30224.57779909813
	3.20275	30236.55173630844
	3.2058	30248.495029602116
	3.20885	30260.407697564075
	3.2119	30272.289759350246
	3.21495	30284.141234681898
	3.218	30295.96214383973
	3.22105	30307.752507658213
	3.2241	30319.512347519816
	3.22715	30331.241685349105
	3.2302	30342.940543607452
	3.23325	30354.60894528702
	3.2363	30366.24691390521
	3.23935	30377.854473499276
	3.2424	30389.43164862045
	3.24545	30400.978464328546
	3.2485000000000004	30412.494946186467
	3.25155	30423.981120254717
	3.2546	30435.43701308581
	3.25765	30446.862651719057
	3.2607	30458.25806367504
	3.26375	30469.62327695018
	3.2668	30480.95832001167
	3.26985	30492.26322179181
	3.2729	30503.538011683067
	3.2759500000000004	30514.78271953266
	3.279	30525.997375637395
	3.2820500000000004	30537.1820107385
	3.2851	30548.336656016352
	3.28815	30559.461343085713
	3.2912000000000003	30570.55610399022
	3.29425	30581.620971197677
	3.2973000000000003	30592.6559775948
	3.3003500000000003	30603.661156482383
	3.3034	30614.63654157031
	3.3064500000000003	30625.5821669727
	3.3095	30636.498067202883
	3.31255	30647.384277168618
	3.3156000000000003	30658.240832167394
	3.31865	30669.067767881374
	3.3217	30679.865120372924
	3.3247500000000003	30690.632926079743
	3.3278	30701.37122181019
	3.3308500000000003	30712.08004473865
	3.3339000000000003	30722.759432400908
	3.33695	30733.409422689576
	3.3400000000000003	30744.03005384953
	3.34305	30754.6213644733
	3.3461000000000003	30765.18339349675
	3.3491500000000003	30775.71618019444
	3.3522	30786.219764175374
	3.3552500000000003	30796.69418537841
	3.3583000000000003	30807.13948406812
	3.36135	30817.555700830257
	3.3644000000000003	30827.94287656752
	3.36745	30838.301052495422
	3.3705	30848.630270137906
	3.3735500000000003	30858.930571323133
	3.3766	30869.20199817944
	3.37965	30879.44459313108
	3.3827	30889.658398894164
	3.38575	30899.84345847265
	3.3888	30909.999815154173
	3.39185	30920.12751250613
	3.3949	30930.226594371627
	3.39795	30940.29710486564
	3.401	30950.339088371
	3.40405	30960.352589534505
	3.4071	30970.337653263137
	3.41015	30980.294324720177
	3.4132	30990.222649321375
	3.41625	31000.122672731304
	3.4193	31009.99444085955
	3.42235	31019.837999856965
	3.4254	31029.65339611205
	3.4284499999999998	31039.440676247425
	3.4314999999999998	31049.199887115854
	3.43455	31058.931075797096
	3.4375999999999998	31068.63428959407
	3.4406499999999998	31078.309576029438
	3.4436999999999998	31087.956982842003
	3.4467499999999998	31097.57655798341
	3.4497999999999998	31107.168349614552
	3.4528499999999998	31116.732406102266
	3.4558999999999997	31126.268776015822
	3.4589499999999997	31135.77750812368
	3.462	31145.25865139017
	3.4650499999999997	31154.71225497214
	3.4681	31164.13836821566
	3.4711499999999997	31173.537040652885
	3.4741999999999997	31182.908321998788
	3.47725	31192.25226214785
	3.4802999999999997	31201.56891117114
	3.48335	31210.858319312974
	3.4864	31220.12053698795
	3.4894499999999997	31229.355614777774
	3.4925	31238.56360342829
	3.4955499999999997	31247.74455384633
	3.4985999999999997	31256.89851709687
	3.50165	31266.025544400007
	3.5046999999999997	31275.125687127875
	3.5077499999999997	31284.19899680194
	3.5108	31293.245525089987
	3.5138499999999997	31302.26532380323
	3.5169	31311.258444893516
	3.51995	31320.224940450564
	3.5229999999999997	31329.164862699003
	3.52605	31338.078263995783
	3.5290999999999997	31346.965196827317
	3.53215	31355.82571380678
	3.5352	31364.659867671497
	3.5382499999999997	31373.46771128015
	3.5413	31382.249297610222
	3.54435	31391.00467975538
	3.5473999999999997	31399.733910922754
	3.55045	31408.437044430524
	3.5534999999999997	31417.11413370526
	3.5565499999999997	31425.76523227947
	3.5596	31434.390393789006
	3.5626499999999997	31442.989671970645
	3.5657	31451.56312065974
	3.56875	31460.11079378742
	3.5717999999999996	31468.63274537872
	3.57485	31477.129029549622
	3.5779	31485.599700505183
	3.5809500000000005	31494.044812536777
	3.584	31502.46442002011
	3.58705	31510.8585774127
	3.5901	31519.227339251687
	3.59315	31527.570760151513
	3.5962	31535.88889480184
	3.59925	31544.18179796503
	3.6023	31552.449524474356
	3.6053499999999996	31560.69212923143
	3.6084	31568.909667204385
	3.61145	31577.102193425504
	3.6145	31585.26976298922
	3.61755	31593.412431049983
	3.6206	31601.53025282023
	3.62365	31609.623283568326
	3.6267	31617.691578616468
	3.6297500000000005	31625.735193338798
	3.6328	31633.75418315926
	3.63585	31641.74860354978
	3.6389	31649.71851002817
	3.64195	31657.663958156314
	3.645	31665.585003538225
	3.64805	31673.481701818026
	3.6511	31681.35410867827
	3.65415	31689.20227983802
	3.6572	31697.026271050847
	3.66025	31704.826138103264
	3.6633000000000004	31712.601936812687
	3.66635	31720.35372302592
	3.6694	31728.08155261707
	3.6724500000000004	31735.78548148606
	3.6755	31743.465565556748
	3.6785500000000004	31751.121860775267
	3.6816000000000004	31758.75442310838
	3.68465	31766.363308541673
	3.6877000000000004	31773.948573078
	3.69075	31781.51027273581
	3.6938	31789.048463547508
	3.6968500000000004	31796.563201557878
	3.6999	31804.05454282239
	3.70295	31811.522543405732
	3.7060000000000004	31818.96725938026
	3.70905	31826.388746824327
	3.7121000000000004	31833.78706182089
	3.71515	31841.16226045586
	3.7182	31848.514398816784
	3.7212500000000004	31855.84353299121
	3.7243	31863.14971906525
	3.7273500000000004	31870.433013122165
	3.7304000000000004	31877.69347124101
	3.73345	31884.93114949501
	3.7365000000000004	31892.14610395028
	3.7395500000000004	31899.338390664518
	3.7426	31906.508065685426
	3.7456500000000004	31913.655185049545
	3.7487	31920.779804780817
	3.75175	31927.88198088925
	3.7548000000000004	31934.9617693696
	3.75785	31942.01922620014
	3.7609	31949.054407341275
	3.76395	31956.06736873439
	3.767	31963.05816630041
	3.77005	31970.026855938733
	3.7731	31976.97349352597
	3.77615	31983.898134914558
	3.7792	31990.800835931826
	3.78225	31997.681652378582
	3.7853	32004.540640028055
	3.78835	32011.377854624625
	3.7913999999999994	32018.19335188283
	3.79445	32024.987187486113
	3.7975	32031.759417085694
	3.80055	32038.51009629949
	3.8036	32045.239280711074
	3.80665	32051.947025868467
	3.8097	32058.633387283124
	3.81275	32065.298420428895
	3.8158000000000003	32071.94218074096
	3.81885	32078.56472361477
	3.8219	32085.16610440505
	3.82495	32091.74637842478
	3.828	32098.30560094415
	3.83105	32104.843827189645
	3.8341	32111.361112343
	3.83715	32117.85751154026
	3.8402	32124.333079870914
	3.84325	32130.78787237675
	3.8463	32137.2219440511
	3.8493500000000003	32143.63534983788
	3.8524	32150.028144630596
	3.85545	32156.40038327155
	3.8585000000000003	32162.75212055091
	3.86155	32169.083411205847
	3.8646000000000003	32175.394309919626
	3.8676500000000003	32181.684871320802
	3.8707	32187.95514998232
	3.8737500000000002	32194.20520042081
	3.8768	32200.435077095564
	3.87985	32206.64483440789
	3.8829000000000002	32212.834526700208
	3.88595	32219.004208255326
	3.889	32225.153933295605
	3.8920500000000002	32231.28375598224
	3.8951	32237.393730414442
	3.8981500000000002	32243.483910628678
	3.9012	32249.55435059801
	3.9042499999999998	32255.605104231283
	3.9073	32261.636225372393
	3.9103499999999998	32267.647767799688
	3.9134	32273.639785225096
	3.91645	32279.612331293538
	3.9194999999999998	32285.56545958222
	3.92255	32291.499223599945
	3.9256	32297.413676786447
	3.9286499999999998	32303.308872511756
	3.9317	32309.1848640755
	3.9347499999999997	32315.041704706236
	3.9377999999999997	32320.879447560965
	3.94085	32326.698145724316
	3.9438999999999997	32332.497852208122
	3.94695	32338.278619950615
	3.95	32344.040501816027
	3.9530499999999997	32349.783550593762
	3.9561	32355.507818998085
	3.9591499999999997	32361.21335966733
	3.9622	32366.90022516343
	3.9652499999999997	32372.56846797138
	3.9683	32378.218140498608
	3.9713499999999997	32383.849295074488
	3.9744	32389.46198394979
	3.9774499999999993	32395.056259296216
	3.9805	32400.63217320573
	3.9835499999999997	32406.18977769021
	3.9865999999999997	32411.729124680853
	3.9896499999999997	32417.250266027713
	3.9927	32422.75325349915
	3.9957499999999997	32428.238138781504
	3.9988	32433.70497347843
	4.00185	32439.15380911051
	4.0049	32444.584697114922
	4.007949999999999	32449.997688844713
	4.011	32455.392835568604
	4.01405	32460.770188470473
	4.0171	32466.129798648853
	4.02015	32471.47171711662
	4.0232	32476.79599480048
	4.026249999999999	32482.10268254058
	4.0293	32487.3918310902
	4.032349999999999	32492.66349111521
	4.0354	32497.917713193812
	4.03845	32503.154547816037
	4.0415	32508.374045383454
	4.04455	32513.576256208737
	4.0476	32518.76123051535
	4.05065	32523.92901843723
	4.0537	32529.079670018284
	4.056749999999999	32534.213235212148
	4.0598	32539.3297638819
	4.06285	32544.429305799567
	4.0659	32549.511910645997
	4.06895	32554.577628010295
	4.072	32559.62650738978
	4.075049999999999	32564.658598189417
	4.0781	32569.673949721706
	4.08115	32574.672611206282
	4.0842	32579.654631769627
	4.08725	32584.620060444868
	4.0903	32589.568946171377
	4.09335	32594.501337794547
	4.0964	32599.41728406553
	4.09945	32604.316833640998
	4.1025	32609.200035082766
	4.10555	32614.066936857686
	4.1086	32618.917587337368
	4.11165	32623.752034797762
	4.1147	32628.570327419227
	4.11775	32633.37251328597
	4.1208	32638.158640386027
	4.12385	32642.92875661105
	4.1269	32647.682909755873
	4.12995	32652.421147518675
	4.133	32657.143517500263
	4.13605	32661.850067204337
	4.1391	32666.540844037103
	4.14215	32671.2158953069
	4.1452	32675.875268224438
	4.14825	32680.5190099021
	4.1513	32685.147167354186
	4.15435	32689.75978749655
	4.157400000000001	32694.3569171464
	4.16045	32698.938603022194
	4.1635	32703.504891743418
	4.16655	32708.055829830602
	4.1696	32712.591463704885
	4.17265	32717.111839688114
	4.1757	32721.617004002503
	4.17875	32726.107002770696
	4.1818	32730.581882015387
	4.18485	32735.04168765949
	4.1879	32739.486465525642
	4.19095	32743.916261336424
	4.194	32748.331120714036
	4.19705	32752.731089180204
	4.2001	32757.11621215613
	4.20315	32761.486534962343
	4.206200000000001	32765.8421028186
	4.20925	32770.18296084374
	4.2123	32774.509154055726
	4.21535	32778.82072737136
	4.2184	32783.11772560628
	4.22145	32787.40019347494
	4.224500000000001	32791.66817559044
	4.22755	32795.921716464436
	4.2306	32800.16086050716
	4.23365	32804.385652027246
	4.2367	32808.59613523169
	4.23975	32812.79235422576
	4.2428	32816.97435301309
	4.24585	32821.142175495384
	4.248900000000001	32825.29586547252
	4.25195	32829.435466642404
	4.255000000000001	32833.56102260106
	4.25805	32837.672576842415
	4.2611	32841.77017275834
	4.26415	32845.85385363862
	4.2672	32849.92366267092
	4.27025	32853.979642940685
	4.273300000000001	32858.021837431195
	4.27635	32862.050289023464
	4.2794	32866.06504049632
	4.28245	32870.066134526205
	4.2855	32874.05361368738
	4.28855	32878.02752045171
	4.291600000000001	32881.987897188796
	4.29465	32885.934786165846
	4.297700000000001	32889.86822954779
	4.30075	32893.78826939716
	4.303800000000001	32897.694947674216
	4.30685	32901.588306236736
	4.3099	32905.46838684031
	4.31295	32909.33523113813
	4.316000000000001	32913.18888068101
	4.31905	32917.02937691754
	4.322100000000001	32920.85676119394
	4.32515	32924.67107475421
	4.3282	32928.47235874004
	4.33125	32932.26065419089
	4.3343	32936.03600204403
	4.33735	32939.79844313449
	4.3404	32943.548018195164
	4.343450000000001	32947.28476785682
	4.3465	32951.008732648166
	4.34955	32954.71995299577
	4.3526	32958.41846922428
	4.35565	32962.104321556246
	4.3587	32965.77755011238
	4.36175	32969.438194911476
	4.3648	32973.08629587047
	4.36785	32976.72189280449
	4.3709	32980.345025426985
	4.37395	32983.95573334967
	4.377	32987.55405608262
	4.38005	32991.14003303437
	4.3831	32994.7137035119
	4.38615	32998.27510672077
	4.3892	33001.82428176516
	4.392250000000001	33005.36126764793
	4.395299999999999	33008.88610327065
	4.39835	33012.398827433746
	4.4014	33015.89947883656
	4.40445	33019.38809607732
	4.4075	33022.864717653334
	4.410550000000001	33026.32938196103
	4.4136	33029.782127296094
	4.41665	33033.222991853356
	4.4197	33036.65201372714
	4.422750000000001	33040.06923091115
	4.4258	33043.474681298605
	4.42885	33046.868402682434
	4.4319	33050.250432755165
	4.43495	33053.62080910922
	4.438	33056.97956923689
	4.441050000000001	33060.326750530425
	4.444100000000001	33063.66239028224
	4.44715	33066.986525684835
	4.4502	33070.299193831095
	4.453250000000001	33073.600431714236
	4.4563	33076.89027622799
	4.459350000000001	33080.168764166665
	4.462400000000001	33083.43593222527
	4.46545	33086.691816999664
	4.4685	33089.9364549866
	4.471550000000001	33093.16988258379
	4.4746	33096.392136090224
	4.477650000000001	33099.60325170604
	4.4807	33102.80326553274
	4.48375	33105.99221357343
	4.4868	33109.17013173265
	4.489850000000001	33112.33705581679
	4.4929	33115.49302153402
	4.49595	33118.63806449445
	4.499	33121.77222021035
	4.50205	33124.89552409612
	4.5051	33128.008011468504
	4.5081500000000005	33131.109717546766
	4.5112000000000005	33134.20067745267
	4.51425	33137.28092621076
	4.5173	33140.350498748405
	4.5203500000000005	33143.409429895924
	4.5234	33146.45775438677
	4.5264500000000005	33149.49550685758
	4.5295000000000005	33152.52272184848
	4.53255	33155.539433803
	4.5356	33158.54567706833
	4.5386500000000005	33161.54148589553
	4.5417000000000005	33164.52689443945
	4.5447500000000005	33167.501936759116
	4.5478	33170.46664681768
	4.5508500000000005	33173.42105848271
	4.5539	33176.365205526185
	4.5569500000000005	33179.29912162477
	4.5600000000000005	33182.222840359835
	4.56305	33185.1363952178
	4.5661	33188.03981959007
	4.5691500000000005	33190.93314677319
	4.5722	33193.816409969215
	4.5752500000000005	33196.68964228563
	4.5783000000000005	33199.55287673561
	4.58135	33202.40614623812
	4.5844	33205.24948361809
	4.5874500000000005	33208.082921606605
	4.5905	33210.906492841
	4.5935500000000005	33213.72022986505
	4.5966000000000005	33216.52416512906
	4.59965	33219.31833099012
	4.6027	33222.102759712245
	4.6057500000000005	33224.8774834664
	4.6088000000000005	33227.64253433088
	4.6118500000000004	33230.39794429127
	4.6149	33233.143745240675
	4.61795	33235.87996897998
	4.6209999999999996	33238.60664721778
	4.62405	33241.32381157082
	4.6271	33244.031493563954
	4.6301499999999995	33246.729724630364
	4.6331999999999995	33249.4185361118
	4.63625	33252.097959258535
	4.6393	33254.768025229845
	4.64235	33257.4287650939
	4.6454	33260.08020982805
	4.64845	33262.722390318966
	4.6514999999999995	33265.3553373629
	4.65455	33267.97908166563
	4.6576	33270.593653842894
	4.66065	33273.199084420354
	4.6637	33275.79540383388
	4.66675	33278.38264242968
	4.6697999999999995	33280.960830464464
	4.67285	33283.529998105645
	4.6759	33286.09017543151
	4.67895	33288.641392431324
	4.6819999999999995	33291.18367900561
	4.68505	33293.717064966215
	4.6880999999999995	33296.24158003657
	4.69115	33298.757253851836
	4.6942	33301.26411595906
	4.6972499999999995	33303.762195817326
	4.7002999999999995	33306.25152279803
	4.70335	33308.73212618502
	4.7064	33311.20403517461
	4.70945	33313.66727887601
	4.7125	33316.121886311375
	4.71555	33318.567886415905
	4.7185999999999995	33321.00530803825
	4.7216499999999995	33323.43417994044
	4.7247	33325.85453079821
	4.72775	33328.26638920113
	4.7308	33330.66978365282
	4.7338499999999994	33333.064742571085
	4.7369	33335.45129428814
	4.739949999999999	33337.82946705073
	4.743	33340.199289020406
	4.74605	33342.56078827352
	4.749099999999999	33344.91399280172
	4.752149999999999	33347.25893051179
	4.7552	33349.59562922603
	4.758249999999999	33351.92411668242
	4.7613	33354.24442053475
	4.76435	33356.55656835288
	4.767399999999999	33358.86058762276
	4.770449999999999	33361.15650574684
	4.7735	33363.44435004409
	4.776549999999999	33365.7241477502
	4.7796	33367.99592601786
	4.78265	33370.259711916835
	4.785699999999999	33372.515532434205
	4.788749999999999	33374.763414474524
	4.7918	33377.00338486001
	4.79485	33379.23547033079
	4.7979	33381.45969754495
	4.800949999999999	33383.6760930789
	4.804	33385.88468342737
	4.807049999999999	33388.08549500371
	4.8101	33390.27855414012
	4.81315	33392.46388708761
	4.816199999999999	33394.641520016565
	4.819249999999999	33396.811479016455
	4.8223	33398.97379009648
	4.82535	33401.128479185456
	4.8284	33403.27557213211
	4.83145	33405.41509470525
	4.8345	33407.547072593945
	4.837549999999999	33409.67153140773
	4.8406	33411.788496676796
	4.84365	33413.89799385212
	4.8467	33416.0000483057
	4.84975	33418.09468533078
	4.8528	33420.181930142
	4.855849999999999	33422.26180787547
	4.8589	33424.334343589144
	4.86195	33426.39956226291
	4.865	33428.45748879883
	4.868049999999999	33430.50814802119
	4.8711	33432.55156467689
	4.874149999999999	33434.58776343543
	4.8772	33436.61676888929
	4.88025	33438.63860555396
	4.883299999999999	33440.65329786819
	4.886349999999999	33442.660870194144
	4.8894	33444.66134681774
	4.89245	33446.65475194856
	4.8955	33448.64110972029
	4.89855	33450.62044419078
	4.9016	33452.592779342245
	4.904649999999999	33454.55813908149
	4.9077	33456.51654724007
	4.91075	33458.468027574454
	4.9138	33460.41260376625
	4.91685	33462.35029942238
	4.9199	33464.281138075334
	4.92295	33466.20514318316
	4.926	33468.12233812985
	4.92905	33470.032746225465
	4.932100000000001	33471.93639070631
	4.935149999999999	33473.83329473509
	4.9382	33475.72348140114
	4.94125	33477.606973720656
	4.9443	33479.48379463672
	4.94735	33481.353967019684
	4.9504	33483.21751366723
	4.953449999999999	33485.07445730461
	4.9565	33486.92482058472
	4.95955	33488.76862608853
	4.9626	33490.60589632499
	4.96565	33492.43665373141
	4.9687	33494.26092067352
	4.971749999999999	33496.07871944579
	4.9748	33497.89007227143
	4.97785	33499.69500130281
	4.9809	33501.49352862142
	4.98395	33503.28567623821
	4.987	33505.071466093665
	4.99005	33506.85092005807
	4.9931	33508.624059931695
	4.99615	33510.39090744486
	4.999200000000001	33512.15148425832
	5.002249999999999	33513.90581196329
	5.0053	33515.653912081616
	5.00835	33517.39580606612
	5.0114	33519.131515300614
	5.01445	33520.86106110016
	5.0175	33522.584464711275
	5.02055	33524.30174731209
	5.0236	33526.012930012424
	5.02665	33527.7180338542
	5.029700000000001	33529.41707981142
	5.03275	33531.11008879046
	5.0358	33532.797081630204
	5.03885	33534.47807910217
	5.0419	33536.15310191087
	5.04495	33537.822170693784
	5.048000000000001	33539.485306021736
	5.05105	33541.14252839888
	5.0541	33542.793858263
	5.05715	33544.439315985685
	5.0602	33546.07892187251
	5.06325	33547.71269616318
	5.066300000000001	33549.34065903169
	5.069349999999999	33550.96283058653
	5.0724	33552.57923087101
	5.07545	33554.189879863174
	5.0785	33555.794797476134
	5.08155	33557.39400355826
	5.0846	33558.98751789327
	5.08765	33560.575360200586
	5.0907	33562.1575501352
	5.09375	33563.7341072882
	5.0968	33565.3050511867
	5.09985	33566.87040129417
	5.1029	33568.43017701045
	5.10595	33569.98439767215
	5.109	33571.53308255263
	5.11205	33573.076250862236
	5.1151	33574.61392174854
	5.118150000000001	33576.14611429642
	5.121199999999999	33577.67284752832
	5.12425	33579.19414040433
	5.1273	33580.71001182247
	5.13035	33582.22048061879
	5.1334	33583.725565567605
	5.13645	33585.22528538153
	5.139499999999999	33586.719658711896
	5.14255	33588.20870414865
	5.1456	33589.692440220766
	5.14865	33591.17088539622
	5.1517	33592.64405808239
	5.15475	33594.11197662593
	5.157799999999999	33595.57465931322
	5.16085	33597.03212437045
	5.1639	33598.48438996363
	5.16695	33599.93147419905
	5.17	33601.37339512322
	5.17305	33602.810170723154
	5.1761	33604.241818926486
	5.17915	33605.66835760169
	5.1822	33607.089804558214
	5.185250000000001	33608.50617754666
	5.188299999999999	33609.917494258945
	5.19135	33611.32377232848
	5.1944	33612.72502933038
	5.19745	33614.121282781554
	5.2005	33615.51255014089
	5.20355	33616.898848809506
	5.2066	33618.280196130814
	5.20965	33619.65660939072
	5.2127	33621.028105817844
	5.215750000000001	33622.39470258358
	5.2188	33623.75641680244
	5.22185	33625.11326553198
	5.2249	33626.4652657732
	5.22795	33627.81243447048
	5.231	33629.154788512
	5.234050000000001	33630.49234472972
	5.2371	33631.825119899564
	5.24015	33633.15313074167
	5.2432	33634.476393920486
	5.24625	33635.79492604498
	5.2493	33637.10874366872
	5.252350000000001	33638.417863290124
	5.255399999999999	33639.722301352616
	5.25845	33641.02207424471
	5.2615	33642.31719830027
	5.26455	33643.607689798635
	5.2676	33644.89356496472
	5.27065	33646.17483996932
	5.2737	33647.4515309291
	5.27675	33648.7236539069
	5.2798	33649.99122491177
	5.282850000000001	33651.254259899244
	5.2859	33652.51277477149
	5.28895	33653.76678537733
	5.292	33655.016307512604
	5.29505	33656.26135692012
	5.2981	33657.50194929001
	5.301150000000001	33658.738100259754
	5.304200000000001	33659.96982541436
	5.30725	33661.1971402866
	5.3103	33662.42006035702
	5.313350000000001	33663.63860105432
	5.3164	33664.8527777552
	5.319450000000001	33666.06260578486
	5.3225	33667.268100416884
	5.32555	33668.46927687351
	5.3286	33669.66615032585
	5.331650000000001	33670.85873589388
	5.3347	33672.0470486467
	5.33775	33673.23110360274
	5.3408	33674.41091572979
	5.34385	33675.5864999452
	5.3469	33676.757871116046
	5.349950000000001	33677.925044059346
	5.353	33679.088033542066
	5.35605	33680.2468542814
	5.3591	33681.40152094489
	5.36215	33682.55204815051
	5.3652	33683.69845046688
	5.368250000000001	33684.84074241341
	5.371300000000001	33685.978938460525
	5.37435	33687.11305302962
	5.3774	33688.24310049341
	5.380450000000001	33689.36909517598
	5.3835	33690.49105135291
	5.386550000000001	33691.6089832515
	5.3896	33692.72290505089
	5.39265	33693.83283088221
	5.3957	33694.9387748287
	5.398750000000001	33696.04075092588
	5.401800000000001	33697.13877316168
	5.404850000000001	33698.232855476635
	5.4079	33699.32301176397
	5.410950000000001	33700.409255869825
	5.414	33701.491601593254
	5.417050000000001	33702.57006268657
	5.420100000000001	33703.64465285536
	5.42315	33704.715385758594
	5.4262	33705.7822750089
	5.429250000000001	33706.845334172634
	5.4323	33707.90457676997
	5.435350000000001	33708.960016275225
	5.438400000000001	33710.01166611675
	5.44145	33711.05953967727
	5.4445	33712.10365029396
	5.447550000000001	33713.14401125856
	5.4506	33714.1806358176
	5.4536500000000006	33715.213537172385
	5.4567	33716.242728479374
	5.45975	33717.26822285005
	5.4628	33718.29003335128
	5.4658500000000005	33719.308173005316
	5.4689000000000005	33720.32265479003
	5.4719500000000005	33721.33349163898
	5.475	33722.34069644162
	5.47805	33723.34428204334
	5.4811	33724.3442612457
	5.48415	33725.34064680656
	5.4872000000000005	33726.333451440056
	5.4902500000000005	33727.32268781705
	5.4933	33728.308368565005
	5.49635	33729.290506268124
	5.4994000000000005	33730.26911346773
	5.50245	33731.24420266211
	5.5055000000000005	33732.21578630681
	5.50855	33733.18387681472
	5.5116	33734.14848655634
	5.51465	33735.10962785961
	5.5177000000000005	33736.06731301041
	5.52075	33737.021554252424
	5.5238	33737.9723637874
	5.52685	33738.91975377522
	5.5299	33739.863736334155
	5.53295	33740.80432354079
	5.5360000000000005	33741.74152743035
	5.53905	33742.67535999674
	5.5421	33743.60583319267
	5.54515	33744.53295892986
	5.5482	33745.45674907906
	5.55125	33746.377215470275
	5.5543000000000005	33747.29436989288
	5.5573500000000005	33748.20822409563
	5.5604	33749.11878978702
	5.56345	33750.02607863524
	5.5665000000000004	33750.930102268256
	5.56955	33751.830872274186
	5.5726	33752.72840020116
	5.5756499999999996	33753.6226975576
	5.5786999999999995	33754.513775812244
	5.5817499999999995	33755.40164639447
	5.5848	33756.2863206942
	5.58785	33757.167810062085
	5.5909	33758.04612580971
	5.5939499999999995	33758.92127920972
	5.597	33759.793281495775
	5.6000499999999995	33760.66214386291
	5.6031	33761.52787746745
	5.60615	33762.39049342732
	5.6091999999999995	33763.25000282201
	5.6122499999999995	33764.106416692855
	5.6153	33764.95974604297
	5.6183499999999995	33765.81000183758
	5.6214	33766.65719500389
	5.62445	33767.501336431524
	5.6274999999999995	33768.342436972394
	5.6305499999999995	33769.18050744089
	5.6336	33770.01555861406
	5.6366499999999995	33770.84760123165
	5.6397	33771.67664599634
	5.6427499999999995	33772.5027035737
	5.6457999999999995	33773.32578459243
	5.6488499999999995	33774.14589964448
	5.6519	33774.96305928508
	5.65495	33775.77727403297
	5.658	33776.58855437044
	5.6610499999999995	33777.39691074351
	5.6641	33778.2023535619
	5.6671499999999995	33779.0048931994
	5.6702	33779.804539993806
	5.67325	33780.60130424703
	5.6762999999999995	33781.39519622529
	5.6793499999999995	33782.18622615926
	5.6824	33782.97440424403
	5.68545	33783.75974063941
	5.6885	33784.54224546989
	5.69155	33785.321928824866
	5.6946	33786.0988007587
	5.697649999999999	33786.872871290805
	5.7007	33787.644150405846
	5.70375	33788.412648053796
	5.7068	33789.17837415008
	5.709849999999999	33789.941338575634
	5.7129	33790.70155117706
	5.715949999999999	33791.45902176676
	5.719	33792.21376012295
	5.72205	33792.96577598994
	5.7251	33793.7150790781
	5.728149999999999	33794.461679063956
	5.7312	33795.205585590506
	5.734249999999999	33795.9468082671
	5.7373	33796.68535666959
	5.74035	33797.42124034061
	5.743399999999999	33798.15446878948
	5.746449999999999	33798.88505149243
	5.7495	33799.612997892684
	5.75255	33800.33831740053
	5.7556	33801.06101939357
	5.75865	33801.781113216544
	5.7617	33802.498608181784
	5.764749999999999	33803.21351356904
	5.7678	33803.925838625815
	5.77085	33804.635592567254
	5.7739	33805.34278457638
	5.77695	33806.04742380416
	5.78	33806.74951936974
	5.78305	33807.449080360275
	5.7861	33808.14611583132
	5.78915	33808.84063480669
	5.792200000000001	33809.532646278865
	5.795249999999999	33810.22215920873
	5.7983	33810.909182526
	5.80135	33811.59372512906
	5.8044	33812.275795885376
	5.80745	33812.95540363128
	5.8105	33813.63255717218
	5.813549999999999	33814.307265282856
	5.8166	33814.979536707324
	5.81965	33815.649380158924
	5.8227	33816.31680432064
	5.82575	33816.98181784508
	5.8288	33817.64442935449
	5.831849999999999	33818.304647440964
	5.8349	33818.96248066654
	5.83795	33819.617937563264
	5.841	33820.27102663333
	5.84405	33820.92175634911
	5.8471	33821.570135153364
	5.85015	33822.21617145924
	5.8532	33822.85987365033
	5.85625	33823.501250081
	5.8593	33824.140309076174
	5.862349999999999	33824.77705893174
	5.865399999999999	33825.41150791438
	5.86845	33826.04366426183
	5.8715	33826.67353618301
	5.87455	33827.30113185786
	5.8776	33827.926459437804
	5.88065	33828.54952704557
	5.883699999999999	33829.17034277543
	5.88675	33829.78891469315
	5.8898	33830.40525083631
	5.89285	33831.01935921417
	5.895899999999999	33831.631247807934
	5.89895	33832.24092457069
	5.901999999999999	33832.848397427675
	5.90505	33833.45367427623
	5.9081	33834.05676298596
	5.91115	33834.6576713988
	5.914199999999999	33835.256407329216
	5.91725	33835.85297856401
	5.920299999999999	33836.44739286279
	5.92335	33837.03965795783
	5.9264	33837.62978155415
	5.929449999999999	33838.2177713297
	5.932499999999999	33838.80363493548
	5.93555	33839.38737999548
	5.9386	33839.96901410688
	5.94165	33840.5485448402
	5.9447	33841.1259797392
	5.94775	33841.701326321156
	5.950799999999999	33842.27459207687
	5.95385	33842.845784470745
	5.9569	33843.41491094091
	5.95995	33843.981978899246
	5.963	33844.546995731616
	5.96605	33845.109968797784
	5.9691	33845.67090543161
	5.97215	33846.22981294106
	5.9752	33846.786698608455
	5.978250000000001	33847.341569690274
	5.981299999999999	33847.89443341757
	5.98435	33848.445296995815
	5.9874	33848.99416760506
	5.99045	33849.541052400076
	5.9935	33850.08595851039
	5.99655	33850.62889304031
	5.999599999999999	33851.169863069175
	6.00265	33851.70887565123
	6.0057	33852.24593781595
	6.00875	33852.78105656787
	6.0118	33853.314238886844
	6.01485	33853.84549172814
	6.017899999999999	33854.37482202237
	6.02095	33854.90223667572
	6.024	33855.42774256995
	6.02705	33855.95134656253
	6.0301	33856.47305548673
	6.03315	33856.99287615162
	6.0362	33857.51081534221
	6.03925	33858.02687981958
	6.0423	33858.54107632085
	6.045350000000001	33859.05341155935
	6.048399999999999	33859.56389222468
	6.05145	33860.07252498276
	6.0545	33860.579316475945
	6.05755	33861.0842733231
	6.0606	33861.587402119665
	6.06365	33862.08870943771
	6.0667	33862.58820182619
	6.06975	33863.085885810666
	6.0728	33863.58176789381
	6.075850000000001	33864.075854555136
	6.0789	33864.568152251275
	6.08195	33865.05866741599
	6.085	33865.547406460275
	6.08805	33866.0343757724
	6.0911	33866.51958171802
	6.094150000000001	33867.00303064023
	6.0972	33867.484728859665
	6.10025	33867.964682674545
	6.1033	33868.44289836081
	6.10635	33868.91938217211
	6.1094	33869.39414033997
	6.112450000000001	33869.8671790738
	6.115499999999999	33870.338504561034
	6.11855	33870.808122967115
	6.1216	33871.27604043567
	6.12465	33871.74226308849
	6.1277	33872.206797025705
	6.130750000000001	33872.66964832579
	6.1338	33873.130823045634
	6.13685	33873.59032722066
	6.1399	33874.04816686486
	6.142950000000001	33874.5043479709
	6.146	33874.95887651016
	6.14905	33875.411758432856
	6.1521	33875.862999668025
	6.15515	33876.31260612373
	6.1582	33876.760583687006
	6.161250000000001	33877.206938223964
	6.164300000000001	33877.65167557994
	6.16735	33878.09480157946
	6.1704	33878.53632202637
	6.173450000000001	33878.97624270394
	6.1765	33879.414569374865
	6.179550000000001	33879.85130778133
	6.1826	33880.28646364515
	6.18565	33880.7200426678
	6.1887	33881.152050530494
	6.191750000000001	33881.58249289421
	6.1948	33882.011375399874
	6.197850000000001	33882.43870366832
	6.2009	33882.86448330036
	6.20395	33883.28871987694
	6.207	33883.71141895913
	6.210050000000001	33884.13258608823
	6.2131	33884.55222678582
	6.21615	33884.97034655385
	6.2192	33885.38695087466
	6.22225	33885.80204521116
	6.2253	33886.2156350067
	6.228350000000001	33886.6277256854
	6.231400000000001	33887.03832265192
	6.23445	33887.4474312918
	6.2375	33887.85505697138
	6.24055	33888.26120503783
	6.2436	33888.66588081935
	6.24665	33889.069089625176
	6.2497	33889.470836745546
	6.25275	33889.871127451974
	6.2558	33890.26996699709
	6.25885	33890.66736061487
	6.261900000000001	33891.063313520644
	6.26495	33891.457830911124
	6.268	33891.850917964504
	6.27105	33892.24257984058
	6.2741	33892.632821680774
	6.27715	33893.021648608024
	6.280200000000001	33893.40906572717
	6.28325	33893.795078124786
	6.2863	33894.17969086933
	6.28935	33894.56290901117
	6.2924	33894.94473758264
	6.29545	33895.32518159821
	6.298500000000001	33895.704246054374
	6.301549999999999	33896.08193592984
	6.3046	33896.45825618558
	6.30765	33896.833211764846
	6.3107	33897.20680759321
	6.31375	33897.579048578744
	6.3168	33897.94993961201
	6.31985	33898.31948556596
	6.3229	33898.687691296356
	6.32595	33899.05456164155
	6.329000000000001	33899.42010142257
	6.33205	33899.78431544329
	6.3351	33900.147208490365
	6.33815	33900.50878533351
	6.3412	33900.86905072525
	6.34425	33901.22800940121
	6.347300000000001	33901.58566608004
	6.350350000000001	33901.94202546365
	6.3534	33902.29709223705
	6.35645	33902.650871068516
	6.359500000000001	33903.0033666097
	6.36255	33903.35458349563
	6.365600000000001	33903.704526344736
	6.36865	33904.05319975895
	6.3717	33904.400608323755
	6.37475	33904.74675660826
	6.377800000000001	33905.09164916523
	6.38085	33905.43529053118
	6.383900000000001	33905.77768522639
	6.38695	33906.1188377549
	6.39	33906.4587526048
	6.39305	33906.79743424801
	6.396100000000001	33907.13488714048
	6.39915	33907.47111572228
	6.4022	33907.80612441752
	6.40525	33908.1399176345
	6.4083	33908.47249976584
	6.41135	33908.803875188336
	6.4144000000000005	33909.13404826314
	6.4174500000000005	33909.46302333585
	6.4205	33909.79080473649
	6.42355	33910.11739677953
	6.4266000000000005	33910.44280376413
	6.42965	33910.76702997393
	6.4327000000000005	33911.09007967728
	6.43575	33911.411957127304
	6.4388	33911.732666561824
	6.44185	33912.05221220351
	6.4449000000000005	33912.37059825992
	6.4479500000000005	33912.687828923576
	6.4510000000000005	33913.00390837194
	6.45405	33913.31884076752
	6.4571000000000005	33913.63263025791
	6.46015	33913.94528097588
	6.4632000000000005	33914.25679703938
	6.4662500000000005	33914.5671825516
	6.4693	33914.87644160101
	6.47235	33915.18457826146
	6.4754000000000005	33915.49159659224
	6.47845	33915.79750063799
	6.4815000000000005	33916.102294428914
	6.4845500000000005	33916.405981980846
	6.4876	33916.70856729506
	6.49065	33917.010054358616
	6.4937000000000005	33917.310447144264
	6.49675	33917.609749610485
	6.4998000000000005	33917.90796570154
	6.50285	33918.205099347615
	6.5059	33918.50115446477
	6.50895	33918.796134954995
	6.5120000000000005	33919.090044706325
	6.5150500000000005	33919.38288759286
	6.5181000000000004	33919.67466747477
	6.52115	33919.965388198405
	6.5242	33920.25505359626
	6.5272499999999996	33920.543667487174
	6.5303	33920.831233676225
	6.53335	33921.11775595484
	6.5363999999999995	33921.40323810082
	6.5394499999999995	33921.687683878525
	6.5425	33921.97109703868
	6.54555	33922.25348131859
	6.5486	33922.53484044213
	6.55165	33922.815178119854
	6.5547	33923.09449804896
	6.5577499999999995	33923.37280391338
	6.5608	33923.650099383834
	6.56385	33923.92638811785
	6.5669	33924.20167375982
	6.56995	33924.47595994106
	6.573	33924.74925027986
	6.5760499999999995	33925.02154838146
	6.5791	33925.29285783824
	6.58215	33925.56318222958
	6.5852	33925.832525122096
	6.5882499999999995	33926.100890069545
	6.5913	33926.36828061288
	6.5943499999999995	33926.634700280425
	6.5974	33926.90015258773
	6.60045	33927.16464103779
	6.6034999999999995	33927.42816912098
	6.6065499999999995	33927.69074031515
	6.6096	33927.95235808564
	6.61265	33928.2130258853
	6.6157	33928.472747154636
	6.61875	33928.731525321746
	6.6217999999999995	33928.98936380244
	6.6248499999999995	33929.246266000206
	6.6278999999999995	33929.50223530632
	6.63095	33929.75727509985
	6.634	33930.011388747786
	6.63705	33930.26457960488
	6.6400999999999994	33930.51685101395
	6.64315	33930.76820630573
	6.646199999999999	33931.01864879899
	6.64925	33931.26818180053
	6.6523	33931.51680860533
	6.655349999999999	33931.76453249647
	6.658399999999999	33932.01135674522
	6.66145	33932.25728461104
	6.664499999999999	33932.50231934184
	6.66755	33932.7464641736
	6.6706	33932.989722330836
	6.673649999999999	33933.23209702641
	6.676699999999999	33933.4735914616
	6.67975	33933.71420882619
	6.682799999999999	33933.95395229849
	6.68585	33934.19282504535
	6.688899999999999	33934.430830222234
	6.691949999999999	33934.66797097324
	6.694999999999999	33934.9042504312
	6.69805	33935.139671717596
	6.7011	33935.374237942706
	6.70415	33935.60795220561
	6.707199999999999	33935.84081759426
	6.71025	33936.07283718543
	6.713299999999999	33936.30401404487
	6.71635	33936.53435122727
	6.7194	33936.7638517763
	6.722449999999999	33936.99251872473
	6.725499999999999	33937.22035509435
	6.72855	33937.447363896055
	6.7316	33937.67354812999
	6.73465	33937.89891078541
	6.7377	33938.12345484081
	6.74075	33938.34718326396
	6.743799999999999	33938.57009901198
	6.74685	33938.79220503129
	6.7499	33939.01350425772
	6.75295	33939.23399961655
	6.756	33939.45369402243
	6.75905	33939.67259037958
	6.762099999999999	33939.89069158174
	6.76515	33940.10800051225
	6.7682	33940.32452004397
	6.77125	33940.540253039515
	6.774299999999999	33940.75520235115
	6.77735	33940.969370820785
	6.780399999999999	33941.1827612802
	6.78345	33941.39537655088
	6.7865	33941.60721944418
	6.789549999999999	33941.8182927613
	6.792599999999999	33942.028599293415
	6.79565	33942.238141821486
	6.7987	33942.446923116615
	6.80175	33942.65494593981
	6.8048	33942.8622130421
	6.80785	33943.06872716472
	6.810899999999999	33943.27449103889
	6.81395	33943.479507386044
	6.817	33943.68377891782
	6.82005	33943.887308336
	6.8231	33944.09009833271
	6.82615	33944.29215159027
	6.8292	33944.49347078143
	6.83225	33944.69405856921
	6.8353	33944.893917607085
	6.838350000000001	33945.09305053892
	6.841399999999999	33945.291459999025
	6.84445	33945.489148612294
	6.8475	33945.686118994054
	6.85055	33945.88237375023
	6.8536	33946.07791547736
	6.85665	33946.27274676258
	6.859699999999999	33946.46687018369
	6.86275	33946.66028830929
	6.8658	33946.8530036985
	6.86885	33947.0450189014
	6.8719	33947.236336458824
	6.87495	33947.42695890232
	6.877999999999999	33947.61688875445
	6.88105	33947.80612852857
	6.8841	33947.99468072902
	6.88715	33948.18254785103
	6.8902	33948.36973238089
	6.89325	33948.556236795914
	6.8963	33948.74206356442
	6.89935	33948.92721514585
	6.9024	33949.111693990744
	6.905450000000001	33949.295502540845
	6.908499999999999	33949.47864322897
	6.91155	33949.66111847927
	6.9146	33949.842930707084
	6.91765	33950.02408231901
	6.9207	33950.204575712996
	6.92375	33950.38441327833
	6.9268	33950.563597395594
	6.92985	33950.7421304369
	6.9329	33950.92001476565
	6.935950000000001	33951.097252736836
	6.939	33951.273846696844
	6.94205	33951.44979898364
	6.9451	33951.62511192672
	6.94815	33951.799787847165
	6.9512	33951.97382905768
	6.954250000000001	33952.14723786263
	6.9573	33952.32001655796
	6.96035	33952.492167431476
	6.9634	33952.66369276259
	6.96645	33952.83459482251
	6.9695	33953.00487587425
	6.972550000000001	33953.17453817263
	6.975599999999999	33953.34358396432
	6.97865	33953.51201548791
	6.9817	33953.67983497384
	6.98475	33953.84704464451
	6.9878	33954.013646714324
	6.99085	33954.1796433896
	6.9939	33954.34503686878
	6.99695	33954.509829342234
	7.0	33954.67402299257
end


poten 6^1Sigma 
name '6^1Sigma'
symmetry +
lambda 0
mult 1
type  grid
values
	0.9	92737.68588982699
	0.90305	92064.03502436247
	0.9061	91396.19335133358
	0.90915	90734.1152295373
	0.9122	90077.75536260646
	0.91525	89427.06879645106
	0.9183	88782.01091672078
	0.92135	88142.53744628117
	0.9244	87508.60444271106
	0.92745	86880.16829582056
	0.9305	86257.18572518343
	0.93355	85639.61377768959
	0.9366000000000001	85027.409825116
	0.9396500000000001	84420.53156171278
	0.9427000000000001	83818.93700181392
	0.9457500000000001	83222.58447745528
	0.9488000000000001	82631.43263601777
	0.9518500000000001	82045.44043788544
	0.9549000000000001	81464.56715412275
	0.9579500000000001	80888.77236416569
	0.9610000000000001	80318.01595353022
	0.9640500000000001	79752.25811154155
	0.9671	79191.4593290754
	0.9701500000000001	78635.5803963178
	0.9732	78084.58240054388
	0.9762500000000001	77538.4267239078
	0.9793	76997.07504125254
	0.9823500000000001	76460.48931793474
	0.9853999999999999	75928.63180766738
	0.98845	75401.46505037509
	0.9914999999999999	74878.95187006726
	0.99455	74361.05537272633
	0.9976	73847.73894421317
	1.00065	73338.96624818534
	1.0037	72834.70122403113
	1.00675	72334.90808482007
	1.0098	71839.551315268
	1.01285	71348.59566971952
	1.0159	70862.00617013853
	1.01895	70379.7481041195
	1.022	69901.78702291322
	1.02505	69428.08873946601
	1.0281	68958.61932646914
	1.03115	68493.34511443035
	1.0342	68032.23268975504
	1.03725	67575.2488928404
	1.0403	67122.36081618763
	1.04335	66673.53580252462
	1.0464	66228.74144294459
	1.04945	65787.94557505673
	1.0525	65351.11628115185
	1.05555	64918.2218863805
	1.0586	64489.23095694579
	1.0616500000000002	64064.11229830866
	1.0647	63642.83495340587
	1.0677500000000002	63225.36820088221
	1.0708	62811.681553334274
	1.0738500000000002	62401.7447555708
	1.0769	61995.52778288018
	1.07995	61593.00083931518
	1.083	61194.13435598863
	1.08605	60798.89898938256
	1.0891	60407.26561966798
	1.09215	60019.205349038624
	1.0952	59634.68950005789
	1.09825	59253.68961401446
	1.1013	58876.177449294024
	1.10435	58502.124979760316
	1.1074	58131.50439314926
	1.11045	57764.28808947486
	1.1135	57400.44867944586
	1.11655	57039.9589828964
	1.1196000000000002	56682.79202722518
	1.1226500000000001	56328.92104584891
	1.1257000000000001	55978.31947666511
	1.1287500000000001	55630.96096052753
	1.1318000000000001	55286.81933973224
	1.1348500000000001	54945.868656515086
	1.1379000000000001	54608.083151560124
	1.1409500000000001	54273.43726251947
	1.1440000000000001	53941.905622542545
	1.1470500000000001	53613.463058818634
	1.1501000000000001	53288.08459112824
	1.1531500000000001	52965.745430406525
	1.1562000000000001	52646.42097731471
	1.1592500000000001	52330.08682082628
	1.1622999999999999	52016.71873681997
	1.16535	51706.292686684144
	1.1683999999999999	51398.78481593269
	1.17145	51094.17145282936
	1.1744999999999999	50792.429107023585
	1.17755	50493.53446819557
	1.1806	50197.464404712286
	1.18365	49904.1959622916
	1.1867	49613.70636267843
	1.18975	49325.973002329825
	1.1928	49040.97345110872
	1.19585	48758.68545098881
	1.1989	48479.08691476843
	1.20195	48202.1559247938
	1.205	47927.87073169128
	1.20805	47656.20975311116
	1.2111	47387.151572477254
	1.21415	47120.6749377482
	1.2172	46856.75876018789
	1.22025	46595.38211314316
	1.2233	46336.52423083311
	1.22635	46080.1645071449
	1.2294	45826.28249443979
	1.23245	45574.85790236808
	1.2355	45325.87059669186
	1.23855	45079.30059811779
	1.2416	44835.12808113714
	1.24465	44593.333372875444
	1.2477	44353.89695194939
	1.25075	44116.799447334684
	1.2538	43882.021637239166
	1.25685	43649.5444479858
	1.2599	43419.34895290455
	1.26295	43191.41637123148
	1.266	42965.72806701572
	1.26905	42742.26554803577
	1.2721	42521.010464722414
	1.27515	42301.94460909077
	1.2782	42085.04991367957
	1.28125	41870.308450498545
	1.2843	41657.702429982884
	1.28735	41447.21419995708
	1.2904	41238.82624460461
	1.29345	41032.52118344607
	1.2965	40828.28177032573
	1.29955	40626.090892403394
	1.3026	40425.93156915575
	1.30565	40227.78695138459
	1.3087000000000002	40031.64032023146
	1.31175	39837.47508620102
	1.3148	39645.2747881904
	1.31785	39455.02309252635
	1.3209000000000002	39266.7037920099
	1.32395	39080.30080496718
	1.327	38895.79817430732
	1.33005	38713.180066588604
	1.3331	38532.43077109047
	1.33615	38353.53469889194
	1.3392	38176.4763819581
	1.34225	38001.2404722324
	1.3453	37827.81174073657
	1.34835	37656.175076676234
	1.3514	37486.31548655356
	1.35445	37318.21809328644
	1.3575	37151.86813533489
	1.36055	36987.250965832885
	1.3636	36824.35205172671
	1.36665	36663.15697292072
	1.3697000000000001	36503.6514214286
	1.37275	36345.82120053044
	1.3758000000000001	36189.65222393791
	1.37885	36035.13051496337
	1.3819000000000001	35882.24220569624
	1.38495	35730.9735361865
	1.3880000000000001	35581.31085363188
	1.39105	35433.24061157342
	1.3941000000000001	35286.74936909522
	1.39715	35141.82379003136
	1.4002000000000001	34998.450642177995
	1.4032499999999999	34856.61679651201
	1.4063	34716.309226414116
	1.4093499999999999	34577.5150068994
	1.4124	34440.221313852504
	1.4154499999999999	34304.41542326903
	1.4185	34170.084710501644
	1.4215499999999999	34037.21664951375
	1.4245999999999999	33905.798812135734
	1.4276499999999999	33775.81886733033
	1.4307	33647.26458045997
	1.4337499999999999	33520.123812562
	1.4368	33394.38451962851
	1.4398499999999999	33270.034751891086
	1.4429	33147.062653111505
	1.4459499999999998	33025.456459877496
	1.449	32905.204500903674
	1.4520499999999998	32786.29519633786
	1.4551	32668.717057072103
	1.4581499999999998	32552.458684059748
	1.4612	32437.50876763657
	1.4642499999999998	32323.856086847467
	1.4673	32211.48950877834
	1.4703499999999998	32100.39798789279
	1.4734	31990.570565373193
	1.4764499999999998	31881.996368467753
	1.4795	31774.664609841948
	1.4825499999999998	31668.5645869343
	1.4856	31563.685681317354
	1.48865	31460.01735806468
	1.4917000000000002	31357.549165119428
	1.49475	31256.270732671597
	1.4978000000000002	31156.171772536443
	1.50085	31057.242077540086
	1.5039000000000002	30959.471520907806
	1.50695	30862.850055658444
	1.5100000000000002	30767.367714002434
	1.51305	30673.01460674453
	1.5161000000000002	30579.780922691254
	1.51915	30487.656928062053
	1.5222	30396.632965906378
	1.5252499999999998	30306.699455523318
	1.5283	30217.846891886613
	1.5313499999999998	30130.06584507396
	1.5344	30043.346959700684
	1.5374499999999998	29957.680954356863
	1.5405	29873.058621049757
	1.5435499999999998	29789.470824649557
	1.5466	29706.908502339902
	1.54965	29625.362663072417
	1.5527000000000002	29544.824387024775
	1.55575	29465.284825063958
	1.5588000000000002	29386.735198212413
	1.56185	29309.166797118924
	1.5649000000000002	29232.57098153355
	1.56795	29156.93917978578
	1.5710000000000002	29082.262888267644
	1.57405	29008.533670919922
	1.5771000000000002	28935.743158722657
	1.58015	28863.883049189473
	1.5832000000000002	28792.94510586555
	1.58625	28722.92115782977
	1.5893000000000002	28653.8030992001
	1.59235	28585.582888643366
	1.5954000000000002	28518.25254888821
	1.59845	28451.80416624216
	1.6015000000000001	28386.229890112067
	1.60455	28321.521932528474
	1.6076000000000001	28257.672567673333
	1.6106500000000001	28194.674131411804
	1.6137000000000001	28132.519020826883
	1.6167500000000001	28071.19969375844
	1.6198000000000001	28010.70866834514
	1.62285	27951.038522570296
	1.6259000000000001	27892.181893811092
	1.6289500000000001	27834.131478390947
	1.6320000000000001	27776.880031136065
	1.63505	27720.42036493466
	1.6381000000000001	27664.745350299996
	1.64115	27609.84791493691
	1.6442	27555.721043311194
	1.6472499999999999	27502.35777622298
	1.6503	27449.751210382812
	1.65335	27397.894497991652
	1.6564	27346.780846323658
	1.6594499999999999	27296.403517312516
	1.6625	27246.755827140747
	1.66555	27197.831145832653
	1.6686	27149.622896850262
	1.67165	27102.124556692277
	1.6747	27055.329654496483
	1.67775	27009.231771645198
	1.6808	26963.824541373928
	1.68385	26919.10164838304
	1.6869	26875.056828452565
	1.68995	26831.683868060263
	1.693	26788.97660400247
	1.69605	26746.928923018335
	1.6991	26705.534761416835
	1.70215	26664.78810470687
	1.7052	26624.68298723064
	1.70825	26585.213491799706
	1.7113	26546.373749334023
	1.71435	26508.157938504453
	1.7174	26470.56028537743
	1.72045	26433.575063063534
	1.7235	26397.196591368098
	1.72655	26361.419236445512
	1.7296	26326.237410455822
	1.73265	26291.645571224828
	1.7357	26257.63822190653
	1.7387500000000002	26224.209910648864
	1.7418	26191.35523026229
	1.74485	26159.068817890922
	1.7479	26127.34535468719
	1.7509500000000002	26096.17956548854
	1.754	26065.566218497705
	1.75705	26035.50012496533
	1.7601	26005.976138875776
	1.76315	25976.989156635867
	1.7662	25948.534116765917
	1.76925	25920.60599959403
	1.7723	25893.199826953267
	1.77535	25866.310661881536
	1.7784	25839.933608324278
	1.78145	25814.063810839805
	1.7845	25788.696454308014
	1.78755	25763.826763641264
	1.7906	25739.450003498612
	1.79365	25715.561478002604
	1.7967	25692.156530458724
	1.79975	25669.23054307797
	1.8028	25646.778936702416
	1.80585	25624.797170532765
	1.8089	25603.280741859664
	1.81195	25582.22518579733
	1.815	25561.626075019987
	1.81805	25541.47901950142
	1.8211	25521.779666257204
	1.82415	25502.52369908969
	1.8272	25483.706838336453
	1.83025	25465.324840620906
	1.8333	25447.3734986069
	1.83635	25429.848640755958
	1.8394	25412.74613108775
	1.84245	25396.061868944253
	1.8455	25379.791788757037
	1.84855	25363.93185981827
	1.8516	25348.478086055064
	1.85465	25333.426505807627
	1.8577	25318.77319161013
	1.8607500000000001	25304.514249975593
	1.8638000000000001	25290.64582118377
	1.86685	25277.164079071874
	1.8699	25264.06523082877
	1.8729500000000001	25251.34551679216
	1.8760000000000001	25239.001210249007
	1.8790499999999999	25227.028617239295
	1.8820999999999999	25215.424076363408
	1.88515	25204.18395859277
	1.8882	25193.304667084954
	1.8912499999999999	25182.782637001903
	1.8942999999999999	25172.61433533315
	1.89735	25162.79626072255
	1.9004	25153.32494330022
	1.9034499999999999	25144.19694451824
	1.9064999999999999	25135.408856991795
	1.90955	25126.95730434513
	1.9126	25118.838941062597
	1.9156499999999999	25111.050452345422
	1.9187	25103.588553974223
	1.9217500000000003	25096.449992177637
	1.9248000000000003	25089.631543507778
	1.92785	25083.130014722577
	1.9309	25076.942242676167
	1.9339500000000003	25071.065094217265
	1.9370000000000003	25065.495466096927
	1.94005	25060.23028488662
	1.9431	25055.266506906803
	1.9461500000000003	25050.60111816856
	1.9492	25046.23113432824
	1.95225	25042.15360065782
	1.9552999999999998	25038.365592031925
	1.9583499999999998	25034.864212933386
	1.9614	25031.646597479405
	1.9644499999999998	25028.709909470497
	1.9674999999999998	25026.05134246288
	1.9705499999999998	25023.668119866412
	1.9736	25021.557495069075
	1.97665	25019.716751586035
	1.9796999999999998	25018.143203232794
	1.98275	25016.834194317504
	1.9858000000000002	25015.787099844914
	1.9888499999999998	25014.99932572356
	1.9918999999999998	25014.46830896009
	1.99495	25014.19151782669
	1.9980000000000002	25014.16645198031
	2.00105	25014.39064251787
	2.0040999999999998	25014.861651949723
	2.00715	25015.57707408458
	2.0102	25016.534533827635
	2.0132499999999998	25017.731686907606
	2.0162999999999998	25019.166219561954
	2.01935	25020.83584821727
	2.0224	25022.738319214477
	2.02545	25024.871408610885
	2.0284999999999997	25027.23292209825
	2.03155	25029.82069504931
	2.0346	25032.632592692054
	2.0376499999999997	25035.666510399686
	2.0407	25038.920374070825
	2.04375	25042.3921405731
	2.0468	25046.07979822171
	2.04985	25049.981367268894
	2.0529	25054.09490038516
	2.05595	25058.418483118196
	2.059	25062.950234319327
	2.06205	25067.688306531218
	2.0651	25072.630886331466
	2.06815	25077.776194627157
	2.0712	25083.12248689582
	2.07425	25088.668053365913
	2.0773	25094.41121912671
	2.08035	25100.350344158465
	2.0834	25106.48382326616
	2.08645	25112.810085899022
	2.0895	25119.327595834304
	2.09255	25126.03485069653
	2.0956	25132.930381280723
	2.09865	25140.012750640544
	2.1017	25147.280552895412
	2.10475	25154.732411703473
	2.1078	25162.36697833817
	2.11085	25170.182929296112
	2.1139	25178.178963354614
	2.11695	25186.353797984513
	2.12	25194.706165014315
	2.12305	25203.234805429125
	2.1261	25211.93846317966
	2.12915	25220.815877869954
	2.1322	25229.865776191265
	2.13525	25239.0868619782
	2.1383	25248.477804784092
	2.14135	25258.03722691275
	2.1444	25267.76368891263
	2.14745	25277.65567364028
	2.1505	25287.711569152565
	2.15355	25297.929650889964
	2.1566	25308.30806388488
	2.15965	25318.844806061075
	2.1627	25329.53771407811
	2.16575	25340.384453585266
	2.1688	25351.382516119553
	2.17185	25362.529225134807
	2.1749	25373.821753644064
	2.17795	25385.25715557697
	2.181	25396.832412074535
	2.18405	25408.544492524
	2.1871	25420.390428270148
	2.19015	25432.367394888417
	2.1932	25444.472797154383
	2.19625	25456.70434888226
	2.1993	25469.06014333427
	2.20235	25481.53870303233
	2.2054	25494.139011506384
	2.20845	25506.860522061303
	2.2115	25519.703147242966
	2.21455	25532.667232823285
	2.2176	25545.753521584535
	2.22065	25558.963112334106
	2.2237	25572.29741895505
	2.22675	25585.758133215946
	2.2298	25599.347193839778
	2.23285	25613.066763199196
	2.2359	25626.919212107747
	2.23895	25640.90711254771
	2.242	25655.033237805186
	2.24505	25669.300569315474
	2.2481	25683.7123095052
	2.25115	25698.27189999023
	2.2542	25712.983044618908
	2.25725	25727.849737001372
	2.2603	25742.876292321274
	2.26335	25758.06738338033
	2.2664	25773.428080966023
	2.26945	25788.963898769558
	2.2725	25804.680843200407
	2.27555	25820.58546856929
	2.2786	25836.684938218947
	2.28165	25852.98709230768
	2.2847	25869.50052306189
	2.28775	25886.234658443187
	2.2908	25903.199855307488
	2.29385	25920.40750327194
	2.2969	25937.870140657684
	2.29995	25955.601584033993
	2.303	25973.617073052836
	2.30605	25991.933432428974
	2.3091	26010.569253080255
	2.31215	26029.54509458691
	2.3152	26048.88371123114
	2.31825	26068.610303930654
	2.3213	26088.75280032524
	2.32435	26109.34216507937
	2.3274	26130.412742051452
	2.33045	26152.002629252183
	2.3335	26174.154086362647
	2.33655	26196.91397282882
	2.3396	26220.334212011385
	2.34265	26244.47227329427
	2.3457	26269.391659177658
	2.34875	26295.162377902874
	2.3518	26321.861373827454
	2.35485	26349.572877430965
	2.3579	26378.38862458267
	2.36095	26408.407881027444
	2.364	26439.737194154724
	2.36705	26472.489782097484
	2.3701	26506.784463393236
	2.37315	26542.74403339859
	2.3762	26580.493011806444
	2.37925	26620.154724403037
	2.3823	26661.84774504557
	2.38535	26705.681809773385
	2.3884	26751.753415962645
	2.39145	26800.141418991356
	2.3945	26850.903013563082
	2.39755	26904.070511836162
	2.4006	26959.649283937953
	2.40365	27017.61712197618
	2.4067	27077.92510015954
	2.40975	27140.499841753168
	2.4128	27205.24691770241
	2.4158500000000003	27272.05500179093
	2.4189	27340.80036597478
	2.42195	27411.35132958996
	2.425	27483.572354727454
	2.4280500000000003	27557.32758202783
	2.4311000000000003	27632.483703050806
	2.43415	27708.91215104318
	2.4372	27786.49065375315
	2.4402500000000003	27865.104229337696
	2.4433	27944.645723148395
	2.44635	28025.01598483748
	2.4494	28106.12377734652
	2.4524500000000002	28187.88549652163
	2.4555000000000002	28270.224765607585
	2.45855	28353.071954833526
	2.4616	28436.363663797787
	2.4646500000000002	28520.042193902755
	2.4677	28604.055029698244
	2.47075	28688.35434150941
	2.4738	28772.89651686412
	2.47685	28857.641724696423
	2.4799	28942.55351380252
	2.4829499999999998	29027.59844531641
	2.486	29112.745757849854
	2.48905	29197.96706325571
	2.4920999999999998	29283.236070574025
	2.4951499999999998	29368.528335550385
	2.4982	29453.82103306958
	2.50125	29539.09274990004
	2.5043	29624.32329524774
	2.5073499999999997	29709.493526748134
	2.5104	29794.585189666064
	2.51345	29879.58076721133
	2.5164999999999997	29964.463340011378
	2.5195499999999997	30049.21645288807
	2.5226	30133.823987192194
	2.52565	30218.27003701694
	2.5287	30302.538787670437
	2.53175	30386.61439482241
	2.5348	30470.480862748856
	2.53785	30554.1219200963
	2.5409	30637.520891554595
	2.54395	30720.660563787897
	2.547	30803.523043906374
	2.55005	30886.08960869683
	2.5531	30968.340542743426
	2.55615	31050.254963501426
	2.5592	31131.810631313874
	2.56225	31212.983742338252
	2.5653	31293.74870235822
	2.56835	31374.077879571454
	2.5714	31453.94133467573
	2.57445	31533.306527009598
	2.5775	31612.13799620407
	2.58055	31690.39701989565
	2.5836	31768.041249648068
	2.58665	31845.024329528645
	2.5897	31921.295504959522
	2.59275	31996.799233757818
	2.5958	32071.47481690641
	2.5988500000000005	32145.256073731296
	2.6019000000000005	32218.071094905208
	2.60495	32289.842116835913
	2.608	32360.485572014044
	2.6110500000000005	32429.912380599122
	2.6141	32498.028556964015
	2.61715	32564.73620805498
	2.6201999999999996	32629.9349944795
	2.6232499999999996	32693.5241056058
	2.6263	32755.40476287286
	2.6293499999999996	32815.48320898433
	2.6323999999999996	32873.67406727252
	2.6354499999999996	32929.90387375118
	2.6385	32984.114509522034
	2.64155	33036.266213150135
	2.6445999999999996	33086.33984515032
	2.6476499999999996	33134.33815981038
	2.6507	33180.2858645075
	2.6537499999999996	33224.228532464316
	2.6568	33266.23042715615
	2.65985	33306.37152442871
	2.6628999999999996	33344.744042090446
	2.66595	33381.448808754925
	2.6689999999999996	33416.591763783304
	2.67205	33450.28080848438
	2.6751	33482.62314505055
	2.6781499999999996	33513.72316113801
	2.6812	33543.68085528454
	2.68425	33572.590755458805
	2.6872999999999996	33600.541259077734
	2.69035	33627.61431403349
	2.6933999999999996	33653.885362058245
	2.6964499999999996	33679.42347386593
	2.6995	33704.29161655716
	2.7025499999999996	33728.547005512206
	2.7056	33752.24150395657
	2.70865	33775.42204293306
	2.7116999999999996	33798.13104227178
	2.71475	33820.40681934011
	2.7178	33842.283977114246
	2.7208500000000004	33863.793766612296
	2.7239	33884.96442126421
	2.72695	33905.82146254583
	2.73	33926.38797738757
	2.73305	33946.68486862396
	2.7361	33966.73108019415
	2.73915	33986.54379902612
	2.7422	34006.13863562895
	2.7452499999999995	34025.52978539086
	2.7483	34044.730172495874
	2.75135	34063.75157826595
	2.7544	34082.604755583925
	2.75745	34101.299530916716
	2.7605	34119.844895310205
	2.76355	34138.249085586096
	2.7666	34156.51965684492
	2.7696500000000004	34174.66354725754
	2.7727	34192.68713601279
	2.77575	34210.59629519865
	2.7788000000000004	34228.39643629628
	2.78185	34246.09255189483
	2.7849	34263.68925315767
	2.7879500000000004	34281.190803512975
	2.791	34298.60114898502
	2.79405	34315.92394553313
	2.7971000000000004	34333.16258372302
	2.80015	34350.32021101854
	2.8032000000000004	34367.39975194661
	2.80625	34384.40392636032
	2.8093	34401.33526600096
	2.8123500000000003	34418.19612953262
	2.8154	34434.98871620722
	2.8184500000000003	34451.71507830132
	2.8215000000000003	34468.3771324447
	2.82455	34484.97666995319
	2.8276000000000003	34501.51536626286
	2.83065	34517.99478955516
	2.8337	34534.4164086479
	2.8367500000000003	34550.78160022359
	2.8398	34567.09165545912
	2.84285	34583.34778611132
	2.8459000000000003	34599.55113010652
	2.84895	34615.70275668539
	2.8520000000000003	34631.803671135574
	2.8550500000000003	34647.85481915647
	2.8581	34663.857090883605
	2.8611500000000003	34679.81132460367
	2.8642	34695.71831018871
	2.8672500000000003	34711.5787922722
	2.8703000000000003	34727.39347318807
	2.87335	34743.16301569486
	2.8764000000000003	34758.88804550044
	2.8794500000000003	34774.5691536059
	2.8825	34790.206898482225
	2.8855500000000003	34805.80180809218
	2.8886	34821.35438177297
	2.89165	34836.865091986794
	2.8947000000000003	34852.334385952505
	2.89775	34867.76268716637
	2.9008000000000003	34883.15039682099
	2.9038500000000003	34898.49789512867
	2.9069000000000003	34913.8055425593
	2.9099500000000003	34929.073680995585
	2.9130000000000003	34944.30263481503
	2.9160500000000003	34959.492711901374
	2.9191000000000003	34974.6442045927
	2.9221500000000002	34989.75739056889
	2.9252000000000002	35004.832533684326
	2.9282500000000002	35019.86988474897
	2.9313000000000002	35034.86968226091
	2.9343500000000002	35049.83215309557
	2.9374000000000002	35064.75751315124
	2.94045	35079.6459679583
	2.9435000000000002	35094.49771325035
	2.9465500000000002	35109.31293550323
	2.9496	35124.091812440754
	2.95265	35138.83451351322
	2.9557	35153.54120034606
	2.95875	35168.212027164824
	2.9618	35182.847141194994
	2.96485	35197.44668303911
	2.9679	35212.01078703392
	2.97095	35226.53958158603
	2.974	35241.033189490576
	2.97705	35255.49172823198
	2.9801	35269.91531026702
	2.98315	35284.30404329507
	2.9862	35298.65803051149
	2.98925	35312.97737084856
	2.9923	35327.26215920391
	2.99535	35341.51248665586
	2.9984	35355.7284406686
	3.0014499999999997	35369.91010528551
	3.0045	35384.05756131353
	3.00755	35398.170886497304
	3.0105999999999997	35412.25015568435
	3.01365	35426.29544098253
	3.0166999999999997	35440.30681190839
	3.0197499999999997	35454.284335529315
	3.0228	35468.22807659709
	3.0258499999999997	35482.13809767587
	3.0288999999999997	35496.01445926328
	3.03195	35509.85721990546
	3.0349999999999997	35523.66643630699
	3.03805	35537.442163434134
	3.0411	35551.18445461469
	3.0441499999999997	35564.89336163125
	3.0472	35578.56893481121
	3.0502499999999997	35592.211223111895
	3.0533	35605.82027420135
	3.05635	35619.396134535586
	3.0593999999999997	35632.93884943191
	3.06245	35646.44846313873
	3.0655	35659.92501890232
	3.0685499999999997	35673.36855902955
	3.0716	35686.7791249488
	3.0746499999999997	35700.15675726689
	3.0776999999999997	35713.501495824
	3.08075	35726.813379745785
	3.0837999999999997	35740.09244749259
	3.08685	35753.33873690724
	3.0899	35766.55228525947
	3.09295	35779.733129289154
	3.096	35792.88130524698
	3.09905	35805.99684893327
	3.1021	35819.07979573551
	3.10515	35832.130180662745
	3.1082	35845.14803838005
	3.11125	35858.133403240005
	3.1143	35871.08630931346
	3.11735	35884.00679041828
	3.1204	35896.89488014748
	3.12345	35909.750611894946
	3.1264999999999996	35922.57401888099
	3.12955	35935.36513417592
	3.1326	35948.123990722874
	3.13565	35960.850621359285
	3.1387	35973.545058837604
	3.14175	35986.2073358447
	3.1448	35998.83748502058
	3.14785	36011.43553897586
	3.1509	36024.00153030891
	3.15395	36036.53549162139
	3.157	36049.037455533624
	3.16005	36061.50745469911
	3.1631	36073.94552181798
	3.16615	36086.351689649884
	3.1692	36098.72599102674
	3.17225	36111.068458863636
	3.1753	36123.379126170585
	3.17835	36135.65802606268
	3.1814	36147.90519176978
	3.18445	36160.12065664614
	3.1875	36172.3044541792
	3.19055	36184.456617997654
	3.1936	36196.57718187989
	3.19665	36208.66617976078
	3.1997	36220.72364573888
	3.20275	36232.7496140832
	3.2058	36244.74411923918
	3.20885	36256.70719583442
	3.2119	36268.63887868436
	3.21495	36280.53920279691
	3.218	36292.40820337776
	3.22105	36304.24591583433
	3.2241	36316.05237578027
	3.22715	36327.827619038864
	3.2302	36339.57168164672
	3.23325	36351.284599857514
	3.2363	36362.96641014412
	3.23935	36374.61714920202
	3.2424	36386.23685395183
	3.24545	36397.825561541154
	3.2485000000000004	36409.383309346995
	3.25155	36420.910134977676
	3.2546	36432.40607627441
	3.25765	36443.87117131259
	3.2607	36455.305458403476
	3.26375	36466.7089760949
	3.2668	36478.081763172704
	3.26985	36489.42385866107
	3.2729	36500.73530182352
	3.2759500000000004	36512.01613216314
	3.279	36523.266389423006
	3.2820500000000004	36534.48611358658
	3.2851	36545.67534487756
	3.28815	36556.83412376014
	3.2912000000000003	36567.96249093832
	3.29425	36579.06048735627
	3.2973000000000003	36590.12815419766
	3.3003500000000003	36601.16553288505
	3.3034	36612.17266507954
	3.3064500000000003	36623.14959268015
	3.3095	36634.09635782274
	3.31255	36645.013002879416
	3.3156000000000003	36655.899570457754
	3.31865	36666.75610339924
	3.3217	36677.582644778784
	3.3247500000000003	36688.37923790334
	3.3278	36699.14592631046
	3.3308500000000003	36709.882753767546
	3.3339000000000003	36720.58976426987
	3.33695	36731.26700203972
	3.3400000000000003	36741.91451152456
	3.34305	36752.53233739572
	3.3461000000000003	36763.12052454678
	3.3491500000000003	36773.67911809197
	3.3522	36784.20816336446
	3.3552500000000003	36794.70770591482
	3.3583000000000003	36805.177791509
	3.36135	36815.61846612688
	3.3644000000000003	36826.02977596019
	3.36745	36836.41176741077
	3.3705	36846.76448708884
	3.3735500000000003	36857.08798181072
	3.3766	36867.38229859724
	3.37965	36877.64748467169
	3.3827	36887.883587457625
	3.38575	36898.09065457718
	3.3888	36908.26873384861
	3.39185	36918.417873284816
	3.3949	36928.53812109071
	3.39795	36938.62952566129
	3.401	36948.692135579826
	3.40405	36958.72599961518
	3.4071	36968.73116672015
	3.41015	36978.70768602913
	3.4132	36988.65560685592
	3.41625	36998.57497869147
	3.4193	37008.465851202076
	3.42235	37018.32827422653
	3.4254	37028.16229777462
	3.4284499999999998	37037.967972024395
	3.4314999999999998	37047.74534732024
	3.43455	37057.494474170526
	3.4375999999999998	37067.21540324547
	3.4406499999999998	37076.90818537475
	3.4436999999999998	37086.57287154543
	3.4467499999999998	37096.2095128998
	3.4497999999999998	37105.81816073285
	3.4528499999999998	37115.398866490315
	3.4558999999999997	37124.95168176625
	3.4589499999999997	37134.476658300926
	3.462	37143.97384797857
	3.4650499999999997	37153.44330282507
	3.4681	37162.88507500582
	3.4711499999999997	37172.29921682349
	3.4741999999999997	37181.685780715736
	3.47725	37191.04481925301
	3.4802999999999997	37200.37638513647
	3.48335	37209.680531195634
	3.4864	37218.957310386206
	3.4894499999999997	37228.20677578777
	3.4925	37237.42898060192
	3.4955499999999997	37246.62397814981
	3.4985999999999997	37255.79182186999
	3.50165	37264.932565316325
	3.5046999999999997	37274.04626215583
	3.5077499999999997	37283.13296616647
	3.5108	37292.19273123507
	3.5138499999999997	37301.22561135511
	3.5169	37310.23166062457
	3.51995	37319.21093324397
	3.5229999999999997	37328.163483514196
	3.52605	37337.089365834276
	3.5290999999999997	37345.98863469942
	3.53215	37354.86134469893
	3.5352	37363.707550514126
	3.5382499999999997	37372.52730691616
	3.5413	37381.32066876422
	3.54435	37390.087691003384
	3.5473999999999997	37398.82842866235
	3.55045	37407.54293685184
	3.5534999999999997	37416.231270762364
	3.5565499999999997	37424.893485662134
	3.5596	37433.52963689534
	3.5626499999999997	37442.13977988007
	3.5657	37450.723970106235
	3.56875	37459.28226313373
	3.5717999999999996	37467.814714590655
	3.57485	37476.32138017114
	3.5779	37484.802315633395
	3.5809500000000005	37493.257576798234
	3.584	37501.687219546686
	3.58705	37510.091299818516
	3.5901	37518.46987361018
	3.59315	37526.82299697296
	3.5962	37535.150726011125
	3.59925	37543.45311688035
	3.6023	37551.7302257856
	3.6053499999999996	37559.982108979515
	3.6084	37568.20882276056
	3.61145	37576.41042347133
	3.6145	37584.58696749662
	3.61755	37592.73851126205
	3.6206	37600.86511123182
	3.62365	37608.96682390745
	3.6267	37617.04370582596
	3.6297500000000005	37625.09581355793
	3.6328	37633.12320370614
	3.63585	37641.125932903815
	3.6389	37649.10405781283
	3.64195	37657.057635122386
	3.645	37664.98672154696
	3.64805	37672.89137382515
	3.6511	37680.77164871772
	3.65415	37688.62760300621
	3.6572	37696.45929349126
	3.66025	37704.26677699119
	3.6633000000000004	37712.050110340344
	3.66635	37719.809350387535
	3.6694	37727.5445539946
	3.6724500000000004	37735.25577803496
	3.6755	37742.94307939193
	3.6785500000000004	37750.606514957355
	3.6816000000000004	37758.24614163018
	3.68465	37765.862016315106
	3.6877000000000004	37773.454195920676
	3.69075	37781.02273735845
	3.6938	37788.567697541104
	3.6968500000000004	37796.08913338151
	3.6999	37803.58710179075
	3.70295	37811.061659677354
	3.7060000000000004	37818.512863945456
	3.70905	37825.94077149367
	3.7121000000000004	37833.34543921378
	3.71515	37840.726923989256
	3.7182	37848.08528269409
	3.7212500000000004	37855.420572191426
	3.7243	37862.732849332286
	3.7273500000000004	37870.02217095421
	3.7304000000000004	37877.28859388014
	3.73345	37884.53217491714
	3.7365000000000004	37891.75297085505
	3.7395500000000004	37898.951038465195
	3.7426	37906.12643449953
	3.7456500000000004	37913.279215689035
	3.7487	37920.40943874266
	3.75175	37927.51716034631
	3.7548000000000004	37934.60243716138
	3.75785	37941.66532582392
	3.7609	37948.7058829431
	3.76395	37955.724165100466
	3.767	37962.72022884851
	3.77005	37969.69413070986
	3.7731	37976.64592717587
	3.77615	37983.575674705775
	3.7792	37990.4834297254
	3.78225	37997.36924862631
	3.7853	38004.23318776465
	3.78835	38011.07530346
	3.7913999999999994	38017.89565199449
	3.79445	38024.6942896118
	3.7975	38031.471272516035
	3.80055	38038.22665687076
	3.8036	38044.96049879801
	3.80665	38051.67285437739
	3.8097	38058.36377964496
	3.81275	38065.03333059242
	3.8158000000000003	38071.6815631661
	3.81885	38078.308533265874
	3.8219	38084.91429674467
	3.82495	38091.49890940698
	3.828	38098.06242700841
	3.83105	38104.60490525453
	3.8341	38111.12639980017
	3.83715	38117.62696624837
	3.8402	38124.10666014958
	3.84325	38130.565537000904
	3.8463	38137.003652245105
	3.8493500000000003	38143.42106126977
	3.8524	38149.817819406715
	3.85545	38156.19398193085
	3.8585000000000003	38162.549604059546
	3.86155	38168.88474095192
	3.8646000000000003	38175.19944770778
	3.8676500000000003	38181.493779367076
	3.8707	38187.767790909085
	3.8737500000000002	38194.021537251654
	3.8768	38200.25507325028
	3.87985	38206.4684536976
	3.8829000000000002	38212.66173332262
	3.88595	38218.83496678983
	3.889	38224.98820869869
	3.8920500000000002	38231.12151358278
	3.8951	38237.2349359091
	3.8981500000000002	38243.32853007756
	3.9012	38249.40235042007
	3.9042499999999998	38255.45645120005
	3.9073	38261.49088661162
	3.9103499999999998	38267.50571077904
	3.9134	38273.50097775603
	3.91645	38279.47674152523
	3.9194999999999998	38285.433055997324
	3.92255	38291.369975010755
	3.9256	38297.28755233076
	3.9286499999999998	38303.1858416491
	3.9317	38309.06489658317
	3.9347499999999997	38314.92477067568
	3.9377999999999997	38320.76551739378
	3.94085	38326.58719012874
	3.9438999999999997	38332.38984219532
	3.94695	38338.17352683111
	3.95	38343.93829719608
	3.9530499999999997	38349.68420637202
	3.9561	38355.41130736196
	3.9591499999999997	38361.11965308974
	3.9622	38366.809296399384
	3.9652499999999997	38372.48029005457
	3.9683	38378.132686738405
	3.9713499999999997	38383.76653905244
	3.9744	38389.381899516535
	3.9774499999999993	38394.97882056847
	3.9805	38400.557354563
	3.9835499999999997	38406.1175537719
	3.9865999999999997	38411.65947038316
	3.9896499999999997	38417.183156500665
	3.9927	38422.68866414375
	3.9957499999999997	38428.1760452467
	3.9988	38433.64535165834
	4.00185	38439.096635141716
	4.0049	38444.52994737345
	4.007949999999999	38449.94533994356
	4.011	38455.342864354796
	4.01405	38460.722572022496
	4.0171	38466.08451427406
	4.02015	38471.428742348515
	4.0232	38476.75530739628
	4.026249999999999	38482.06426047864
	4.0293	38487.35565256746
	4.032349999999999	38492.62953454473
	4.0354	38497.885957202445
	4.03845	38503.12497124188
	4.0415	38508.34662727353
	4.04455	38513.55097581676
	4.0476	38518.738067299244
	4.05065	38523.90795205692
	4.0537	38529.06068033342
	4.056749999999999	38534.19630227997
	4.0598	38539.31486795493
	4.06285	38544.41642732352
	4.0659	38549.501030257576
	4.06895	38554.568726535144
	4.072	38559.619565840236
	4.075049999999999	38564.65359776276
	4.0781	38569.670871797825
	4.08115	38574.67143734582
	4.0842	38579.655343711944
	4.08725	38584.6226401061
	4.0903	38589.57337564253
	4.09335	38594.50759933952
	4.0964	38599.425360119254
	4.09945	38604.32670680764
	4.1025	38609.211688133895
	4.10555	38614.08035273028
	4.1086	38618.9327491322
	4.11165	38623.76892577756
	4.1147	38628.58893100692
	4.11775	38633.39281306304
	4.1208	38638.18062009078
	4.12385	38642.95240013677
	4.1269	38647.70820114938
	4.12995	38652.44807097844
	4.133	38657.17205737511
	4.13605	38661.8802079916
	4.1391	38666.572570381
	4.14215	38671.24919199724
	4.1452	38675.91012019467
	4.14825	38680.55540222826
	4.1513	38685.18508525299
	4.15435	38689.79921632412
	4.157400000000001	38694.397842396706
	4.16045	38698.981010325646
	4.1635	38703.54876686548
	4.16655	38708.10115867014
	4.1696	38712.63823229299
	4.17265	38717.16003418669
	4.1757	38721.666610702916
	4.17875	38726.15800809222
	4.1818	38730.63427250412
	4.18485	38735.095449986824
	4.1879	38739.54158648725
	4.19095	38743.97272785056
	4.194	38748.38891982057
	4.19705	38752.79020803934
	4.2001	38757.17663804697
	4.20315	38761.54825528187
	4.206200000000001	38765.90510508039
	4.20925	38770.247232676695
	4.2123	38774.57468320294
	4.21535	38778.88750168891
	4.2184	38783.1857330622
	4.22145	38787.469422147915
	4.224500000000001	38791.73861366873
	4.22755	38795.993352244805
	4.2306	38800.23368239369
	4.23365	38804.459648530334
	4.2367	38808.671294966756
	4.23975	38812.86866591254
	4.2428	38817.051805474315
	4.24585	38821.22075765567
	4.248900000000001	38825.375566357645
	4.25195	38829.51627537799
	4.255000000000001	38833.642928411806
	4.25805	38837.755569050816
	4.2611	38841.85424078396
	4.26415	38845.938986997055
	4.2672	38850.00985097267
	4.27025	38854.06687589047
	4.273300000000001	38858.11010482681
	4.27635	38862.139580754985
	4.2794	38866.15534654501
	4.28245	38870.157444963814
	4.2855	38874.145918675014
	4.28855	38878.1208102392
	4.291600000000001	38882.08216211367
	4.29465	38886.03001665242
	4.297700000000001	38889.96441610641
	4.30075	38893.88540262326
	4.303800000000001	38897.79301824763
	4.30685	38901.68730492068
	4.3099	38905.56830448067
	4.31295	38909.43605866264
	4.316000000000001	38913.29060909849
	4.31905	38917.13199731684
	4.322100000000001	38920.96026474364
	4.32515	38924.775452701346
	4.3282	38928.57760240968
	4.33125	38932.366754985225
	4.3343	38936.14295144159
	4.33735	38939.906232689485
	4.3404	38943.65663953678
	4.343450000000001	38947.39421268838
	4.3465	38951.11899274638
	4.34955	38954.83102021033
	4.3526	38958.53033547673
	4.35565	38962.2169788396
	4.3587	38965.89099049026
	4.36175	38969.55241051751
	4.3648	38973.2012789077
	4.36785	38976.83763554452
	4.3709	38980.4615202094
	4.37395	38984.07297258141
	4.377	38987.67203223742
	4.38005	38991.25873865189
	4.3831	38994.83313119734
	4.38615	38998.39524914409
	4.3892	39001.94513166054
	4.392250000000001	39005.48281781304
	4.395299999999999	39009.008346566305
	4.39835	39012.521756782975
	4.4014	39016.023087224225
	4.40445	39019.51237654956
	4.4075	39022.98966331681
	4.410550000000001	39026.454985982564
	4.4136	39029.90838290194
	4.41665	39033.34989232867
	4.4197	39036.77955241546
	4.422750000000001	39040.19740121386
	4.4258	39043.60347667431
	4.42885	39046.9978166466
	4.4319	39050.380458879365
	4.43495	39053.751441020766
	4.438	39057.11080061828
	4.441050000000001	39060.458575118755
	4.444100000000001	39063.79480186875
	4.44715	39067.11951811444
	4.4502	39070.4327610018
	4.453250000000001	39073.73456757672
	4.4563	39077.02497478512
	4.459350000000001	39080.30401947291
	4.462400000000001	39083.571738386374
	4.46545	39086.828168172106
	4.4685	39090.073345376964
	4.471550000000001	39093.30730644865
	4.4746	39096.530087735344
	4.477650000000001	39099.741725486114
	4.4807	39102.94225585091
	4.48375	39106.13171488074
	4.4868	39109.31013852779
	4.489850000000001	39112.477562645516
	4.4929	39115.63402298869
	4.49595	39118.77955521387
	4.499	39121.91419487896
	4.50205	39125.037977443826
	4.5051	39128.15093827028
	4.5081500000000005	39131.25311262206
	4.5112000000000005	39134.34453566521
	4.51425	39137.42524246797
	4.5173	39140.49526800116
	4.5203500000000005	39143.55464713804
	4.5234	39146.6034146547
	4.5264500000000005	39149.64160523002
	4.5295000000000005	39152.66925344581
	4.53255	39155.68639378727
	4.5356	39158.69306064254
	4.5386500000000005	39161.68928830336
	4.5417000000000005	39164.675110965065
	4.5447500000000005	39167.65056272659
	4.5478	39170.61567759061
	4.5508500000000005	39173.57048946414
	4.5539	39176.515032158
	4.5569500000000005	39179.44933938737
	4.5600000000000005	39182.37344477198
	4.56305	39185.28738183599
	4.5661	39188.19118400841
	4.5691500000000005	39191.08488462305
	4.5722	39193.968516918714
	4.5752500000000005	39196.842114039566
	4.5783000000000005	39199.70570903496
	4.58135	39202.55933485975
	4.5844	39205.40302437451
	4.5874500000000005	39208.23681034551
	4.5905	39211.06072544515
	4.5935500000000005	39213.87480225174
	4.5966000000000005	39216.67907324997
	4.59965	39219.47357083107
	4.6027	39222.25832729264
	4.6057500000000005	39225.03337483922
	4.6088000000000005	39227.79874558218
	4.6118500000000004	39230.55447153993
	4.6149	39233.30058463826
	4.61795	39236.03711671028
	4.6209999999999996	39238.76409949658
	4.62405	39241.481564645605
	4.6271	39244.189543713735
	4.6301499999999995	39246.88806816524
	4.6331999999999995	39249.57716937278
	4.63625	39252.25687861732
	4.6393	39254.92722708847
	4.64235	39257.588245884406
	4.6454	39260.239966012465
	4.64845	39262.88241838878
	4.6514999999999995	39265.515633838906
	4.65455	39268.13964309785
	4.6576	39270.754476809976
	4.66065	39273.360165529586
	4.6637	39275.956739720896
	4.66675	39278.54422975816
	4.6697999999999995	39281.12266592593
	4.67285	39283.69207841915
	4.6759	39286.25249734356
	4.67895	39288.803952715476
	4.6819999999999995	39291.346474462276
	4.68505	39293.88009242255
	4.6880999999999995	39296.40483634613
	4.69115	39298.920735894324
	4.6942	39301.427820640136
	4.6972499999999995	39303.926120068536
	4.7002999999999995	39306.41566357635
	4.70335	39308.89648047264
	4.7064	39311.36859997906
	4.70945	39313.83205122955
	4.7125	39316.28686327089
	4.71555	39318.73306506284
	4.7185999999999995	39321.17068547826
	4.7216499999999995	39323.59975330326
	4.7247	39326.02029723736
	4.72775	39328.432345893845
	4.7308	39330.83592779969
	4.7338499999999994	39333.23107139601
	4.7369	39335.617805038
	4.739949999999999	39337.99615699534
	4.743	39340.366155452124
	4.74605	39342.7278285073
	4.749099999999999	39345.08120417471
	4.752149999999999	39347.42631038319
	4.7552	39349.76317497702
	4.758249999999999	39352.09182571586
	4.7613	39354.4122902751
	4.76435	39356.72459624581
	4.767399999999999	39359.02877113524
	4.770449999999999	39361.324842366834
	4.7735	39363.6128372803
	4.776549999999999	39365.892783132054
	4.7796	39368.16470709517
	4.78265	39370.42863625987
	4.785699999999999	39372.684597633175
	4.788749999999999	39374.93261813973
	4.7918	39377.17272462159
	4.79485	39379.40494383835
	4.7979	39381.62930246774
	4.800949999999999	39383.84582710539
	4.804	39386.05454426522
	4.807049999999999	39388.25548037945
	4.8101	39390.44866179925
	4.81315	39392.634114794324
	4.816199999999999	39394.8118655534
	4.819249999999999	39396.981940184516
	4.8223	39399.14436471501
	4.82535	39401.29916509167
	4.8284	39403.446367181255
	4.83145	39405.58599677029
	4.8345	39407.71807956553
	4.837549999999999	39409.8426411939
	4.8406	39411.95970720298
	4.84365	39414.0693030609
	4.8467	39416.171454156734
	4.84975	39418.26618580063
	4.8528	39420.35352322395
	4.855849999999999	39422.43349157952
	4.8589	39424.50611594174
	4.86195	39426.57142130686
	4.865	39428.62943259312
	4.868049999999999	39430.680174640984
	4.8711	39432.72367221329
	4.874149999999999	39434.75994999535
	4.8772	39436.78903259537
	4.88025	39438.81094454435
	4.883299999999999	39440.82571029658
	4.886349999999999	39442.83335422949
	4.8894	39444.83390064424
	4.89245	39446.827373765394
	4.8955	39448.81379774166
	4.89855	39450.793196645674
	4.9016	39452.76559447443
	4.904649999999999	39454.73101514929
	4.9077	39456.68948251624
	4.91075	39458.641020346084
	4.9138	39460.58565233479
	4.91685	39462.52340210335
	4.9199	39464.454293198214
	4.92295	39466.37834909133
	4.926	39468.29559318049
	4.92905	39470.20604878944
	4.932100000000001	39472.10973916804
	4.935149999999999	39474.006687492416
	4.9382	39475.89691686534
	4.94125	39477.780450316146
	4.9443	39479.65731080107
	4.94735	39481.527521203505
	4.9504	39483.39110433411
	4.953449999999999	39485.24808293079
	4.9565	39487.098479659355
	4.95955	39488.94231711324
	4.9626	39490.77961781394
	4.96565	39492.61040421121
	4.9687	39494.43469868306
	4.971749999999999	39496.25252353618
	4.9748	39498.06390100592
	4.97785	39499.868853256645
	4.9809	39501.66740238175
	4.98395	39503.45957040402
	4.987	39505.24537927573
	4.99005	39507.02485087871
	4.9931	39508.79800702487
	4.99615	39510.56486945594
	4.999200000000001	39512.325459844025
	5.002249999999999	39514.07979979165
	5.0053	39515.82791083184
	5.00835	39517.569814428454
	5.0114	39519.30553197638
	5.01445	39521.03508480158
	5.0175	39522.75849416143
	5.02055	39524.4757812447
	5.0236	39526.18696717205
	5.02665	39527.892072995855
	5.029700000000001	39529.59111970064
	5.03275	39531.284128203195
	5.0358	39532.97111935272
	5.03885	39534.65211393103
	5.0419	39536.32713265275
	5.04495	39537.9961961655
	5.048000000000001	39539.659325050015
	5.05105	39541.31653982052
	5.0541	39542.96786092449
	5.05715	39544.61330874343
	5.0602	39546.25290359257
	5.06325	39547.88666572117
	5.066300000000001	39549.51461531286
	5.069349999999999	39551.136772485566
	5.0724	39552.75315729197
	5.07545	39554.363789719464
	5.0785	39555.968689690395
	5.08155	39557.567877062334
	5.0846	39559.16137162807
	5.08765	39560.74919311609
	5.0907	39562.331361190314
	5.09375	39563.90789545077
	5.0968	39565.478815433395
	5.09985	39567.04414061035
	5.1029	39568.60389039022
	5.10595	39570.15808411818
	5.109	39571.70674107623
	5.11205	39573.24988048311
	5.1151	39574.78752149487
	5.118150000000001	39576.31968320471
	5.121199999999999	39577.84638464333
	5.12425	39579.36764477916
	5.1273	39580.883482518286
	5.13035	39582.39391670487
	5.1334	39583.89896612121
	5.13645	39585.398649488045
	5.139499999999999	39586.892985464445
	5.14255	39588.3819926483
	5.1456	39589.86568957632
	5.14865	39591.34409472434
	5.1517	39592.81722650722
	5.15475	39594.285103279326
	5.157799999999999	39595.747743334534
	5.16085	39597.2051649066
	5.1639	39598.65738616891
	5.16695	39600.10442523513
	5.17	39601.546300159105
	5.17305	39602.98302893512
	5.1761	39604.414629498024
	5.17915	39605.841119723365
	5.1822	39607.26251742778
	5.185250000000001	39608.67884036884
	5.188299999999999	39610.0901062455
	5.19135	39611.49633269809
	5.1944	39612.897537308614
	5.19745	39614.29373760073
	5.2005	39615.6849510402
	5.20355	39617.07119503482
	5.2066	39618.45248693469
	5.20965	39619.82884403231
	5.2127	39621.20028356284
	5.215750000000001	39622.5668227043
	5.2188	39623.92847857757
	5.22185	39625.28526824664
	5.2249	39626.63720871891
	5.22795	39627.98431694501
	5.231	39629.32660981953
	5.234050000000001	39630.66410418049
	5.2371	39631.996816810075
	5.24015	39633.32476443461
	5.2432	39634.647963724485
	5.24625	39635.966431294815
	5.2493	39637.28018370508
	5.252350000000001	39638.5892374597
	5.255399999999999	39639.89360900799
	5.25845	39641.19331474426
	5.2615	39642.48837100828
	5.26455	39643.778794085054
	5.2676	39645.064600205274
	5.27065	39646.345805545396
	5.2737	39647.62242622768
	5.27675	39648.89447832064
	5.2798	39650.16197783881
	5.282850000000001	39651.424940743294
	5.2859	39652.683382941614
	5.28895	39653.93732028812
	5.292	39655.18676858394
	5.29505	39656.431743577305
	5.2981	39657.67226096359
	5.301150000000001	39658.908336385575
	5.304200000000001	39660.139985433474
	5.30725	39661.36722364521
	5.3103	39662.59006650649
	5.313350000000001	39663.808529451075
	5.3164	39665.02262786085
	5.319450000000001	39666.23237706587
	5.3225	39667.43779234483
	5.32555	39668.63888892487
	5.3286	39669.83568198198
	5.331650000000001	39671.02818664107
	5.3347	39672.21641797604
	5.33775	39673.400391010146
	5.3408	39674.580120715895
	5.34385	39675.755622015415
	5.3469	39676.92690978046
	5.349950000000001	39678.093998832665
	5.353	39679.25690394368
	5.35605	39680.41563983522
	5.3591	39681.57022117938
	5.36215	39682.72066259873
	5.3652	39683.866978666265
	5.368250000000001	39685.009183905975
	5.371300000000001	39686.147292792535
	5.37435	39687.28131975187
	5.3774	39688.411279160966
	5.380450000000001	39689.5371853482
	5.3835	39690.6590525935
	5.386550000000001	39691.77689512838
	5.3896	39692.890727136255
	5.39265	39694.00056275233
	5.3957	39695.10641606409
	5.398750000000001	39696.20830111116
	5.401800000000001	39697.30623188552
	5.404850000000001	39698.400222331824
	5.4079	39699.490286347296
	5.410950000000001	39700.576437782096
	5.414	39701.658690439246
	5.417050000000001	39702.737058075014
	5.420100000000001	39703.81155439881
	5.42315	39704.88219307358
	5.4262	39705.94898771582
	5.429250000000001	39707.011951895605
	5.4323	39708.071099137
	5.435350000000001	39709.12644291802
	5.438400000000001	39710.17799667078
	5.44145	39711.2257737817
	5.4445	39712.26978759171
	5.447550000000001	39713.31005139611
	5.4506	39714.34657844509
	5.4536500000000006	39715.3793819436
	5.4567	39716.40847505159
	5.45975	39717.43387088413
	5.4628	39718.4555825116
	5.4658500000000005	39719.47362295974
	5.4689000000000005	39720.4880052099
	5.4719500000000005	39721.49874219909
	5.475	39722.505846820146
	5.47805	39723.50933192183
	5.4811	39724.50921030915
	5.48415	39725.50549474318
	5.4872000000000005	39726.4981979415
	5.4902500000000005	39727.48733257817
	5.4933	39728.47291128391
	5.49635	39729.454946646205
	5.4994000000000005	39730.433451209596
	5.50245	39731.408437475504
	5.5055000000000005	39732.379917902705
	5.50855	39733.347904907234
	5.5116	39734.31241086258
	5.51465	39735.27344809999
	5.5177000000000005	39736.23102890822
	5.52075	39737.1851655341
	5.5238	39738.13587018242
	5.52685	39739.083155016066
	5.5299	39740.0270321562
	5.53295	39740.96751368239
	5.5360000000000005	39741.9046116329
	5.53905	39742.83833800447
	5.5421	39743.76870475268
	5.54515	39744.69572379218
	5.5482	39745.61940699651
	5.55125	39746.53976619854
	5.5543000000000005	39747.45681319045
	5.5573500000000005	39748.37055972377
	5.5604	39749.28101750976
	5.56345	39750.18819821933
	5.5665000000000004	39751.092113483275
	5.56955	39751.99277489225
	5.5726	39752.89019399719
	5.5756499999999996	39753.784382309095
	5.5786999999999995	39754.67535129946
	5.5817499999999995	39755.563112400225
	5.5848	39756.447677003795
	5.58785	39757.3290564636
	5.5909	39758.207262093696
	5.5939499999999995	39759.082305169235
	5.597	39759.954196926505
	5.6000499999999995	39760.82294856291
	5.6031	39761.688571237406
	5.60615	39762.551076070275
	5.6091999999999995	39763.41047414354
	5.6122499999999995	39764.26677650094
	5.6153	39765.11999414794
	5.6183499999999995	39765.97013805222
	5.6214	39766.81721914341
	5.62445	39767.66124831342
	5.6274999999999995	39768.5022364165
	5.6305499999999995	39769.340194269374
	5.6336	39770.17513265142
	5.6366499999999995	39771.00706230472
	5.6397	39771.8359939341
	5.6427499999999995	39772.661938207464
	5.6457999999999995	39773.48490575579
	5.6488499999999995	39774.304907173166
	5.6519	39775.121953017035
	5.65495	39775.936053808364
	5.658	39776.747220031575
	5.6610499999999995	39777.555462134886
	5.6641	39778.360790530154
	5.6671499999999995	39779.163215593304
	5.6702	39779.96274766413
	5.67325	39780.75939704673
	5.6762999999999995	39781.55317400943
	5.6793499999999995	39782.344088784885
	5.6824	39783.13215157026
	5.68545	39783.917372527365
	5.6885	39784.699761782744
	5.69155	39785.47932942777
	5.6946	39786.25608551883
	5.697649999999999	39787.030040077225
	5.7007	39787.80120308966
	5.70375	39788.56958450799
	5.7068	39789.33519424954
	5.709849999999999	39790.09804219723
	5.7129	39790.8581381995
	5.715949999999999	39791.61549207065
	5.719	39792.37011359076
	5.72205	39793.12201250605
	5.7251	39793.871198528606
	5.728149999999999	39794.61768133685
	5.7312	39795.36147057564
	5.734249999999999	39796.102575856006
	5.7373	39796.841006755676
	5.74035	39797.57677281901
	5.743399999999999	39798.309883557085
	5.746449999999999	39799.04034844791
	5.7495	39799.768176936435
	5.75255	39800.49337843465
	5.7556	39801.21596232177
	5.75865	39801.935937944385
	5.7617	39802.65331461639
	5.764749999999999	39803.36810161933
	5.7678	39804.08030820218
	5.77085	39804.7899435818
	5.7739	39805.49701694291
	5.77695	39806.20153743804
	5.78	39806.90351418787
	5.78305	39807.602956281255
	5.7861	39808.29987277531
	5.78915	39808.9942726954
	5.792200000000001	39809.68616503547
	5.795249999999999	39810.375558758074
	5.7983	39811.06246279442
	5.80135	39811.74688604442
	5.8044	39812.428837376996
	5.80745	39813.108325630004
	5.8105	39813.785359610396
	5.813549999999999	39814.459948094314
	5.8166	39815.13209982736
	5.81965	39815.80182352419
	5.8227	39816.469127869386
	5.82575	39817.13402151683
	5.8288	39817.79651309026
	5.831849999999999	39818.45661118319
	5.8349	39819.114324359005
	5.83795	39819.76966115119
	5.841	39820.422630063265
	5.84405	39821.07323956903
	5.8471	39821.721498112514
	5.85015	39822.36741410831
	5.8532	39823.010995941266
	5.85625	39823.652251967025
	5.8593	39824.291190511954
	5.862349999999999	39824.927819873155
	5.865399999999999	39825.562148318655
	5.86845	39826.194184087435
	5.8715	39826.823935389635
	5.87455	39827.451410406626
	5.8776	39828.07661729092
	5.88065	39828.699564166585
	5.883699999999999	39829.32025912901
	5.88675	39829.93871024536
	5.8898	39830.554925554294
	5.89285	39831.168913066336
	5.895899999999999	39831.78068076384
	5.89895	39832.39023660108
	5.901999999999999	39832.997588504564
	5.90505	39833.6027443727
	5.9081	39834.20571207629
	5.91115	39834.80649945844
	5.914199999999999	39835.405114334746
	5.91725	39836.00156449311
	5.920299999999999	39836.59585769432
	5.92335	39837.18800167165
	5.9264	39837.7780041314
	5.929449999999999	39838.36587275248
	5.932499999999999	39838.95161518698
	5.93555	39839.53523906005
	5.9386	39840.11675196995
	5.94165	39840.696161488144
	5.9447	39841.273475159585
	5.94775	39841.848700502516
	5.950799999999999	39842.42184500884
	5.95385	39842.992916143885
	5.9569	39843.56192134688
	5.95995	39844.12886803073
	5.963	39844.69376358227
	5.96605	39845.25661536225
	5.9691	39845.81743070558
	5.97215	39846.37621692116
	5.9752	39846.932981292266
	5.978250000000001	39847.48773107642
	5.981299999999999	39848.04047350561
	5.98435	39848.591215786204
	5.9874	39849.139965099224
	5.99045	39849.68672860044
	5.9935	39850.23151342021
	5.99655	39850.774326663886
	5.999599999999999	39851.31517541162
	6.00265	39851.85406671862
	6.0057	39852.39100761521
	6.00875	39852.9260051068
	6.0118	39853.45906617427
	6.01485	39853.99019777358
	6.017899999999999	39854.51940683636
	6.02095	39855.04670026964
	6.024	39855.57208495597
	6.02705	39856.09556775374
	6.0301	39856.617155497006
	6.03315	39857.136854995726
	6.0362	39857.65467303573
	6.03925	39858.17061637887
	6.0423	39858.68469176317
	6.045350000000001	39859.196905902696
	6.048399999999999	39859.70726548791
	6.05145	39860.215777185476
	6.0545	39860.72244763861
	6.05755	39861.22728346693
	6.0606	39861.73029126661
	6.06365	39862.231477610556
	6.0667	39862.73084904844
	6.06975	39863.22841210664
	6.0728	39863.7241732885
	6.075850000000001	39864.21813907441
	6.0789	39864.71031592161
	6.08195	39865.20071026468
	6.085	39865.68932851532
	6.08805	39866.17617706249
	6.0911	39866.66126227261
	6.094150000000001	39867.14459048949
	6.0972	39867.626168034425
	6.10025	39868.10600120637
	6.1033	39868.58409628195
	6.10635	39869.060459515546
	6.1094	39869.53509713932
	6.112450000000001	39870.008015363324
	6.115499999999999	39870.47922037573
	6.11855	39870.948718342624
	6.1216	39871.41651540829
	6.12465	39871.882617695206
	6.1277	39872.34703130408
	6.130750000000001	39872.80976231413
	6.1338	39873.27081678278
	6.13685	39873.730200746155
	6.1399	39874.187920218865
	6.142950000000001	39874.6439811942
	6.146	39875.098389644096
	6.14905	39875.55115151949
	6.1521	39876.002272749996
	6.15515	39876.45175924421
	6.1582	39876.89961688988
	6.161250000000001	39877.34585155356
	6.164300000000001	39877.79046908126
	6.16735	39878.23347529814
	6.1704	39878.67487600857
	6.173450000000001	39879.11467699638
	6.1765	39879.552884024786
	6.179550000000001	39879.98950283663
	6.1826	39880.42453915429
	6.18565	39880.857998679676
	6.1887	39881.289887094674
	6.191750000000001	39881.72021006077
	6.1948	39882.14897321942
	6.197850000000001	39882.57618219196
	6.2009	39883.001842579804
	6.20395	39883.42595996437
	6.207	39883.84853990724
	6.210050000000001	39884.26958795026
	6.2131	39884.68910961555
	6.21615	39885.107110405515
	6.2192	39885.52359580304
	6.22225	39885.93857127148
	6.2253	39886.35204225473
	6.228350000000001	39886.76401417733
	6.231400000000001	39887.17449244454
	6.23445	39887.583482442285
	6.2375	39887.990989537415
	6.24055	39888.39701907759
	6.2436	39888.801576391474
	6.24665	39889.20466678873
	6.2497	39889.60629556012
	6.25275	39890.00646797757
	6.2558	39890.40518929418
	6.25885	39890.80246474434
	6.261900000000001	39891.19829954382
	6.26495	39891.59269888989
	6.268	39891.98566796107
	6.27105	39892.37721191759
	6.2741	39892.767335901335
	6.27715	39893.15604503561
	6.280200000000001	39893.54334442584
	6.28325	39893.929239158795
	6.2863	39894.31373430355
	6.28935	39894.696834910654
	6.2924	39895.07854601309
	6.29545	39895.458872625575
	6.298500000000001	39895.837819745066
	6.301549999999999	39896.215392350634
	6.3046	39896.59159540366
	6.30765	39896.96643384776
	6.3107	39897.33991260893
	6.31375	39897.712036595614
	6.3168	39898.08281069869
	6.31985	39898.452239791586
	6.3229	39898.82032873041
	6.32595	39899.18708235377
	6.329000000000001	39899.55250548317
	6.33205	39899.916602922836
	6.3351	39900.27937945979
	6.33815	39900.64083986401
	6.3412	39901.00098888848
	6.34425	39901.35983126906
	6.347300000000001	39901.71737172482
	6.350350000000001	39902.07361495806
	6.3534	39902.42856565399
	6.35645	39902.782228481294
	6.359500000000001	39903.13460809205
	6.36255	39903.48570912141
	6.365600000000001	39903.83553618825
	6.36865	39904.184093894844
	6.3717	39904.531386826915
	6.37475	39904.877419553995
	6.377800000000001	39905.222196629045
	6.38085	39905.565722588944
	6.383900000000001	39905.90800195427
	6.38695	39906.249039229384
	6.39	39906.58883890264
	6.39305	39906.92740544627
	6.396100000000001	39907.26474331657
	6.39915	39907.60085695381
	6.4022	39907.93575078244
	6.40525	39908.269429211054
	6.4083	39908.6018966325
	6.41135	39908.933157423904
	6.4144000000000005	39909.26321594669
	6.4174500000000005	39909.59207654674
	6.4205	39909.9197435543
	6.42355	39910.24622128419
	6.4266000000000005	39910.57151403571
	6.42965	39910.895626092926
	6.4327000000000005	39911.21856172432
	6.43575	39911.540325183276
	6.4388	39911.86092070796
	6.44185	39912.18035252117
	6.4449000000000005	39912.498624830856
	6.4479500000000005	39912.815741829705
	6.4510000000000005	39913.13170769546
	6.45405	39913.44652659077
	6.4571000000000005	39913.760202663616
	6.46015	39914.07274004695
	6.4632000000000005	39914.38414285886
	6.4662500000000005	39914.6944152029
	6.4693	39915.00356116771
	6.47235	39915.311584827374
	6.4754000000000005	39915.618490241395
	6.47845	39915.92428145466
	6.4815000000000005	39916.228962497604
	6.4845500000000005	39916.53253738621
	6.4876	39916.83501012203
	6.49065	39917.13638469235
	6.4937000000000005	39917.436665070054
	6.49675	39917.73585521388
	6.4998000000000005	39918.033959068256
	6.50285	39918.33098056366
	6.5059	39918.62692361627
	6.50895	39918.92179212832
	6.5120000000000005	39919.215589988
	6.5150500000000005	39919.50832106967
	6.5181000000000004	39919.799989233616
	6.52115	39920.090598326366
	6.5242	39920.38015218074
	6.5272499999999996	39920.66865461561
	6.5303	39920.95610943631
	6.53335	39921.24252043442
	6.5363999999999995	39921.527891387974
	6.5394499999999995	39921.81222606144
	6.5425	39922.09552820571
	6.54555	39922.37780155834
	6.5486	39922.65904984336
	6.55165	39922.93927677143
	6.5547	39923.21848603998
	6.5577499999999995	39923.49668133306
	6.5608	39923.77386632156
	6.56385	39924.05004466321
	6.5669	39924.325220002494
	6.56995	39924.59939597094
	6.573	39924.87257618698
	6.5760499999999995	39925.14476425601
	6.5791	39925.41596377047
	6.58215	39925.68617831009
	6.5852	39925.95541144148
	6.5882499999999995	39926.223666718484
	6.5913	39926.49094768235
	6.5943499999999995	39926.757257861515
	6.5974	39927.0226007716
	6.60045	39927.28697991578
	6.6034999999999995	39927.55039878457
	6.6065499999999995	39927.81286085593
	6.6096	39928.07436959536
	6.61265	39928.334928455806
	6.6157	39928.594540877915
	6.61875	39928.85321028998
	6.6217999999999995	39929.110940107785
	6.6248499999999995	39929.36773373509
	6.6278999999999995	39929.62359456323
	6.63095	39929.878525971406
	6.634	39930.13253132667
	6.63705	39930.38561398401
	6.6400999999999994	39930.63777728625
	6.64315	39930.889024564276
	6.646199999999999	39931.13935913697
	6.64925	39931.38878431129
	6.6523	39931.637303382195
	6.655349999999999	39931.884919633
	6.658399999999999	39932.13163633501
	6.66145	39932.37745674784
	6.664499999999999	39932.62238411947
	6.66755	39932.866421686
	6.6706	39933.10957267201
	6.673649999999999	39933.351840290474
	6.676699999999999	39933.59322774275
	6.67975	39933.83373821882
	6.682799999999999	39934.073374896914
	6.68585	39934.3121409441
	6.688899999999999	39934.5500395159
	6.691949999999999	39934.7870737565
	6.694999999999999	39935.023246798795
	6.69805	39935.2585617644
	6.7011	39935.49302176366
	6.70415	39935.72662989568
	6.707199999999999	39935.95938924859
	6.71025	39936.19130289917
	6.713299999999999	39936.422373913345
	6.71635	39936.65260534572
	6.7194	39936.88200024017
	6.722449999999999	39937.1105616295
	6.725499999999999	39937.33829253557
	6.72855	39937.565195969335
	6.7316	39937.79127493106
	6.73465	39938.01653240995
	6.7377	39938.24097138473
	6.74075	39938.46459482316
	6.743799999999999	39938.687405682416
	6.74685	39938.90940690898
	6.7499	39939.13060143878
	6.75295	39939.35099219709
	6.756	39939.57058209864
	6.75905	39939.78937404781
	6.762099999999999	39940.007370938285
	6.76515	39940.22457565345
	6.7682	39940.44099106635
	6.77125	39940.65662003951
	6.774299999999999	39940.871465425254
	6.77735	39941.0855300657
	6.780399999999999	39941.29881679248
	6.78345	39941.51132842723
	6.7865	39941.72306778141
	6.789549999999999	39941.93403765615
	6.792599999999999	39942.144240842696
	6.79565	39942.353680122134
	6.7987	39942.56235826551
	6.80175	39942.77027803394
	6.8048	39942.977442178424
	6.80785	39943.18385344032
	6.810899999999999	39943.38951455084
	6.81395	39943.5944282315
	6.817	39943.798597193876
	6.82005	39944.00202413988
	6.8231	39944.20471176162
	6.82615	39944.40666274149
	6.8292	39944.607879752235
	6.83225	39944.808365456905
	6.8353	39945.008122509054
	6.838350000000001	39945.20715355254
	6.841399999999999	39945.40546122169
	6.84445	39945.603048141435
	6.8475	39945.79991692716
	6.85055	39945.99607018475
	6.8536	39946.191510510835
	6.85665	39946.386240492524
	6.859699999999999	39946.580262707685
	6.86275	39946.773579724824
	6.8658	39946.96619410325
	6.86885	39947.15810839296
	6.8719	39947.349325134855
	6.87495	39947.53984686042
	6.877999999999999	39947.729676092305
	6.88105	39947.918815343866
	6.8841	39948.10726711942
	6.88715	39948.29503391427
	6.8902	39948.48211821474
	6.89325	39948.66852249803
	6.8963	39948.854249232594
	6.89935	39949.03930087778
	6.9024	39949.22367988427
	6.905450000000001	39949.40738869365
	6.908499999999999	39949.59042973888
	6.91155	39949.772805444074
	6.9146	39949.95451822452
	6.91765	39950.135570486935
	6.9207	39950.31596462913
	6.92375	39950.49570304051
	6.9268	39950.67478810165
	6.92985	39950.85322218463
	6.9329	39951.03100765281
	6.935950000000001	39951.20814686126
	6.939	39951.38464215631
	6.94205	39951.560495875965
	6.9451	39951.73571034966
	6.94815	39951.91028789854
	6.9512	39952.084230835324
	6.954250000000001	39952.25754146425
	6.9573	39952.430222081355
	6.96035	39952.60227497446
	6.9634	39952.77370242284
	6.96645	39952.94450669784
	6.9695	39953.11469006241
	6.972550000000001	39953.284254771286
	6.975599999999999	39953.453203071236
	6.97865	39953.62153720083
	6.9817	39953.78925939043
	6.98475	39953.95637186247
	6.9878	39954.12287683133
	6.99085	39954.2887765033
	6.9939	39954.454073076784
	6.99695	39954.618768742235
	7.0	39954.78286568216
end


poten 7^1Sigma 
name '7^1Sigma'
symmetry +
lambda 0
mult 1
type  grid
values
	0.9	98737.60218516026
	0.90305	98063.95054284233
	0.9061	97396.1080850843
	0.90915	96734.02917059099
	0.9122	96077.66850290414
	0.91525	95426.98112784082
	0.9183	94781.92243095308
	0.92135	94142.44813501113
	0.9244	93508.51429749795
	0.92745	92880.07730812399
	0.9305	92257.09388636162
	0.93355	91639.5210790004
	0.9366000000000001	91027.31625771428
	0.9396500000000001	90420.43711665136
	0.9427000000000001	89818.8416700361
	0.9457500000000001	89222.48824979844
	0.9488000000000001	88631.33550321142
	0.9518500000000001	88045.34239055042
	0.9549000000000001	87464.46818276703
	0.9579500000000001	86888.67245918399
	0.9610000000000001	86317.91510520347
	0.9640500000000001	85752.15631003384
	0.9671	85191.35656443374
	0.9701500000000001	84635.4766584711
	0.9732	84084.47767929835
	0.9762500000000001	83538.32100894667
	0.9793	82996.96832213673
	0.9823500000000001	82460.38158409804
	0.9853999999999999	81928.52304841611
	0.98845	81401.355254886
	0.9914999999999999	80878.84102738583
	0.99455	80360.94347176616
	0.9976	79847.62597375178
	1.00065	79338.85219686283
	1.0037	78834.5860803492
	1.00675	78334.79183714076
	1.0098	77839.43395181079
	1.01285	77348.47717855824
	1.0159	76861.88653919895
	1.01895	76379.62732118186
	1.022	75901.66507560674
	1.02505	75427.96561526354
	1.0281	74958.49501269122
	1.03115	74493.21959824026
	1.0342	74032.10595815472
	1.03725	73575.1209326718
	1.0403	73122.23161412725
	1.04335	72673.40534508342
	1.0464	72228.60971646346
	1.04945	71787.81256570581
	1.0525	71350.98197492768
	1.05555	70918.08626910317
	1.0586	70489.09401425722
	1.0616500000000002	70063.97401566806
	1.0647	69642.69531608986
	1.0677500000000002	69225.2271939788
	1.0708	68811.5391617445
	1.0738500000000002	68401.60096400148
	1.0769	67995.38257584372
	1.07995	67592.85420112636
	1.083	67193.98627076144
	1.08605	66798.74944102652
	1.0891	66407.1145918871
	1.09215	66019.05282532633
	1.0952	65634.53546369496
	1.09825	65253.53404806597
	1.1013	64876.020336605485
	1.10435	64501.96630295471
	1.1074	64131.34413462396
	1.11045	63764.12623139779
	1.1135	63400.28520375291
	1.11655	63039.79387128642
	1.1196000000000002	62682.6252611587
	1.1226500000000001	62328.75260654214
	1.1257000000000001	61978.149345087884
	1.1287500000000001	61630.789117398985
	1.1318000000000001	61286.64576551698
	1.1348500000000001	60945.69333141983
	1.1379000000000001	60607.90605552895
	1.1409500000000001	60273.25837522975
	1.1440000000000001	59941.72492340221
	1.1470500000000001	59613.28052696121
	1.1501000000000001	59287.900205408754
	1.1531500000000001	58965.559169396314
	1.1562000000000001	58646.232819298726
	1.1592500000000001	58329.896743797464
	1.1622999999999999	58016.52671847498
	1.16535	57706.09870441913
	1.1683999999999999	57398.58884683825
	1.17145	57093.97347368585
	1.1744999999999999	56792.22909429639
	1.17755	56493.33239803048
	1.1806	56197.26025292959
	1.18365	55903.9897043822
	1.1867	55613.49797379781
	1.18975	55325.76245729259
	1.1928	55040.76072438371
	1.19585	54758.47051669402
	1.1989	54478.869746664524
	1.20195	54201.936496278795
	1.205	53927.64901579566
	1.20805	53655.985722490455
	1.2111	53386.92519940688
	1.21415	53120.44619411726
	1.2172	52856.527617493164
	1.22025	52595.148542482944
	1.2233	52336.28820289979
	1.22635	52079.92599221968
	1.2294	51826.04146238497
	1.23245	51574.61432262092
	1.2355	51325.62443825786
	1.23855	51079.051829562726
	1.2416	50834.876670580554
	1.24465	50593.079287982735
	1.2477	50353.64015992613
	1.25075	50116.53991491653
	1.2538	49881.75933068532
	1.25685	49649.2793330718
	1.2599	49419.080994913595
	1.26295	49191.145534945696
	1.266	48965.45431670902
	1.26905	48741.98884746406
	1.2721	48520.73077711655
	1.27515	48301.6618971462
	1.2782	48084.764139548104
	1.28125	47870.019575778955
	1.2843	47657.4104157122
	1.28735	47446.9190066001
	1.2904	47238.52783204512
	1.29345	47032.21951097649
	1.2965	46827.97679663677
	1.29955	46625.78257557455
	1.3026	46425.61986664471
	1.30565	46227.471820015635
	1.3087000000000002	46031.32171618589
	1.31175	45837.15296500497
	1.3148	45644.94910470435
	1.31785	45454.69380093353
	1.3209000000000002	45266.37084580384
	1.32395	45079.96415693995
	1.327	44895.45777653809
	1.33005	44712.83587043074
	1.3331	44532.08272715816
	1.33615	44353.1827570479
	1.3392	44176.12049130062
	1.34225	44000.88058108117
	1.3453	43827.447796619446
	1.34835	43655.80702631436
	1.3514	43485.94327584809
	1.35445	43317.84166730354
	1.3575	43151.48743829078
	1.36055	42986.8659410782
	1.3636	42823.96264173208
	1.36665	42662.76311925975
	1.3697000000000001	42503.2530647623
	1.37275	42345.418280590886
	1.3758000000000001	42189.24467951055
	1.37885	42034.718283870636
	1.3819000000000001	41881.82522478022
	1.38495	41730.55174129016
	1.3880000000000001	41580.88417958155
	1.39105	41432.808992159495
	1.3941000000000001	41286.312737053406
	1.39715	41141.382077023554
	1.4002000000000001	40998.00377877186
	1.4032499999999999	40856.16471216074
	1.4063	40715.851849436076
	1.4093499999999999	40577.052264456885
	1.4124	40439.753131929894
	1.4154499999999999	40303.94172665083
	1.4185	40169.60542275045
	1.4215499999999999	40036.73169294603
	1.4245999999999999	39905.30810779985
	1.4276499999999999	39775.322334980905
	1.4307	39646.76213853467
	1.4337499999999999	39519.61537815607
	1.4368	39393.870008468584
	1.4398499999999999	39269.514078309854
	1.4429	39146.53573002024
	1.4459499999999998	39024.923198739285
	1.449	38904.66481170515
	1.4520499999999998	38785.74898756065
	1.4551	38668.16423566405
	1.4581499999999998	38551.899155404535
	1.4612	38436.9424355233
	1.4642499999999998	38323.28285344016
	1.4673	38210.90927458315
	1.4703499999999998	38099.81065172582
	1.4734	37989.97602432735
	1.4764499999999998	37881.39451787866
	1.4795	37774.055343252614
	1.4825499999999998	37667.94779605997
	1.4856	37563.061256009525
	1.48865	37459.38518627216
	1.4917000000000002	37356.909132852525
	1.49475	37255.62272396112
	1.4978000000000002	37155.5156693952
	1.50085	37056.57775992095
	1.5039000000000002	36958.79886666293
	1.50695	36862.16894049617
	1.5100000000000002	36766.67801144355
	1.51305	36672.31618807757
	1.5161000000000002	36579.07365692656
	1.51915	36486.940681885426
	1.5222	36395.90760363071
	1.5252499999999998	36305.96483903922
	1.5283	36217.102880613056
	1.5313499999999998	36129.31229590636
	1.5344	36042.58372695802
	1.5374499999999998	35956.90788972815
	1.5405	35872.27557353842
	1.5435499999999998	35788.6776405176
	1.5466	35706.10502504937
	1.54965	35624.54873322634
	1.5527000000000002	35543.99984230646
	1.55575	35464.44950017488
	1.5588000000000002	35385.88892480817
	1.56185	35308.30940374453
	1.5649000000000002	35231.7022935559
	1.56795	35156.05901932574
	1.5710000000000002	35081.37107412941
	1.57405	35007.63001851927
	1.5771000000000002	34934.8274800131
	1.58015	34862.955152586954
	1.5832000000000002	34792.00479617067
	1.58625	34721.968236148634
	1.5893000000000002	34652.83736286263
	1.59235	34584.604131120184
	1.5954000000000002	34517.26055970491
	1.59845	34450.79873089157
	1.6015000000000001	34385.21078996441
	1.60455	34320.48894473899
	1.6076000000000001	34256.625465087716
	1.6106500000000001	34193.612682469175
	1.6137000000000001	34131.442989460076
	1.6167500000000001	34070.10883929224
	1.6198000000000001	34009.60274539116
	1.62285	33949.91728091963
	1.6259000000000001	33891.04507832377
	1.6289500000000001	33832.97882888305
	1.6320000000000001	33775.71128226347
	1.63505	33719.23524607365
	1.6381000000000001	33663.54358542504
	1.64115	33608.62922249497
	1.6442	33554.48513609245
	1.6472499999999999	33501.1043612288
	1.6503	33448.47998868973
	1.65335	33396.60516461137
	1.6564	33345.47309005999
	1.6594499999999999	33295.07702061366
	1.6625	33245.41026594856
	1.66555	33196.466189426836
	1.6686	33148.23820768874
	1.67165	33100.71979024706
	1.6747	33053.90445908521
	1.67775	33007.78578825786
	1.6808	32962.357403494716
	1.68385	32917.61298180745
	1.6869	32873.54625109924
	1.68995	32830.15098977751
	1.693	32787.42102636976
	1.69605	32745.3502391414
	1.6991	32703.932555717744
	1.70215	32663.161952707847
	1.7052	32623.032455331653
	1.70825	32583.53813704968
	1.7113	32544.673119195897
	1.71435	32506.43157061282
	1.7174	32468.80770728976
	1.72045	32431.795792003653
	1.7235	32395.390133962803
	1.72655	32359.585088452768
	1.7296	32324.37505648586
	1.73265	32289.75448445219
	1.7357	32255.71786377422
	1.7387500000000002	32222.259730563408
	1.7418	32189.374665279935
	1.74485	32157.057292394424
	1.7479	32125.302280052558
	1.7509500000000002	32094.10433974245
	1.754	32063.458225963856
	1.75705	32033.35873590114
	1.7601	32003.800709096955
	1.76315	31974.779027129778
	1.7662	31946.288613293753
	1.76925	31918.32443228045
	1.7723	31890.881489863255
	1.77535	31863.95483258445
	1.7784	31837.53954744397
	1.78145	31811.630761591965
	1.7845	31786.223642021563
	1.78755	31761.313395266265
	1.7906	31736.89526709789
	1.79365	31712.964542227626
	1.7967	31689.516544009624
	1.79975	31666.546634146336
	1.8028	31644.050212396087
	1.80585	31622.02271628355
	1.8089	31600.459620811293
	1.81195	31579.356438175364
	1.815	31558.70871748084
	1.81805	31538.512044461706
	1.8211	31518.762041200902
	1.82415	31499.454365854654
	1.8272	31480.584712377018
	1.83025	31462.14881024787
	1.8333	31444.14242420204
	1.83635	31426.56135396179
	1.8394	31409.401433970008
	1.84245	31392.658533126152
	1.8455	31376.32855452486
	1.84855	31360.40743519534
	1.8516	31344.891145843743
	1.85465	31329.775690597067
	1.8577	31315.057106749828
	1.8607500000000001	31300.73146451168
	1.8638000000000001	31286.794866757642
	1.86685	31273.243448780308
	1.8699	31260.0733780442
	1.8729500000000001	31247.28085394135
	1.8760000000000001	31234.862107549805
	1.8790499999999999	31222.813401393232
	1.8820999999999999	31211.13102920281
	1.88515	31199.811315681578
	1.8882	31188.850616269272
	1.8912499999999999	31178.24531691062
	1.8942999999999999	31167.99183382468
	1.89735	31158.086613276373
	1.9004	31148.52613134931
	1.9034499999999999	31139.3068937211
	1.9064999999999999	31130.42543544091
	1.90955	31121.87832070735
	1.9126	31113.662142649697
	1.9156499999999999	31105.773523110285
	1.9187	31098.209112428834
	1.9217500000000003	31090.96558922845
	1.9248000000000003	31084.039660203547
	1.92785	31077.428059909846
	1.9309	31071.127550555477
	1.9339500000000003	31065.134921794233
	1.9370000000000003	31059.446990521443
	1.94005	31054.060600669643
	1.9431	31048.972623007983
	1.9461500000000003	31044.179954942094
	1.9492	31039.67952031653
	1.95225	31035.468269218345
	1.9552999999999998	31031.543177782594
	1.9583499999999998	31027.901247999816
	1.9614	31024.539507524998
	1.9644499999999998	31021.45500948817
	1.9674999999999998	31018.644832306487
	1.9705499999999998	31016.106079499234
	1.9736	31013.83587950243
	1.97665	31011.83138548749
	1.9796999999999998	31010.089775179164
	1.98275	31008.608250677567
	1.9858000000000002	31007.384038280128
	1.9888499999999998	31006.414388305388
	1.9918999999999998	31005.696574920083
	1.99495	31005.2278959662
	1.9980000000000002	31005.00567279074
	2.00105	31005.027250076717
	2.0040999999999998	31005.28999567714
	2.00715	31005.79130044934
	2.0102	31006.528578092843
	2.0132499999999998	31007.4992649875
	2.0162999999999998	31008.70082003455
	2.01935	31010.130724499755
	2.0224	31011.786481856358
	2.02545	31013.665617632767
	2.0284999999999997	31015.765679259173
	2.03155	31018.084235917115
	2.0346	31020.618878390145
	2.0376499999999997	31023.367218916603
	2.0407	31026.32689104393
	2.04375	31029.49554948415
	2.0468	31032.870869971826
	2.04985	31036.450549123645
	2.0529	31040.232304299516
	2.05595	31044.21387346618
	2.059	31048.39301506244
	2.06205	31052.76750786635
	2.0651	31057.335150864506
	2.06815	31062.093763123703
	2.0712	31067.041183664187
	2.07425	31072.175271335323
	2.0773	31077.49390469385
	2.08035	31082.994981883665
	2.0834	31088.676420518324
	2.08645	31094.536157566625
	2.0895	31100.572149239524
	2.09255	31106.782370880544
	2.0956	31113.164816858873
	2.09865	31119.71750046536
	2.1017	31126.43845381158
	2.10475	31133.325727732445
	2.1078	31140.37739169231
	2.11085	31147.591533695213
	2.1139	31154.96626019939
	2.11695	31162.499696036088
	2.12	31170.189984334105
	2.12305	31178.035286449653
	2.1261	31186.03378190256
	2.12915	31194.183668319118
	2.1322	31202.48316138335
	2.13525	31210.93049479495
	2.1383	31219.523920238276
	2.14135	31228.26170735987
	2.1444	31237.142143756362
	2.14745	31246.16353497335
	2.1505	31255.324204515113
	2.15355	31264.622493863997
	2.1566	31274.05676250889
	2.15965	31283.62538798005
	2.1627	31293.326765886675
	2.16575	31303.15930995142
	2.1688	31313.12145203701
	2.17185	31323.211642153503
	2.1749	31333.428348441208
	2.17795	31343.770057117086
	2.181	31354.235272379647
	2.18405	31364.82251626818
	2.1871	31375.53032847715
	2.19015	31386.35726613689
	2.1932	31397.301903570737
	2.19625	31408.362832056227
	2.1993	31419.538659599337
	2.20235	31430.82801076274
	2.2054	31442.229526543033
	2.20845	31453.741864319432
	2.2115	31465.36369786592
	2.21455	31477.09371742486
	2.2176	31488.93062982418
	2.22065	31500.873158627837
	2.2237	31512.920044302435
	2.22675	31525.070044388976
	2.2298	31537.321933670977
	2.23285	31549.674504330767
	2.2359	31562.126566093124
	2.23895	31574.676946351934
	2.242	31587.32449028208
	2.24505	31600.06806093459
	2.2481	31612.906539318137
	2.25115	31625.83882446398
	2.2542	31638.86383347842
	2.25725	31651.98050157785
	2.2603	31665.187782108227
	2.26335	31678.48464654597
	2.2664	31691.870084476293
	2.26945	31705.343103546234
	2.2725	31718.902729388483
	2.27555	31732.548005507437
	2.2786	31746.277993123033
	2.28165	31760.091770963056
	2.2847	31773.988434992814
	2.28775	31787.967098073364
	2.2908	31802.026889530604
	2.29385	31816.16695462309
	2.2969	31830.38645388747
	2.29995	31844.6845623407
	2.303	31859.06046851391
	2.30605	31873.513373288693
	2.3091	31888.042488503754
	2.31215	31902.647035292233
	2.3152	31917.326242107
	2.31825	31932.079342387784
	2.3213	31946.905571812473
	2.32435	31961.804165076464
	2.3274	31976.774352135148
	2.33045	31991.815353844533
	2.3335	32006.926376932206
	2.33655	32022.106608238337
	2.3396	32037.35520817495
	2.34265	32052.671303372208
	2.3457	32068.053978515727
	2.34875	32083.50226742783
	2.3518	32099.01514352126
	2.35485	32114.591509855883
	2.3579	32130.23018916521
	2.36095	32145.92991438854
	2.364	32161.68932044947
	2.36705	32177.50693824181
	2.3701	32193.381192002213
	2.37315	32209.310401420185
	2.3762	32225.29278989689
	2.37925	32241.326500248026
	2.3823	32257.409618772912
	2.38535	32273.540207932598
	2.3884	32289.716346912955
	2.39145	32305.93617817215
	2.3945	32322.197956909033
	2.39755	32338.500099478762
	2.4006	32354.84122645649
	2.40365	32371.220196309947
	2.4067	32387.636126924546
	2.40975	32404.08840355964
	2.4128	32420.576673771906
	2.4158500000000003	32437.100831260024
	2.4189	32453.6609916405
	2.42195	32470.25746355142
	2.425	32486.89071830962
	2.4280500000000003	32503.561360777494
	2.4311000000000003	32520.270103334005
	2.43415	32537.01774407456
	2.4372	32553.8051497067
	2.4402500000000003	32570.633243112658
	2.4433	32587.50299523566
	2.44635	32604.415420772762
	2.4494	32621.371577101814
	2.4524500000000002	32638.372565884583
	2.4555000000000002	32655.41953685415
	2.45855	32672.513693368765
	2.4616	32689.656299408336
	2.4646500000000002	32706.848687766585
	2.4677	32724.09226927034
	2.47075	32741.388542918638
	2.4738	32758.739106889712
	2.47685	32776.145670407204
	2.4799	32793.61006649968
	2.4829499999999998	32811.1342657111
	2.486	32828.72039085864
	2.48905	32846.37073295042
	2.4920999999999998	32864.08776840716
	2.4951499999999998	32881.87417774945
	2.4982	32899.73286594228
	2.50125	32917.66698461105
	2.5043	32935.679956372915
	2.5073499999999997	32953.77550155706
	2.5104	32971.95766762455
	2.51345	32990.23086163628
	2.5164999999999997	33008.599886159995
	2.5195499999999997	33027.069979061715
	2.5226	33045.646857678905
	2.52565	33064.33676793832
	2.5287	33083.14653905214
	2.53175	33102.08364450946
	2.5348	33121.156270162865
	2.53785	33140.37339031606
	2.5409	33159.744852820346
	2.54395	33179.28147430843
	2.547	33198.99514681859
	2.55005	33218.89895718559
	2.5531	33239.00732071248
	2.55615	33259.33613074773
	2.5592	33279.90292590733
	2.56225	33300.72707673754
	2.5653	33321.8299936367
	2.56835	33343.23535776771
	2.5714	33364.96937648477
	2.57445	33387.0610643817
	2.5775	33409.54255039215
	2.58055	33432.44941028409
	2.5836	33455.82102230897
	2.58665	33479.70094146616
	2.5897	33504.13728466882
	2.59275	33529.183114790474
	2.5958	33554.896805921635
	2.5988500000000005	33581.3423649997
	2.6019000000000005	33608.58967618013
	2.60495	33636.7146241184
	2.608	33665.79904123205
	2.6110500000000005	33695.93041322472
	2.6141	33727.20126861822
	2.61715	33759.70817482187
	2.6201999999999996	33793.55026917856
	2.6232499999999996	33828.82727307712
	2.6263	33865.636974437235
	2.6293499999999996	33904.07222065656
	2.6323999999999996	33944.217537896766
	2.6354499999999996	33986.145574863425
	2.6385	34029.91364464798
	2.64155	34075.560686733734
	2.6445999999999996	34123.10497906552
	2.6476499999999996	34172.54284679811
	2.6507	34223.8485895358
	2.6537499999999996	34276.975561551546
	2.6568	34331.85834729691
	2.65985	34388.41574521009
	2.6628999999999996	34446.55424877625
	2.66595	34506.17169139198
	2.6689999999999996	34567.16076149051
	2.67205	34629.41216630111
	2.6751	34692.817306646946
	2.6781499999999996	34757.27040417056
	2.6812	34822.67008544902
	2.68425	34888.92047065689
	2.6872999999999996	34955.931838591976
	2.69035	35023.620948786855
	2.6933999999999996	35091.91109969182
	2.6964499999999996	35160.73199381128
	2.6995	35230.01946959514
	2.7025499999999996	35299.71514811497
	2.7056	35369.7660315455
	2.70865	35440.12408088239
	2.7116999999999996	35510.745792428635
	2.71475	35581.59178636029
	2.7178	35652.626415893355
	2.7208500000000004	35723.81740205836
	2.7239	35795.135496531235
	2.72695	35866.55417321063
	2.73	35938.04934803596
	2.73305	36009.59912577696
	2.7361	36081.183572081245
	2.73915	36152.78450883438
	2.7422	36224.38533079677
	2.7452499999999995	36295.97084150399
	2.7483	36367.5271065021
	2.75135	36439.0413220928
	2.7544	36510.501697915184
	2.75745	36581.89735182309
	2.7605	36653.2182156674
	2.76355	36724.45495072962
	2.7666	36795.59887167734
	2.7696500000000004	36866.64187803825
	2.7727	36937.57639229173
	2.77575	37008.3953037755
	2.7788000000000004	37079.09191769425
	2.78185	37149.65990858734
	2.7849	37220.093277686945
	2.7879500000000004	37290.386313651295
	2.791	37360.53355621074
	2.79405	37430.52976230703
	2.7971000000000004	37500.36987434739
	2.80015	37570.048990215444
	2.8032000000000004	37639.56233472494
	2.80625	37708.90523220241
	2.8093	37778.073079917864
	2.8123500000000003	37847.06132208509
	2.8154	37915.865424167394
	2.8184500000000003	37984.48084721919
	2.8215000000000003	38052.903022002814
	2.82455	38121.12732261491
	2.8276000000000003	38189.14903933875
	2.83065	38256.96335044148
	2.8337	38324.56529260268
	2.8367500000000003	38391.94972965924
	2.8398	38459.111319298005
	2.84285	38526.044477327494
	2.8459000000000003	38592.743339099485
	2.84895	38659.201717615855
	2.8520000000000003	38725.41305781489
	2.8550500000000003	38791.37038645809
	2.8581	38857.066256992926
	2.8611500000000003	38922.49268868563
	2.8642	38987.641099244254
	2.8672500000000003	39052.50223006763
	2.8703000000000003	39117.06606317392
	2.87335	39181.321728759634
	2.8764000000000003	39245.2574022656
	2.8794500000000003	39308.86018973577
	2.8825	39372.11600019039
	2.8855500000000003	39435.00940371396
	2.8886	39497.52347395511
	2.89165	39559.639613843305
	2.8947000000000003	39621.33736352115
	2.89775	39682.59418986147
	2.9008000000000003	39743.38525751816
	2.9038500000000003	39803.68318238492
	2.9069000000000003	39863.45776962399
	2.9099500000000003	39922.675740331106
	2.9130000000000003	39981.300453440075
	2.9160500000000003	40039.291632936955
	2.9191000000000003	40096.60511488581
	2.9221500000000002	40153.19263438304
	2.9252000000000002	40209.00167925359
	2.9282500000000002	40263.97544497506
	2.9313000000000002	40318.05293333892
	2.9343500000000002	40371.16924473372
	2.9374000000000002	40423.256118990605
	2.94045	40474.2427800066
	2.9435000000000002	40524.05713190323
	2.9465500000000002	40572.62733600248
	2.9496	40619.88376597036
	2.95265	40665.761292673655
	2.9557	40710.201793763736
	2.95875	40753.156723801425
	2.9618	40794.58953135296
	2.96485	40834.47768476451
	2.9679	40872.81407837521
	2.97095	40909.60765466362
	2.974	40944.88314468227
	2.97705	40978.67997083006
	2.9801	41011.0504276865
	2.98315	41042.057351281444
	2.9862	41071.77151654921
	2.98925	41100.26899814981
	2.9923	41127.6286912201
	2.99535	41153.930131540255
	2.9984	41179.251693549406
	3.0014499999999997	41203.66919068327
	3.0045	41227.2548616643
	3.00755	41250.07670009676
	3.0105999999999997	41272.1980715151
	3.01365	41293.677558725845
	3.0166999999999997	41314.568979566255
	3.0197499999999997	41334.92152817399
	3.0228	41354.779999268765
	3.0258499999999997	41374.185063447
	3.0288999999999997	41393.173569190636
	3.03195	41411.77885385164
	3.0349999999999997	41430.03105117425
	3.03805	41447.957387077106
	3.0411	41465.58245853194
	3.0441499999999997	41482.92849267506
	3.0472	41500.01558491931
	3.0502499999999997	41516.86191593907
	3.0533	41533.483948167814
	3.05635	41549.896602872584
	3.0593999999999997	41566.11341915862
	3.06245	41582.14669636354
	3.0655	41598.007621332
	3.0685499999999997	41613.70638202715
	3.0716	41629.25226886128
	3.0746499999999997	41644.65376503723
	3.0776999999999997	41659.91862707905
	3.08075	41675.05395663782
	3.0837999999999997	41690.0662645343
	3.08685	41704.96152791411
	3.0899	41719.74524129153
	3.09295	41734.42246217362
	3.096	41748.99785187741
	3.09905	41763.475712080515
	3.1021	41777.86001759029
	3.10515	41792.15444575322
	3.1082	41806.36240287704
	3.11125	41820.48704800073
	3.1143	41834.53131430152
	3.11735	41848.497928396144
	3.1204	41862.38942776838
	3.12345	41876.20817652081
	3.1264999999999996	41889.95637962708
	3.12955	41903.63609584984
	3.1326	41917.249249456516
	3.13565	41930.79764085998
	3.1387	41944.282956295196
	3.14175	41957.70677662866
	3.1448	41971.070585385765
	3.14785	41984.375776076864
	3.1509	41997.62365888939
	3.15395	42010.815466805194
	3.157	42023.95236120491
	3.16005	42037.03543699847
	3.1631	42050.06572733805
	3.16615	42063.04420794061
	3.1692	42075.97180106468
	3.17225	42088.84937916858
	3.1753	42101.6777682797
	3.17835	42114.45775110207
	3.1814	42127.190069881675
	3.18445	42139.87542905581
	3.1875	42152.51449770058
	3.19055	42165.107911795705
	3.1936	42177.65627632315
	3.19665	42190.16016721051
	3.1997	42202.62013313582
	3.20275	42215.03669720165
	3.2058	42227.41035849125
	3.20885	42239.741593515966
	3.2119	42252.0308575613
	3.21495	42264.27858594084
	3.218	42276.48519516607
	3.22105	42288.65108403537
	3.2241	42300.77663465242
	3.22715	42312.862213375374
	3.2302	42324.90817170628
	3.23325	42336.91484712033
	3.2363	42348.88256384447
	3.23935	42360.811633585035
	3.2424	42372.70235620874
	3.24545	42384.55502038364
	3.2485000000000004	42396.36990417911
	3.25155	42408.14727562772
	3.2546	42419.88739325614
	3.25765	42431.590506580585
	3.2607	42443.256856575965
	3.26375	42454.88667611437
	3.2668	42466.48019038016
	3.26985	42478.03761725968
	3.2729	42489.55916770846
	3.2759500000000004	42501.045046097905
	3.279	42512.495450542694
	3.2820500000000004	42523.910573207926
	3.2851	42535.29060060151
	3.28815	42546.63571384898
	3.2912000000000003	42557.94608895256
	3.29425	42569.221897038435
	3.2973000000000003	42580.463304587785
	3.3003500000000003	42591.670473657876
	3.3034	42602.843562089554
	3.3064500000000003	42613.982723704714
	3.3095	42625.08810849309
	3.31255	42636.15986278933
	3.3156000000000003	42647.19812944129
	3.31865	42658.203047968505
	3.3217	42669.17475471392
	3.3247500000000003	42680.11338298732
	3.3278	42691.019063201435
	3.3308500000000003	42701.89192300073
	3.3339000000000003	42712.73208738532
	3.33695	42723.5396788273
	3.3400000000000003	42734.31481738172
	3.34305	42745.05762079281
	3.3461000000000003	42755.76820459378
	3.3491500000000003	42766.446682203205
	3.3522	42777.09316501531
	3.3552500000000003	42787.70776248776
	3.3583000000000003	42798.29058222333
	3.36135	42808.84173004923
	3.3644000000000003	42819.36131009153
	3.36745	42829.84942484751
	3.3705	42840.306175253114
	3.3735500000000003	42850.73166074831
	3.3766	42861.12597933922
	3.37965	42871.4892276574
	3.3827	42881.82150101574
	3.38575	42892.12289346348
	3.3888	42902.393497836754
	3.39185	42912.63340580815
	3.3949	42922.84270793425
	3.39795	42933.02149369972
	3.401	42943.1698515605
	3.40405	42953.28786898534
	3.4071	42963.375632494426
	3.41015	42973.433227697285
	3.4132	42983.460739328264
	3.41625	42993.45825128139
	3.4193	43003.42584664259
	3.42235	43013.36360772191
	3.4254	43023.271616082624
	3.4284499999999998	43033.14995257074
	3.4314999999999998	43042.99869734269
	3.43455	43052.81792989073
	3.4375999999999998	43062.607729069205
	3.4406499999999998	43072.3681731183
	3.4436999999999998	43082.099339687375
	3.4467499999999998	43091.80130585688
	3.4497999999999998	43101.474148159956
	3.4528499999999998	43111.11794260255
	3.4558999999999997	43120.73276468322
	3.4589499999999997	43130.31868941148
	3.462	43139.87579132598
	3.4650499999999997	43149.404144511886
	3.4681	43158.90382261666
	3.4711499999999997	43168.3748988666
	3.4741999999999997	43177.81744608167
	3.47725	43187.231536689884
	3.4802999999999997	43196.61724274132
	3.48335	43205.97463592178
	3.4864	43215.30378756491
	3.4894499999999997	43224.604768665005
	3.4925	43233.87764988881
	3.4955499999999997	43243.122501586346
	3.4985999999999997	43252.33939380195
	3.50165	43261.52839628514
	3.5046999999999997	43270.68957849951
	3.5077499999999997	43279.82300963308
	3.5108	43288.92875860754
	3.5138499999999997	43298.006894086306
	3.5169	43307.05748448364
	3.51995	43316.08059797207
	3.5229999999999997	43325.07630249078
	3.52605	43334.044665752575
	3.5290999999999997	43342.985755251044
	3.53215	43351.8996382678
	3.5352	43360.78638187818
	3.5382499999999997	43369.64605295843
	3.5413	43378.478718191334
	3.54435	43387.28444407111
	3.5473999999999997	43396.06329691088
	3.55045	43404.81534284598
	3.5534999999999997	43413.540647840084
	3.5565499999999997	43422.23927768998
	3.5596	43430.91129802979
	3.5626499999999997	43439.556774335884
	3.5657	43448.175771930626
	3.56875	43456.76835598731
	3.5717999999999996	43465.33459153265
	3.57485	43473.87454345225
	3.5779	43482.38827649279
	3.5809500000000005	43490.87585526592
	3.584	43499.3373442519
	3.58705	43507.772807802074
	3.5901	43516.18231014214
	3.59315	43524.56591537537
	3.5962	43532.92368748445
	3.59925	43541.25569033499
	3.6023	43549.56198767773
	3.6053499999999996	43557.84264315029
	3.6084	43566.09772028064
	3.61145	43574.327282487946
	3.6145	43582.531393085555
	3.61755	43590.710115282796
	3.6206	43598.86351218613
	3.62365	43606.99164680194
	3.6267	43615.09458203774
	3.6297500000000005	43623.17238070367
	3.6328	43631.22510551397
	3.63585	43639.2528190887
	3.6389	43647.255583955244
	3.64195	43655.23346254899
	3.645	43663.18651721528
	3.64805	43671.11481020979
	3.6511	43679.01840370036
	3.65415	43686.89735976756
	3.6572	43694.75174040604
	3.66025	43702.58160752513
	3.6633000000000004	43710.38702294962
	3.66635	43718.16804842102
	3.6694	43725.92474559813
	3.6724500000000004	43733.65717605739
	3.6755	43741.36540129417
	3.6785500000000004	43749.04948272265
	3.6816000000000004	43756.709481677484
	3.68465	43764.34545941312
	3.6877000000000004	43771.9574771051
	3.69075	43779.54559585024
	3.6938	43787.10987666706
	3.6968500000000004	43794.650380496154
	3.6999	43802.16716820079
	3.70295	43809.660300566924
	3.7060000000000004	43817.12983830352
	3.70905	43824.57584204291
	3.7121000000000004	43831.99837234114
	3.71515	43839.39748967793
	3.7182	43846.77325445707
	3.7212500000000004	43854.12572700618
	3.7243	43861.454967577534
	3.7273500000000004	43868.761036347285
	3.7304000000000004	43876.04399341643
	3.73345	43883.303898810074
	3.7365000000000004	43890.54081247828
	3.7395500000000004	43897.75479429509
	3.7426	43904.945904059525
	3.7456500000000004	43912.11420149496
	3.7487	43919.25974624937
	3.75175	43926.38259789486
	3.7548000000000004	43933.482815928226
	3.75785	43940.560459770204
	3.7609	43947.61558876627
	3.76395	43954.64826218521
	3.767	43961.65853922033
	3.77005	43968.64647898867
	3.7731	43975.61214053064
	3.77615	43982.55558281033
	3.7792	43989.476864715354
	3.78225	43996.376045056015
	3.7853	44003.253182566055
	3.78835	44010.10833590157
	3.7913999999999994	44016.94156364151
	3.79445	44023.75292428688
	3.7975	44030.54247626091
	3.80055	44037.31027790895
	3.8036	44044.05638749746
	3.80665	44050.78086321473
	3.8097	44057.48376316988
	3.81275	44064.16514539308
	3.8158000000000003	44070.82506783516
	3.81885	44077.46358836706
	3.8219	44084.08076478001
	3.82495	44090.67665478495
	3.828	44097.251316012305
	3.83105	44103.804806011525
	3.8341	44110.33718225148
	3.83715	44116.848502119145
	3.8402	44123.33882292034
	3.84325	44129.80820187839
	3.8463	44136.256696134806
	3.8493500000000003	44142.68436274841
	3.8524	44149.09125869492
	3.85545	44155.47744086734
	3.8585000000000003	44161.84296607451
	3.86155	44168.18789104229
	3.8646000000000003	44174.51227241182
	3.8676500000000003	44180.81616674008
	3.8707	44187.09963049924
	3.8737500000000002	44193.362720076504
	3.8768	44199.60549177371
	3.87985	44205.8280018069
	3.8829000000000002	44212.03030630608
	3.88595	44218.21246131536
	3.889	44224.37452279183
	3.8920500000000002	44230.516546605766
	3.8951	44236.638588540285
	3.8981500000000002	44242.740704290714
	3.9012	44248.82294946483
	3.9042499999999998	44254.88537958212
	3.9073	44260.92805007353
	3.9103499999999998	44266.95101628101
	3.9134	44272.95433345795
	3.91645	44278.93805676781
	3.9194999999999998	44284.90224128464
	3.92255	44290.84694199225
	3.9256	44296.772213784345
	3.9286499999999998	44302.678111463865
	3.9317	44308.56468974298
	3.9347499999999997	44314.43200324247
	3.9377999999999997	44320.28010649182
	3.94085	44326.10905392843
	3.9438999999999997	44331.91889989796
	3.94695	44337.709698653394
	3.95	44343.48150435524
	3.9530499999999997	44349.23437107104
	3.9561	44354.968352775104
	3.9591499999999997	44360.68350334822
	3.9622	44366.37987657719
	3.9652499999999997	44372.057526155324
	3.9683	44377.71650568103
	3.9713499999999997	44383.35686865849
	3.9744	44388.97866849684
	3.9774499999999993	44394.58195851018
	3.9805	44400.166791917276
	3.9835499999999997	44405.73322184126
	3.9865999999999997	44411.2813013093
	3.9896499999999997	44416.81108325237
	3.9927	44422.322620505394
	3.9957499999999997	44427.81596580623
	3.9988	44433.291171796096
	4.00185	44438.748291019154
	4.0049	44444.187375922076
	4.007949999999999	44449.60847885403
	4.011	44455.01165206635
	4.01405	44460.39694771241
	4.0171	44465.76441784713
	4.02015	44471.114114427255
	4.0232	44476.446089310426
	4.026249999999999	44481.7603942558
	4.0293	44487.05708092307
	4.032349999999999	44492.33620087291
	4.0354	44497.597805566096
	4.03845	44502.84194636394
	4.0415	44508.06867452766
	4.04455	44513.27804121849
	4.0476	44518.47009749709
	4.05065	44523.644894323996
	4.0537	44528.8024825586
	4.056749999999999	44533.9429129598
	4.0598	44539.06623618524
	4.06285	44544.17250279121
	4.0659	44549.26176323283
	4.06895	44554.33406786353
	4.072	44559.389466934976
	4.075049999999999	44564.42801059695
	4.0781	44569.449748897154
	4.08115	44574.45473178109
	4.0842	44579.44300909194
	4.08725	44584.414630570005
	4.0903	44589.36964585353
	4.09335	44594.30810447736
	4.0964	44599.23005587374
	4.09945	44604.13554937161
	4.1025	44609.02463419676
	4.10555	44613.89735947171
	4.1086	44618.75377421528
	4.11165	44623.59392734289
	4.1147	44628.41786766604
	4.11775	44633.22564389237
	4.1208	44638.01730462595
	4.12385	44642.79289836607
	4.1269	44647.55247350843
	4.12995	44652.296078344145
	4.133	44657.02376105995
	4.13605	44661.735569738215
	4.1391	44666.43155235663
	4.14215	44671.11175678809
	4.1452	44675.77623080091
	4.14825	44680.42502205819
	4.1513	44685.05817811853
	4.15435	44689.67574643529
	4.157400000000001	44694.277774356495
	4.16045	44698.86430912536
	4.1635	44703.43539787955
	4.16655	44707.99108765151
	4.1696	44712.531425368405
	4.17265	44717.056457851584
	4.1757	44721.5662318172
	4.17875	44726.060793875724
	4.1818	44730.5401905319
	4.18485	44735.004468184874
	4.1879	44739.45367312799
	4.19095	44743.88785154886
	4.194	44748.307049529314
	4.19705	44752.71131304501
	4.2001	44757.10068796608
	4.20315	44761.47522005631
	4.206200000000001	44765.834954973936
	4.20925	44770.17993827076
	4.2123	44774.51021539277
	4.21535	44778.82583167982
	4.2184	44783.1268323658
	4.22145	44787.41326257825
	4.224500000000001	44791.685167338626
	4.22755	44795.94259156246
	4.2306	44800.185580058824
	4.23365	44804.41417753077
	4.2367	44808.62842857518
	4.23975	44812.82837768268
	4.2428	44817.014069237855
	4.24585	44821.185547518886
	4.248900000000001	44825.34285669785
	4.25195	44829.48604084084
	4.255000000000001	44833.615143907366
	4.25805	44837.73020975117
	4.2611	44841.83128211964
	4.26415	44845.91840465407
	4.2672	44849.991620889545
	4.27025	44854.05097425515
	4.273300000000001	44858.09650807396
	4.27635	44862.12826556276
	4.2794	44866.14628983249
	4.28245	44870.15062388791
	4.2855	44874.14131062808
	4.28855	44878.11839284576
	4.291600000000001	44882.08191322808
	4.29465	44886.03191435612
	4.297700000000001	44889.96843870528
	4.30075	44893.8915286449
	4.303800000000001	44897.80122643897
	4.30685	44901.69757424537
	4.3099	44905.5806141166
	4.31295	44909.45038799932
	4.316000000000001	44913.3069377348
	4.31905	44917.15030505869
	4.322100000000001	44920.980531601344
	4.32515	44924.797658887415
	4.3282	44928.60172833667
	4.33125	44932.39278126301
	4.3343	44936.17085887565
	4.33735	44939.93600227844
	4.3404	44943.68825247005
	4.343450000000001	44947.42765034432
	4.3465	44951.15423668993
	4.34955	44954.86805219088
	4.3526	44958.5691374263
	4.35565	44962.2575328706
	4.3587	44965.933278893484
	4.36175	44969.59641576006
	4.3648	44973.24698363119
	4.36785	44976.88502256292
	4.3709	44980.51057250733
	4.37395	44984.123673312104
	4.377	44987.724364720816
	4.38005	44991.31268637284
	4.3831	44994.88867780393
	4.38615	44998.45237844548
	4.3892	45002.00382762557
	4.392250000000001	45005.5430645682
	4.395299999999999	45009.07012839405
	4.39835	45012.58505812008
	4.4014	45016.08789266016
	4.40445	45019.57867082452
	4.4075	45023.057431320456
	4.410550000000001	45026.52421275208
	4.4136	45029.97905362041
	4.41665	45033.42199232391
	4.4197	45036.8530671579
	4.422750000000001	45040.272316315386
	4.4258	45043.67977788659
	4.42885	45047.0754898594
	4.4319	45050.459490119436
	4.43495	45053.83181644998
	4.438	45057.19250653239
	4.441050000000001	45060.541597945994
	4.444100000000001	45063.87912816818
	4.44715	45067.20513457489
	4.4502	45070.519654440184
	4.453250000000001	45073.82272493665
	4.4563	45077.11438313579
	4.459350000000001	45080.39466600769
	4.462400000000001	45083.66361042124
	4.46545	45086.921253144625
	4.4685	45090.167630844946
	4.471550000000001	45093.4027800888
	4.4746	45096.62673734187
	4.477650000000001	45099.839538969936
	4.4807	45103.04122123802
	4.48375	45106.231820311026
	4.4868	45109.411372254086
	4.489850000000001	45112.57991303202
	4.4929	45115.73747851023
	4.49595	45118.884104454475
	4.499	45122.01982653077
	4.50205	45125.144680305966
	4.5051	45128.25870124777
	4.5081500000000005	45131.36192472465
	4.5112000000000005	45134.454386006466
	4.51425	45137.536120263976
	4.5173	45140.60716256945
	4.5203500000000005	45143.667547896766
	4.5234	45146.71731112147
	4.5264500000000005	45149.756487020764
	4.5295000000000005	45152.78511027401
	4.53255	45155.80321546264
	4.5356	45158.81083707035
	4.5386500000000005	45161.808009483306
	4.5417000000000005	45164.79476699023
	4.5447500000000005	45167.77114378246
	4.5478	45170.73717395457
	4.5508500000000005	45173.692891503924
	4.5539	45176.63833033104
	4.5569500000000005	45179.573524240055
	4.5600000000000005	45182.49850693843
	4.56305	45185.41331203737
	4.5661	45188.31797305198
	4.5691500000000005	45191.21252340125
	4.5722	45194.09699640854
	4.5752500000000005	45196.97142530136
	4.5783000000000005	45199.835843211695
	4.58135	45202.69028317643
	4.5844	45205.53477813699
	4.5874500000000005	45208.36936093999
	4.5905	45211.19406433704
	4.5935500000000005	45214.0089209852
	4.5966000000000005	45216.81396344697
	4.59965	45219.6092241905
	4.6027	45222.39473558982
	4.6057500000000005	45225.170529924806
	4.6088000000000005	45227.9366393817
	4.6118500000000004	45230.693096052884
	4.6149	45233.43993193733
	4.61795	45236.17717894086
	4.6209999999999996	45238.904868875805
	4.62405	45241.62303346173
	4.6271	45244.33170432541
	4.6301499999999995	45247.03091300089
	4.6331999999999995	45249.72069092978
	4.63625	45252.40106946136
	4.6393	45255.072079852995
	4.64235	45257.73375326991
	4.6454	45260.386120785784
	4.64845	45263.02921338235
	4.6514999999999995	45265.66306195035
	4.65455	45268.2876972891
	4.6576	45270.903150106824
	4.66065	45273.50945102099
	4.6637	45276.106630558395
	4.66675	45278.694719155166
	4.6697999999999995	45281.27374715724
	4.67285	45283.84374482038
	4.6759	45286.40474231036
	4.67895	45288.95676970316
	4.6819999999999995	45291.49985698517
	4.68505	45294.03403405336
	4.6880999999999995	45296.559330715456
	4.69115	45299.075776690064
	4.6942	45301.58340160701
	4.6972499999999995	45304.08223500725
	4.7002999999999995	45306.57230634363
	4.70335	45309.05364498017
	4.7064	45311.526280193146
	4.70945	45313.99024117045
	4.7125	45316.44555701267
	4.71555	45318.89225673266
	4.7185999999999995	45321.33036925554
	4.7216499999999995	45323.75992341956
	4.7247	45326.18094797597
	4.72775	45328.59347158906
	4.7308	45330.997522836304
	4.7338499999999994	45333.39313020892
	4.7369	45335.78032211188
	4.739949999999999	45338.15912686377
	4.743	45340.52957269773
	4.74605	45342.891687760624
	4.749099999999999	45345.24550011418
	4.752149999999999	45347.59103773458
	4.7552	45349.92832851303
	4.758249999999999	45352.257400255534
	4.7613	45354.57828068358
	4.76435	45356.89099743379
	4.767399999999999	45359.19557805856
	4.770449999999999	45361.492050025976
	4.7735	45363.78044072015
	4.776549999999999	45366.06077744142
	4.7796	45368.33308740627
	4.78265	45370.597397748024
	4.785699999999999	45372.8537355164
	4.788749999999999	45375.102127678365
	4.7918	45377.34260111772
	4.79485	45379.57518263575
	4.7979	45381.799898951154
	4.800949999999999	45384.01677670033
	4.804	45386.225842437554
	4.807049999999999	45388.42712263517
	4.8101	45390.62064368375
	4.81315	45392.8064318924
	4.816199999999999	45394.98451348871
	4.819249999999999	45397.154914619154
	4.8223	45399.31766134926
	4.82535	45401.47277966386
	4.8284	45403.62029546693
	4.83145	45405.76023458238
	4.8345	45407.892622753454
	4.837549999999999	45410.01748564378
	4.8406	45412.13484883703
	4.84365	45414.244737837056
	4.8467	45416.34717806845
	4.84975	45418.442194876465
[truncated: 6,781,933 more chars]
