# Supplementary material for: Exact Rovibronic Equivalence of the Adiabatic and Diabatic Representations of N‐Coupled State Diatomic Systems
Source: J Comput Chem. 2025 Jul 22;46(20):e70181. doi: 10.1002/jcc.70181 (PMC12281130; doi:10.1002/jcc.70181)
Supplement: Supplementary file 1 — Data S1: Supporting Information. [file JCC-46-0-s001.zip › supplementary_material/10State_diabatic_Fully-Coupled.inp]

atoms C N

nstates 10

jrot 0 - 1

memory 25 GB

grid
  npoints 2001
  range   0.9 7.0
  type 0
end

PRINT_PECS_AND_COUPLINGS_TO_FILE

CONTRACTION
 vib
 vmax 601
END

DIAGONALIZER
SYEVR
enermax 62000
end


symmetry Cs(M)

poten 1^1Pi 
name '1^1Pi'
symmetry +
lambda 1
mult 1
type  grid
values
	0.9	66717.2154870347
	0.90305	65771.10481400604
	0.9061	64835.17523499488
	0.90915	63909.34054080551
	0.9122	62993.51519489287
	0.91525	62087.614328299
	0.9183	61191.55373462487
	0.92135	60305.24986503899
	0.9244	59428.61982332182
	0.92745	58561.5813609507
	0.9305	57704.05287221603
	0.93355	56855.953389378585
	0.9366000000000001	56017.2025778595
	0.9396500000000001	55187.72073146664
	0.9427000000000001	54367.428767656675
	0.9457500000000001	53556.248222832255
	0.9488000000000001	52754.101247673745
	0.9518500000000001	51960.910602504766
	0.9549000000000001	51176.59965269412
	0.9579500000000001	50401.09236409007
	0.9610000000000001	49634.313298488945
	0.9640500000000001	48876.187609137116
	0.9671	48126.641036266454
	0.9701500000000001	47385.59990266333
	0.9732	46652.991109269504
	0.9762500000000001	45928.74213081659
	0.9793	45212.78101149192
	0.9823500000000001	44505.036360637394
	0.9853999999999999	43805.43734847962
	0.98845	43113.91370189173
	0.9914999999999999	42430.3957001873
	0.99455	41754.81417094417
	0.9976	41087.100485860974
	1.00065	40427.18655664236
	1.0037	39775.00483091646
	1.00675	39130.48828818152
	1.0098	38493.57043578329
	1.01285	37864.18530492172
	1.0159	37242.26744668765
	1.01895	36627.751928128564
	1.022	36020.574328344
	1.02505	35420.67073460928
	1.0281	34827.97773852858
	1.03115	34242.43243221626
	1.0342	33663.97240450658
	1.03725	33092.535737191574
	1.0403	32528.061001286736
	1.04335	31970.48725332461
	1.0464	31419.754031675617
	1.04945	30875.80135289674
	1.0525	30338.569708106606
	1.05555	29808.000059387967
	1.0586	29284.033836216662
	1.0616500000000002	28766.61293191735
	1.0647	28255.67970014564
	1.0677500000000002	27751.176951395464
	1.0708	27253.047949533975
	1.0738500000000002	26761.236408360524
	1.0769	26275.686488192605
	1.07995	25796.342792476236
	1.083	25323.15036442208
	1.08605	24856.054683666247
	1.0891	24395.001662956234
	1.09215	23939.937644861322
	1.0952	23490.80939850743
	1.09825	23047.56411633643
	1.1013	22610.149410889513
	1.10435	22178.513311614413
	1.1074	21752.604261696568
	1.11045	21332.371114913753
	1.1135	20917.763132514236
	1.11655	20508.729980118223
	1.1196000000000002	20105.22172464217
	1.1226500000000001	19707.18883124653
	1.1257000000000001	19314.582160305592
	1.1287500000000001	18927.352964400496
	1.1318000000000001	18545.452885334522
	1.1348500000000001	18168.833951170367
	1.1379000000000001	17797.448573290167
	1.1409500000000001	17431.249543476777
	1.1440000000000001	17070.19003101747
	1.1470500000000001	16714.223579828817
	1.1501000000000001	16363.304105603464
	1.1531500000000001	16017.385892977982
	1.1562000000000001	15676.42359272199
	1.1592500000000001	15340.37221894839
	1.1622999999999999	15009.187146344493
	1.16535	14682.824107423708
	1.1683999999999999	14361.239189798309
	1.17145	14044.388833471909
	1.1744999999999999	13732.229828153215
	1.17755	13424.719310588951
	1.1806	13121.81476191777
	1.18365	12823.474005043274
	1.1867	12529.655202027303
	1.18975	12240.316851502648
	1.1928	11955.417786105358
	1.19585	11674.917169926213
	1.1989	11398.77449598165
	1.20195	11126.94958370372
	1.205	10859.402576448827
	1.20805	10596.093939025686
	1.2111	10336.984455241467
	1.21415	10082.035225467143
	1.2172	9831.207664220747
	1.22025	9584.463497769264
	1.2233	9341.764761748713
	1.22635	9103.073798802214
	1.2294	8868.3532562362
	1.23245	8637.566083694295
	1.2355	8410.675530849103
	1.23855	8187.645145111565
	1.2416	7968.438769357797
	1.24465	7753.020539673436
	1.2477	7541.35488311517
	1.25075	7333.406515489526
	1.2538	7129.1404391487395
	1.25685	6928.521940803574
	1.2599	6731.516589352995
	1.26295	6538.090233730694
	1.266	6348.209000768172
	1.26905	6161.839293074494
	1.2721	5978.947786932465
	1.27515	5799.501430211163
	1.2782	5623.46744029482
	1.28125	5450.8133020278165
	1.2843	5281.506765675857
	1.28735	5115.515844903099
	1.2904	4952.808814765167
	1.29345	4793.354209718127
	1.2965	4637.120821643078
	1.29955	4484.07769788648
	1.3026	4334.194139316098
	1.30565	4187.439698392427
	1.3087000000000002	4043.7841772555016
	1.31175	3903.1976258272316
	1.3148	3765.6503399288113
	1.31785	3631.112859413544
	1.3209000000000002	3499.5559663147524
	1.32395	3370.950683008778
	1.327	3245.2682703929127
	1.33005	3122.4802260785104
	1.3331	3002.5582825988586
	1.33615	2885.4744056319273
	1.3392	2771.20079223796
	1.34225	2659.709869111834
	1.3453	2550.974290850052
	1.34835	2444.9669382325324
	1.3514	2341.660916518912
	1.35445	2241.029553759518
	1.3575	2143.0463991208712
	1.36055	2047.6852212256933
	1.3636	1954.9200065074406
	1.36665	1864.7249575793228
	1.3697000000000001	1777.074491617759
	1.37275	1691.9432387603529
	1.3758000000000001	1609.306040518146
	1.37885	1529.1379482025266
	1.3819000000000001	1451.4142213663276
	1.38495	1376.1103262595525
	1.3880000000000001	1303.2019342994088
	1.39105	1232.6649205549104
	1.3941000000000001	1164.475362245746
	1.39715	1098.6095372557932
	1.4002000000000001	1035.0439226610397
	1.4032499999999999	973.7551932721412
	1.4063	914.7202201914266
	1.4093499999999999	857.9160693846553
	1.4124	803.3200002673126
	1.4154499999999999	750.909464305707
	1.4185	700.6621036327517
	1.4215499999999999	652.5557496787111
	1.4245999999999999	606.5684218167551
	1.4276499999999999	562.6783260234442
	1.4307	520.863853554233
	1.4337499999999999	481.10357963417835
	1.4368	443.37626216372684
	1.4398499999999999	407.66084043990656
	1.4429	373.9364338927675
	1.4459499999999998	342.1823408373357
	1.449	312.3780372410284
	1.4520499999999998	284.5031755067413
	1.4551	258.53758327151826
	1.4581499999999998	234.46126222119548
	1.4612	212.25438692051952
	1.4642499999999998	191.89730365912806
	1.4673	173.37052931337476
	1.4703499999999998	156.65475022399468
	1.4734	141.73082108946653
	1.4764499999999998	128.57976387508907
	1.4795	117.1827667375091
	1.4825499999999998	107.5211829645969
	1.4856	99.57652993027516
	1.48865	93.33048806402921
	1.4917000000000002	88.76489983475338
	1.49475	85.8617687479233
	1.4978000000000002	84.60325835521341
	1.50085	84.97169127592211
	1.5039000000000002	86.9495482288926
	1.50695	90.51946707330556
	1.5100000000000002	95.66424185652319
	1.51305	102.36682186662797
	1.5161000000000002	110.61031068698209
	1.51915	120.37796524936549
	1.5222	131.65319488168151
	1.5252499999999998	144.41956034557805
	1.5283	158.66077285829482
	1.5313499999999998	174.36069309015392
	1.5344	191.503330130733
	1.5374499999999998	210.0728404132552
	1.5405	230.05352658497608
	1.5435499999999998	251.42983630895748
	1.5466	274.1863609799131
	1.54965	298.3078343331349
	1.5527000000000002	323.7791309216925
	1.55575	350.5852644320252
	1.5588000000000002	378.7113858024882
	1.56185	408.142781103484
	1.5649000000000002	438.8648691249575
	1.56795	470.8631986115199
	1.5710000000000002	504.12344507363287
	1.57405	538.63140708678
	1.5771000000000002	574.3730019746116
	1.58015	611.3342607513887
	1.5832000000000002	649.501322175308
	1.58625	688.8604257351772
	1.5893000000000002	729.3979033594118
	1.59235	771.1001695957352
	1.5954000000000002	813.9537099663224
	1.59845	857.9450671414162
	1.6015000000000001	903.060824509555
	1.60455	949.287586661954
	1.6076000000000001	996.611956216235
	1.6106500000000001	1045.0205063150388
	1.6137000000000001	1094.4997480371878
	1.6167500000000001	1145.0360918567821
	1.6198000000000001	1196.615802187143
	1.62285	1249.2249439618636
	1.6259000000000001	1302.849320152409
	1.6289500000000001	1357.474399129091
	1.6320000000000001	1413.085230873996
	1.63505	1469.6663512822502
	1.6381000000000001	1527.201674310882
	1.64115	1585.6743725236422
	1.6442	1645.066747850574
	1.6472499999999999	1705.360096271668
	1.6503	1766.5345728146308
	1.65335	1828.569066894175
	1.6564	1891.441102718601
	1.6594499999999999	1955.126785202004
	1.6625	2019.600818213743
	1.66555	2084.8366282383577
	1.6686	2150.8066313145305
	1.67165	2217.4826819999284
	1.6747	2284.8367370444435
	1.67775	2352.841750311585
	1.6808	2421.4727864460406
	1.68385	2490.708298686292
	1.6869	2560.531465235976
	1.68995	2630.9314287497355
	1.693	2701.9042500540336
	1.69605	2773.453387051714
	1.6991	2845.5895544384157
	1.70215	2918.3299086268803
	1.7052	2991.6966167722694
	1.70825	3065.714980890677
	1.7113	3140.4113636677866
	1.71435	3215.8111828501064
	1.7174	3291.9372027683644
	1.72045	3368.8082726743082
	1.7235	3446.438568202334
	1.72655	3524.837309392243
	1.7296	3604.008871826898
	1.73265	3683.953180674016
	1.7357	3764.66627614041
	1.7387500000000002	3846.1409541798785
	1.7418	3928.3674098190136
	1.74485	4011.3338343684854
	1.7479	4095.0269387124836
	1.7509500000000002	4179.43239088864
	1.754	4264.5351671067965
	1.75705	4350.319821978976
	1.7601	4436.770687089993
	1.76315	4523.872008149977
	1.7662	4611.608030681595
	1.76925	4699.963043127507
	1.7723	4788.921384879113
	1.77535	4878.4674252598
	1.7784	4968.585518113705
	1.78145	5059.259935501329
	1.7845	5150.474783091712
	1.78755	5242.213899228064
	1.7906	5334.4607393744445
	1.79365	5427.198247782948
	1.7967	5520.408718837156
	1.79975	5614.07365173606
	1.8028	5708.173604088658
	1.80585	5802.688052791301
	1.8089	5897.595274444647
	1.81195	5992.872262132177
	1.815	6088.4947010796695
	1.81805	6184.437031652899
	1.8211	6280.672633454569
	1.82415	6377.174167304211
	1.8272	6473.914110224011
	1.83025	6570.865509226329
	1.8333	6668.0029597246585
	1.83635	6765.303781956354
	1.8394	6862.749325062019
	1.84245	6960.326279095311
	1.8455	7058.027830850354
	1.84855	7155.85447677504
	1.8516	7253.8143194774375
	1.85465	7351.922730151158
	1.8577	7450.201362115933
	1.8607500000000001	7548.676590898761
	1.8638000000000001	7647.377595512788
	1.86685	7746.334309954547
	1.8699	7845.575507226136
	1.8729500000000001	7945.12721470792
	1.8760000000000001	8045.011580398683
	1.8790499999999999	8145.24622135554
	1.8820999999999999	8245.844012594287
	1.88515	8346.813227769724
	1.8882	8448.157924952775
	1.8912499999999999	8549.878474756768
	1.8942999999999999	8651.972145383312
	1.89735	8754.433681774999
	1.9004	8857.255838199668
	1.9034499999999999	8960.429842066744
	1.9064999999999999	9063.945780452443
	1.90955	9167.792909939088
	1.9126	9271.959895838421
	1.9156499999999999	9376.434989164254
	1.9187	9481.206150616717
	1.9217500000000003	9586.261130431834
	1.9248000000000003	9691.587511947084
	1.92785	9797.172725502385
	1.9309	9903.004038050896
	1.9339500000000003	10009.068522717675
	1.9370000000000003	10115.353011587034
	1.94005	10221.84403424877
	1.9431	10328.527744085926
	1.9461500000000003	10435.389834187212
	1.9492	10542.415444638067
	1.95225	10649.589063312977
	1.9552999999999998	10756.89442309766
	1.9583499999999998	10864.314399645848
	1.9614	10971.8309155319
	1.9644499999999998	11079.42485906805
	1.9674999999999998	11187.076029182355
	1.9705499999999998	11294.763121614073
	1.9736	11402.463776152199
	1.97665	11510.154709264358
	1.9796999999999998	11617.811961043133
	1.98275	11725.411288145926
	1.9858000000000002	11832.928733034854
	1.9888499999999998	11940.34139363293
	1.9918999999999998	12047.628402249804
	1.99495	12154.77209663353
	1.9980000000000002	12261.759328597125
	2.00105	12368.582809543937
	2.0040999999999998	12475.242344897124
	2.00715	12581.745773602192
	2.0102	12688.109420436956
	2.0132499999999998	12794.357901503272
	2.0162999999999998	12900.523199618494
	2.01935	13006.643042751226
	2.0224	13112.758740491068
	2.02545	13218.912736707394
	2.0284999999999997	13325.146178587751
	2.03155	13431.496786374862
	2.0346	13537.997230569392
	2.0376499999999997	13644.674117632743
	2.0407	13751.547579317035
	2.04375	13858.631379370236
	2.0468	13965.933405620352
	2.04985	14073.456404321274
	2.0529	14181.198828142129
	2.05595	14289.155696555747
	2.059	14397.319399347596
	2.06205	14505.68040305665
	2.0651	14614.227842992539
	2.06815	14722.949999411527
	2.0712	14831.834666224468
	2.07425	14940.869425642395
	2.0773	15050.041843883484
	2.08035	15159.339602662087
	2.0834	15268.750579842828
	2.08645	15378.262890659003
	2.0895	15487.864898504666
	2.09255	15597.545202698668
	2.0956	15707.292608833364
	2.09865	15817.09608587858
	2.1017	15926.944713056733
	2.10475	16036.82761859099
	2.1078	16146.733911741825
	2.11085	16256.652609044477
	2.1139	16366.572555320114
	2.11695	16476.4823398335
	2.12	16586.370208206088
	2.12305	16696.223970558727
	2.1261	16806.030906890028
	2.12915	16915.777671373362
	2.1322	17025.45019819308
	2.13525	17135.033612903673
	2.1383	17244.512155119075
	2.14135	17353.869120723928
	2.1444	17463.086834775862
	2.14745	17572.14666981522
	2.1505	17681.029128093345
	2.15355	17789.7140109565
	2.1566	17898.180701703517
	2.15965	18006.408589509294
	2.1627	18114.37766075193
	2.16575	18222.06927655839
	2.1688	18329.467139998113
	2.17185	18436.5584310185
	2.1749	18543.335051594095
	2.17795	18649.794880365163
	2.181	18755.942892442232
	2.18405	18861.79196829639
	2.1871	18967.36320974956
	2.19015	19072.685612356396
	2.1932	19177.795023544964
	2.19625	19282.73242630854
	2.1993	19387.541713753744
	2.20235	19492.26720842391
	2.2054	19596.951238156023
	2.20845	19701.63204716422
	2.2115	19806.34224930283
	2.21455	19911.10791863463
	2.2176	20015.94830372083
	2.22065	20120.876068369456
	2.2237	20225.897915738304
	2.22675	20331.01544395877
	2.2298	20436.226097003117
	2.23285	20541.524106178193
	2.2359	20646.901352684512
	2.23895	20752.348112934684
	2.242	20857.85367253233
	2.24505	20963.406811329696
	2.2481	21068.996171765928
	2.25115	21174.61052733602
	2.2542	21280.238969099253
	2.25725	21385.87102761999
	2.2603	21491.49674528788
	2.26335	21597.106711357093
	2.2664	21702.692070042227
	2.26945	21808.244509634194
	2.2725	21913.75623869744
	2.27555	22019.219953847696
	2.2786	22124.628802363728
	2.28165	22229.976341914797
	2.2847	22335.256498937437
	2.28775	22440.463526606858
	2.2908	22545.591962958933
	2.29385	22650.636589501923
	2.2969	22755.592390153015
	2.29995	22860.454510365536
	2.303	22965.21821614385
	2.30605	23069.878852530077
	2.3091	23174.431801073766
	2.31215	23278.87243574257
	2.3152	23383.196076701413
	2.31825	23487.39794137975
	2.3213	23591.47309225802
	2.32435	23695.416380784936
	2.3274	23799.222387328595
	2.33045	23902.885356938805
	2.3335	24006.399131092458
	2.33655	24109.7570762488
	2.3396	24212.952010763463
	2.34265	24315.97613278022
	2.3457	24418.82095316188
	2.34875	24521.477239394037
	2.3518	24623.934978729954
	2.35485	24726.183371582054
	2.3579	24828.21086887768
	2.36095	24930.005270819463
	2.364	25031.5539064071
	2.36705	25132.843912229997
	2.3701	25233.86262706669
	2.37315	25334.598110789713
	2.3762	25435.039782009982
	2.37925	25535.179148098592
	2.3823	25635.010575049615
	2.38535	25734.532017189802
	2.3884	25833.745605067932
	2.39145	25932.657983377616
	2.3945	26031.280306440058
	2.39755	26129.62783586381
	2.4006	26227.719152737547
	2.40365	26325.575063832483
	2.4067	26423.21733642967
	2.40975	26520.667424199793
	2.4128	26617.945337091296
	2.4158500000000003	26715.0687685685
	2.4189	26812.052536861218
	2.42195	26908.908340292197
	2.425	27005.644783144457
	2.4280500000000003	27102.267603760036
	2.4311000000000003	27198.78003094766
	2.43415	27295.183202264925
	2.4372	27391.476591060542
	2.4402500000000003	27487.658406340663
	2.4433	27583.725944777736
	2.44635	27679.675886017634
	2.4494	27775.504530646638
	2.4524500000000002	27871.20798518798
	2.4555000000000002	27966.782301033178
	2.45855	28062.223575066906
	2.4616	28157.528019411096
	2.4646500000000002	28252.692007367008
	2.4677	28347.712101359564
	2.47075	28442.585067193544
	2.4738	28537.307878610176
	2.47685	28631.877715084585
	2.4799	28726.291955084977
	2.4829499999999998	28820.548166440683
	2.486	28914.64409502324
	2.48905	29008.577652601332
	2.4920999999999998	29102.34690446075
	2.4951499999999998	29195.95005717757
	2.4982	29289.385446793338
	2.50125	29382.651527656595
	2.5043	29475.746861847692
	2.5073499999999997	29568.670109241975
	2.5104	29661.420018205306
	2.51345	29753.9954168668
	2.5164999999999997	29846.3952049007
	2.5195499999999997	29938.618345723655
	2.5226	30030.663859017535
	2.52565	30122.53081346588
	2.5287	30214.218319589865
	2.53175	30305.72552252847
	2.5348	30397.051594709246
	2.53785	30488.195728240582
	2.5409	30579.157126836522
	2.54395	30669.93499713219
	2.547	30760.52853920467
	2.55005	30850.93693609868
	2.5531	30941.15934213308
	2.55615	31031.194869744395
	2.5592	31121.04257459453
	2.56225	31210.701438657394
	2.5653	31300.17035088504
	2.56835	31389.448085196735
	2.5714	31478.53327569167
	2.57445	31567.42438858001
	2.5775	31656.11969071544
	2.58055	31744.617214709935
	2.5836	31832.914720831206
	2.58665	31921.009656242215
	2.5897	32008.899112654828
	2.59275	32096.579784191577
	2.5958	32184.047928214568
	2.5988500000000005	32271.299332968738
	2.6019000000000005	32358.329297301578
	2.60495	32445.132631023753
	2.608	32531.703683953736
	2.6110500000000005	32618.036414070622
	2.6141	32704.12450591081
	2.61715	32789.96154913597
	2.6201999999999996	32875.541283675724
	2.6232499999999996	32960.85791099184
	2.6263	33045.9064605712
	2.6293499999999996	33130.683187288385
	2.6323999999999996	33215.18596097535
	2.6354499999999996	33299.414599009935
	2.6385	33383.371084457096
	2.64155	33467.05961938047
	2.6445999999999996	33550.48648644628
	2.6476499999999996	33633.659719110474
	2.6507	33716.5886176781
	2.6537499999999996	33799.28317031
	2.6568	33881.75345756616
	2.65985	33964.00911141946
	2.6628999999999996	34046.05888365643
	2.66595	34127.910352587096
	2.6689999999999996	34209.569771237155
	2.67205	34291.04203964218
	2.6751	34372.33077384983
	2.6781499999999996	34453.43843957964
	2.6812	34534.36651988444
	2.68425	34615.11569298855
	2.6872999999999996	34695.68600356911
	2.69035	34776.07701726011
	2.6933999999999996	34856.287953358646
	2.6964499999999996	34936.317794426584
	2.6995	35016.16537384541
	2.7025499999999996	35095.82944360852
	2.7056	35175.308725201714
	2.70865	35254.601947268966
	2.7116999999999996	35333.70787197525
	2.71475	35412.62531264041
	2.7178	35491.35314482062
	2.7208500000000004	35569.89031250371
	2.7239	35648.23583073023
	2.72695	35726.388785667514
	2.73	35804.34833291707
	2.73305	35882.11369464152
	2.7361	35959.684155939525
	2.73915	36037.0590607442
	2.7422	36114.237807619254
	2.7452499999999995	36191.2198455142
	2.7483	36268.004669521775
	2.75135	36344.591816766726
	2.7544	36420.980862479344
	2.75745	36497.17141627304
	2.7605	36573.16311864017
	2.76355	36648.95563766789
	2.7666	36724.54866597023
	2.7696500000000004	36799.94191783048
	2.7727	36875.13512653262
	2.77575	36950.1280418875
	2.7788000000000004	37024.92042796608
	2.78185	37099.51206097209
	2.7849	37173.902727266475
	2.7879500000000004	37248.09222152978
	2.791	37322.08034504641
	2.79405	37395.86690409588
	2.7971000000000004	37469.45170843324
	2.80015	37542.83456983413
	2.8032000000000004	37616.01530069072
	2.80625	37688.99371262151
	2.8093	37761.769615068966
	2.8123500000000003	37834.34281388004
	2.8154	37906.713109818455
	2.8184500000000003	37978.8802969664
	2.8215000000000003	38050.84416098833
	2.82455	38122.60447721778
	2.8276000000000003	38194.16100852012
	2.83065	38265.51350289062
	2.8337	38336.661690734654
	2.8367500000000003	38407.60528178891
	2.8398	38478.34396161407
	2.84285	38548.87738759505
	2.8459000000000003	38619.20518441594
	2.84895	38689.326938955026
	2.8520000000000003	38759.24219449861
	2.8550500000000003	38828.95044421011
	2.8581	38898.45112378405
	2.8611500000000003	38967.743603204
	2.8642	39036.82717751898
	2.8672500000000003	39105.7010565534
	2.8703000000000003	39174.364353467914
	2.87335	39242.81607208478
	2.8764000000000003	39311.05509285369
	2.8794500000000003	39379.08015739523
	2.8825	39446.88985180296
	2.8855500000000003	39514.48258852636
	2.8886	39581.85658696044
	2.89165	39649.00985295466
	2.8947000000000003	39715.940157588404
	2.89775	39782.64501576995
	2.9008000000000003	39849.12166549176
	2.9038500000000003	39915.36704897916
	2.9069000000000003	39981.37779744219
	2.9099500000000003	40047.15022171882
	2.9130000000000003	40112.68031159078
	2.9160500000000003	40177.963749036346
	2.9191000000000003	40242.9959400686
	2.9221500000000002	40307.77207142212
	2.9252000000000002	40372.28719975475
	2.9282500000000002	40436.536381623824
	2.9313000000000002	40500.51485247467
	2.9343500000000002	40564.21826154803
	2.9374000000000002	40627.642966326006
	2.94045	40690.78638414317
	2.9435000000000002	40753.64738951699
	2.9465500000000002	40816.22673412211
	2.9496	40878.527452784714
	2.95265	40940.55520261767
	2.9557	41002.318475085136
	2.95875	41063.82862197204
	2.9618	41125.09965018993
	2.96485	41186.147768944094
	2.9679	41246.9907119079
	2.97095	41307.64689728031
	2.974	41368.13452083214
	2.97705	41428.47068810038
	2.9801	41488.67068396798
	2.98315	41548.74744620829
	2.9862	41608.71127213811
	2.98925	41668.569755191624
	2.9923	41728.32791192905
	2.99535	41787.98844585376
	2.9984	41847.552091982245
	3.0014499999999997	41907.01799269512
	3.0045	41966.38406689399
	3.00755	42025.647347194055
	3.0105999999999997	42084.804271222165
	3.01365	42143.85092184654
	3.0166999999999997	42202.783217085715
	3.0197499999999997	42261.59705566175
	3.0228	42320.28842334364
	3.0258499999999997	42378.853466903
	3.0288999999999997	42437.28854256972
	3.03195	42495.5902448494
	3.0349999999999997	42553.755420658636
	3.03805	42611.781172796924
	3.0411	42669.66485593049
	3.0441499999999997	42727.40406754473
	3.0472	42784.996635692165
	3.0502499999999997	42842.4406048223
	3.0533	42899.73422092647
	3.05635	42956.87591657858
	3.0593999999999997	43013.86429614154
	3.06245	43070.69812158921
	3.0655	43127.376299136995
	3.0685499999999997	43183.897866778025
	3.0716	43240.26198276533
	3.0746499999999997	43296.46791503302
	3.0776999999999997	43352.51503152963
	3.08075	43408.40279141135
	3.0837999999999997	43464.13073702517
	3.08685	43519.69848664144
	3.0899	43575.10572791597
	3.09295	43630.35221192533
	3.096	43685.437747752556
	3.09905	43740.36219757808
	3.1021	43795.12547221221
	3.10515	43849.72752703178
	3.1082	43904.16835827097
	3.11125	43958.447999627446
	3.1143	44012.56651914915
	3.11735	44066.52401636285
	3.1204	44120.32061962336
	3.12345	44173.95648367564
	3.1264999999999996	44227.43178737538
	3.12955	44280.74673156036
	3.1326	44333.9015370546
	3.13565	44386.896442801124
	3.1387	44439.73170409918
	3.14175	44492.40759094293
	3.1448	44544.92438645271
	3.14785	44597.28238539083
	3.1509	44649.48189275392
	3.15395	44701.52322245852
	3.157	44753.4066960936
	3.16005	44805.13264175274
	3.1631	44856.701392938245
	3.16615	44908.11328754676
	3.1692	44959.36866692991
	3.17225	45010.46787503961
	3.1753	45061.41125765212
	3.17835	45112.199161675155
	3.1814	45162.83193454054
	3.18445	45213.30992368753
	3.1875	45263.63347612346
	3.19055	45313.802938075656
	3.1936	45363.81865471266
	3.19665	45413.680969953595
	3.1997	45463.39022634508
	3.20275	45512.94676500759
	3.2058	45562.35092563944
	3.20885	45611.603046578515
	3.2119	45660.70346491585
	3.21495	45709.65251663933
	3.218	45758.45053681008
	3.22105	45807.09785975706
	3.2241	45855.594819283586
	3.22715	45903.94174887399
	3.2302	45952.13898188909
	3.23325	46000.1868517497
	3.2363	46048.08569210208
	3.23935	46095.83583695256
	3.2424	46143.437620764635
	3.24545	46190.89137851908
	3.2485000000000004	46238.19744572393
	3.25155	46285.3561583824
	3.2546	46332.36785289488
	3.25765	46379.232865929735
	3.2607	46425.95153424016
	3.26375	46472.52419442829
	3.2668	46518.95118265311
	3.26985	46565.23283429446
	3.2729	46611.369483551454
	3.2759500000000004	46657.361462979155
	3.279	46703.20910300671
	3.2820500000000004	46748.912731406424
	3.2851	46794.47267269972
	3.28815	46839.88924751613
	3.2912000000000003	46885.16277189482
	3.29425	46930.293556461525
	3.2973000000000003	46975.281905597316
	3.3003500000000003	47020.12811656156
	3.3034	47064.83247850416
	3.3064500000000003	47109.39527138757
	3.3095	47153.81676477877
	3.31255	47198.09721637999
	3.3156000000000003	47242.23687055919
	3.31865	47286.23595675663
	3.3217	47330.09468763136
	3.3247500000000003	47373.81325699498
	3.3278	47417.39183728034
	3.3308500000000003	47460.83057663258
	3.3339000000000003	47504.12959606255
	3.33695	47547.28898604423
	3.3400000000000003	47590.308802647494
	3.34305	47633.189062781414
	3.3461000000000003	47675.929738465944
	3.3491500000000003	47718.53075143263
	3.3522	47760.99196663718
	3.3552500000000003	47803.31318483163
	3.3583000000000003	47845.49413288326
	3.36135	47887.534453058965
	3.3644000000000003	47929.43369281058
	3.36745	47971.19129241833
	3.3705	48012.806570308654
	3.3735500000000003	48054.27870312328
	3.3766	48095.60670876729
	3.37965	48136.789427491196
	3.3827	48177.825499863786
	3.38575	48218.71333539292
	3.3888	48259.45108587105
	3.39185	48300.03662199193
	3.3949	48340.46750616948
	3.39795	48380.74095188191
	3.401	48420.853798784054
	3.40405	48460.80250333678
	3.4071	48500.5831288852
	3.41015	48540.19132563443
	3.4132	48579.62236999171
	3.41625	48618.87123584891
	3.4193	48657.93267496948
	3.42235	48696.80134325168
	3.4254	48735.472041700275
	3.4284499999999998	48773.939982746546
	3.4314999999999998	48812.20110330804
	3.43455	48850.252493865315
	3.4375999999999998	48888.09281788228
	3.4406499999999998	48925.72273198893
	3.4436999999999998	48963.145308128274
	3.4467499999999998	49000.36622161843
	3.4497999999999998	49037.393832692826
	3.4528499999999998	49074.23914086051
	3.4558999999999997	49110.91522829536
	3.4589499999999997	49147.436696693374
	3.462	49183.81902997337
	3.4650499999999997	49220.07756026445
	3.4681	49256.226800910656
	3.4711499999999997	49292.279846180216
	3.4741999999999997	49328.247778470344
	3.47725	49364.13953364935
	3.4802999999999997	49399.961811617206
	3.48335	49435.719186985836
	3.4864	49471.41434549268
	3.4894499999999997	49507.048359481
	3.4925	49542.621030757524
	3.4955499999999997	49578.13113346371
	3.4985999999999997	49613.576754618094
	3.50165	49648.95548049134
	3.5046999999999997	49684.26459431289
	3.5077499999999997	49719.501263907245
	3.5108	49754.662589858395
	3.5138499999999997	49789.74575986193
	3.5169	49824.74805107628
	3.51995	49859.666897792966
	3.5229999999999997	49894.49991104529
	3.52605	49929.24487142945
	3.5290999999999997	49963.89976409614
	3.53215	49998.46273818829
	3.5352	50032.932137701515
	3.5382499999999997	50067.30645920944
	3.5413	50101.58436847886
	3.54435	50135.76466833926
	3.5473999999999997	50169.84630286711
	3.55045	50203.828335014885
	3.5534999999999997	50237.709944094626
	3.5565499999999997	50271.49040961535
	3.5596	50305.16910671722
	3.5626499999999997	50338.74549320015
	3.5657	50372.21910565892
	3.56875	50405.58954781257
	3.5717999999999996	50438.85648854543
	3.57485	50472.01965071154
	3.5779	50505.078811117266
	3.5809500000000005	50538.03378993745
	3.584	50570.88445163615
	3.58705	50603.630696140695
	3.5901	50636.2724589114
	3.59315	50668.809705338885
	3.5962	50701.242428558384
	3.59925	50733.57064746359
	3.6023	50765.794402575
	3.6053499999999996	50797.91375603879
	3.6084	50829.92878787054
	3.61145	50861.83959516266
	3.6145	50893.646290692544
	3.61755	50925.34900053554
	3.6206	50956.94786395931
	3.62365	50988.44303168368
	3.6267	51019.83466472255
	3.6297500000000005	51051.12293412337
	3.6328	51082.3080196062
	3.63585	51113.390108905354
	3.6389	51144.36939747402
	3.64195	51175.24608756344
	3.645	51206.02038768117
	3.64805	51236.69251238333
	3.6511	51267.26268170644
	3.65415	51297.731120629294
	3.6572	51328.09805892692
	3.66025	51358.36373083966
	3.6633000000000004	51388.52837465826
	3.66635	51418.59223246857
	3.6694	51448.55554998421
	3.6724500000000004	51478.41857629298
	3.6755	51508.18156359019
	3.6785500000000004	51537.84476697086
	3.6816000000000004	51567.40844429073
	3.68465	51596.87285598782
	3.6877000000000004	51626.23826490097
	3.69075	51655.50493609894
	3.6938	51684.673136745725
	3.6968500000000004	51713.74313598246
	3.6999	51742.71520480115
	3.70295	51771.58961592512
	3.7060000000000004	51800.36664370411
	3.70905	51829.04656400977
	3.7121000000000004	51857.62965415237
	3.71515	51886.11619280618
	3.7182	51914.50645993592
	3.7212500000000004	51942.8007367326
	3.7243	51970.99930555752
	3.7273500000000004	51999.10244989057
	3.7304000000000004	52027.110454284775
	3.73345	52055.023604329006
	3.7365000000000004	52082.84218661309
	3.7395500000000004	52110.56648869425
	3.7426	52138.19679907217
	3.7456500000000004	52165.733407160034
	3.7487	52193.17660325764
	3.75175	52220.52667852644
	3.7548000000000004	52247.78392495987
	3.75785	52274.94863535196
	3.7609	52302.02110326532
	3.76395	52329.00162298852
	3.767	52355.89048949681
	3.77005	52382.68799839638
	3.7731	52409.39444587235
	3.77615	52436.01012862149
	3.7792	52462.5353437816
	3.78225	52488.970388853224
	3.7853	52515.31556161207
	3.78835	52541.57116001507
	3.7913999999999994	52567.737482100485
	3.79445	52593.814825881134
	3.7975	52619.80348923201
	3.80055	52645.70376977299
	3.8036	52671.5159647492
	3.80665	52697.24037090743
	3.8097	52722.877284372444
	3.81275	52748.42700052426
	3.8158000000000003	52773.88981387992
	3.81885	52799.266017972215
	3.8219	52824.55590523742
	3.82495	52849.759766899806
	3.828	52874.877892874014
	3.83105	52899.91057166834
	3.8341	52924.858090300375
	3.83715	52949.720734215545
	3.8402	52974.49878720856
	3.84325	52999.19253137639
	3.8463	53023.80224706289
	3.8493500000000003	53048.32821281386
	3.8524	53072.77070534447
	3.85545	53097.12999952086
	3.8585000000000003	53121.406368347896
	3.86155	53145.60008295266
	3.8646000000000003	53169.71141259708
	3.8676500000000003	53193.74062468695
	3.8707	53217.68798477975
	3.8737500000000002	53241.55375661811
	3.8768	53265.33820215023
	3.87985	53289.041581565965
	3.8829000000000002	53312.66415333386
	3.88595	53336.206174242994
	3.889	53359.66789944594
	3.8920500000000002	53383.04958250976
	3.8951	53406.35147546114
	3.8981500000000002	53429.5738288424
	3.9012	53452.71689176321
	3.9042499999999998	53475.78091195791
	3.9073	53498.76613583966
	3.9103499999999998	53521.672808561605
	3.9134	53544.50117407136
	3.91645	53567.25147517621
	3.9194999999999998	53589.923953598125
	3.92255	53612.518850041284
	3.9256	53635.036404248465
	3.9286499999999998	53657.47685506933
	3.9317	53679.84044052361
	3.9347499999999997	53702.12739786415
	3.9377999999999997	53724.337963645856
	3.94085	53746.47237379307
	3.9438999999999997	53768.530863666005
	3.94695	53790.51366813296
	3.95	53812.421021639806
	3.9530499999999997	53834.25315828187
	3.9561	53856.010311875274
	3.9591499999999997	53877.69271603335
	3.9622	53899.30060423696
	3.9652499999999997	53920.83420991022
	3.9683	53942.29376649381
	3.9713499999999997	53963.67950751934
	3.9744	53984.99166667879
	3.9774499999999993	54006.23047789927
	3.9805	54027.396175408045
	3.9835499999999997	54048.48899379798
	3.9865999999999997	54069.50916809233
	3.9896499999999997	54090.45693380253
	3.9927	54111.33252697412
	3.9957499999999997	54132.13618424173
	3.9988	54152.86814286526
	4.00185	54173.528640758675
	4.0049	54194.11791651444
	4.007949999999999	54214.636209423224
	4.011	54235.08375947499
	4.01405	54255.460807347205
	4.0171	54275.767594394136
	4.02015	54296.00436261886
	4.0232	54316.17135463505
	4.026249999999999	54336.26881361527
	4.0293	54356.29698322356
	4.032349999999999	54376.256107553985
	4.0354	54396.146431043904
	4.03845	54415.96819838707
	4.0415	54435.72165443478
	4.04455	54455.40704408755
	4.0476	54475.02461218648
	4.05065	54494.5746033974
	4.0537	54514.057262096896
	4.056749999999999	54533.47283224904
	4.0598	54552.82155729059
	4.06285	54572.10368001281
	4.0659	54591.31944244316
	4.06895	54610.46908574299
	4.072	54629.55285009769
	4.075049999999999	54648.57097462182
	4.0781	54667.52369726807
	4.08115	54686.41125474518
	4.0842	54705.23388244792
	4.08725	54723.9918143896
	4.0903	54742.68528314977
	4.09335	54761.314519829095
	4.0964	54779.87975401293
	4.09945	54798.381213746616
	4.1025	54816.81912551778
	4.10555	54835.193714245
	4.1086	54853.50520327926
	4.11165	54871.75381440832
	4.1147	54889.93976787041
	4.11775	54908.063282371775
	4.1208	54926.12457511217
	4.12385	54944.12386181003
	4.1269	54962.06135673905
	4.12995	54979.93727276125
	4.133	54997.75182136528
	4.13605	55015.505212705626
	4.1391	55033.19765565002
	4.14215	55050.82935781451
	4.1452	55068.40052561187
	4.14825	55085.911364295855
	4.1513	55103.36207800097
	4.15435	55120.75286978893
	4.157400000000001	55138.08394168812
	4.16045	55155.35549473745
	4.1635	55172.567729027425
	4.16655	55189.72084373525
	4.1696	55206.81503716829
	4.17265	55223.85050679137
	4.1757	55240.82744926947
	4.17875	55257.746060496735
	4.1818	55274.60653563314
	4.18485	55291.40906913237
	4.1879	55308.15385476189
	4.19095	55324.84108563684
	4.194	55341.47095424977
	4.19705	55358.043652497865
	4.2001	55374.55937168636
	4.20315	55391.018302560195
	4.206200000000001	55407.420635333736
	4.20925	55423.76655971494
	4.2123	55440.05626488811
	4.21535	55456.28993955453
	4.2184	55472.467771968666
	4.22145	55488.589949929636
	4.224500000000001	55504.656660770095
	4.22755	55520.66809142462
	4.2306	55536.624428438154
	4.23365	55552.52585790036
	4.2367	55568.37256554967
	4.23975	55584.164736782586
	4.2428	55599.90255655947
	4.24585	55615.58620953177
	4.248900000000001	55631.215880045886
	4.25195	55646.791752024335
	4.255000000000001	55662.314009147885
	4.25805	55677.78283478525
	4.2611	55693.198411917285
	4.26415	55708.560923374695
	4.2672	55723.87055158409
	4.27025	55739.12747874107
	4.273300000000001	55754.33188686217
	4.27635	55769.48395753382
	4.2794	55784.58387232937
	4.28245	55799.63181239319
	4.2855	55814.62795876686
	4.28855	55829.57249229422
	4.291600000000001	55844.4655934948
	4.29465	55859.30744295079
	4.297700000000001	55874.09822073906
	4.30075	55888.838107181204
	4.303800000000001	55903.527282027
	4.30685	55918.16592532502
	4.3099	55932.7542166096
	4.31295	55947.2923356846
	4.316000000000001	55961.78046194154
	4.31905	55976.21877500943
	4.322100000000001	55990.607454184865
	4.32515	56004.94667902438
	4.3282	56019.23662876411
	4.33125	56033.47748301414
	4.3343	56047.66942097221
	4.33735	56061.812622455356
	4.3404	56075.90726664692
	4.343450000000001	56089.95353372812
	4.3465	56103.951602926674
	4.34955	56117.90165487766
	4.3526	56131.80386906841
	4.35565	56145.65842649063
	4.3587	56159.46550732081
	4.36175	56173.22529265376
	4.3648	56186.937963909295
	4.36785	56200.603702083725
	4.3709	56214.22269013902
	4.37395	56227.79510938745
	4.377	56241.3211436752
	4.38005	56254.80097603396
	4.3831	56268.23479009222
	4.38615	56281.62277173028
	4.3892	56294.965104723444
	4.392250000000001	56308.261976330796
	4.395299999999999	56321.51357333657
	4.39835	56334.72008228995
	4.4014	56347.88169398329
	4.40445	56360.99859650755
	4.4075	56374.0709804593
	4.410550000000001	56387.09904004117
	4.4136	56400.08296585001
	4.41665	56413.02295315788
	4.4197	56425.91920016888
	4.422750000000001	56438.77190110297
	4.4258	56451.58125625933
	4.42885	56464.347469316046
	4.4319	56477.07073899446
	4.43495	56489.75127075584
	4.438	56502.38927583872
	4.441050000000001	56514.98495877654
	4.444100000000001	56527.53853000556
	4.44715	56540.05020966341
	4.4502	56552.5202116975
	4.453250000000001	56564.94875108262
	4.4563	56577.33605530396
	4.459350000000001	56589.682354535464
	4.462400000000001	56601.98786954068
	4.46545	56614.25283192358
	4.4685	56626.4774881423
	4.471550000000001	56638.66207716542
	4.4746	56650.80683318468
	4.477650000000001	56662.91200636274
	4.4807	56674.97786423791
	4.48375	56687.00466004614
	4.4868	56698.99264279756
	4.489850000000001	56710.94208066279
	4.4929	56722.85326502768
	4.49595	56734.72647492009
	4.499	56746.561971740004
	4.50205	56758.36003626436
	4.5051	56770.12097688017
	4.5081500000000005	56781.84511794661
	4.5112000000000005	56793.53273787913
	4.51425	56805.18411631403
	4.5173	56816.7995580159
	4.5203500000000005	56828.379402327075
	4.5234	56839.92399984878
	4.5264500000000005	56851.43362352506
	4.5295000000000005	56862.90853855254
	4.53255	56874.34903042896
	4.5356	56885.75541555189
	4.5386500000000005	56897.12804742097
	4.5417000000000005	56908.46719108248
	4.5447500000000005	56919.77300177984
	4.5478	56931.04561973951
	4.5508500000000005	56942.285179419174
	4.5539	56953.491818254544
	4.5569500000000005	56964.66568670724
	4.5600000000000005	56975.80680943306
	4.56305	56986.9149123043
	4.5661	56997.989587937074
	4.5691500000000005	57009.03030947825
	4.5722	57020.03642259996
	4.5752500000000005	57031.00713563759
	4.5783000000000005	57041.94150417973
	4.58135	57052.8383461884
	4.5844	57063.69586147233
	4.5874500000000005	57074.51178300957
	4.5905	57085.28352350817
	4.5935500000000005	57096.00819819688
	4.5966000000000005	57106.68265994385
	4.59965	57117.303544717775
	4.6027	57127.86732551165
	4.6057500000000005	57138.37037750391
	4.6088000000000005	57148.80906653842
	4.6118500000000004	57159.179971713704
	4.6149	57169.48043436085
	4.61795	57179.70891809692
	4.6209999999999996	57189.865193542035
	4.62405	57199.95041132785
	4.6271	57209.96705289002
	4.6301499999999995	57219.918773332654
	4.6331999999999995	57229.81016335728
	4.63625	57239.64645981885
	4.6393	57249.43323123155
	4.64235	57259.17606166452
	4.6454	57268.88025679431
	4.64845	57278.55059661748
	4.6514999999999995	57288.19115630257
	4.65455	57297.80520739447
	4.6576	57307.39519889904
	4.66065	57316.96280516694
	4.6637	57326.50901557087
	4.66675	57336.03425567928
	4.6697999999999995	57345.53852306591
	4.67285	57355.02150499953
	4.6759	57364.482676481435
	4.67895	57373.92137875224
	4.6819999999999995	57383.3368801767
	4.68505	57392.72842181426
	4.6880999999999995	57402.09525036824
	4.69115	57411.43664096172
	4.6942	57420.751912023334
	4.6972499999999995	57430.040434186216
	4.7002999999999995	57439.30163473608
	4.70335	57448.53499890295
	4.7064	57457.74006896603
	4.70945	57466.916441893365
	4.7125	57476.06376609783
	4.71555	57485.181737692124
	4.7185999999999995	57494.27009656412
	4.7216499999999995	57503.32862240691
	4.7247	57512.3571308873
	4.72775	57521.35546998318
	4.7308	57530.32351555962
	4.7338499999999994	57539.261168240635
	4.7369	57548.16835167121
	4.739949999999999	57557.04501009155
	4.743	57565.891106072144
	4.74605	57574.7066184974
	4.749099999999999	57583.491540715055
	4.752149999999999	57592.245878908456
	4.7552	57600.969650639614
	4.758249999999999	57609.662883535544
	4.7613	57618.32561413346
	4.76435	57626.95788684195
	4.767399999999999	57635.55975301425
	4.770449999999999	57644.13127014251
	4.7735	57652.67250112755
	4.776549999999999	57661.18351363219
	4.7796	57669.664379519025
	4.78265	57678.11517411152
	4.785699999999999	57686.535973236365
	4.788749999999999	57694.92685423678
	4.7918	57703.28789778812
	4.79485	57711.61918748631
	4.7979	57719.92080946135
	4.800949999999999	57728.192852035245
	4.804	57736.435405411205
	4.807049999999999	57744.648561394744
	4.8101	57752.832413156866
	4.81315	57760.98705503703
	4.816199999999999	57769.11258178266
	4.819249999999999	57777.20908593807
	4.8223	57785.276660373784
	4.82535	57793.31539933671
	4.8284	57801.32539822221
	4.83145	57809.306753347286
	4.8345	57817.259561776555
	4.837549999999999	57825.18392116435
	4.8406	57833.079929588646
	4.84365	57840.94768390579
	4.8467	57848.78727899452
	4.84975	57856.59881040319
	4.8528	57864.38237444099
	4.855849999999999	57872.13806800548
	4.8589	57879.865988436206
	4.86195	57887.56623336537
	4.865	57895.23890013015
	4.868049999999999	57902.88408367553
	4.8711	57910.50187873766
	4.874149999999999	57918.092380659305
	4.8772	57925.65568524486
	4.88025	57933.19188860024
	4.883299999999999	57940.70108703625
	4.886349999999999	57948.1833757167
	4.8894	57955.638847984905
	4.89245	57963.06759752123
	4.8955	57970.469718438595
	4.89855	57977.84530515062
	4.9016	57985.19445225479
	4.904649999999999	57992.51725344767
	4.9077	57999.813800628785
	4.91075	58007.08418592685
	4.9138	58014.32850184379
	4.91685	58021.54684112427
	4.9199	58028.73929655885
	4.92295	58035.905959412165
	4.926	58043.04692002605
	4.92905	58050.162269096334
	4.932100000000001	58057.252097608834
	4.935149999999999	58064.316496708045
	4.9382	58071.35555665914
	4.94125	58078.369366316874
	4.9443	58085.358014749756
	4.94735	58092.32159130112
	4.9504	58099.2601854897
	4.953449999999999	58106.17388605475
	4.9565	58113.062780408814
	4.95955	58119.92695614286
	4.9626	58126.76650109966
	4.96565	58133.58150323389
	4.9687	58140.37204944617
	4.971749999999999	58147.13822572826
	4.9748	58153.88011832468
	4.97785	58160.59781368721
	4.9809	58167.29139810421
	4.98395	58173.96095651903
	4.987	58180.606573672965
	4.99005	58187.22833455022
	4.9931	58193.82632424949
	4.99615	58200.40062695777
	4.999200000000001	58206.951326075585
	5.002249999999999	58213.478505209554
	5.0053	58219.982248142864
	5.00835	58226.46263814901
	5.0114	58232.91975744803
	5.01445	58239.3536883662
	5.0175	58245.76451341402
	5.02055	58252.15231477797
	5.0236	58258.517173563574
	5.02665	58264.85917090161
	5.029700000000001	58271.178388097826
	5.03275	58277.47490616332
	5.0358	58283.74880508588
	5.03885	58290.00016487367
	5.0419	58296.229065693835
	5.04495	58302.43558732507
	5.048000000000001	58308.61980864077
	5.05105	58314.78180858649
	5.0541	58320.9216662379
	5.05715	58327.03946007918
	5.0602	58333.135267916135
	5.06325	58339.209167689216
	5.066300000000001	58345.261237371975
	5.069349999999999	58351.29155412429
	5.0724	58357.3001947708
	5.07545	58363.2872362883
	5.0785	58369.252755442125
	5.08155	58375.19682815268
	5.0846	58381.119530342854
	5.08765	58387.02093802052
	5.0907	58392.90112657898
	5.09375	58398.760170936905
	5.0968	58404.59814614082
	5.09985	58410.41512706207
	5.1029	58416.21118779887
	5.10595	58421.986402429866
	5.109	58427.740845086344
	5.11205	58433.47458925237
	5.1151	58439.18770807955
	5.118150000000001	58444.880274836476
	5.121199999999999	58450.55236243202
	5.12425	58456.204043174715
	5.1273	58461.83538944871
	5.13035	58467.44647351135
	5.1334	58473.03736693349
	5.13645	58478.60814123343
	5.139499999999999	58484.15886793766
	5.14255	58489.68961794021
	5.1456	58495.2004619298
	5.14865	58500.691470660146
	5.1517	58506.1627143662
	5.15475	58511.61426294331
	5.157799999999999	58517.04618636749
	5.16085	58522.45855420184
	5.1639	58527.85143558328
	5.16695	58533.224899719105
	5.17	58538.57901548263
	5.17305	58543.91385127644
	5.1761	58549.229475561966
	5.17915	58554.52595650676
	5.1822	58559.803361796774
	5.185250000000001	58565.06175916291
	5.188299999999999	58570.30121606036
	5.19135	58575.52179947192
	5.1944	58580.72357641778
	5.19745	58585.90661363332
	5.2005	58591.07097741002
	5.20355	58596.216734071684
	5.2066	58601.34394963094
	5.20965	58606.45268969936
	5.2127	58611.54301992195
	5.215750000000001	58616.61500558235
	5.2188	58621.668711626735
	5.22185	58626.70420303232
	5.2249	58631.72154434791
	5.22795	58636.72079988251
	5.231	58641.70203393212
	5.234050000000001	58646.665310328775
	5.2371	58651.61069275515
	5.24015	58656.538244820855
	5.2432	58661.44802965613
	5.24625	58666.340110339755
	5.2493	58671.214549763325
	5.252350000000001	58676.07141040069
	5.255399999999999	58680.910754723154
	5.25845	58685.7326448909
	5.2615	58690.53714276245
	5.26455	58695.32431018322
	5.2676	58700.09420859106
	5.27065	58704.84689926339
	5.2737	58709.58244338168
	5.27675	58714.300901700924
	5.2798	58719.00233493461
	5.282850000000001	58723.686803550576
	5.2859	58728.35436769518
	5.28895	58733.00508749233
	5.292	58737.63902268866
	5.29505	58742.25623287787
	5.2981	58746.85677753141
	5.301150000000001	58751.4407157364
	5.304200000000001	58756.00810654275
	5.30725	58760.559008713666
	5.3103	58765.09348076548
	5.313350000000001	58769.611581154604
	5.3164	58774.113367952414
	5.319450000000001	58778.598899156364
	5.3225	58783.0682325403
	5.32555	58787.52142558856
	5.3286	58791.958535740116
	5.331650000000001	58796.37962007487
	5.3347	58800.784735566194
	5.33775	58805.17393899769
	5.3408	58809.54728685394
	5.34385	58813.90483557222
	5.3469	58818.246641249105
	5.349950000000001	58822.572759868286
	5.353	58826.88324722317
	5.35605	58831.178158824725
	5.3591	58835.457550130755
	5.36215	58839.72147625701
	5.3652	58843.969992230785
	5.368250000000001	58848.2031528594
	5.371300000000001	58852.42101270785
	5.37435	58856.62362626255
	5.3774	58860.81104768157
	5.380450000000001	58864.98333105279
	5.3835	58869.14053020781
	5.386550000000001	58873.2826987929
	5.3896	58877.40989032706
	5.39265	58881.52215803646
	5.3957	58885.61955508584
	5.398750000000001	58889.702134339546
	5.401800000000001	58893.76994855472
	5.404850000000001	58897.823050282605
	5.4079	58901.86149185496
	5.410950000000001	58905.88532550274
	5.414	58909.89460316607
	5.417050000000001	58913.88937671473
	5.420100000000001	58917.869697744405
	5.42315	58921.83561772717
	5.4262	58925.787187946764
	5.429250000000001	58929.72445946908
	5.4323	58933.64748325728
	5.435350000000001	58937.556309996544
	5.438400000000001	58941.450990304824
	5.44145	58945.33157452202
	5.4445	58949.198112885475
	5.447550000000001	58953.05065542055
	5.4506	58956.88925197717
	5.4536500000000006	58960.713952267564
	5.4567	58964.524805762776
	5.45975	58968.321861849756
	5.4628	58972.10516964539
	5.4658500000000005	58975.874778187404
	5.4689000000000005	58979.63073626644
	5.4719500000000005	58983.37309255419
	5.475	58987.10189552681
	5.47805	58990.81719348956
	5.4811	58994.51903460658
	5.48415	58998.20746682419
	5.4872000000000005	59001.88253798922
	5.4902500000000005	59005.544295698404
	5.4933	59009.19278746936
	5.49635	59012.82806057354
	5.4994000000000005	59016.450162182206
	5.50245	59020.05913925504
	5.5055000000000005	59023.655038614575
	5.50855	59027.23790691237
	5.5116	59030.807790626954
	5.51465	59034.3647360979
	5.5177000000000005	59037.90878946581
	5.52075	59041.439996761226
	5.5238	59044.95840379097
	5.52685	59048.46405627048
	5.5299	59051.95699968384
	5.53295	59055.43727942796
	5.5360000000000005	59058.90494067259
	5.53905	59062.36002848926
	5.5421	59065.802587743194
	5.54515	59069.23266317964
	5.5482	59072.65029936245
	5.55125	59076.05554071206
	5.5543000000000005	59079.4484314922
	5.5573500000000005	59082.82901580383
	5.5604	59086.19733761084
	5.56345	59089.55344069497
	5.5665000000000004	59092.897368722995
	5.56955	59096.22916516497
	5.5726	59099.54887338503
	5.5756499999999996	59102.85653654665
	5.5786999999999995	59106.15219771489
	5.5817499999999995	59109.43589974831
	5.5848	59112.707685412664
	5.58785	59115.96759726648
	5.5909	59119.21567777634
	5.5939499999999995	59122.45196920438
	5.597	59125.676513718376
	5.6000499999999995	59128.88935328596
	5.6031	59132.09052978049
	5.60615	59135.28008487782
	5.6091999999999995	59138.458060154204
	5.6122499999999995	59141.624496996716
	5.6153	59144.77943669062
	5.6183499999999995	59147.9229203358
	5.6214	59151.054988924276
	5.62445	59154.17568327097
	5.6274999999999995	59157.28504408065
	5.6305499999999995	59160.38311188369
	5.6336	59163.46992709888
	5.6366499999999995	59166.5455299742
	5.6397	59169.609960644026
	5.6427499999999995	59172.66325907626
	5.6457999999999995	59175.70546512351
	5.6488499999999995	59178.736618473675
	5.6519	59181.75675870292
	5.65495	59184.76592521834
	5.658	59187.76415732078
	5.6610499999999995	59190.75149414086
	5.6641	59193.72797470351
	5.6671499999999995	59196.69363786647
	5.6702	59199.64852238379
	5.67325	59202.59266683612
	5.6762999999999995	59205.52610970873
	5.6793499999999995	59208.44888931316
	5.6824	59211.361043863435
	5.68545	59214.262611403334
	5.6885	59217.15362988001
	5.69155	59220.03413706961
	5.6946	59222.90417065302
	5.697649999999999	59225.76376814334
	5.7007	59228.612966957415
	5.70375	59231.45180434386
	5.7068	59234.2803174581
	5.709849999999999	59237.09854328863
	5.7129	59239.906518729236
	5.715949999999999	59242.704280511294
	5.719	59245.49186526544
	5.72205	59248.26930947058
	5.7251	59251.03664949709
	5.728149999999999	59253.79392157081
	5.7312	59256.54116180442
	5.734249999999999	59259.278406173165
	5.7373	59262.00569053187
	5.74035	59264.723050609566
	5.743399999999999	59267.43052200249
	5.746449999999999	59270.12814019543
	5.7495	59272.81594053063
	5.75255	59275.49395824664
	5.7556	59278.1622284352
	5.75865	59280.82078609093
	5.7617	59283.46966605575
	5.764749999999999	59286.10890308148
	5.7678	59288.73853176488
	5.77085	59291.35858661134
	5.7739	59293.96910197994
	5.77695	59296.57011212911
	5.78	59299.16165117907
	5.78305	59301.74375314549
	5.7861	59304.31645191341
	5.78915	59306.879781253505
	5.792200000000001	59309.43377481969
	5.795249999999999	59311.97846613985
	5.7983	59314.513888635905
	5.80135	59317.040075595825
	5.8044	59319.557060211104
	5.80745	59322.064875532036
	5.8105	59324.56355451848
	5.813549999999999	59327.05312999032
	5.8166	59329.5336346727
	5.81965	59332.00510115825
	5.8227	59334.4675619363
	5.82575	59336.92104937917
	5.8288	59339.365595739546
	5.831849999999999	59341.80123316805
	5.8349	59344.22799368562
	5.83795	59346.64590922163
	5.841	59349.055011568715
	5.84405	59351.45533243196
	5.8471	59353.84690338335
	5.85015	59356.229755898945
	5.8532	59358.60392133568
	5.85625	59360.96943094271
	5.8593	59363.32631586084
	5.862349999999999	59365.67460711436
	5.865399999999999	59368.01433563072
	5.86845	59370.34553221071
	5.8715	59372.66822756704
	5.87455	59374.98245228386
	5.8776	59377.288236854336
	5.88065	59379.58561165278
	5.883699999999999	59381.87460695158
	5.88675	59384.15525291749
	5.8898	59386.42757960339
	5.89285	59388.69161696974
	5.895899999999999	59390.94739485398
	5.89895	59393.194943005474
	5.901999999999999	59395.43429105336
	5.90505	59397.665468534964
	5.9081	59399.88850487593
	5.91115	59402.10342939698
	5.914199999999999	59404.31027132446
	5.91725	59406.509059767355
	5.920299999999999	59408.69982374943
	5.92335	59410.88259217351
	5.9264	59413.05739385533
	5.929449999999999	59415.22425750027
	5.932499999999999	59417.38321171466
	5.93555	59419.53428500731
	5.9386	59421.67750577725
	5.94165	59423.81290233625
	5.9447	59425.940502881356
	5.94775	59428.060335524926
	5.950799999999999	59430.17242826633
	5.95385	59432.27680901591
	5.9569	59434.37350558165
	5.95995	59436.46254566973
	5.963	59438.54395689873
	5.96605	59440.617766774754
	5.9691	59442.68400272136
	5.97215	59444.74269205471
	5.9752	59446.793861999
	5.978250000000001	59448.8375396848
	5.981299999999999	59450.87375213598
	5.98435	59452.90252629631
	5.9874	59454.923889000675
	5.99045	59456.93786699598
	5.9935	59458.94448693501
	5.99655	59460.943775368585
	5.999599999999999	59462.93575876731
	6.00265	59464.92046349249
	6.0057	59466.89791582462
	6.00875	59468.86814194403
	6.0118	59470.831167939206
	6.01485	59472.78701981306
	6.017899999999999	59474.735723463404
	6.02095	59476.67730471108
	6.024	59478.611789273025
	6.02705	59480.53920278295
	6.0301	59482.459570782805
	6.03315	59484.37291871659
	6.0362	59486.279271953106
	6.03925	59488.17865575342
	6.0423	59490.071095303996
	6.045350000000001	59491.95661569344
	6.048399999999999	59493.835241922985
	6.05145	59495.706998910275
	6.0545	59497.57191147597
	6.05755	59499.43000436004
	6.0606	59501.28130221206
	6.06365	59503.12582959264
	6.0667	59504.96361097959
	6.06975	59506.79467075778
	6.0728	59508.619033233575
	6.075850000000001	59510.43672261894
	6.0789	59512.247763043204
	6.08195	59514.052178554855
	6.085	59515.84999310744
	6.08805	59517.64123057945
	6.0911	59519.425914756386
	6.094150000000001	59521.204069343854
	6.0972	59522.97571796513
	6.10025	59524.740884152125
	6.1033	59526.4995913623
	6.10635	59528.2518629642
	6.1094	59529.997722242646
	6.112450000000001	59531.737192405446
	6.115499999999999	59533.470296570806
	6.11855	59535.19705778132
	6.1216	59536.917498993964
	6.12465	59538.63164308243
	6.1277	59540.33951284699
	6.130750000000001	59542.04113099678
	6.1338	59543.736520167586
	6.13685	59545.42570291168
	6.1399	59547.10870170046
	6.142950000000001	59548.78553893097
	6.146	59550.45623691148
	6.14905	59552.12081787801
	6.1521	59553.779303986834
	6.15515	59555.431717310756
	6.1582	59557.07807985021
	6.161250000000001	59558.71841352337
	6.164300000000001	59560.35274017097
	6.16735	59561.98108155916
	6.1704	59563.60345937068
	6.173450000000001	59565.219895217764
	6.1765	59566.83041063097
	6.179550000000001	59568.4350270653
	6.1826	59570.03376590202
	6.18565	59571.626648441736
	6.1887	59573.21369591338
	6.191750000000001	59574.7949294702
	6.1948	59576.37037018391
	6.197850000000001	59577.94003906101
	6.2009	59579.50395702368
	6.20395	59581.06214492637
	6.207	59582.614623548834
	6.210050000000001	59584.16141358955
	6.2131	59585.70253568246
	6.21615	59587.23801038407
	6.2192	59588.76785817429
	6.22225	59590.29209946841
	6.2253	59591.810754599894
	6.228350000000001	59593.32384383453
	6.231400000000001	59594.83138736753
	6.23445	59596.33340531522
	6.2375	59597.82991773105
	6.24055	59599.32094459125
	6.2436	59600.8065057996
	6.24665	59602.286621196174
	6.2497	59603.761310541544
	6.25275	59605.23059353163
	6.2558	59606.69448979045
	6.25885	59608.15301887132
	6.261900000000001	59609.60620025737
	6.26495	59611.05405336498
	6.268	59612.496597537924
	6.27105	59613.933852053975
	6.2741	59615.36583611843
	6.27715	59616.79256887143
	6.280200000000001	59618.2140693849
	6.28325	59619.63035665756
	6.2863	59621.041449626544
	6.28935	59622.4473671599
	6.2924	59623.848128053294
	6.29545	59625.24375104299
	6.298500000000001	59626.634254792494
	6.301549999999999	59628.019657900615
	6.3046	59629.39997890155
	6.30765	59630.77523625823
	6.3107	59632.14544837334
	6.31375	59633.51063358155
	6.3168	59634.870810148765
	6.31985	59636.22599628188
	6.3229	59637.57621011764
	6.32595	59638.92146972901
	6.329000000000001	59640.2617931269
	6.33205	59641.5971982546
	6.3351	59642.92770299149
	6.33815	59644.253325157355
	6.3412	59645.574082501626
	6.34425	59646.88999271483
	6.347300000000001	59648.20107342294
	6.350350000000001	59649.507342188095
	6.3534	59650.80881651074
	6.35645	59652.10551382974
	6.359500000000001	59653.39745151717
	6.36255	59654.684646887654
	6.365600000000001	59655.96711719271
	6.36865	59657.24487961831
	6.3717	59658.51795129516
	6.37475	59659.786349287635
	6.377800000000001	59661.05009060033
	6.38085	59662.30919218006
	6.383900000000001	59663.56367090765
	6.38695	59664.813543606164
	6.39	59666.058827040244
	6.39305	59667.29953791006
	6.396100000000001	59668.535692859616
	6.39915	59669.76730847322
	6.4022	59670.99440127163
	6.40525	59672.21698772145
	6.4083	59673.43508422908
	6.41135	59674.64870713705
	6.4144000000000005	59675.85787273799
	6.4174500000000005	59677.06259725905
	6.4205	59678.262896871
	6.42355	59679.4587876897
	6.4266000000000005	59680.65028576949
	6.42965	59681.837407107305
	6.4327000000000005	59683.02016764587
	6.43575	59684.198583267134
	6.4388	59685.372669797485
	6.44185	59686.54244300835
	6.4449000000000005	59687.70791861005
	6.4479500000000005	59688.86911226085
	6.4510000000000005	59690.02603956261
	6.45405	59691.178716057395
	6.4571000000000005	59692.32715723384
	6.46015	59693.47137852787
	6.4632000000000005	59694.611395313055
	6.4662500000000005	59695.7472229152
	6.4693	59696.87887660038
	6.47235	59698.00637158078
	6.4754000000000005	59699.12972301434
	6.47845	59700.248946005486
	6.4815000000000005	59701.36405560256
	6.4845500000000005	59702.475066800085
	6.4876	59703.581994541135
	6.49065	59704.68485371161
	6.4937000000000005	59705.78365914544
	6.49675	59706.878425625386
	6.4998000000000005	59707.96916787636
	6.50285	59709.055900573934
	6.5059	59710.138638341625
	6.50895	59711.217395746266
	6.5120000000000005	59712.29218730473
	6.5150500000000005	59713.36302748516
	6.5181000000000004	59714.42993069621
	6.52115	59715.49291130047
	6.5242	59716.55198360682
	6.5272499999999996	59717.60716187304
	6.5303	59718.65846030465
	6.53335	59719.70589305933
	6.5363999999999995	59720.74947423803
	6.5394499999999995	59721.78921789537
	6.5425	59722.8251380365
	6.54555	59723.85724861126
	6.5486	59724.88556352327
	6.55165	59725.910096625106
	6.5547	59726.93086171813
	6.5577499999999995	59727.94787255512
	6.5608	59728.9611428399
	6.56385	59729.97068622554
	6.5669	59730.97651631766
	6.56995	59731.97864667055
	6.573	59732.9770907918
	6.5760499999999995	59733.9718621396
	6.5791	59734.96297412378
	6.58215	59735.95044010476
	6.5852	59736.93427339562
	6.5882499999999995	59737.914487263435
	6.5913	59738.89109492271
	6.5943499999999995	59739.86410954484
	6.5974	59740.83354425237
	6.60045	59741.79941211972
	6.6034999999999995	59742.76172617332
	6.6065499999999995	59743.72049939595
	6.6096	59744.67574472145
	6.61265	59745.62747503491
	6.6157	59746.57570317998
	6.61875	59747.520441949586
	6.6217999999999995	59748.4617040921
	6.6248499999999995	59749.399502310065
	6.6278999999999995	59750.33384926064
	6.63095	59751.264757553516
	6.634	59752.19223975484
	6.63705	59753.11630838481
	6.6400999999999994	59754.03697591739
	6.64315	59754.954254782664
	6.646199999999999	59755.86815736594
	6.64925	59756.77869600721
	6.6523	59757.685883001264
	6.655349999999999	59758.58973060081
	6.658399999999999	59759.49025101136
	6.66145	59760.387456396005
	6.664499999999999	59761.28135887515
	6.66755	59762.17197052255
	6.6706	59763.059303369926
	6.673649999999999	59763.94336940579
	6.676699999999999	59764.82418057404
	6.67975	59765.70174877708
	6.682799999999999	59766.57608587397
	6.68585	59767.44720367938
	6.688899999999999	59768.315113966426
	6.691949999999999	59769.17982846693
	6.694999999999999	59770.04135886754
	6.69805	59770.89971681387
	6.7011	59771.75491391059
	6.70415	59772.60696172006
	6.707199999999999	59773.45587175896
	6.71025	59774.30165550975
	6.713299999999999	59775.14432440644
	6.71635	59775.98388984592
	6.7194	59776.8203631809
	6.722449999999999	59777.653755725965
	6.725499999999999	59778.484078752546
	6.72855	59779.31134349077
	6.7316	59780.13556113472
	6.73465	59780.956742831215
	6.7377	59781.774899691714
	6.74075	59782.590042785814
	6.743799999999999	59783.40218314336
	6.74685	59784.21133175288
	6.7499	59785.01749956486
	6.75295	59785.82069749139
	6.756	59786.62093640064
	6.75905	59787.4182271242
	6.762099999999999	59788.212580456486
	6.76515	59789.00400714834
	6.7682	59789.79251791285
	6.77125	59790.57812342979
	6.774299999999999	59791.3608343318
	6.77735	59792.1406612178
	6.780399999999999	59792.91761464889
	6.78345	59793.69170514526
	6.7865	59794.46294319018
	6.789549999999999	59795.231339230646
	6.792599999999999	59795.996903671694
	6.79565	59796.75964688462
	6.7987	59797.5195792008
	6.80175	59798.27671091561
	6.8048	59799.0310522868
	6.80785	59799.782613533
	6.810899999999999	59800.53140483862
	6.81395	59801.277436350225
	6.817	59802.020718175576
	6.82005	59802.76126038884
	6.8231	59803.49907302663
	6.82615	59804.2341660874
	6.8292	59804.966549534984
	6.83225	59805.69623329778
	6.8353	59806.423227265375
	6.838350000000001	59807.147541295766
	6.841399999999999	59807.86918520644
	6.84445	59808.58816878327
	6.8475	59809.30450177287
	6.85055	59810.01819389015
	6.8536	59810.72925481229
	6.85665	59811.43769418217
	6.859699999999999	59812.14352160789
	6.86275	59812.846746662995
	6.8658	59813.54737888388
	6.86885	59814.245427776
	6.8719	59814.940902806804
	6.87495	59815.63381341239
	6.877999999999999	59816.32416899181
	6.88105	59817.01197891262
	6.8841	59817.697252506376
	6.88715	59818.37999907183
	6.8902	59819.06022787249
	6.89325	59819.73794813973
	6.8963	59820.413169071864
	6.89935	59821.085899832215
	6.9024	59821.75614955091
	6.905450000000001	59822.42392732595
	6.908499999999999	59823.0892422214
	6.91155	59823.75210326909
	6.9146	59824.41251946848
	6.91765	59825.07049978353
	6.9207	59825.72605314892
	6.92375	59826.37918846451
	6.9268	59827.02991460051
	6.92985	59827.678240391746
	6.9329	59828.324174643225
	6.935950000000001	59828.967726125826
	6.939	59829.60890358011
	6.94205	59830.24771571569
	6.9451	59830.88417120768
	6.94815	59831.51827870297
	6.9512	59832.15004681327
	6.954250000000001	59832.77948412264
	6.9573	59833.40659918169
	6.96035	59834.0314005107
	6.9634	59834.65389659762
	6.96645	59835.274095902016
	6.9695	59835.89200685111
	6.972550000000001	59836.50763784137
	6.975599999999999	59837.120997237784
	6.97865	59837.73209337787
	6.9817	59838.34093456578
	6.98475	59838.94752907742
	6.9878	59839.55188515751
	6.99085	59840.154011020815
	6.9939	59840.7539148522
	6.99695	59841.351604807474
	7.0	59841.94708901256
end


poten 2^1Pi 
name '2^1Pi'
symmetry +
lambda 1
mult 1
type  grid
values
	0.9	68749.2273436962
	0.90305	68075.69424851565
	0.9061	67407.97184742642
	0.90915	66746.01451980894
	0.9122	66089.77699016072
	0.91525	65439.21432554165
	0.9183	64794.28193303531
	0.92135	64154.93555723479
	0.9244	63521.1312777408
	0.92745	62892.82550668324
	0.9305	62269.97498625857
	0.93355	61652.53678628436
	0.9366000000000001	61040.4683017746
	0.9396500000000001	60433.72725053126
	0.9427000000000001	59832.27167075449
	0.9457500000000001	59236.059918668594
	0.9488000000000001	58645.05066616773
	0.9518500000000001	58059.20289847877
	0.9549000000000001	57478.47591183998
	0.9579500000000001	56902.82931119716
	0.9610000000000001	56332.22300791813
	0.9640500000000001	55766.61721752302
	0.9671	55205.972457432086
	0.9701500000000001	54650.249544727805
	0.9732	54099.40959393815
	0.9762500000000001	53553.414014830356
	0.9793	53012.22451022633
	0.9823500000000001	52475.803073830386
	0.9853999999999999	51944.11198807606
	0.98845	51417.11382198569
	0.9914999999999999	50894.7714290487
	0.99455	50377.047945113234
	0.9976	49863.90678629512
	1.00065	49355.311646901784
	1.0037	48851.22649737007
	1.00675	48351.61558222238
	1.0098	47856.44341803405
	1.01285	47365.67479141938
	1.0159	46879.274757029845
	1.01895	46397.208635568924
	1.022	45919.44201182026
	1.02505	45445.94073269133
	1.0281	44976.670905270716
	1.03115	44511.59889490135
	1.0342	44050.69132326501
	1.03725	43593.91506648452
	1.0403	43141.237253237654
	1.04335	42692.625262885296
	1.0464	42248.04672361431
	1.04945	41807.469510592746
	1.0525	41370.86174414008
	1.05555	40938.191787910284
	1.0586	40509.42824708818
	1.0616500000000002	40084.53996659917
	1.0647	39663.496029332906
	1.0677500000000002	39246.26575437863
	1.0708	38832.81869527519
	1.0738500000000002	38423.12463827272
	1.0769	38017.15360060754
	1.07995	37614.87582879017
	1.083	37216.26179690555
	1.08605	36821.2822049256
	1.0891	36429.90797703482
	1.09215	36042.11025996779
	1.0952	35657.860421359124
	1.09825	35277.13004810562
	1.1013	34899.890944739855
	1.10435	34526.11513181695
	1.1074	34155.77484431199
	1.11045	33788.842530030364
	1.1135	33425.29084802832
	1.11655	33065.092667046774
	1.1196000000000002	32708.221063956036
	1.1226500000000001	32354.64932221086
	1.1257000000000001	32004.35093031873
	1.1287500000000001	31657.299580317715
	1.1318000000000001	31313.46916626692
	1.1348500000000001	30972.83378274694
	1.1379000000000001	30635.367723371415
	1.1409500000000001	30301.04547931025
	1.1440000000000001	29969.841737822728
	1.1470500000000001	29641.731380802088
	1.1501000000000001	29316.68948333006
	1.1531500000000001	28994.691312242485
	1.1562000000000001	28675.712324705146
	1.1592500000000001	28359.72816680008
	1.1622999999999999	28046.714672122158
	1.16535	27736.647860385514
	1.1683999999999999	27429.50393604111
	1.17145	27125.259286902874
	1.1744999999999999	26823.890482785235
	1.17755	26525.37427414935
	1.1806	26229.687590759968
	1.18365	25936.807540351423
	1.1867	25646.711407303592
	1.18975	25359.376651326995
	1.1928	25074.780906158074
	1.19585	24792.901978262707
	1.1989	24513.717845550076
	1.20195	24237.206656094975
	1.205	23963.34672686969
	1.20805	23692.116542484473
	1.2111	23423.49475393733
	1.21415	23157.46017737244
	1.2172	22893.99179284723
	1.22025	22633.068743108277
	1.2233	22374.670332375816
	1.22635	22118.776025136554
	1.2294	21865.365444945
	1.23245	21614.41837323301
	1.2355	21365.91474812768
	1.23855	21119.834663277335
	1.2416	20876.15836668519
	1.24465	20634.86625955162
	1.2477	20395.9388951236
	1.25075	20159.35697755237
	1.2538	19925.101360758254
	1.25685	19693.153047303655
	1.2599	19463.493187273034
	1.26295	19236.103077160296
	1.266	19010.9641587635
	1.26905	18788.058018086784
	1.2721	18567.366384249086
	1.27515	18348.871128400053
	1.2782	18132.554262642505
	1.28125	17918.397938961956
	1.2843	17706.384448162156
	1.28735	17496.496218807755
	1.2904	17288.71581617284
	1.29345	17083.025941195985
	1.2965	16879.409429441108
	1.29955	16677.849250064657
	1.3026	16478.328504788336
	1.30565	16280.830426877745
	1.3087000000000002	16085.338380126457
	1.31175	15891.835857845586
	1.3148	15700.306481858606
	1.31785	15510.734001501338
	1.3209000000000002	15323.102292626836
	1.32395	15137.395356615143
	1.327	14953.597319387767
	1.33005	14771.692430426503
	1.3331	14591.665061796573
	1.33615	14413.499707174016
	1.3392	14237.180980876861
	1.34225	14062.693616900096
	1.3453	13890.022467954203
	1.34835	13719.152504506952
	1.3514	13550.068813828362
	1.35445	13382.756599038394
	1.3575	13217.201178157577
	1.36055	13053.387983159708
	1.3636	12891.302559026999
	1.36665	12730.930562806832
	1.3697000000000001	12572.257762670342
	1.37275	12415.270036972186
	1.3758000000000001	12259.953373311293
	1.37885	12106.293867592542
	1.3819000000000001	11954.277723088511
	1.38495	11803.891249501545
	1.3880000000000001	11655.12086202516
	1.39105	11507.95308040515
	1.3941000000000001	11362.374527999262
	1.39715	11218.371930835643
	1.4002000000000001	11075.93211666911
	1.4032499999999999	10935.042014035316
	1.4063	10795.68865130169
	1.4093499999999999	10657.85915571543
	1.4124	10521.5407524473
	1.4154499999999999	10386.720763631221
	1.4185	10253.386607398597
	1.4215499999999999	10121.525796907443
	1.4245999999999999	9991.125939364738
	1.4276499999999999	9862.174735042261
	1.4307	9734.659976284831
	1.4337499999999999	9608.569546509903
	1.4368	9483.891419198197
	1.4398499999999999	9360.613656874344
	1.4429	9238.724410076535
	1.4459499999999998	9118.211916314687
	1.449	8999.064499015454
	1.4520499999999998	8881.270566453884
	1.4551	8764.818610669981
	1.4581499999999998	8649.697206369154
	1.4612	8535.895009805801
	1.4642499999999998	8423.400757648435
	1.4673	8312.203265824734
	1.4703499999999998	8202.291428345812
	1.4734	8093.6542161073785
	1.4764499999999998	7986.2806756670325
	1.4795	7880.1599279954125
	1.4825499999999998	7775.281167199903
	1.4856	7671.633659218826
	1.48865	7569.2067404844265
	1.4917000000000002	7467.989816552194
	1.49475	7367.972360695102
	1.4978000000000002	7269.1439124603485
	1.50085	7171.494076186427
	1.5039000000000002	7075.012519477804
	1.50695	6979.688971635296
	1.5100000000000002	6885.513222039388
	1.51305	6792.475118484229
	1.5161000000000002	6700.564565459584
	1.51915	6609.771522378502
	1.5222	6520.08600174801
	1.5252499999999998	6431.498067280409
	1.5283	6343.997831942745
	1.5313499999999998	6257.575455943983
	1.5344	6172.221144656707
	1.5374499999999998	6087.92514647259
	1.5405	6004.677750590982
	1.5435499999999998	5922.469284740916
	1.5466	5841.2901128375215
	1.54965	5761.130632575555
	1.5527000000000002	5681.981272963834
	1.55575	5603.832491807017
	1.5588000000000002	5526.674773142941
	1.56185	5450.49862464644
	1.5649000000000002	5375.294575018515
	1.56795	5301.05317138049
	1.5710000000000002	5227.764976698906
	1.57405	5155.420567276475
	1.5771000000000002	5084.01053035275
	1.58015	5013.525461869775
	1.5832000000000002	4943.955964471569
	1.58625	4875.29264582363
	1.5893000000000002	4807.526117358686
	1.59235	4740.646993580521
	1.5954000000000002	4674.645892084205
	1.59845	4609.51343449374
	1.6015000000000001	4545.240248561752
	1.60455	4481.816971715537
	1.6076000000000001	4419.234256402267
	1.6106500000000001	4357.482777653451
	1.6137000000000001	4296.553243366246
	1.6167500000000001	4236.436407886534
	1.6198000000000001	4177.123089571656
	1.62285	4118.604193106371
	1.6259000000000001	4060.8707374351643
	1.6289500000000001	4003.9138902435748
	1.6320000000000001	3947.72500995462
	1.63505	3892.295696190642
	1.6381000000000001	3837.617849470731
	1.64115	3783.6837406165173
	1.6442	3730.486089774896
	1.6472499999999999	3678.0181540539825
	1.6503	3626.2738213969437
	1.65335	3575.2477063693236
	1.6564	3524.935240916804
	1.6594499999999999	3475.332749847322
	1.6625	3426.4374969456926
	1.66555	3378.2476836857645
	1.6686	3330.7623790604257
	1.67165	3283.9813576568326
	1.6747	3237.904825468495
	1.67775	3192.5330208324704
	1.6808	3147.86569316382
	1.68385	3103.9014850047847
	1.6869	3060.6372710331143
	1.68995	3018.067535385268
	1.693	2976.1838871882383
	1.69605	2934.974813995189
	1.6991	2894.425747547554
	1.70215	2854.519466860285
	1.7052	2815.2368017003882
	1.70825	2776.557540115651
	1.7113	2738.4614074550773
	1.71435	2700.928978898818
	1.7174	2663.9424142570383
	1.72045	2627.4859500940765
	1.7235	2591.546135104384
	1.72655	2556.1118365635634
	1.7296	2521.1740713287477
	1.73265	2486.7257235848083
	1.7357	2452.761207210725
	1.7387500000000002	2419.276118888519
	1.7418	2386.2669134603902
	1.74485	2353.730619928181
	1.7479	2321.6646058882598
	1.7509500000000002	2290.0663907994503
	1.754	2258.9335040260794
	1.75705	2228.2633813983725
	1.7601	2198.053293388138
	1.76315	2168.3002983102997
	1.7662	2139.001214784034
	1.76925	2110.152608730913
	1.7723	2081.7507912227684
	1.77535	2053.7918245127876
	1.7784	2026.2715345029399
	1.78145	1999.1855286667783
	1.7845	1972.5292191549847
	1.78755	1946.2978514430092
	1.7906	1920.4865394630583
	1.79365	1895.0903087133338
	1.7967	1870.1041493613523
	1.79975	1845.5230818443945
	1.8028	1821.3422378934788
	1.80585	1797.5569601709772
	1.8089	1774.1629237019904
	1.81195	1751.1562819655285
	1.815	1728.5338394331714
	1.81805	1706.293250407646
	1.8211	1684.433240867499
	1.82415	1662.9538454276824
	1.8272	1641.8566454221932
	1.83025	1621.1449868128188
	1.8333	1600.8241490205385
	1.83635	1580.9014295078357
	1.8394	1561.3861063704258
	1.84245	1542.2892451600449
	1.8455	1523.623328781244
	1.84855	1505.4017109851773
	1.8516	1487.6379224662082
	1.85465	1470.3448879318082
	1.8577	1453.5341361742273
	1.8607500000000001	1437.2150910360785
	1.8638000000000001	1421.3945265024904
	1.86685	1406.076237982775
	1.8699	1391.260950191381
	1.8729500000000001	1376.9464447171622
	1.8760000000000001	1363.127863276512
	1.8790499999999999	1349.798127735507
	1.8820999999999999	1336.9484162665808
	1.88515	1324.5686432613338
	1.8882	1312.6479041754778
	1.8912499999999999	1301.1748612825947
	1.8942999999999999	1290.1380594024272
	1.89735	1279.5261705942992
	1.9004	1269.3281732978053
	1.9034499999999999	1259.5334749118229
	1.9064999999999999	1250.1319880821554
	1.90955	1241.1141707712118
	1.9126	1232.4710391447427
	1.9156499999999999	1224.1941609787698
	1.9187	1216.2756357991718
	1.9217500000000003	1208.708066626892
	1.9248000000000003	1201.4845270463347
	1.92785	1194.5985263655818
	1.9309	1188.0439748890244
	1.9339500000000003	1181.8151507511834
	1.9370000000000003	1175.9066693345926
	1.94005	1170.3134559850864
	1.9431	1165.030722518707
	1.9461500000000003	1160.0539478453795
	1.9492	1155.3788629348358
	1.95225	1151.001440257055
	1.9552999999999998	1146.9178877425852
	1.9583499999999998	1143.1246472182036
	1.9614	1139.6183971524933
	1.9644499999999998	1136.3960593761137
	1.9674999999999998	1133.454809202105
	1.9705499999999998	1130.7920880407828
	1.9736	1128.405617164568
	1.97665	1126.293410728716
	1.9796999999999998	1124.4537854915213
	1.98275	1122.8853639833794
	1.9858000000000002	1121.587067270062
	1.9888499999999998	1120.5580930672954
	1.9918999999999998	1119.797875104531
	1.99495	1119.3060205823544
	1.9980000000000002	1119.082224590045
	2.00105	1119.1261635532187
	2.0040999999999998	1119.4373739471507
	2.00715	1120.0151269643386
	2.0102	1120.8583134318335
	2.0132499999999998	1121.9653547048515
	2.0162999999999998	1123.3341535077134
	2.01935	1124.9620934386885
	2.0224	1126.8460874328882
	2.02545	1128.9826681427771
	2.0284999999999997	1131.3681050723876
	2.03155	1133.9985311850392
	2.0346	1136.8700619652186
	2.0376499999999997	1139.9788941309112
	2.0407	1143.3213768786782
	2.04375	1146.894054195899
	2.0468	1150.6936811565495
	2.04985	1154.7172196876952
	2.0529	1158.9618201854908
	2.05595	1163.42479502263
	2.059	1168.1035888971685
	2.06205	1172.9957496347151
	2.0651	1178.098901774102
	2.06815	1183.4107242013172
	2.0712	1188.9289323016744
	2.07425	1194.6512645629884
	2.0773	1200.575473236996
	2.08035	1206.6993185030599
	2.0834	1213.0205655156046
	2.08645	1219.5369837347725
	2.0895	1226.2463480135948
	2.09255	1233.146440982567
	2.0956	1240.2350563720481
	2.09865	1247.5100030134906
	2.1017	1254.9691093614417
	2.10475	1262.6102284792737
	2.1078	1270.4312435316444
	2.11085	1278.4300739275227
	2.1139	1286.604682358404
	2.11695	1294.9530830782644
	2.12	1303.4733518668945
	2.12305	1312.1636382227975
	2.1261	1321.0221804150003
	2.12915	1330.0473240932063
	2.1322	1339.2375451950536
	2.13525	1348.5914778769163
	2.1383	1358.1079481030663
	2.14135	1367.7860133181505
	2.1444	1377.6250082522336
	2.14745	1387.6245963063989
	2.1505	1397.7848250807867
	2.15355	1408.1061833641227
	2.1566	1418.5896553059636
	2.15965	1429.2367655639464
	2.1627	1440.0496070920738
	2.16575	1451.030841256513
	2.1688	1462.1836586516604
	2.17185	1473.5116890931545
	2.1749	1485.0188516577552
	2.17795	1496.7091410847972
	2.181	1508.5863556152476
	2.18405	1520.6537827236368
	2.1871	1532.9138712377426
	2.19015	1545.367927928092
	2.1932	1558.0158801303885
	2.19625	1570.8561405194573
	2.1993	1583.8855975346257
	2.20235	1597.099731845147
	2.2054	1610.492842748018
	2.20845	1624.0583482821653
	2.2115	1637.789117481127
	2.21455	1651.6777941767516
	2.2176	1665.7170808883354
	2.22065	1679.8999638920916
	2.2237	1694.2198729992451
	2.22675	1708.6707793648259
	2.2298	1723.2472408065091
	2.23285	1737.944406743668
	2.2359	1752.7579948804134
	2.23895	1767.684250188257
	2.242	1782.7198944871684
	2.24505	1797.8620725982325
	2.2481	1813.1082989980841
	2.25115	1828.4564072893438
	2.2542	1843.9045036266862
	2.25725	1859.450924431781
	2.2603	1875.094198251258
	2.26335	1890.8330113463335
	2.2664	1906.6661764731716
	2.26945	1922.592604298533
	2.2725	1938.6112769370043
	2.27555	1954.7212231688588
	2.2786	1970.921494985582
	2.28165	1987.2111452013555
	2.2847	2003.5892059574119
	2.28775	2020.0546680287644
	2.2908	2036.6064609162904
	2.29385	2053.243433772062
	2.2969	2069.964337269143
	2.29995	2086.767806573537
	2.303	2103.65234562135
	2.30605	2120.6163129433985
	2.3091	2137.657909314182
	2.31215	2154.7751675332524
	2.3152	2171.9659446766595
	2.31825	2189.2279171848977
	2.3213	2206.5585791834465
	2.32435	2223.955244464533
	2.3274	2241.4150525889595
	2.33045	2258.9349796061574
	2.3335	2276.5118539257883
	2.33655	2294.14237790389
	2.3396	2311.8231557243425
	2.34265	2329.550728146253
	2.3457	2347.321614629179
	2.34875	2365.1323632100684
	2.3518	2382.97960824967
	2.35485	2400.8601357413686
	2.3579	2418.770955232833
	2.36095	2436.7093764822926
	2.364	2454.6730877568784
	2.36705	2472.6602312055998
	2.3701	2490.6694690824643
	2.37315	2508.7000330365827
	2.3762	2526.7517476074204
	2.37925	2544.8250189963674
	2.3823	2562.9207817072374
	2.38535	2581.0403991878184
	2.3884	2599.1855201883895
	2.39145	2617.3578995511853
	2.3945	2635.559199217798
	2.39755	2653.790790601248
	2.4006	2672.0535811640607
	2.40365	2690.3478852693665
	2.4067	2708.6733526213557
	2.40975	2727.028958217325
	2.4128	2745.413048560268
	2.4158500000000003	2763.8234317526703
	2.4189	2782.25749547213
	2.42195	2800.712336693312
	2.425	2819.1848895191965
	2.4280500000000003	2837.6720413562857
	2.4311000000000003	2856.1707317235337
	2.43415	2874.6780314654166
	2.4372	2893.191202702389
	2.4402500000000003	2911.707741408404
	2.4433	2930.225405263194
	2.44635	2948.7422296121745
	2.4494	2967.2565341984778
	2.4524500000000002	2985.766922980571
	2.4555000000000002	3004.2722789341688
	2.45855	3022.7717553306575
	2.4616	3041.2647646241476
	2.4646500000000002	3059.7509657661267
	2.4677	3078.2302505289513
	2.47075	3096.7027292413322
	2.4738	3115.1687161801206
	2.47685	3133.6287147610556
	2.4799	3152.083402595547
	2.4829499999999998	3170.5336164262385
	2.486	3188.980336917104
	2.48905	3207.424673250515
	2.4920999999999998	3225.867847469641
	2.4951499999999998	3244.311178498415
	2.4982	3262.7560657704835
	2.50125	3281.2039724000083
	2.5043	3299.6564078413303
	2.5073499999999997	3318.114909990004
	2.5104	3336.5810266925764
	2.51345	3355.0562966475595
	2.5164999999999997	3373.542229698318
	2.5195499999999997	3392.0402865369733
	2.5226	3410.551857858766
	2.52565	3429.078243027457
	2.5287	3447.6206283336833
	2.53175	3466.180064949577
	2.5348	3484.757446703162
	2.53785	3503.353487816574
	2.5409	3521.968700770811
	2.54395	3540.60337447523
	2.547	3559.257552935069
	2.55005	3577.931014622145
	2.5531	3596.6232527652187
	2.55615	3615.333456784711
	2.5592	3634.0604951071145
	2.56225	3652.8028996042153
	2.5653	3671.5588519193802
	2.56835	3690.3261719639254
	2.5714	3709.1023088997945
	2.57445	3727.8843349793165
	2.5775	3746.668942683175
	2.58055	3765.452445700677
	2.5836	3784.2307844333236
	2.58665	3802.9995368814766
	2.5897	3821.75393599603
	2.59275	3840.488894842119
	2.5958	3859.199041218592
	2.5988500000000005	3877.8787636837724
	2.6019000000000005	3896.522271208022
	2.60495	3915.1236688146378
	2.608	3933.67705153575
	2.6110500000000005	3952.176618577368
	2.6141	3970.616808618924
	2.61715	3988.9924554748754
	2.6201999999999996	4007.2989607649965
	2.6232499999999996	4025.5324767546826
	2.6263	4043.6900883436692
	2.6293499999999996	4061.769978854405
	2.6323999999999996	4079.7715607447944
	2.6354499999999996	4097.695550886835
	2.6385	4115.543971955598
	2.64155	4133.3200674946975
	2.6445999999999996	4151.02812813024
	2.6476499999999996	4168.673238923275
	2.6507	4186.260969791876
	2.6537499999999996	4203.797040361457
	2.6568	4221.286993497449
	2.65985	4238.735909147301
	2.6628999999999996	4256.14818170883
	2.66595	4273.527373025137
	2.6689999999999996	4290.876141863864
	2.67205	4308.196241674844
	2.6751	4325.488572670117
	2.6781499999999996	4342.753272014173
	2.6812	4359.989826463577
	2.68425	4377.197194093097
	2.6872999999999996	4394.373924878948
	2.69035	4411.518273121387
	2.6933999999999996	4428.628297518764
	2.6964499999999996	4445.701946942415
	2.6995	4462.73713157399
	2.7025499999999996	4479.731780122781
	2.7056	4496.68388445218
	2.70865	4513.591533209341
	2.7116999999999996	4530.4529361540435
	2.71475	4547.266440787623
	2.7178	4564.030542735018
	2.7208500000000004	4580.74389115362
	2.7239	4597.405290255723
	2.72695	4614.013697850985
	2.73	4630.568221655148
	2.73305	4647.068113969836
	2.7361	4663.512765219283
	2.73915	4679.901696731145
	2.7422	4696.234553061453
	2.7452499999999995	4712.511094102855
	2.7483	4728.731187160917
	2.75135	4744.894799136091
	2.7544	4761.001988913895
	2.75745	4777.052900039713
	2.7605	4793.047753729195
	2.76355	4808.986842249061
	2.7666	4824.870522686431
	2.7696500000000004	4840.699211113967
	2.7727	4856.473377148178
	2.77575	4872.1935388906495
	2.7788000000000004	4887.86025823544
	2.78185	4903.4741365241325
	2.7849	4919.035810525113
	2.7879500000000004	4934.545948712523
	2.791	4950.005247819667
	2.79405	4965.414429642982
	2.7971000000000004	4980.774238072633
	2.80015	4996.085436329211
	2.8032000000000004	5011.348804387813
	2.80625	5026.565136574466
	2.8093	5041.735239323124
	2.8123500000000003	5056.859929084607
	2.8154	5071.9400303839375
	2.8184500000000003	5086.9763740254375
	2.8215000000000003	5101.969795448142
	2.82455	5116.921133238577
	2.8276000000000003	5131.831227809328
	2.83065	5146.700920255856
	2.8337	5161.531051404942
	2.8367500000000003	5176.322461070812
	2.8398	5191.075987535058
	2.84285	5205.792467269485
	2.8459000000000003	5220.472734918837
	2.84895	5235.117623563028
	2.8520000000000003	5249.727965279157
	2.8550500000000003	5264.30459202252
	2.8581	5278.84833684895
	2.8611500000000003	5293.360035500554
	2.8642	5307.8405283800375
	2.8672500000000003	5322.290662940918
	2.8703000000000003	5336.711296524823
	2.87335	5351.103299680994
	2.8764000000000003	5365.467560008969
	2.8794500000000003	5379.8049865697
	2.8825	5394.116514914264
	2.8855500000000003	5408.403112786797
	2.8886	5422.665786558966
	2.89165	5436.905588451227
	2.8947000000000003	5451.1236245889095
	2.89775	5465.321063922595
	2.9008000000000003	5479.499148010367
	2.9038500000000003	5493.659201605062
	2.9069000000000003	5507.802643908516
	2.9099500000000003	5521.931000234265
	2.9130000000000003	5536.045913654695
	2.9160500000000003	5550.1491559663
	2.9191000000000003	5564.2426370289495
	2.9221500000000002	5578.3284111694475
	2.9252000000000002	5592.408678923983
	2.9282500000000002	5606.485781965451
	2.9313000000000002	5620.562188689172
	2.9343500000000002	5634.640467734576
	2.9374000000000002	5648.723246869029
	2.94045	5662.813155366094
	2.9435000000000002	5676.912749488267
	2.9465500000000002	5691.024423063365
	2.9496	5705.150308379931
	2.95265	5719.292176376043
	2.9557	5733.451348507027
	2.95875	5747.628634682692
	2.9618	5761.824311079066
	2.96485	5776.038147676159
	2.9679	5790.2694882179
	2.97095	5804.517376307007
	2.974	5818.780712799767
	2.97705	5833.058424069504
	2.9801	5847.349619582707
	2.98315	5861.653720818775
	2.9862	5875.970550370175
	2.98925	5890.300377897092
	2.9923	5904.643926621459
	2.99535	5919.002348622845
	2.9984	5933.377179126382
	3.0014499999999997	5947.770279670262
	3.0045	5962.183778318446
	3.00755	5976.620012765824
	3.0105999999999997	5991.081479893995
	3.01365	6005.570793431525
	3.0166999999999997	6020.090649993874
	3.0197499999999997	6034.643802865847
	3.0228	6049.233042461621
	3.0258499999999997	6063.861182198606
	3.0288999999999997	6078.531048523828
	3.03195	6093.245473951132
	3.0349999999999997	6108.007292131586
	3.03805	6122.8193341537135
	3.0411	6137.684425432074
	3.0441499999999997	6152.6053826876805
	3.0472	6167.585010639707
	3.0502499999999997	6182.626098126974
	3.0533	6197.731413444832
	3.05635	6212.903698747635
	3.0593999999999997	6228.145663413469
	3.06245	6243.45997629492
	3.0655	6258.8492568106585
	3.0685499999999997	6274.316064838857
	3.0716	6289.862889419784
	3.0746499999999997	6305.492136267884
	3.0776999999999997	6321.206114113044
	3.08075	6337.007019909856
	3.0837999999999997	6352.896922967934
	3.08685	6368.8777480738445
	3.0899	6384.951257693129
	3.09295	6401.119033364373
	3.096	6417.382456415844
	3.09905	6433.742688160533
	3.1021	6450.2006497479315
	3.10515	6466.757001877634
	3.1082	6483.412124601902
	3.11125	6500.166097469083
	3.1143	6517.018680281047
	3.11735	6533.969294754721
	3.1204	6551.017007395244
	3.12345	6568.160513895886
	3.1264999999999996	6585.3981253842885
	3.12955	6602.727756832916
	3.1326	6620.146917939286
	3.13565	6637.6527067663055
	3.1387	6655.241806403726
	3.14175	6672.9104848792385
	3.1448	6690.654598503057
	3.14785	6708.469598781175
	3.1509	6726.350542974407
	3.15395	6744.292108320084
	3.157	6762.288609865677
	3.16005	6780.334021798737
	3.1631	6798.422002089505
	3.16615	6816.545920198303
	3.1692	6834.698887540986
	3.17225	6852.873790350588
	3.1753	6871.063324529424
	3.17835	6889.260032050046
	3.1814	6907.45633843719
	3.18445	6925.644590850267
	3.1875	6943.817096283932
	3.19055	6961.966159414672
	3.1936	6980.084119640287
	3.19665	6998.163386890303
	3.1997	7016.196475823225
	3.20275	7034.176038072526
	3.2058	7052.0948922548305
	3.20885	7069.946051504301
	3.2119	7087.722748353656
	3.21495	7105.4184568417295
	3.218	7123.02691177658
	3.22105	7140.542125134214
	3.2241	7157.95839962061
	3.22715	7175.270339463387
	3.2302	7192.4728585388775
	3.23325	7209.561185965084
	3.2363	7226.530869314396
	3.23935	7243.3777756254
	3.2424	7260.098090397238
	3.24545	7276.6883147601775
	3.2485000000000004	7293.145261017451
	3.25155	7309.466046752377
	3.2546	7325.648087690621
	3.25765	7341.689089494285
	3.2607	7357.587038663558
	3.26375	7373.3401927053965
	3.2668	7388.947069717931
	3.26985	7404.406437524703
	3.2729	7419.7173024826325
	3.2759500000000004	7434.87889807356
	3.279	7449.890673373801
	3.2820500000000004	7464.7522814920285
	3.2851	7479.463568049841
	3.28815	7494.0245597703615
	3.2912000000000003	7508.435453230858
	3.29425	7522.696603828482
	3.2973000000000003	7536.808514997044
	3.3003500000000003	7550.771827709466
	3.3034	7564.587310295831
	3.3064500000000003	7578.255848596927
	3.3095	7591.778436471967
	3.31255	7605.1561666727
	3.3156000000000003	7618.390222089656
	3.31865	7631.4818673754435
	3.3217	7644.432440944763
	3.3247500000000003	7657.243347345173
	3.3278	7669.916049989398
	3.3308500000000003	7682.4520642329435
	3.3339000000000003	7694.8529507717185
	3.33695	7707.120309337411
	3.3400000000000003	7719.255772654408
	3.34305	7731.2610006195855
	3.3461000000000003	7743.137674655441
	3.3491500000000003	7754.887492165879
	3.3522	7766.512161035979
	3.3552500000000003	7778.013394093101
	3.3583000000000003	7789.392903446128
	3.36135	7800.652394586094
	3.3644000000000003	7811.793560113585
	3.36745	7822.818072976805
	3.3705	7833.72757906748
	3.3735500000000003	7844.523689029206
	3.3766	7855.207969024046
	3.37965	7865.781930297236
	3.3827	7876.247017342908
	3.38575	7886.604594515982
	3.3888	7896.855930781186
	3.39185	7907.002182454375
	3.3949	7917.044373916546
	3.39795	7926.983376428201
	3.401	7936.819885026578
	3.40405	7946.55439402584
	3.4071	7956.187172190432
	3.41015	7965.718239164375
	3.4132	7975.147344745592
	3.41625	7984.473954339603
	3.4193	7993.697244914571
	3.42235	8002.816116260906
	3.4254	8011.82922283004
	3.4284499999999998	8020.735033222868
	3.4314999999999998	8029.531922718065
	3.43455	8038.218301550193
	3.4375999999999998	8046.792779593341
	3.4406499999999998	8055.254360811146
	3.4436999999999998	8063.602653390972
	3.4467499999999998	8071.838076621275
	3.4497999999999998	8079.962035980542
	3.4528499999999998	8087.977037924921
	3.4558999999999997	8095.886725456256
	3.4589499999999997	8103.695815588955
	3.462	8111.409941570605
	3.4650499999999997	8119.035423051613
	3.4681	8126.578984187522
	3.4711499999999997	8134.047459495267
	3.4741999999999997	8141.44752289031
	3.47725	8148.785458249726
	3.4802999999999997	8156.066992473195
	3.48335	8163.297191908485
	3.4864	8170.480417240009
	3.4894499999999997	8177.620327481609
	3.4925	8184.71991882053
	3.4955499999999997	8191.781588332979
	3.4985999999999997	8198.80720771908
	3.50165	8205.798203000193
	3.5046999999999997	8212.755631105698
	3.5077499999999997	8219.680249807356
	3.5108	8226.572581781204
	3.5138499999999997	8233.43296696602
	3.5169	8240.26160886448
	3.51995	8247.058610867936
	3.5229999999999997	8253.824006007653
	3.52605	8260.557780804478
	3.5290999999999997	8267.2598926654
	3.53215	8273.930284564067
	3.5352	8280.568894430891
	3.5382499999999997	8287.17566344328
	3.5413	8293.75054069011
	3.54435	8300.293487348961
	3.5473999999999997	8306.804478723236
	3.55045	8313.283506039897
	3.5534999999999997	8319.730577120463
	3.5565499999999997	8326.145716979192
	3.5596	8332.528967865634
	3.5626499999999997	8338.880389382988
	3.5657	8345.200058309376
	3.56875	8351.488068622339
	3.5717999999999996	8357.744531293516
	3.57485	8363.969574378605
	3.5779	8370.163342850166
	3.5809500000000005	8376.325998760938
	3.584	8382.457721112221
	3.58705	8388.558705998195
	3.5901	8394.629166478378
	3.59315	8400.669332565858
	3.5962	8406.679451045344
	3.59925	8412.659785189511
	3.6023	8418.610614420602
	3.6053499999999996	8424.532233712443
	3.6084	8430.424952952591
	3.61145	8436.289096052278
	3.6145	8442.124999905449
	3.61755	8447.933013208316
	3.6206	8453.713495042624
	3.62365	8459.466813352632
	3.6267	8465.19334326064
	3.6297500000000005	8470.893465230525
	3.6328	8476.56756316285
	3.63585	8482.216022391376
	3.6389	8487.839227621698
	3.64195	8493.437560870238
	3.645	8499.011399406345
	3.64805	8504.561113731554
	3.6511	8510.087065646743
	3.65415	8515.589606425607
	3.6572	8521.069075115118
	3.66025	8526.525797002812
	3.6633000000000004	8531.960082270572
	3.66635	8537.372224848054
	3.6694	8542.76250148355
	3.6724500000000004	8548.131171047004
	3.6755	8553.47847406954
	3.6785500000000004	8558.804632521926
	3.6816000000000004	8564.109849831317
	3.68465	8569.394311132786
	3.6877000000000004	8574.658183747415
	3.69075	8579.901617875365
	3.6938	8585.12474749045
	3.6968500000000004	8590.327691420367
	3.6999	8595.5105545947
	3.70295	8600.673429442091
	3.7060000000000004	8605.816397414766
	3.70905	8610.939530620888
	3.7121000000000004	8616.042893541387
	3.71515	8621.12654480916
	3.7182	8626.190539029625
	3.7212500000000004	8631.234928618787
	3.7243	8636.25976563834
	3.7273500000000004	8641.2651036048
	3.7304000000000004	8646.25099925207
	3.73345	8651.217514227177
	3.7365000000000004	8656.164716698375
	3.7395500000000004	8661.092682856948
	3.7426	8666.001498294961
	3.7456500000000004	8670.8912592407
	3.7487	8675.762073637807
	3.75175	8680.614062052126
	3.7548000000000004	8685.447358394835
	3.75785	8690.262110451316
	3.7609	8695.058480206468
	3.76395	8699.836643961848
	3.767	8704.596792240238
	3.77005	8709.339129477936
	3.7731	8714.06387350715
	3.77615	8718.771254833951
	3.7792	8723.461515721287
	3.78225	8728.13490908845
	3.7853	8732.791697242033
	3.78835	8737.432150456883
	3.7913999999999994	8742.05654542678
	3.79445	8746.665163607722
	3.7975	8751.258289478032
	3.80055	8755.83620874142
	3.8036	8760.399206498729
	3.80665	8764.947565415287
	3.8097	8769.481563909587
	3.81275	8774.001474389435
	3.8158000000000003	8778.507561558357
	3.81885	8783.000080814942
	3.8219	8787.479276763623
	3.82495	8791.945381852951
	3.828	8796.398615157494
	3.83105	8800.839181312702
	3.8341	8805.267269610122
	3.83715	8809.683053256373
	3.8402	8814.08668879764
	3.84325	8818.478315712193
	3.8463	8822.858056162579
	3.8493500000000003	8827.226014899734
	3.8524	8831.582279314189
	3.85545	8835.926919628319
	3.8585000000000003	8840.259989209944
	3.86155	8844.581524997351
	3.8646000000000003	8848.891548031843
	3.8676500000000003	8853.19006407672
	3.8707	8857.477064307133
	3.8737500000000002	8861.75252607123
	3.8768	8866.016413700198
	3.87985	8870.268679355155
	3.8829000000000002	8874.509263912014
	3.88595	8878.738097861415
	3.889	8882.955102222688
	3.8920500000000002	8887.160189465445
	3.8951	8891.353264425372
	3.8981500000000002	8895.534225217483
	3.9012	8899.702964134607
	3.9042499999999998	8903.859368532992
	3.9073	8908.003321698245
	3.9103499999999998	8912.13470369323
	3.9134	8916.253392181521
	3.91645	8920.359263232718
	3.9194999999999998	8924.452192099385
	3.92255	8928.532053978557
	3.9256	8932.598724742036
	3.9286499999999998	8936.652081655302
	3.9317	8940.692004063727
	3.9347499999999997	8944.718374070819
	3.9377999999999997	8948.73107718506
	3.94085	8952.730002957804
	3.9438999999999997	8956.715045596504
	3.94695	8960.686104560624
	3.95	8964.643085145563
	3.9530499999999997	8968.585899035077
	3.9561	8972.514464852118
	3.9591499999999997	8976.428708672034
	3.9622	8980.328564524136
	3.9652499999999997	8984.213974870338
	3.9683	8988.084891045524
	3.9713499999999997	8991.941273683513
	3.9744	8995.783093100925
	3.9774499999999993	8999.610329640853
	3.9805	9003.42297398738
	3.9835499999999997	9007.221027424996
	3.9865999999999997	9011.004502045691
	3.9896499999999997	9014.773420910555
	3.9927	9018.5278181459
	3.9957499999999997	9022.267738970762
	3.9988	9025.993239660766
	4.00185	9029.704387442229
	4.0049	9033.401260302579
	4.007949999999999	9037.083946725113
	4.011	9040.752545345846
	4.01405	9044.407164530803
	4.0171	9048.047921869453
	4.02015	9051.67494359243
	4.0232	9055.288363915337
	4.026249999999999	9058.888324313713
	4.0293	9062.474972733145
	4.032349999999999	9066.048462742796
	4.0354	9069.608952641525
	4.03845	9073.156604526555
	4.0415	9076.691583333652
	4.04455	9080.214055860413
	4.0476	9083.724189784578
	4.05065	9087.222152688106
	4.0537	9090.70811110036
	4.056749999999999	9094.182229569162
	4.0598	9097.644669772428
	4.06285	9101.095589678207
	4.0659	9104.535142763645
	4.06895	9107.963477298836
	4.072	9111.380735702685
	4.075049999999999	9114.787053975115
	4.0781	9118.182561208738
	4.08115	9121.567379182528
	4.0842	9124.941622037179
	4.08725	9128.305396031259
	4.0903	9131.658799377094
	4.09335	9135.001922151303
	4.0964	9138.334846278061
	4.09945	9141.657645578183
	4.1025	9144.970385880037
	4.10555	9148.27312518537
	4.1086	9151.565913884222
	4.11165	9154.848795012707
	4.1147	9158.1218045465
	4.11775	9161.384971725101
	4.1208	9164.63831939928
	4.12385	9167.881864397237
	4.1269	9171.115617903548
	4.12995	9174.33958584592
	4.133	9177.553769285221
	4.13605	9180.7581648051
	4.1391	9183.952764897169
	4.14215	9187.137558338818
	4.1452	9190.312530561201
	4.14825	9193.477664004855
	4.1513	9196.632938461493
	4.15435	9199.778331400585
	4.157400000000001	9202.913818279
	4.16045	9206.039372833995
	4.1635	9209.154967357843
	4.16655	9212.260572954865
	4.1696	9215.356159780482
	4.17265	9218.441697263434
	4.1757	9221.517154308767
	4.17875	9224.58249948488
	4.1818	9227.637701193224
	4.18485	9230.682727823285
	4.1879	9233.717547893139
	4.19095	9236.742130173228
	4.194	9239.756443796867
	4.19705	9242.760458358312
	4.2001	9245.75414400136
	4.20315	9248.737471493147
	4.206200000000001	9251.710412286468
	4.20925	9254.672938574106
	4.2123	9257.625023337701
	4.21535	9260.566640381634
	4.2184	9263.497764359541
	4.22145	9266.418370799089
	4.224500000000001	9269.328436118481
	4.22755	9272.227937630269
	4.2306	9275.116853545915
	4.23365	9277.995162979158
	4.2367	9280.862845933025
	4.23975	9283.71988328933
	4.2428	9286.566256800985
	4.24585	9289.401949066149
	4.248900000000001	9292.226943507867
	4.25195	9295.041224356744
	4.255000000000001	9297.844776614449
	4.25805	9300.637586029128
	4.2611	9303.4196390671
	4.26415	9306.1909228693
	4.2672	9308.951425227067
	4.27025	9311.701134537547
	4.273300000000001	9314.440039763966
	4.27635	9317.168130403981
	4.2794	9319.885396433821
	4.28245	9322.591828279143
	4.2855	9325.287416759718
	4.28855	9327.972153047693
	4.291600000000001	9330.64602862276
	4.29465	9333.309035214445
	4.297700000000001	9335.961164766415
	4.30075	9338.602409367095
	4.303800000000001	9341.232761216635
	4.30685	9343.852212552783
	4.3099	9346.460755613854
	4.31295	9349.058382564463
	4.316000000000001	9351.645085451175
	4.31905	9354.220856128832
	4.322100000000001	9356.785686208952
	4.32515	9359.339566984188
	4.3282	9361.88248937182
	4.33125	9364.414443832566
	4.3343	9366.935420311713
	4.33735	9369.445408147792
	4.3404	9371.944396014516
	4.343450000000001	9374.432371814852
	4.3465	9376.909322625328
	4.34955	9379.375234573403
	4.3526	9381.830092781225
	4.35565	9384.273881231298
	4.3587	9386.706582696239
	4.36175	9389.1281786081
	4.3648	9391.538648952988
	4.36785	9393.937972161331
	4.3709	9396.326124951327
	4.37395	9398.703082240272
	4.377	9401.06881695159
	4.38005	9403.423299905277
	4.3831	9405.766499640771
	4.38615	9408.09838222743
	4.3892	9410.41891113464
	4.392250000000001	9412.72804697266
	4.395299999999999	9415.02574733207
	4.39835	9417.311966559726
	4.4014	9419.58665547033
	4.40445	9421.849761171738
	4.4075	9424.101226732517
	4.410550000000001	9426.34099087627
	4.4136	9428.568987747027
	4.41665	9430.785146475595
	4.4197	9432.989390831877
	4.422750000000001	9435.181638905591
	4.4258	9437.361802564394
	4.42885	9439.529787020056
	4.4319	9441.685490417185
	4.43495	9443.828803156975
	4.438	9445.95960731435
	4.441050000000001	9448.07777613068
	4.444100000000001	9450.183173171055
	4.44715	9452.275651515434
	4.4502	9454.355053099029
	4.453250000000001	9456.421207717833
	4.4563	9458.473931901466
	4.459350000000001	9460.513027927354
	4.462400000000001	9462.538282755142
	4.46545	9464.549466483015
	4.4685	9466.546330854067
	4.471550000000001	9468.528607912658
	4.4746	9470.496008219145
	4.477650000000001	9472.448218680223
	4.4807	9474.384900393721
	4.48375	9476.305686643811
	4.4868	9478.21018017208
	4.489850000000001	9480.097950013462
	4.4929	9481.96852823352
	4.49595	9483.821406765297
	4.499	9485.656033504662
	4.50205	9487.471807470592
	4.5051	9489.268073790503
	4.5081500000000005	9491.044118352605
	4.5112000000000005	9492.799162415708
	4.51425	9494.53235524027
	4.5173	9496.242766186631
	4.5203500000000005	9497.929376084721
	4.5234	9499.59106799375
	4.5264500000000005	9501.22661763987
	4.5295000000000005	9502.83468072552
	4.53255	9504.413779351284
	4.5356	9505.962287125183
	4.5386500000000005	9507.478412663258
	4.5417000000000005	9508.960182918257
	4.5447500000000005	9510.405423341776
	4.5478	9511.811734588684
	4.5508500000000005	9513.1764681926
	4.5539	9514.496700204796
	4.5569500000000005	9515.769202920359
	4.5600000000000005	9516.99041696184
	4.56305	9518.156422916645
	4.5661	9519.26290859555
	4.5691500000000005	9520.30513960327
	4.5722	9521.277933685318
	4.5752500000000005	9522.175641570077
	4.5783000000000005	9522.992138457563
	4.58135	9523.720832576571
	4.5844	9524.354701436223
	4.5874500000000005	9524.886353181977
	4.5905	9525.308131186837
	4.5935500000000005	9525.612276199268
	4.5966000000000005	9525.791157336133
	4.59965	9525.837584070547
	4.6027	9525.74520748141
	4.6057500000000005	9525.509011065064
	4.6088000000000005	9525.125878364584
	4.6118500000000004	9524.595205512933
	4.6149	9523.919502783485
	4.61795	9523.104917898045
	4.6209999999999996	9522.161595772857
	4.62405	9521.103786303765
	4.6271	9519.949633423472
	4.6301499999999995	9518.720619421594
	4.6331999999999995	9517.440693553748
	4.63625	9516.135170040512
	4.6393	9514.829521887885
	4.64235	9513.5482115665
	4.6454	9512.313684371975
	4.64845	9511.145611866843
	4.6514999999999995	9510.060423950148
	4.65455	9509.071122144745
	4.6576	9508.187332899404
	4.66065	9507.415541567356
	4.6637	9506.759443906712
	4.66675	9506.220357800781
	4.6697999999999995	9505.797649538412
	4.67285	9505.489142707589
	4.6759	9505.291489349547
	4.67895	9505.200492843078
	4.6819999999999995	9505.211379233435
	4.68505	9505.319018547296
	4.6880999999999995	9505.518100481542
	4.69115	9505.803270247703
	4.6942	9506.16923075625
	4.6972499999999995	9506.61081710721
	4.7002999999999995	9507.123048802752
	4.70335	9507.70116438616
	4.7064	9508.340642475365
	4.70945	9509.037212454361
	4.7125	9509.78685745822
	4.71555	9510.585811743857
	4.7185999999999995	9511.43055408579
	4.7216499999999995	9512.317798462163
	4.7247	9513.24448299692
	4.72775	9514.207757885823
	4.7308	9515.204972878124
	4.7338499999999994	9516.233664637928
	4.7369	9517.291544256717
	4.739949999999999	9518.376485185894
	4.743	9519.48651168509
	4.74605	9520.61978786469
	4.749099999999999	9521.774607365604
	4.752149999999999	9522.949383693442
	4.7552	9524.142641205095
	4.758249999999999	9525.353006732646
	4.7613	9526.579201821163
	4.76435	9527.820035550167
	4.767399999999999	9529.074397906932
	4.770449999999999	9530.341253675579
	4.7735	9531.619636807898
	4.776549999999999	9532.908645242573
	4.7796	9534.207436136523
	4.78265	9535.51522148787
	4.785699999999999	9536.831264201579
	4.788749999999999	9538.15487432592
	4.7918	9539.485405554966
	4.79485	9540.822252090147
	4.7979	9542.16484575403
	4.800949999999999	9543.512653331838
	4.804	9544.865174123484
	4.807049999999999	9546.221937686747
	4.8101	9547.58250175674
	4.81315	9548.946450326714
	4.816199999999999	9550.313391898471
	4.819249999999999	9551.682957948631
	4.8223	9553.054801307038
	4.82535	9554.428594709114
	4.8284	9555.804029505287
	4.83145	9557.180814466637
	4.8345	9558.55867467698
	4.837549999999999	9559.937350506318
	4.8406	9561.316596658195
	4.84365	9562.696181349922
	4.8467	9564.075885520628
	4.84975	9565.455501949062
	4.8528	9566.834834534804
	4.855849999999999	9568.21369763927
	4.8589	9569.591915472012
	4.86195	9570.969321517934
	4.865	9572.345758025287
	4.868049999999999	9573.721075594596
	4.8711	9575.095132614848
	4.874149999999999	9576.467794787897
	4.8772	9577.83893472488
	4.88025	9579.208431567455
	4.883299999999999	9580.576170633605
	4.886349999999999	9581.94204314041
	4.8894	9583.305945920423
	4.89245	9584.667781029168
	4.8955	9586.027455462121
	4.89855	9587.384880899923
	4.9016	9588.739973467877
	4.904649999999999	9590.092653555164
	4.9077	9591.442845640044
	4.91075	9592.790477993702
	4.9138	9594.135482481628
	4.91685	9595.477794387616
	4.9199	9596.81735225279
	4.92295	9598.154097787605
	4.926	9599.487975693639
	4.92905	9600.818933460157
	4.932100000000001	9602.1469212325
	4.935149999999999	9603.471891689243
	4.9382	9604.793799970528
	4.94125	9606.112603589912
	4.9443	9607.42826224971
	4.94735	9608.74073773534
	4.9504	9610.049993823113
	4.953449999999999	9611.355996233362
	4.9565	9612.658712570668
	4.95955	9613.958112169601
	4.9626	9615.254166012426
	4.96565	9616.546846661196
	4.9687	9617.836128243507
	4.971749999999999	9619.12198637918
	4.9748	9620.404398060657
	4.97785	9621.683341593995
	4.9809	9622.958796558809
	4.98395	9624.23074381229
	4.987	9625.499165381301
	4.99005	9626.764044390546
	4.9931	9628.025365021476
	4.99615	9629.283112518007
	4.999200000000001	9630.537273137821
	5.002249999999999	9631.787834062243
	5.0053	9633.034783358631
	5.00835	9634.27810997689
	5.0114	9635.517803741644
	5.01445	9636.753855260577
	5.0175	9637.98625588807
	5.02055	9639.214997718946
	5.0236	9640.440073597882
	5.02665	9641.661477035723
	5.029700000000001	9642.879202174061
	5.03275	9644.093243783525
	5.0358	9645.303597275943
	5.03885	9646.510258628306
	5.0419	9647.713224352321
	5.04495	9648.912491500841
	5.048000000000001	9650.10805767366
	5.05105	9651.299920947598
	5.0541	9652.488079854624
	5.05715	9653.672533399998
	5.0602	9654.853281050238
	5.06325	9656.030322673598
	5.066300000000001	9657.203658529572
	5.069349999999999	9658.373289297011
	5.0724	9659.539216034851
	5.07545	9660.701440142446
	5.0785	9661.8599633643
	5.08155	9663.014787810569
	5.0846	9664.165915900208
	5.08765	9665.313350343757
	5.0907	9666.457094169302
	5.09375	9667.597150703521
	5.0968	9668.733523529012
	5.09985	9669.8662164901
	5.1029	9670.99523371439
	5.10595	9672.12057956364
	5.109	9673.242258620105
	5.11205	9674.360275715047
	5.1151	9675.474635903767
	5.118150000000001	9676.585344433304
	5.121199999999999	9677.692406759345
	5.12425	9678.795828552249
	5.1273	9679.895615653055
	5.13035	9680.991774077114
	5.1334	9682.084310037948
	5.13645	9683.173229905913
	5.139499999999999	9684.258540198858
	5.14255	9685.340247610415
	5.1456	9686.418358981164
	5.14865	9687.492881278362
	5.1517	9688.5638216218
	5.15475	9689.631187268997
	5.157799999999999	9690.694985587113
	5.16085	9691.755224075097
	5.1639	9692.811910359274
	5.16695	9693.865052161944
	5.17	9694.91465731883
	5.17305	9695.960733782504
	5.1761	9697.00328958894
	5.17915	9698.042332873076
	5.1822	9699.07787187499
	5.185250000000001	9700.109914907634
	5.188299999999999	9701.13847037033
	5.19135	9702.16354675672
	5.1944	9703.185152622596
	5.19745	9704.203296601027
	5.2005	9705.217987407623
	5.20355	9706.229233811146
	5.2066	9707.237044649783
	5.20965	9708.241428833335
	5.2127	9709.242395315823
	5.215750000000001	9710.23995311539
	5.2188	9711.234111309843
	5.22185	9712.224879014218
	5.2249	9713.212265403226
	5.22795	9714.196279699205
	5.231	9715.176931156473
	5.234050000000001	9716.15422908483
	5.2371	9717.128182829569
	5.24015	9718.098801765173
	5.2432	9719.066095316344
	5.24625	9720.030072931724
	5.2493	9720.99074408971
	5.252350000000001	9721.948118310094
	5.255399999999999	9722.902205128214
	5.25845	9723.85301411104
	5.2615	9724.800554855143
	5.26455	9725.74483696826
	5.2676	9726.685870090925
	5.27065	9727.623663880064
	5.2737	9728.558228004462
	5.27675	9729.489572162016
	5.2798	9730.41770605644
	5.282850000000001	9731.342639407525
	5.2859	9732.26438195455
	5.28895	9733.182943437327
	5.292	9734.09833361565
	5.29505	9735.010562256008
	5.2981	9735.919639126783
	5.301150000000001	9736.825574014643
	5.304200000000001	9737.728376701656
	5.30725	9738.628056979413
	5.3103	9739.524624645983
	5.313350000000001	9740.418089493234
	5.3164	9741.308461325774
	5.319450000000001	9742.195749941431
	5.3225	9743.079965139154
	5.32555	9743.961116722134
	5.3286	9744.839214482492
	5.331650000000001	9745.714268219273
	5.3347	9746.586287722559
	5.33775	9747.455282777482
	5.3408	9748.321263170294
	5.34385	9749.18423867271
	5.3469	9750.044219058673
	5.349950000000001	9750.901214089557
	5.353	9751.75523351925
	5.35605	9752.60628709807
	5.3591	9753.45438455911
	5.36215	9754.299535634344
	5.3652	9755.1417500396
	5.368250000000001	9755.98103748139
	5.371300000000001	9756.817407657816
	5.37435	9757.650870248453
	5.3774	9758.481434928724
	5.380450000000001	9759.309111353661
	5.3835	9760.133909169312
	5.386550000000001	9760.955838007394
	5.3896	9761.77490748163
	5.39265	9762.59112719728
	5.3957	9763.404506736877
	5.398750000000001	9764.215055673963
	5.401800000000001	9765.022783561628
	5.404850000000001	9765.827699937654
	5.4079	9766.629814325051
	5.410950000000001	9767.429136224531
	5.414	9768.225675126032
	5.417050000000001	9769.019440494427
	5.420100000000001	9769.810441782389
	5.42315	9770.598688419917
	5.4262	9771.384189819377
	5.429250000000001	9772.16695537559
	5.4323	9772.946994459482
	5.435350000000001	9773.724316428188
	5.438400000000001	9774.498930612372
	5.44145	9775.270846327903
	5.4445	9776.040072866117
	5.447550000000001	9776.80661949934
	5.4506	9777.570495479027
	5.4536500000000006	9778.331710032955
	5.4567	9779.090272371634
	5.45975	9779.84619167808
	5.4628	9780.59947711954
	5.4658500000000005	9781.350137835216
	5.4689000000000005	9782.098182946702
	5.4719500000000005	9782.843621549768
	5.475	9783.586462719028
	5.47805	9784.326715506268
	5.4811	9785.064388938275
	5.48415	9785.799492022008
	5.4872000000000005	9786.532033736528
	5.4902500000000005	9787.262023042429
	5.4933	9787.98946887141
	5.49635	9788.714380136078
	5.4994000000000005	9789.436765721055
	5.50245	9790.156634490058
	5.5055000000000005	9790.873995280284
	5.50855	9791.588856905733
	5.5116	9792.301228156097
	5.51465	9793.011117795051
	5.5177000000000005	9793.71853456435
	5.52075	9794.423487177215
	5.5238	9795.125984326352
	5.52685	9795.826034675067
	5.5299	9796.523646865993
	5.53295	9797.218829512436
	5.5360000000000005	9797.911591206623
	5.53905	9798.60194051166
	5.5421	9799.289885968808
	5.54515	9799.975436091116
	5.5482	9800.65859936817
	5.55125	9801.339384262843
	5.5543000000000005	9802.01779921295
	5.5573500000000005	9802.693852630962
	5.5604	9803.36755290282
	5.56345	9804.038908390152
	5.5665000000000004	9804.707927426947
	5.56955	9805.374618323793
	5.5726	9806.038989362618
	5.5756499999999996	9806.701048802815
	5.5786999999999995	9807.360804874359
	5.5817499999999995	9808.018265784973
	5.5848	9808.673439712726
	5.58785	9809.32633481362
	5.5909	9809.976959213804
	5.5939499999999995	9810.625321017274
	5.597	9811.27142829818
	5.6000499999999995	9811.915289108552
	5.6031	9812.556911470827
	5.60615	9813.196303384719
	5.6091999999999995	9813.833472820756
	5.6122499999999995	9814.468427726404
	5.6153	9815.101176020546
	5.6183499999999995	9815.731725598469
	5.6214	9816.36008432697
	5.62445	9816.986260049296
	5.6274999999999995	9817.61026058039
	5.6305499999999995	9818.23209371143
	5.6336	9818.851767205386
	5.6366499999999995	9819.46928880157
	5.6397	9820.084666211107
	5.6427499999999995	9820.697907121335
	5.6457999999999995	9821.309019191647
	5.6488499999999995	9821.918010057467
	5.6519	9822.524887326514
	5.65495	9823.129658582573
	5.658	9823.732331381629
	5.6610499999999995	9824.332913255865
	5.6641	9824.931411709715
	5.6671499999999995	9825.527834224005
	5.6702	9826.122188251555
	5.67325	9826.714481221838
	5.6762999999999995	9827.304720536502
	5.6793499999999995	9827.892913573798
	5.6824	9828.479067683993
	5.68545	9829.06319019434
	5.6885	9829.645288404181
	5.69155	9830.225369589773
	5.6946	9830.803440999547
	5.697649999999999	9831.37950985902
	5.7007	9831.953583365883
	5.70375	9832.525668695005
	5.7068	9833.09577299367
	5.709849999999999	9833.663903386181
	5.7129	9834.230066969534
	5.715949999999999	9834.794270817749
	5.719	9835.356521977694
	5.72205	9835.916827473138
	5.7251	9836.475194301365
	5.728149999999999	9837.031629435955
	5.7312	9837.586139824454
	5.734249999999999	9838.138732390706
	5.7373	9838.689414033008
	5.74035	9839.238191625387
	5.743399999999999	9839.785072017155
	5.746449999999999	9840.330062032577
	5.7495	9840.873168472237
	5.75255	9841.41439811123
	5.7556	9841.953757701354
	5.75865	9842.491253968656
	5.7617	9843.026893616465
	5.764749999999999	9843.560683322126
	5.7678	9844.092629740539
	5.77085	9844.622739500768
	5.7739	9845.151019209468
	5.77695	9845.677475447595
	5.78	9846.20211477364
	5.78305	9846.724943721096
	5.7861	9847.245968800258
	5.78915	9847.765196497465
	5.792200000000001	9848.28263327509
	5.795249999999999	9848.798285572471
	5.7983	9849.312159804378
	5.80135	9849.824262363409
	5.8044	9850.334599617017
	5.80745	9850.843177911123
	5.8105	9851.350003566495
	5.813549999999999	9851.855082882208
	5.8166	9852.358422132893
	5.81965	9852.860027570889
	5.8227	9853.359905425075
	5.82575	9853.858061901321
	5.8288	9854.35450318287
	5.831849999999999	9854.849235429338
	5.8349	9855.342264778812
	5.83795	9855.833597345081
	5.841	9856.323239220712
	5.84405	9856.81119647445
	5.8471	9857.297475153642
	5.85015	9857.782081282036
	5.8532	9858.265020861816
	5.85625	9858.746299872617
	5.8593	9859.225924271463
	5.862349999999999	9859.703899993861
	5.865399999999999	9860.180232952154
	5.86845	9860.654929038039
	5.8715	9861.12799411966
	5.87455	9861.599434044656
	5.8776	9862.069254637743
	5.88065	9862.537461702572
	5.883699999999999	9863.004061020605
	5.88675	9863.469058351784
	5.8898	9863.932459434998
	5.89285	9864.394269986502
	5.895899999999999	9864.854495702531
	5.89895	9865.313142256471
	5.901999999999999	9865.770215301804
	5.90505	9866.225720469736
	5.9081	9866.679663370802
	5.91115	9867.132049594586
	5.914199999999999	9867.582884709114
	5.91725	9868.032174262182
	5.920299999999999	9868.479923779973
	5.92335	9868.926138768562
	5.9264	9869.370824712654
	5.929449999999999	9869.81398707677
	5.932499999999999	9870.255631304713
	5.93555	9870.695762819489
	5.9386	9871.134387024267
	5.94165	9871.571509300857
	5.9447	9872.007135012025
	5.94775	9872.44126949908
	5.950799999999999	9872.873918083962
	5.95385	9873.30508606831
	5.9569	9873.734778733347
	5.95995	9874.163001341141
	5.963	9874.589759132825
	5.96605	9875.015057330807
	5.9691	9875.438901136864
	5.97215	9875.861295733608
	5.9752	9876.28224628391
	5.978250000000001	9876.701757930878
	5.981299999999999	9877.119835798705
	5.98435	9877.536484991346
	5.9874	9877.951710594263
	5.99045	9878.365517673175
	5.9935	9878.777911274716
	5.99655	9879.188896426527
	5.999599999999999	9879.598478136859
	6.00265	9880.00666139554
	6.0057	9880.413451172719
	6.00875	9880.81885242049
	6.0118	9881.222870071717
	6.01485	9881.625509040465
	6.017899999999999	9882.026774222728
	6.02095	9882.426670495155
	6.024	9882.825202716473
	6.02705	9883.22237572691
	6.0301	9883.618194347942
	6.03315	9884.0126633833
	6.0362	9884.40578761796
	6.03925	9884.797571819137
	6.0423	9885.188020735779
	6.045350000000001	9885.577139098728
	6.048399999999999	9885.96493162127
	6.05145	9886.35140299806
	6.0545	9886.736557906876
	6.05755	9887.120401006807
	6.0606	9887.502936939933
	6.06365	9887.884170330557
	6.0667	9888.264105785005
	6.06975	9888.642747892873
	6.0728	9889.020101225633
	6.075850000000001	9889.396170337754
	6.0789	9889.770959766429
	6.08195	9890.144474031407
	6.085	9890.51671763579
	6.08805	9890.88769506478
	6.0911	9891.257410787255
	6.094150000000001	9891.625869254907
	6.0972	9891.99307490223
	6.10025	9892.35903214763
	6.1033	9892.723745391879
	6.10635	9893.08721901973
	6.1094	9893.449457399052
	6.112450000000001	9893.810464880751
	6.115499999999999	9894.170245800155
	6.11855	9894.528804475243
	6.1216	9894.886145208051
	6.12465	9895.24227228438
	6.1277	9895.597189973287
	6.130750000000001	9895.950902528486
	6.1338	9896.303414186656
	6.13685	9896.65472916893
	6.1399	9897.004851680593
	6.142950000000001	9897.353785910362
	6.146	9897.70153603181
	6.14905	9898.04810620222
	6.1521	9898.393500563183
	6.15515	9898.73772324097
	6.1582	9899.08077834565
	6.161250000000001	9899.422669972302
	6.164300000000001	9899.763402200151
	6.16735	9900.102979092906
	6.1704	9900.441404699397
	6.173450000000001	9900.778683052535
	6.1765	9901.114818170407
	6.179550000000001	9901.449814055846
	6.1826	9901.783674696146
	6.18565	9902.11640406411
	6.1887	9902.448006117324
	6.191750000000001	9902.778484798124
	6.1948	9903.107844034384
	6.197850000000001	9903.436087738704
	6.2009	9903.763219809432
	6.20395	9904.089244129853
	6.207	9904.414164568569
	6.210050000000001	9904.737984979789
	6.2131	9905.060709202902
	6.21615	9905.382341063234
	6.2192	9905.702884371332
	6.22225	9906.022342923501
	6.2253	9906.340720501657
	6.228350000000001	9906.658020873645
	6.231400000000001	9906.974247792903
	6.23445	9907.289404999021
	6.2375	9907.60349621708
	6.24055	9907.916525158631
	6.2436	9908.228495521003
	6.24665	9908.539410987367
	6.2497	9908.84927522765
	6.25275	9909.158091897621
	6.2558	9909.46586463902
	6.25885	9909.772597080613
	6.261900000000001	9910.078292836864
	6.26495	9910.38295550899
	6.268	9910.686588684735
	6.27105	9910.989195938282
	6.2741	9911.29078083034
	6.27715	9911.591346908439
	6.280200000000001	9911.890897706511
	6.28325	9912.189436745617
	6.2863	9912.486967533438
	6.28935	9912.783493564342
	6.2924	9913.079018320104
	6.29545	9913.373545268818
	6.298500000000001	9913.667077866086
	6.301549999999999	9913.959619554584
	6.3046	9914.251173763727
	6.30765	9914.541743910395
	6.3107	9914.83133339881
	6.31375	9915.119945620092
	6.3168	9915.407583953154
	6.31985	9915.694251764035
	6.3229	9915.979952406075
	6.32595	9916.264689220468
	6.329000000000001	9916.548465535605
	6.33205	9916.83128466776
	6.3351	9917.1131499206
	6.33815	9917.394064585647
	6.3412	9917.674031942155
	6.34425	9917.953055257138
	6.347300000000001	9918.231137785293
	6.350350000000001	9918.508282769599
	6.3534	9918.784493440662
	6.35645	9919.059773017116
	6.359500000000001	9919.334124705805
	6.36255	9919.607551701463
	6.365600000000001	9919.88005718702
	6.36865	9920.151644333777
	6.3717	9920.42231630099
	6.37475	9920.692076236333
	6.377800000000001	9920.960927275957
	6.38085	9921.228872544087
	6.383900000000001	9921.495915153611
	6.38695	9921.762058205873
	6.39	9922.02730479049
	6.39305	9922.291657986187
	6.396100000000001	9922.555120859752
	6.39915	9922.8176964668
	6.4022	9923.079387851854
	6.40525	9923.340198048048
	6.4083	9923.600130077262
	6.41135	9923.859186950292
	6.4144000000000005	9924.117371666925
	6.4174500000000005	9924.374687215593
	6.4205	9924.631136574142
	6.42355	9924.88672270914
	6.4266000000000005	9925.141448576212
	6.42965	9925.395317120367
	6.4327000000000005	9925.648331275504
	6.43575	9925.900493964886
	6.4388	9926.151808100989
	6.44185	9926.40227658558
	6.4449000000000005	9926.651902309748
	6.4479500000000005	9926.900688154146
	6.4510000000000005	9927.148636988584
	6.45405	9927.395751672448
	6.4571000000000005	9927.642035054761
	6.46015	9927.887489973991
	6.4632000000000005	9928.13211925821
	6.4662500000000005	9928.375925725262
	6.4693	9928.618912182297
	6.47235	9928.861081426681
	6.4754000000000005	9929.102436245497
	6.47845	9929.34297941506
	6.4815000000000005	9929.582713702384
	6.4845500000000005	9929.821641863733
	6.4876	9930.059766645634
	6.49065	9930.297090784452
	6.4937000000000005	9930.533617006724
	6.49675	9930.769348028834
	6.4998000000000005	9931.004286557485
	6.50285	9931.238435289262
	6.5059	9931.471796911346
	6.50895	9931.704374100766
	6.5120000000000005	9931.936169524914
	6.5150500000000005	9932.167185841541
	6.5181000000000004	9932.397425698773
	6.52115	9932.626891734988
	6.5242	9932.855586579102
	6.5272499999999996	9933.083512850468
	6.5303	9933.310673158956
	6.53335	9933.537070104803
	6.5363999999999995	9933.762706279096
	6.5394499999999995	9933.987584263397
	6.5425	9934.211706629882
	6.54555	9934.435075941616
	6.5486	9934.65769475205
	6.55165	9934.879565605757
	6.5547	9935.100691038038
	6.5577499999999995	9935.321073574807
	6.5608	9935.54071573299
	6.56385	9935.759620020603
	6.5669	9935.977788936534
	6.56995	9936.195224970419
	6.573	9936.411930603268
	6.5760499999999995	9936.627908306971
	6.5791	9936.843160544502
	6.58215	9937.057689770078
	6.5852	9937.271498429162
	6.5882499999999995	9937.484588958027
	6.5913	9937.696963784641
	6.5943499999999995	9937.908625328186
	6.5974	9938.119575998904
	6.60045	9938.329818198534
	6.6034999999999995	9938.539354320297
	6.6065499999999995	9938.748186748762
	6.6096	9938.956317859876
	6.61265	9939.163750021384
	6.6157	9939.370485591971
	6.61875	9939.576526922396
	6.6217999999999995	9939.781876355011
	6.6248499999999995	9939.986536223434
	6.6278999999999995	9940.190508853268
	6.63095	9940.39379656172
	6.634	9940.59640165754
	6.63705	9940.798326441609
	6.6400999999999994	9940.999573206323
	6.64315	9941.200144235936
	6.646199999999999	9941.400041806752
	6.64925	9941.599268186848
	6.6523	9941.797825636046
	6.655349999999999	9941.995716406509
	6.658399999999999	9942.192942742002
	6.66145	9942.389506878713
	6.664499999999999	9942.585411044476
	6.66755	9942.78065745967
	6.6706	9942.975248336379
	6.673649999999999	9943.169185878938
	6.676699999999999	9943.36247228411
	6.67975	9943.55510974069
	6.682799999999999	9943.747100429651
	6.68585	9943.938446524426
	6.688899999999999	9944.129150190567
	6.691949999999999	9944.319213586086
	6.694999999999999	9944.508638861387
	6.69805	9944.697428159301
	6.7011	9944.885583614863
	6.70415	9945.073107355794
	6.707199999999999	9945.260001502233
	6.71025	9945.446268167047
	6.713299999999999	9945.631909455144
	6.71635	9945.816927464535
	6.7194	9946.001324285673
	6.722449999999999	9946.185102001495
	6.725499999999999	9946.368262687865
	6.72855	9946.550808413118
	6.7316	9946.732741238506
	6.73465	9946.914063217888
	6.7377	9947.094776398026
	6.74075	9947.274882818432
	6.743799999999999	9947.454384511459
	6.74685	9947.633283502444
	6.7499	9947.811581809376
	6.75295	9947.98928144353
	6.756	9948.166384408827
	6.75905	9948.342892702229
	6.762099999999999	9948.518808313895
	6.76515	9948.694133226823
	6.7682	9948.868869417067
	6.77125	9949.043018854161
	6.774299999999999	9949.21658350024
	6.77735	9949.389565310903
	6.780399999999999	9949.56196623467
	6.78345	9949.733788213633
	6.7865	9949.905033182877
	6.789549999999999	9950.075703070748
	6.792599999999999	9950.245799798928
	6.79565	9950.41532528236
	6.7987	9950.58428142944
	6.80175	9950.752670141665
	6.8048	9950.920493314334
	6.80785	9951.08775283575
	6.810899999999999	9951.254450587921
	6.81395	9951.420588446195
	6.817	9951.586168279593
	6.82005	9951.751191950316
	6.8231	9951.915661314322
	6.82615	9952.07957822125
	6.8292	9952.24294451414
	6.83225	9952.40576202964
	6.8353	9952.568032598234
	6.838350000000001	9952.729758043937
	6.841399999999999	9952.890940184434
	6.84445	9953.051580831096
	6.8475	9953.211681789198
	6.85055	9953.371244857772
	6.8536	9953.530271829346
	6.85665	9953.688764490646
	6.859699999999999	9953.846724622028
	6.86275	9954.004153997681
	6.8658	9954.161054385784
	6.86885	9954.317427548502
	6.8719	9954.47327524172
	6.87495	9954.628599215197
	6.877999999999999	9954.78340121318
	6.88105	9954.937682973496
	6.8841	9955.091446228003
	6.88715	9955.244692702734
	6.8902	9955.397424117828
	6.89325	9955.54964218735
	6.8963	9955.701348619692
	6.89935	9955.852545117255
	6.9024	9956.00323337662
	6.905450000000001	9956.153415088489
	6.908499999999999	9956.303091938034
	6.91155	9956.452265604354
	6.9146	9956.600937760912
	6.91765	9956.74911007538
	6.9207	9956.896784210021
	6.92375	9957.043961820986
	6.9268	9957.190644559028
	6.92985	9957.336834069321
	6.9329	9957.48253199122
	6.935950000000001	9957.627739958429
	6.939	9957.772459599388
	6.94205	9957.916692536912
	6.9451	9958.060440387895
	6.94815	9958.20370476426
	6.9512	9958.346487272192
	6.954250000000001	9958.488789512272
	6.9573	9958.630613079924
	6.96035	9958.771959564774
	6.9634	9958.91283055145
	6.96645	9959.053227618995
	6.9695	9959.193152340926
	6.972550000000001	9959.332606285872
	6.975599999999999	9959.471591016558
	6.97865	9959.61010809085
	6.9817	9959.748159061062
	6.98475	9959.885745474432
	6.9878	9960.022868872888
	6.99085	9960.159530792993
	6.9939	9960.29573276639
	6.99695	9960.431476319274
	7.0	9960.566762972741
end


poten 3^1Pi 
name '3^1Pi'
symmetry +
lambda 1
mult 1
type  grid
values
	0.9	74755.38354833442
	0.90305	74081.83153945723
	0.9061	73414.0897694012
	0.90915	72752.11260794898
	0.9122	72095.85476988781
	0.91525	71445.27131245365
	0.9183	70800.31763279576
	0.92135	70160.94946545565
	0.9244	69527.12287987178
	0.92745	68898.7942778929
	0.9305	68275.92039131992
	0.93355	67658.45827945972
	0.9366000000000001	67046.36532669836
	0.9396500000000001	66439.59924009284
	0.9427000000000001	65838.11804698083
	0.9457500000000001	65241.880092605956
	0.9488000000000001	64650.84403776443
	0.9518500000000001	64064.96885646561
	0.9549000000000001	63484.21383361015
	0.9579500000000001	62908.53856268961
	0.9610000000000001	62337.90294349637
	0.9640500000000001	61772.26717985502
	0.9671	61211.59177737002
	0.9701500000000001	60655.8375411895
	0.9732	60104.96557378401
	0.9762500000000001	59558.937272744944
	0.9793	59017.714328596485
	0.9823500000000001	58481.258722625724
	0.9853999999999999	57949.53272472602
	0.98845	57422.49889126097
	0.9914999999999999	56900.1200629389
	0.99455	56382.35936270725
	0.9976	55869.1801936608
	1.00065	55360.54623696401
	1.0037	54856.42144979271
	1.00675	54356.770063286545
	1.0098	53861.556580520155
	1.01285	53370.74577448659
	1.0159	52884.30268609786
	1.01895	52402.19262219978
	1.022	51924.38115359975
	1.02505	51450.83411311241
	1.0281	50981.51759361672
	1.03115	50516.397946128825
	1.0342	50055.4417778899
	1.03725	49598.615950467174
	1.0403	49145.88757786839
	1.04335	48697.22402467241
	1.0464	48252.59290417127
	1.04945	47811.962076528536
	1.0525	47375.29964694888
	1.05555	46942.5739638626
	1.0586	46513.75361712409
	1.0616500000000002	46088.807436222305
	1.0647	45667.70448850531
	1.0677500000000002	45250.414077418194
	1.0708	44836.90574075419
	1.0738500000000002	44427.14924891705
	1.0769	44021.11460319963
	1.07995	43618.77203407203
	1.083	43220.091999484226
	1.08605	42825.04518318095
	1.0891	42433.60249302903
	1.09215	42045.73505935773
	1.0952	41661.414233309704
	1.09825	41280.61158520665
	1.1013	40903.2989029256
	1.10435	40529.44819028739
	1.1074	40159.03166545786
	1.11045	39792.02175935962
	1.1135	39428.39111409793
	1.11655	39068.11258139539
	1.1196000000000002	38711.159221040594
	1.1226500000000001	38357.50429934753
	1.1257000000000001	38007.12128762623
	1.1287500000000001	37659.98386066568
	1.1318000000000001	37316.06589522627
	1.1348500000000001	36975.34146854612
	1.1379000000000001	36637.78485685557
	1.1409500000000001	36303.370533905676
	1.1440000000000001	35972.07316950529
	1.1470500000000001	35643.86762807056
	1.1501000000000001	35318.728967184434
	1.1531500000000001	34996.63243616749
	1.1562000000000001	34677.55347465883
	1.1592500000000001	34361.4677112083
	1.1622999999999999	34048.35096187861
	1.16535	33738.179228858025
	1.1683999999999999	33430.92869908398
	1.17145	33126.57574287577
	1.1744999999999999	32825.096912579254
	1.17755	32526.468941219322
	1.1806	32230.668741165016
	1.18365	31937.673402802648
	1.1867	31647.460193219613
	1.18975	31360.00655489876
	1.1928	31075.290104420594
	1.19585	30793.288631177384
	1.1989	30513.98009609525
	1.20195	30237.342630366886
	1.205	29963.354534193466
	1.20805	29691.994275535217
	1.2111	29423.240488872878
	1.21415	29157.07197397665
	1.2172	28893.467694686173
	1.22025	28632.406777698252
	1.2233	28373.86851136442
	1.22635	28117.832344497212
	1.2294	27864.277885185635
	1.23245	27613.184899619322
	1.2355	27364.53331092164
	1.23855	27118.303197991565
	1.2416	26874.474794354104
	1.24465	26633.028487019634
	1.2477	26393.94481535183
	1.25075	26157.204469943576
	1.2538	25922.788291502085
	1.25685	25690.67726974208
	1.2599	25460.852542287106
	1.26295	25233.295393579483
	1.266	25007.98725379831
	1.26905	24784.90969778584
	1.2721	24564.04444398166
	1.27515	24345.37335336508
	1.2782	24128.87842840571
	1.28125	23914.54181202161
	1.2843	23702.34578654577
	1.28735	23492.272772699907
	1.2904	23284.305328576753
	1.29345	23078.426148629278
	1.2965	22874.61806266829
	1.29955	22672.864034867354
	1.3026	22473.147162775167
	1.30565	22275.450676335782
	1.3087000000000002	22079.75793691616
	1.31175	21886.052436341175
	1.3148	21694.31779593583
	1.31785	21504.53776557525
	1.3209000000000002	21316.696222741575
	1.32395	21130.77717158838
	1.327	20946.764742011932
	1.33005	20764.64318872987
	1.3331	20584.39689036734
	1.33615	20406.0103485494
	1.3392	20229.468187001017
	1.34225	20054.75515065407
	1.3453	19881.856104760915
	1.34835	19710.756034015318
	1.3514	19541.440041679758
	1.35445	19373.89334872006
	1.3575	19208.101292946325
	1.36055	19044.049328160952
	1.3636	18881.72302331319
	1.36665	18721.108061660245
	1.3697000000000001	18562.190239935397
	1.37275	18404.95546752219
	1.3758000000000001	18249.389765635344
	1.37885	18095.479266508322
	1.3819000000000001	17943.21021258715
	1.38495	17792.56895573071
	1.3880000000000001	17643.54195641719
	1.39105	17496.11578295724
	1.3941000000000001	17350.277110712956
	1.39715	17206.012721323405
	1.4002000000000001	17063.309501936004
	1.4032499999999999	16922.154444444375
	1.4063	16782.53464473177
	1.4093499999999999	16644.437301920887
	1.4124	16507.8497176293
	1.4154499999999999	16372.759295231004
	1.4185	16239.153539123346
	1.4215499999999999	16107.020054000135
	1.4245999999999999	15976.346544129725
	1.4276499999999999	15847.12081263906
	1.4307	15719.330760802944
	1.4337499999999999	15592.964387338488
	1.4368	15468.009787704634
	1.4398499999999999	15344.455153406965
	1.4429	15222.288771306783
	1.4459499999999998	15101.499022935268
	1.449	14982.07438381179
	1.4520499999999998	14864.003422766655
	1.4551	14747.274801267185
	1.4581499999999998	14631.877272748421
	1.4612	14517.799681946039
	1.4642499999999998	14405.030964233165
	1.4673	14293.560144959036
	1.4703499999999998	14183.376338790335
	1.4734	14074.468749053685
	1.4764499999999998	13966.826667079464
	1.4795	13860.43947154579
	1.4825499999999998	13755.296627822325
	1.4856	13651.38768731296
	1.48865	13548.70228679613
	1.4917000000000002	13447.230147762493
	1.49475	13346.961075747937
	1.4978000000000002	13247.88495966125
	1.50085	13149.9917711047
	1.5039000000000002	13053.271563685821
	1.50695	12957.714472318772
	1.5100000000000002	12863.310712512697
	1.51305	12770.050579645409
	1.5161000000000002	12677.924448218691
	1.51915	12586.922771093405
	1.5222	12497.036078699659
	1.5252499999999998	12408.254978219293
	1.5283	12320.570152735365
	1.5313499999999998	12233.972360344529
	1.5344	12148.452433225844
	1.5374499999999998	12064.001276660476
	1.5405	11980.609867994637
	1.5435499999999998	11898.269255537965
	1.5466	11816.970557388
	1.54965	11736.704960171104
	1.5527000000000002	11657.463717687417
	1.55575	11579.238149447634
	1.5588000000000002	11502.019639086611
	1.56185	11425.799632637492
	1.5649000000000002	11350.569636647726
	1.56795	11276.321216116865
	1.5710000000000002	11203.045992232539
	1.57405	11130.735639879298
	1.5771000000000002	11059.381884891836
	1.58015	10988.976501020914
	1.5832000000000002	10919.511306577746
	1.58625	10850.978160718681
	1.5893000000000002	10783.368959329517
	1.59235	10716.675630465526
	1.5954000000000002	10650.890129300868
	1.59845	10586.004432539314
	1.6015000000000001	10522.010532237555
	1.60455	10458.900428994173
	1.6076000000000001	10396.666124460304
	1.6106500000000001	10335.299613136802
	1.6137000000000001	10274.792873434217
	1.6167500000000001	10215.137857992006
	1.6198000000000001	10156.326483281904
	1.62285	10098.3506185602
	1.6259000000000001	10041.202074289897
	1.6289500000000001	9984.872590227107
	1.6320000000000001	9929.353823464506
	1.63505	9874.63733684758
	1.6381000000000001	9820.714588336135
	1.64115	9767.576922069185
	1.6442	9715.215562108731
	1.6472499999999999	9663.621610074566
	1.6503	9612.78604812106
	1.65335	9562.699748912311
	1.6564	9513.353494368966
	1.6594499999999999	9464.738004909756
	1.6625	9416.843980588077
	1.66555	9369.662154806909
	1.6686	9323.183360068548
	1.67165	9277.398603410405
	1.6747	9232.299146840485
	1.67775	9187.876585457469
	1.6808	9144.122913526957
	1.68385	9101.030567360025
	1.6869	9058.592434318256
	1.68995	9016.801820418108
	1.693	8975.652375008898
	1.69605	8935.13797906403
	1.6991	8895.252611868114
	1.70215	8855.990216916929
	1.7052	8817.344588902371
	1.70825	8779.309300226663
	1.7113	8741.877676238553
	1.71435	8705.042818657377
	1.7174	8668.79766730419
	1.72045	8633.135084861366
	1.7235	8598.04794826814
	1.72655	8563.52923291859
	1.7296	8529.572080469325
	1.73265	8496.169846115248
	1.7357	8463.316125437475
	1.7387500000000002	8431.00476379971
	1.7418	8399.229852708588
	1.74485	8367.985717878022
	1.7479	8337.266903335538
	1.7509500000000002	8307.068155142839
	1.754	8277.384407450882
	1.75705	8248.210772834245
	1.7601	8219.542538232865
	1.76315	8191.375167389381
	1.7662	8163.704310395326
	1.76925	8136.525820813254
	1.7723	8109.835780811229
	1.77535	8083.630534754807
	1.7784	8057.906731736749
	1.78145	8032.6613775689
	1.7845	8007.8918967404215
	1.78755	7983.596204733904
	1.7906	7959.772790824396
	1.79365	7936.420810992282
	1.7967	7913.540189766265
	1.79975	7891.131728564277
	1.8028	7869.1972162909815
	1.80585	7847.73953545505
	1.8089	7826.76275374952
	1.81195	7806.272186913909
	1.815	7786.274413906576
	1.81805	7766.777220367401
	1.8211	7747.789441934718
	1.82415	7729.320676644796
	1.8272	7711.380837474174
	1.83025	7693.9795246460035
	1.8333	7677.1252151034605
	1.83635	7660.824294940333
	1.8394	7645.079998346798
	1.84245	7629.891357920671
	1.8455	7615.252307129184
	1.84855	7601.151091625192
	1.8516	7587.570129838977
	1.85465	7574.486410625911
	1.8577	7561.872423316985
	1.8607500000000001	7549.697540683282
	1.8638000000000001	7537.929655400711
	1.86685	7526.536871073141
	1.8699	7515.489026052004
	1.8729500000000001	7504.758892746433
	1.8760000000000001	7494.322967790622
	1.8790499999999999	7484.16184570804
	1.8820999999999999	7474.260228609618
	1.88515	7464.606659451405
	1.8882	7455.193076336705
	1.8912499999999999	7446.014276952605
	1.8942999999999999	7437.067363679018
	1.89735	7428.351218322652
	1.9004	7419.866035568302
	1.9034499999999999	7411.612928470552
	1.9064999999999999	7403.593608200837
	1.90955	7395.810133368481
	1.9126	7388.264720595547
	1.9156499999999999	7380.95960658113
	1.9187	7373.896952056777
	1.9217500000000003	7367.078778887639
	1.9248000000000003	7360.506932806894
	1.92785	7354.183065597443
	1.9309	7348.108631792309
	1.9339500000000003	7342.2848960751835
	1.9370000000000003	7336.712948501565
	1.94005	7331.393725429221
	1.9431	7326.32803467411
	1.9461500000000003	7321.516583830608
	1.9492	7316.960011100447
	1.95225	7312.658918245319
	1.9552999999999998	7308.613905431784
	1.9583499999999998	7304.825607839094
	1.9614	7301.294733915346
	1.9644499999999998	7298.022105091213
	1.9674999999999998	7295.008696578783
	1.9705499999999998	7292.255678575652
	1.9736	7289.764456735395
	1.97665	7287.536710169523
	1.9796999999999998	7285.574424313877
	1.98275	7283.879914978102
	1.9858000000000002	7282.455838994202
	1.9888499999999998	7281.305185641846
	1.9918999999999998	7280.431242271499
	1.99495	7279.837527403625
	1.9980000000000002	7279.527685529399
	2.00105	7279.505340335529
	2.0040999999999998	7279.773907406239
	2.00715	7280.33637351658
	2.0102	7281.195056640204
	2.0132499999999998	7282.351367428839
	2.0162999999999998	7283.805598138916
	2.01935	7285.556764309865
	2.0224	7287.602520084518
	2.02545	7289.939158730854
	2.0284999999999997	7292.561698240481
	2.03155	7295.464040100692
	2.0346	7298.639180717079
	2.0376499999999997	7302.079450780145
	2.0407	7305.7767584315025
	2.04375	7309.722816303795
	2.0468	7313.90933872908
	2.04985	7318.3282017579495
	2.0529	7322.971564154055
	2.05595	7327.8319517885375
	2.059	7332.902310168285
	2.06205	7338.176030870769
	2.0651	7343.646957747401
	2.06815	7349.3093782457645
	2.0712	7355.158004394151
	2.07425	7361.187947099408
	2.0773	7367.394686563614
	2.08035	7373.774040911039
	2.0834	7380.322134458859
	2.08645	7387.035366610692
	2.0895	7393.9103821248145
	2.09255	7400.944043123599
	2.0956	7408.133403073864
	2.09865	7415.47568285578
	2.1017	7422.968248963287
	2.10475	7430.608593831778
	2.1078	7438.394318259601
	2.11085	7446.323115871998
	2.1139	7454.3927595641335
	2.11695	7462.601089849246
	2.12	7470.946004975327
	2.12305	7479.425452713352
	2.1261	7488.0374236480875
	2.12915	7496.779945747679
	2.1322	7505.651079930369
	2.13525	7514.64891626554
	2.1383	7523.771570353186
	2.14135	7533.0171793187255
	2.1444	7542.3838967528445
	2.14745	7551.86988582979
	2.1505	7561.473309803139
	2.15355	7571.1923190064435
	2.1566	7581.0250336807785
	2.15965	7590.969522335884
	2.1627	7601.023775896618
	2.16575	7611.185678845531
	2.1688	7621.452979862004
	2.17185	7631.823266009416
	2.1749	7642.293946094077
	2.17795	7652.862249979509
	2.181	7663.525250788441
	2.18405	7674.279915380237
	2.1871	7685.123184989613
	2.19015	7696.052082840824
	2.1932	7707.063838871014
	2.19625	7718.156015869593
	2.1993	7729.326619882903
	2.20235	7740.57417553774
	2.2054	7751.897756912682
	2.20845	7763.296968462585
	2.2115	7774.771881469322
	2.21455	7786.322937395564
	2.2176	7797.95083306036
	2.22065	7809.656402492032
	2.2237	7821.440507514867
	2.22675	7833.303944937787
	2.2298	7845.24737424034
	2.23285	7857.27126614155
	2.2359	7869.375870064997
	2.23895	7881.561197265679
	2.242	7893.82701600626
	2.24505	7906.172855373668
	2.2481	7918.598014838588
	2.25115	7931.101577283925
	2.2542	7943.682423853378
	2.25725	7956.339249413354
	2.2603	7969.070577910765
	2.26335	7981.874777241051
	2.2664	7994.750073370043
	2.26945	8007.694563616397
	2.2725	8020.706229079883
	2.27555	8033.782946236841
	2.2786	8046.922497734777
	2.28165	8060.122582409993
	2.2847	8073.380824537296
	2.28775	8086.694782304231
	2.2908	8100.0619554765735
	2.29385	8113.479792194821
	2.2969	8126.945694866347
	2.29995	8140.4570250810375
	2.303	8154.011107485762
	2.30605	8167.605232564261
	2.3091	8181.236658289131
	2.31215	8194.902610643341
	2.3152	8208.600283055874
	2.31825	8222.326834860636
	2.3213	8236.079388977041
	2.32435	8249.855029134631
	2.3274	8263.650797093052
	2.33045	8277.463690535757
	2.3335	8291.290662565478
	2.33655	8305.128624039102
	2.3396	8318.97445037125
	2.34265	8332.824994897208
	2.3457	8346.6771114096
	2.34875	8360.527689043964
	2.3518	8374.373703229761
	2.35485	8388.21228684795
	2.3579	8402.040825901064
	2.36095	8415.857083592613
	2.364	8429.659355558342
	2.36705	8443.446656735796
	2.3701	8457.218936461783
	2.37315	8470.977312855739
	2.3762	8484.72431041479
	2.37925	8498.464076730736
	2.3823	8512.202546825483
	2.38535	8525.947519072115
	2.3884	8539.708607754847
	2.39145	8553.497046302264
	2.3945	8567.325332885724
	2.39755	8581.206734689482
	2.4006	8595.15469263348
	2.40365	8609.182189021385
	2.4067	8623.301149812733
	2.40975	8637.521947426578
	2.4128	8651.853051299016
	2.4158500000000003	8666.300846913387
	2.4189	8680.869617266451
	2.42195	8695.56165985632
	2.425	8710.37750061702
	2.4280500000000003	8725.31616385382
	2.4311000000000003	8740.375461805465
	2.43415	8755.552275968439
	2.4372	8770.84281197376
	2.4402500000000003	8786.242818339919
	2.4433	8801.747766063305
	2.44635	8817.352990509968
	2.4494	8833.053799681855
	2.4524500000000002	8848.845554096524
	2.4555000000000002	8864.723723708403
	2.45855	8880.683926910497
	2.4616	8896.721955991447
	2.4646500000000002	8912.833792612868
	2.4677	8929.01561615383
	2.47075	8945.263807159372
	2.4738	8961.574947507708
	2.47685	8977.94581848898
	2.4799	8994.373397643003
	2.4829499999999998	9010.854854943997
	2.486	9027.387548723933
	2.48905	9043.969021588122
	2.4920999999999998	9060.596996476968
	2.4951499999999998	9077.269372960947
	2.4982	9093.98422380964
	2.50125	9110.739791834269
	2.5043	9127.534487013192
	2.5073499999999997	9144.366883878525
	2.5104	9161.235719141514
	2.51345	9178.13988953288
	2.5164999999999997	9195.078449835748
	2.5195499999999997	9212.05061109049
	2.5226	9229.055738951949
	2.52565	9246.093352182583
	2.5287	9263.163121267286
	2.53175	9280.264867139445
	2.5348	9297.398560002302
	2.53785	9314.564318239925
	2.5409	9331.762407412962
	2.54395	9348.99323933213
	2.547	9366.257371206018
	2.55005	9383.555504860631
	2.5531	9400.88848602859
	2.55615	9418.257303705495
	2.5592	9435.663089569794
	2.56225	9453.107117455429
	2.5653	9470.590802863664
	2.56835	9488.11570247507
	2.5714	9505.683513593125
	2.57445	9523.296073430454
	2.5775	9540.955358078021
	2.58055	9558.663480917512
	2.5836	9576.422690122286
	2.58665	9594.235364737378
	2.5897	9612.104008623986
	2.59275	9630.031241291917
	2.5958	9648.01978432278
	2.5988500000000005	9666.072441720657
	2.6019000000000005	9684.192072127003
	2.60495	9702.38155038059
	2.608	9720.643715726284
	2.6110500000000005	9738.981303890634
	2.6141	9757.396860618517
	2.61715	9775.892635300243
	2.6201999999999996	9794.470455220535
	2.6232499999999996	9813.131583875444
	2.6263	9831.876570672173
	2.6293499999999996	9850.70510374405
	2.6323999999999996	9869.615881731266
	2.6354499999999996	9888.606522887185
	2.6385	9907.673529723708
	2.64155	9926.812323071015
	2.6445999999999996	9946.017350858168
	2.6476499999999996	9965.282265983658
	2.6507	9984.6001560676
	2.6537499999999996	10003.96379971519
	2.6568	10023.365920121005
	2.65985	10042.799409634894
	2.6628999999999996	10062.257506101761
	2.66595	10081.73391157122
	2.6689999999999996	10101.22285353514
	2.67205	10120.719096235527
	2.6751	10140.217913718614
	2.6781499999999996	10159.715037631238
	2.6812	10179.20659179549
	2.68425	10198.689023219757
	2.6872999999999996	10218.159036431469
	2.69035	10237.613535398554
	2.6933999999999996	10257.049575156347
	2.6964499999999996	10276.464323680679
	2.6995	10295.85503350602
	2.7025499999999996	10315.219021995214
	2.7056	10334.553658893165
	2.70865	10353.856359680705
	2.7116999999999996	10373.124583446148
	2.71475	10392.355834067628
	2.7178	10411.547663678977
	2.7208500000000004	10430.697677586899
	2.7239	10449.80353997882
	2.72695	10468.862979912505
	2.73	10487.873797208302
	2.73305	10506.833867969668
	2.7361	10525.74114954729
	2.73915	10544.593684829706
	2.7422	10563.389605783499
	2.7452499999999995	10582.127136223908
	2.7483	10600.8045938246
	2.75135	10619.420391386035
	2.7544	10637.97303740104
	2.75745	10656.461135966081
	2.7605	10674.883386091524
	2.76355	10693.238580468198
	2.7666	10711.525603746084
	2.7696500000000004	10729.743430381464
	2.7727	10747.89112210599
	2.77575	10765.967825067455
	2.7788000000000004	10783.972766687084
	2.78185	10801.905252281693
	2.7849	10819.76466148818
	2.7879500000000004	10837.550444526709
	2.791	10855.262118336355
	2.79405	10872.89926261129
	2.7971000000000004	10890.461515765643
	2.80015	10907.94857084909
	2.8032000000000004	10925.360171434635
	2.80625	10942.696107495796
	2.8093	10959.956211289553
	2.8123500000000003	10977.140353255061
	2.8154	10994.2484379405
	2.8184500000000003	11011.280399964766
	2.8215000000000003	11028.236200019313
	2.82455	11045.11582091221
	2.8276000000000003	11061.919263654116
	2.83065	11078.646543583449
	2.8337	11095.297686524345
	2.8367500000000003	11111.872724969371
	2.8398	11128.371694274032
	2.84285	11144.794628849735
	2.8459000000000003	11161.141558333937
	2.84895	11177.412503715701
	2.8520000000000003	11193.607473391943
	2.8550500000000003	11209.726459123429
	2.8581	11225.769431857989
	2.8611500000000003	11241.736337381968
	2.8642	11257.627091760125
	2.8672500000000003	11273.441576518871
	2.8703000000000003	11289.17963352621
	2.87335	11304.84105951868
	2.8764000000000003	11320.425600229424
	2.8794500000000003	11335.93294406929
	2.8825	11351.362715311705
	2.8855500000000003	11366.714466755013
	2.8886	11381.987671845201
	2.89165	11397.181716265222
	2.8947000000000003	11412.295889034393
	2.89775	11427.329373214236
	2.9008000000000003	11442.281236389861
	2.9038500000000003	11457.15042119732
	2.9069000000000003	11471.935736303327
	2.9099500000000003	11486.635848426817
	2.9130000000000003	11501.249276234834
	2.9160500000000003	11515.774387174657
	2.9191000000000003	11530.209398720503
	2.9221500000000002	11544.552385897727
	2.9252000000000002	11558.801297362566
	2.9282500000000002	11572.953982730998
	2.9313000000000002	11587.008234145647
	2.9343500000000002	11600.961845129565
	2.9374000000000002	11614.81268940007
	2.94045	11628.558821293169
	2.9435000000000002	11642.19859754469
	2.9465500000000002	11655.730817221809
	2.9496	11669.154872668763
	2.95265	11682.470899953132
	2.9557	11695.679912950909
	2.95875	11708.78390232833
	2.9618	11721.78588061483
	2.96485	11734.689858341499
	2.9679	11747.5007440239
	2.97095	11760.224171533187
	2.974	11772.866269738382
	2.97705	11785.433398496016
	2.9801	11797.931879517353
	2.98315	11810.367749716765
	2.9862	11822.746558628418
	2.98925	11835.073222284223
	2.9923	11847.351937015796
	2.99535	11859.586148756487
	2.9984	11871.778568223206
	3.0014499999999997	11883.931219978636
	3.0045	11896.045513327566
	3.00755	11908.122324486354
	3.0105999999999997	11920.162081714683
	3.01365	11932.16484749891
	3.0166999999999997	11944.130394050717
	3.0197499999999997	11956.058270023716
	3.0228	11967.947857806796
	3.0258499999999997	11979.79842154569
	3.0288999999999997	11991.609146547687
	3.03195	12003.379171023607
	3.0349999999999997	12015.107611223088
	3.03805	12026.793581014574
	3.0411	12038.436206887724
	3.0441499999999997	12050.03463925117
	3.0472	12061.588060781363
	3.0502499999999997	12073.095692468893
	3.0533	12084.55679787662
	3.05635	12095.970686056073
	3.0593999999999997	12107.336713492336
	3.06245	12118.6542853546
	3.0655	12129.922856282654
	3.0685499999999997	12141.141930891865
	3.0716	12152.311064141431
	3.0746499999999997	12163.429861678891
	3.0776999999999997	12174.497980248929
	3.08075	12185.515128233985
	3.0837999999999997	12196.481066377337
	3.08685	12207.39560872457
	3.0899	12218.258623805888
	3.09295	12229.070036080908
	3.096	12239.829827652055
	3.09905	12250.5380402475
	3.1021	12261.194777468038
	3.10515	12271.800207287355
	3.1082	12282.354564791216
	3.11125	12292.85815513361
	3.1143	12303.311356685597
	3.11735	12313.714624347112
	3.1204	12324.068492986513
	3.12345	12334.373580966561
	3.1264999999999996	12344.630593715718
	3.12955	12354.84032729332
	3.1326	12365.003671894518
	3.13565	12375.121615234482
	3.1387	12385.195245747327
	3.14175	12395.225755529178
	3.1448	12405.21444295107
	3.14785	12415.162714861604
	3.1509	12425.072088297566
	3.15395	12434.9441916137
	3.157	12444.780764945108
	3.16005	12454.583659913329
	3.1631	12464.354838486177
	3.16615	12474.09637090547
	3.1692	12483.810432601009
	3.17225	12493.49930001309
	3.1753	12503.165345258909
	3.17835	12512.811029585644
	3.1814	12522.43889556807
	3.18445	12532.051558025196
	3.1875	12541.651693649887
	3.19055	12551.242029367075
	3.1936	12560.825329458065
	3.19665	12570.404381515778
	3.1997	12579.981981320174
	3.20275	12589.560916752736
	3.2058	12599.143950893716
	3.20885	12608.733804471954
	3.2119	12618.33313786116
	3.21495	12627.944532840616
	3.218	12637.570474352104
	3.22105	12647.213332501451
	3.2241	12656.875345058239
	3.22715	12666.558600712313
	3.2302	12676.265023338961
	3.23325	12685.996357516771
	3.2363	12695.75415552092
	3.23935	12705.539765997382
	3.2424	12715.354324491302
	3.24545	12725.198745968695
	3.2485000000000004	12735.073719434895
	3.25155	12744.979704711357
	3.2546	12754.916931391854
	3.25765	12764.885399953631
	3.2607	12774.884884962108
	3.26375	12784.914940267912
	3.2668	12794.97490605855
	3.26985	12805.063917596452
	3.2729	12815.180915450137
	3.2759500000000004	12825.324657004818
	3.279	12835.493729020323
	3.2820500000000004	12845.68656100242
	3.2851	12855.90143914844
	3.28815	12866.13652062936
	3.2912000000000003	12876.389847980026
	3.29425	12886.659363382036
	3.2973000000000003	12896.942922631459
	3.3003500000000003	12907.238308609634
	3.3034	12917.543244092934
	3.3064500000000003	12927.855403756965
	3.3095	12938.172425251492
	3.31255	12948.491919246882
	3.3156000000000003	12958.811478356614
	3.31865	12969.128684874024
	3.3217	12979.441117276769
	3.3247500000000003	12989.746355456748
	3.3278	13000.041984658275
	3.3308500000000003	13010.325598099766
	3.3339000000000003	13020.594798250744
	3.33695	13030.847196774836
	3.3400000000000003	13041.080413123127
	3.34305	13051.292071778695
	3.3461000000000003	13061.479798137634
	3.3491500000000003	13071.641212960285
	3.3522	13081.773925409738
	3.3552500000000003	13091.875524631812
	3.3583000000000003	13101.943569872861
	3.36135	13111.97557904242
	3.3644000000000003	13121.969015615274
	3.36745	13131.921273899146
	3.3705	13141.829662627943
	3.3735500000000003	13151.691386946093
	3.3766	13161.503528528283
	3.37965	13171.263024061565
	3.3827	13180.966642288151
	3.38575	13190.61096011429
	3.3888	13200.192337824474
	3.39185	13209.706894216499
	3.3949	13219.15048303832
	3.39795	13228.518672714052
	3.401	13237.806730706421
	3.40405	13247.009615656372
	3.4071	13256.121982009163
	3.41015	13265.138202853956
	3.4132	13274.05241525385
	3.41625	13282.858596892132
	3.4193	13291.550683774276
	3.42235	13300.12273696207
	3.4254	13308.569163994402
	3.4284499999999998	13316.885003466312
	3.4314999999999998	13325.06627175389
	3.43455	13333.110359702656
	3.4375999999999998	13341.016462248896
	3.4406499999999998	13348.786004701284
	3.4436999999999998	13356.423014942638
	3.4467499999999998	13363.934390583503
	3.4497999999999998	13371.329995435242
	3.4528499999999998	13378.622536391455
	3.4558999999999997	13385.82721431176
	3.4589499999999997	13392.961142001832
	3.462	13400.042584043811
	3.4650499999999997	13407.090118967504
	3.4681	13414.121788871336
	3.4711499999999997	13421.154344061704
	3.4741999999999997	13428.202658813863
	3.47725	13435.279333446853
	3.4802999999999997	13442.39450755661
	3.48335	13449.555853353932
	3.4864	13456.76871092176
	3.4894499999999997	13464.036323835884
	3.4925	13471.360127857253
	3.4955499999999997	13478.74006453451
	3.4985999999999997	13486.174881456824
	3.50165	13493.662414534438
	3.5046999999999997	13501.199833579307
	3.5077499999999997	13508.78384827704
	3.5108	13516.410882773627
	3.5138499999999997	13524.077207512606
	3.5169	13531.779048027262
	3.51995	13539.512662656309
	3.5229999999999997	13547.274400738348
	3.52605	13555.06074449353
	3.5290999999999997	13562.868334066578
	3.53215	13570.693986396944
	3.5352	13578.534701272245
	3.5382499999999997	13586.38766592841
	3.5413	13594.25025143024
	3.54435	13602.120009109472
	3.5473999999999997	13609.994662554793
	3.55045	13617.872100038776
	3.5534999999999997	13625.7503649089
	3.5565499999999997	13633.62764658203
	3.5596	13641.502270770572
	3.5626499999999997	13649.372690493408
	3.5657	13657.237476837698
	3.56875	13665.095310710898
	3.5717999999999996	13672.944974442475
	3.57485	13680.785344562833
	3.5779	13688.61538435398
	3.5809500000000005	13696.434137671231
	3.584	13704.2407224822
	3.58705	13712.034325578234
	3.5901	13719.814197126083
	3.59315	13727.579646048618
	3.5962	13735.330035564537
	3.59925	13743.064779079867
	3.6023	13750.783336568691
	3.6053499999999996	13758.485210966004
	3.6084	13766.169945107447
	3.61145	13773.83711871059
	3.6145	13781.486345629259
	3.61755	13789.117271388106
	3.6206	13796.7295707424
	3.62365	13804.32294552868
	3.6267	13811.897122630151
	3.6297500000000005	13819.45185202251
	3.6328	13826.986905031234
	3.63585	13834.502072661462
	3.6389	13841.997164015604
	3.64195	13849.472004863355
	3.645	13856.926436285134
	3.64805	13864.360313386642
	3.6511	13871.773504130197
	3.65415	13879.165888251187
	3.6572	13886.537356229324
	3.66025	13893.887808353333
	3.6633000000000004	13901.217153868995
	3.66635	13908.525310190598
	3.6694	13915.812202176727
	3.6724500000000004	13923.077761481476
	3.6755	13930.3219259734
	3.6785500000000004	13937.544639212194
	3.6816000000000004	13944.745849981256
	3.68465	13951.925511879623
	3.6877000000000004	13959.083582967845
	3.69075	13966.220025463912
	3.6938	13973.334805483377
	3.6968500000000004	13980.427892821133
	3.6999	13987.499260774306
	3.70295	13994.548886000954
	3.7060000000000004	14001.576748410682
	3.70905	14008.582831084119
	3.7121000000000004	14015.567120217505
	3.71515	14022.529605087831
	3.7182	14029.470278038063
	3.7212500000000004	14036.389134476733
	3.7243	14043.286172889757
	3.7273500000000004	14050.161394861152
	3.7304000000000004	14057.014805099441
	3.73345	14063.846411467353
	3.7365000000000004	14070.65622501171
	3.7395500000000004	14077.444259990096
	3.7426	14084.210533894382
	3.7456500000000004	14090.955067464613
	3.7487	14097.677884695688
	3.75175	14104.379012831092
	3.7548000000000004	14111.058482343777
	3.75785	14117.716326902846
	3.7609	14124.35258332278
	3.76395	14130.967291497078
	3.767	14137.560494312644
	3.77005	14144.132237547026
	3.7731	14150.682569746508
	3.77615	14157.21154208647
	3.7792	14163.719208214485
	3.78225	14170.205624076832
	3.7853	14176.670847729969
	3.78835	14183.114939138577
	3.7913999999999994	14189.537959962192
	3.79445	14195.939973332715
	3.7975	14202.321043624175
	3.80055	14208.681236219836
	3.8036	14215.020617276094
	3.80665	14221.33925348797
	3.8097	14227.637211858084
	3.81275	14233.914559472758
	3.8158000000000003	14240.171363285399
	3.81885	14246.40768991187
	3.8219	14252.623605438721
	3.82495	14258.819175245337
	3.828	14264.994463842986
	3.83105	14271.149534730877
	3.8341	14277.28445026985
	3.83715	14283.39927157471
	3.8402	14289.494058425193
	3.84325	14295.568869195067
	3.8463	14301.62376079938
	3.8493500000000003	14307.658788658724
	3.8524	14313.67400668043
	3.85545	14319.669467254262
	3.8585000000000003	14325.645221262077
	3.86155	14331.601318102339
	3.8646000000000003	14337.537805723585
	3.8676500000000003	14343.45473066794
	3.8707	14349.352138127331
	3.8737500000000002	14355.230072001425
	3.8768	14361.088574964404
	3.87985	14366.927688539363
	3.8829000000000002	14372.747453169706
	3.88595	14378.547908298668
	3.889	14384.32909245063
	3.8920500000000002	14390.091043306003
	3.8951	14395.83379778838
	3.8981500000000002	14401.55739213823
	3.9012	14407.261861994448
	3.9042499999999998	14412.947242471377
	3.9073	14418.613568230676
	3.9103499999999998	14424.260873559322
	3.9134	14429.889192432394
	3.91645	14435.498558589552
	3.9194999999999998	14441.089005590087
	3.92255	14446.660566885184
	3.9256	14452.213275867129
	3.9286499999999998	14457.747165936365
	3.9317	14463.262270545503
	3.9347499999999997	14468.758623260317
	3.9377999999999997	14474.236257801325
	3.94085	14479.695208095703
	3.9438999999999997	14485.135508319838
	3.94695	14490.557192940825
	3.95	14495.960296761099
	3.9530499999999997	14501.344854950128
	3.9561	14506.710903088717
	3.9591499999999997	14512.058477197526
	3.9622	14517.387613772022
	3.9652499999999997	14522.69834981484
	3.9683	14527.990722861023
	3.9713499999999997	14533.26477100769
	3.9744	14538.520532937308
	3.9774499999999993	14543.758047939018
	3.9805	14548.977355929272
	3.9835499999999997	14554.178497468589
	3.9865999999999997	14559.36151377404
	3.9896499999999997	14564.52644673153
	3.9927	14569.673338901759
	3.9957499999999997	14574.802233524608
	3.9988	14579.913174518497
	4.00185	14585.006206475677
	4.0049	14590.081374653471
	4.007949999999999	14595.138724962093
	4.011	14600.178303946886
	4.01405	14605.20015876427
	4.0171	14610.20433715612
	4.02015	14615.190887418748
	4.0232	14620.159858367291
	4.026249999999999	14625.111299294966
	4.0293	14630.045259927618
	4.032349999999999	14634.961790378286
	4.0354	14639.86094109599
	4.03845	14644.742762812426
	4.0415	14649.607306486218
	4.04455	14654.454623245023
	4.0476	14659.284764327485
	4.05065	14664.097781024342
	4.0537	14668.893724621003
	4.056749999999999	14673.67264633937
	4.0598	14678.434597281686
	4.06285	14683.179628376518
	4.0659	14687.90779032679
	4.06895	14692.619133561268
	4.072	14697.31370818876
	4.075049999999999	14701.991563956804
	4.0781	14706.652750213196
	4.08115	14711.297315873013
	4.0842	14715.925309388105
	4.08725	14720.536778721776
	4.0903	14725.131771327922
	4.09335	14729.710334132593
	4.0964	14734.272513521399
	4.09945	14738.818355329062
	4.1025	14743.34790483293
	4.10555	14747.861206749785
	4.1086	14752.358305234913
	4.11165	14756.839243884619
	4.1147	14761.304065739678
	4.11775	14765.75281329196
	4.1208	14770.185528491515
	4.12385	14774.60225275569
	4.1269	14779.003026979017
	4.12995	14783.387891543536
	4.133	14787.756886329807
	4.13605	14792.11005072849
	4.1391	14796.447423650776
	4.14215	14800.769043540013
	4.1452	14805.074948382144
	4.14825	14809.365175715808
	4.1513	14813.639762642328
	4.15435	14817.89874583533
	4.157400000000001	14822.142161547374
	4.16045	14826.37004561833
	4.1635	14830.582433480715
	4.16655	14834.779360165088
	4.1696	14838.960860305273
	4.17265	14843.126968142647
	4.1757	14847.277717527011
	4.17875	14851.413141918012
	4.1818	14855.533274384692
	4.18485	14859.638147605345
	4.1879	14863.727793868591
	4.19095	14867.80224506787
	4.194	14871.861532696483
	4.19705	14875.905687843351
	4.2001	14879.934741191026
	4.20315	14883.948723006935
	4.206200000000001	14887.947663133376
	4.20925	14891.93159097926
	4.2123	14895.900535516023
	4.21535	14899.854525263541
	4.2184	14903.793588275352
	4.22145	14907.71775213143
	4.224500000000001	14911.627043927123
	4.22755	14915.521490252435
	4.2306	14919.401117178852
	4.23365	14923.265950250756
	4.2367	14927.116014459783
	4.23975	14930.951334227866
	4.2428	14934.771933397737
	4.24585	14938.577835202695
	4.248900000000001	14942.369062247924
	4.25195	14946.14563649779
	4.255000000000001	14949.907579240413
	4.25805	14953.654911070393
	4.2611	14957.387651868217
	4.26415	14961.105820760631
	4.2672	14964.809436109314
	4.27025	14968.498515471401
	4.273300000000001	14972.173075568819
	4.27635	14975.833132269314
	4.2794	14979.478700533851
	4.28245	14983.109794402335
	4.2855	14986.726426942318
	4.28855	14990.328610217432
	4.291600000000001	14993.916355251939
	4.29465	14997.489671975049
	4.297700000000001	15001.048569199465
	4.30075	15004.59305454832
	4.303800000000001	15008.123134437581
	4.30685	15011.638813995047
	4.3099	15015.140097036774
	4.31295	15018.62698598531
	4.316000000000001	15022.099481835254
	4.31905	15025.557584070782
	4.322100000000001	15029.00129062101
	4.32515	15032.43059777405
	4.3282	15035.845500124566
	4.33125	15039.24599047843
	4.3343	15042.632059798509
	4.33735	15046.003697091399
	4.3404	15049.360889358199
	4.343450000000001	15052.70362145492
	4.3465	15056.031876052812
	4.34955	15059.345633468798
	4.3526	15062.644871630988
	4.35565	15065.929565889897
	4.3587	15069.199688963963
	4.36175	15072.4552107642
	4.3648	15075.696098276867
	4.36785	15078.922315441618
	4.3709	15082.133822936621
	4.37395	15085.330578117302
	4.377	15088.51253473441
	4.38005	15091.679642846217
	4.3831	15094.831848590118
	4.38615	15097.96909393783
	4.3892	15101.091316598358
	4.392250000000001	15104.198449641064
	4.395299999999999	15107.290421361666
	4.39835	15110.36715501888
	4.4014	15113.428568442385
	4.40445	15116.47457392926
	4.4075	15119.505077795668
	4.410550000000001	15122.519980019231
	4.4136	15125.519174082357
	4.41665	15128.502546377405
	4.4197	15131.469975856024
	4.422750000000001	15134.421333790995
	4.4258	15137.356483053525
	4.42885	15140.275277702853
	4.4319	15143.177562696752
	4.43495	15146.063173025148
	4.438	15148.931933147722
	4.441050000000001	15151.78365670599
	4.444100000000001	15154.618145510038
	4.44715	15157.435188716605
	4.4502	15160.234562498823
	4.453250000000001	15163.016029030847
	4.4563	15165.779335295976
	4.459350000000001	15168.524212422317
	4.462400000000001	15171.250375022179
	4.46545	15173.957519564416
	4.4685	15176.645323121511
	4.471550000000001	15179.313442783578
	4.4746	15181.961514292827
	4.477650000000001	15184.589150083631
	4.4807	15187.19593777513
	4.48375	15189.781439522623
	4.4868	15192.34519009269
	4.489850000000001	15194.886694457931
	4.4929	15197.405425846473
	4.49595	15199.900824851526
	4.499	15202.372297591879
	4.50205	15204.819212561006
	4.5051	15207.240898234186
	4.5081500000000005	15209.636641215799
	4.5112000000000005	15212.00568586695
	4.51425	15214.347230733494
	4.5173	15216.660425699612
	4.5203500000000005	15218.944369680252
	4.5234	15221.198109501165
	4.5264500000000005	15223.420641102102
	4.5295000000000005	15225.610906378077
	4.53255	15227.767791855465
	4.5356	15229.890128692352
	4.5386500000000005	15231.976693879802
	4.5417000000000005	15234.026216978631
	4.5447500000000005	15236.037385507892
	4.5478	15238.008848987973
	4.5508500000000005	15239.939228555864
	4.5539	15241.827130259211
	4.5569500000000005	15243.671162863027
	4.5600000000000005	15245.46996613728
	4.56305	15247.222247310832
	4.5661	15248.926814750557
	4.5691500000000005	15250.582626240808
	4.5722	15252.188849301272
	4.5752500000000005	15253.744934434739
	4.5783000000000005	15255.250702732732
	4.58135	15256.706450884178
	4.5844	15258.113081743115
	4.5874500000000005	15259.472229973886
	4.5905	15260.786397092077
	4.5935500000000005	15262.059093597602
	4.5966000000000005	15263.294973131655
	4.59965	15264.499944145047
	4.6027	15265.68124036097
	4.6057500000000005	15266.847427899234
	4.6088000000000005	15268.008325584862
	4.6118500000000004	15269.174814145135
	4.6149	15270.358513718265
	4.61795	15271.571350285783
	4.6209999999999996	15272.825033418549
	4.62405	15274.130484615222
	4.6271	15275.497275529275
	4.6301499999999995	15276.933142230635
	4.6331999999999995	15278.443635704443
	4.63625	15280.031949879161
	4.6393	15281.69894060733
	4.64235	15283.443319156755
	4.6454	15285.261979400279
	4.64845	15287.150404301798
	4.6514999999999995	15289.103096008941
	4.65455	15291.113982698977
	4.6576	15293.176769914335
	4.66065	15295.285219837522
	4.6637	15297.433355573163
	4.66675	15299.615595975809
	4.6697999999999995	15301.826832168057
	4.67285	15304.062459817562
	4.6759	15306.318379390785
	4.67895	15308.590974938821
	4.6819999999999995	15310.877079831189
	4.68505	15313.17393573067
	4.6880999999999995	15315.479149240966
	4.69115	15317.790649159651
	4.6942	15320.106646134289
	4.6972499999999995	15322.425595701827
	4.7002999999999995	15324.746165134493
	4.70335	15327.067204149018
	4.7064	15329.387719317787
	4.70945	15331.706851896748
	4.7125	15334.023858726528
	4.71555	15336.338095851808
	4.7185999999999995	15338.649004511393
	4.7216499999999995	15340.956099178467
	4.7247	15343.258957361124
	4.72775	15345.55721090929
	4.7308	15347.850538662307
	4.7338499999999994	15350.138660125078
	4.7369	15352.421329996101
	4.739949999999999	15354.698333539682
	4.743	15356.969482624352
	4.74605	15359.234612325694
	4.749099999999999	15361.493578007168
	4.752149999999999	15363.746252807661
	4.7552	15365.992525474236
	4.758249999999999	15368.232298488641
	4.7613	15370.46548644591
	4.76435	15372.692014645801
	4.767399999999999	15374.911817869117
	4.770449999999999	15377.124839310505
	4.7735	15379.331029645808
	4.776549999999999	15381.53034621781
	4.7796	15383.722752319449
	4.78265	15385.908216579153
	4.785699999999999	15388.08671256341
	4.788749999999999	15390.258218200674
	4.7918	15392.422715215971
	4.79485	15394.580188752347
	4.7979	15396.730627038487
	4.800949999999999	15398.874021091868
	4.804	15401.010364455404
	4.807049999999999	15403.139652961425
	4.8101	15405.261884520887
	4.81315	15407.377058934284
	4.816199999999999	15409.485177757062
	4.819249999999999	15411.586244301032
	4.8223	15413.680263330063
	4.82535	15415.7672408615
	4.8284	15417.84718406238
	4.83145	15419.920101154597
	4.8345	15421.986001328682
	4.837549999999999	15424.044894665849
	4.8406	15426.096792067336
	4.84365	15428.141705285903
	4.8467	15430.179646908293
	4.84975	15432.21063012716
	4.8528	15434.234668680612
	4.855849999999999	15436.251776812205
	4.8589	15438.261969235
	4.86195	15440.26526109715
	4.865	15442.26166798258
	4.868049999999999	15444.251206007913
	4.8711	15446.23389165201
	4.874149999999999	15448.2097416739
	4.8772	15450.178773095457
	4.88025	15452.141003184048
	4.883299999999999	15454.096449437619
	4.886349999999999	15456.045129647582
	4.8894	15457.987061923717
	4.89245	15459.92226453755
	4.8955	15461.850755898457
	4.89855	15463.772554547446
	4.9016	15465.687679148978
	4.904649999999999	15467.596148547489
	4.9077	15469.497981812307
	4.91075	15471.39319809639
	4.9138	15473.281816616118
	4.91685	15475.163856648674
	4.9199	15477.039337536411
	4.92295	15478.908278778435
	4.926	15480.770699984792
	4.92905	15482.62662078545
	4.932100000000001	15484.476060828425
	4.935149999999999	15486.319039780312
	4.9382	15488.155577387757
	4.94125	15489.985693506622
	4.9443	15491.80940799122
	4.94735	15493.626740684746
	4.9504	15495.437711421577
	4.953449999999999	15497.242340084338
	4.9565	15499.040646635449
	4.95955	15500.832651016191
	4.9626	15502.618373137238
	4.96565	15504.397832884675
	4.9687	15506.17105019277
	4.971749999999999	15507.938045031668
	4.9748	15509.69883732857
	4.97785	15511.453446968726
	4.9809	15513.201893815614
	4.98395	15514.944197787418
	4.987	15516.68037877923
	4.99005	15518.410456632339
	4.9931	15520.134451140173
	4.99615	15521.85238211402
	4.999200000000001	15523.564269373277
	5.002249999999999	15525.27013267822
	5.0053	15526.969991730934
	5.00835	15528.663866218612
	5.0114	15530.351775847726
	5.01445	15532.0337402674
	5.0175	15533.709779062496
	5.02055	15535.379911785321
	5.0236	15537.044158005629
	5.02665	15538.702537236164
	5.029700000000001	15540.355068921834
	5.03275	15542.001772469703
	5.0358	15543.64266729624
	5.03885	15545.27777275858
	5.0419	15546.907108142994
	5.04495	15548.530692701697
	5.048000000000001	15550.148545685895
	5.05105	15551.760686280588
	5.0541	15553.367133600012
	5.05715	15554.967906735134
	5.0602	15556.563024758949
	5.06325	15558.15250667194
	5.066300000000001	15559.736371408188
	5.069349999999999	15561.314637891695
	5.0724	15562.887325004138
	5.07545	15564.454451551725
	5.0785	15566.016036289011
	5.08155	15567.572097961622
	5.0846	15569.122655248817
	5.08765	15570.667726757114
	5.0907	15572.207331068492
	5.09375	15573.741486729574
	5.0968	15575.270212210866
	5.09985	15576.793525927946
	5.1029	15578.311446280488
	5.10595	15579.823991602176
	5.109	15581.33118015502
	5.11205	15582.83303017685
	5.1151	15584.329559859829
	5.118150000000001	15585.820787320516
	5.121199999999999	15587.306730630871
	5.12425	15588.787407835387
	5.1273	15590.262836905242
	5.13035	15591.733035751367
	5.1334	15593.198022262803
	5.13645	15594.657814263624
	5.139499999999999	15596.112429508987
	5.14255	15597.561885727979
	5.1456	15599.006200595022
	5.14865	15600.445391711904
	5.1517	15601.879476646574
	5.15475	15603.308472921799
	5.157799999999999	15604.732397985948
	5.16085	15606.151269247486
	5.1639	15607.56510407471
	5.16695	15608.97391976285
	5.17	15610.377733561654
	5.17305	15611.776562684337
	5.1761	15613.170424271892
	5.17915	15614.55933541698
	5.1822	15615.94331317679
	5.185250000000001	15617.322374537674
	5.188299999999999	15618.696536436148
	5.19135	15620.065815773774
	5.1944	15621.430229380923
	5.19745	15622.789794040187
	5.2005	15624.144526496322
	5.20355	15625.49444342444
	5.2066	15626.839561453275
	5.20965	15628.179897172258
	5.2127	15629.515467099905
	5.215750000000001	15630.846287713539
	5.2188	15632.17237544558
	5.22185	15633.493746659991
	5.2249	15634.81041768254
	5.22795	15636.122404789285
	5.231	15637.429724190393
	5.234050000000001	15638.732392061154
	5.2371	15640.030424520715
	5.24015	15641.323837627086
	5.2432	15642.612647405052
	5.24625	15643.896869816912
	5.2493	15645.176520771754
	5.252350000000001	15646.45161614226
	5.255399999999999	15647.722171734826
	5.25845	15648.98820331229
	5.2615	15650.24972659315
	5.26455	15651.506757230834
	5.2676	15652.759310842697
	5.27065	15654.007402991443
	5.2737	15655.251049182136
	5.27675	15656.490264884535
	5.2798	15657.725065506678
	5.282850000000001	15658.955466409043
	5.2859	15660.181482910855
	5.28895	15661.403130268025
	5.292	15662.620423698823
	5.29505	15663.83337836918
	5.2981	15665.042009388322
	5.301150000000001	15666.246331830334
	5.304200000000001	15667.446360707472
	5.30725	15668.642110989216
	5.3103	15669.833597599081
	5.313350000000001	15671.020835401741
	5.3164	15672.203839226078
	5.319450000000001	15673.382623843636
	5.3225	15674.557203979124
	5.32555	15675.72759431521
	5.3286	15676.893809475288
	5.331650000000001	15678.055864046275
	5.3347	15679.213772560724
	5.33775	15680.367549502656
	5.3408	15681.517209315665
	5.34385	15682.662766385232
	5.3469	15683.804235059943
	5.349950000000001	15684.941629634362
	5.353	15686.074964356623
	5.35605	15687.204253433505
	5.3591	15688.329511014894
	5.36215	15689.450751214496
	5.3652	15690.567988092214
	5.368250000000001	15691.681235663014
	5.371300000000001	15692.790507899228
	5.37435	15693.895818719024
	5.3774	15694.997182004307
	5.380450000000001	15696.094611581993
	5.3835	15697.188121238347
	5.386550000000001	15698.277724713469
	5.3896	15699.36343569765
	5.39265	15700.44526784276
	5.3957	15701.523234746843
	5.398750000000001	15702.597349970354
	5.401800000000001	15703.667627023526
	5.404850000000001	15704.734079372665
	5.4079	15705.796720442073
	5.410950000000001	15706.855563604879
	5.414	15707.910622197745
	5.417050000000001	15708.96190950433
	5.420100000000001	15710.009438771163
	5.42315	15711.053223195522
	5.4262	15712.093275932051
	5.429250000000001	15713.129610093298
	5.4323	15714.162238742896
	5.435350000000001	15715.191174907537
	5.438400000000001	15716.216431562598
	5.44145	15717.238021646865
	5.4445	15718.25595805071
	5.447550000000001	15719.270253623345
	5.4506	15720.280921171383
	5.4536500000000006	15721.287973454993
	5.4567	15722.291423197217
	5.45975	15723.291283070934
	5.4628	15724.287565713825
	5.4658500000000005	15725.280283714288
	5.4689000000000005	15726.269449623413
	5.4719500000000005	15727.255075946694
	5.475	15728.2371751488
	5.47805	15729.215759652747
	5.4811	15730.190841837108
	5.48415	15731.162434042846
	5.4872000000000005	15732.130548563893
	5.4902500000000005	15733.095197658447
	5.4933	15734.056393537057
	5.49635	15735.014148374761
	5.4994000000000005	15735.968474300376
	5.50245	15736.919383405773
	5.5055000000000005	15737.866887738692
	5.50855	15738.81099930745
	5.5116	15739.751730080035
	5.51465	15740.689091981796
	5.5177000000000005	15741.623096900996
	5.52075	15742.553756680918
	5.5238	15743.481083129898
	5.52685	15744.405088010677
	5.5299	15745.325783051125
	5.53295	15746.243179934445
	5.5360000000000005	15747.157290308587
	5.53905	15748.068125777621
	5.5421	15748.975697909733
	5.54515	15749.880018230931
	5.5482	15750.78109822979
	5.55125	15751.67894935445
	5.5543000000000005	15752.5735830146
	5.5573500000000005	15753.465010581276
	5.5604	15754.353243385758
	5.56345	15755.238292722117
	5.5665000000000004	15756.120169843585
	5.56955	15756.998885967825
	5.5726	15757.874452270766
	5.5756499999999996	15758.746879894034
	5.5786999999999995	15759.61617993698
	5.5817499999999995	15760.482363465215
	5.5848	15761.34544150192
	5.58785	15762.205425037488
	5.5909	15763.062325019568
	5.5939499999999995	15763.916152363356
	5.597	15764.76691794162
	5.6000499999999995	15765.614632594607
	5.6031	15766.45930712125
	5.60615	15767.300952287078
	5.6091999999999995	15768.139578817101
	5.6122499999999995	15768.975197403044
	5.6153	15769.807818696601
	5.6183499999999995	15770.637453316118
	5.6214	15771.464111840232
	5.62445	15772.287804814252
	5.6274999999999995	15773.108542744463
	5.6305499999999995	15773.926336103777
	5.6336	15774.741195326136
	5.6366499999999995	15775.55313081257
	5.6397	15776.36215292552
	5.6427499999999995	15777.168271994326
	5.6457999999999995	15777.971498310333
	5.6488499999999995	15778.771842131857
	5.6519	15779.56931367936
	5.65495	15780.3639231405
	5.658	15781.155680665508
	5.6610499999999995	15781.944596372174
	5.6641	15782.730680340454
	5.6671499999999995	15783.513942618642
	5.6702	15784.29439321713
	5.67325	15785.072042114904
	5.6762999999999995	15785.846899253695
	5.6793499999999995	15786.618974543513
	5.6824	15787.388277857379
	5.68545	15788.154819037143
	5.6885	15788.918607887577
	5.69155	15789.679654182615
	5.6946	15790.437967659489
	5.697649999999999	15791.193558024528
	5.7007	15791.946434947555
	5.70375	15792.696608068178
	5.7068	15793.444086989322
	5.709849999999999	15794.188881283671
	5.7129	15794.931000488057
	5.715949999999999	15795.670454108891
	5.719	15796.407251617127
	5.72205	15797.141402453099
	5.7251	15797.87291602268
	5.728149999999999	15798.601801700579
	5.7312	15799.32806882761
	5.734249999999999	15800.051726713475
	5.7373	15800.772784634519
	5.74035	15801.491251835598
	5.743399999999999	15802.207137529425
	5.746449999999999	15802.920450895974
	5.7495	15803.631201084512
	5.75255	15804.339397211439
	5.7556	15805.045048362457
	5.75865	15805.748163590522
	5.7617	15806.448751918862
	5.764749999999999	15807.146822337038
	5.7678	15807.842383805855
	5.77085	15808.535445252513
	5.7739	15809.226015575578
	5.77695	15809.914103640229
	5.78	15810.59971828304
	5.78305	15811.282868308048
	5.7861	15811.963562489813
	5.78915	15812.641809571896
	5.792200000000001	15813.31761826705
	5.795249999999999	15813.990997258634
	5.7983	15814.661955198495
	5.80135	15815.330500709957
	5.8044	15815.996642384167
	5.80745	15816.660388784654
	5.8105	15817.32174844288
	5.813549999999999	15817.980729862515
	5.8166	15818.637341515932
	5.81965	15819.291591847223
	5.8227	15819.943489270285
	5.82575	15820.593042169667
	5.8288	15821.240258901118
	5.831849999999999	15821.88514779057
	5.8349	15822.527717135777
	5.83795	15823.167975204182
	5.841	15823.805930236013
	5.84405	15824.441590440856
	5.8471	15825.074964001598
	5.85015	15825.706059070699
	5.8532	15826.33488377325
	5.85625	15826.961446205789
	5.8593	15827.585754435951
	5.862349999999999	15828.207816504144
	5.865399999999999	15828.827640421254
	5.86845	15829.445234171937
	5.8715	15830.06060571099
	5.87455	15830.67376296699
	5.8776	15831.284713839754
	5.88065	15831.893466201998
	5.883699999999999	15832.500027898452
	5.88675	15833.104406746426
	5.8898	15833.7066105366
	5.89285	15834.306647030913
	5.895899999999999	15834.904523965766
	5.89895	15835.500249048802
	5.901999999999999	15836.093829962234
	5.90505	15836.6852743601
	5.9081	15837.274589869989
	5.91115	15837.861784093411
	5.914199999999999	15838.446864604004
	5.91725	15839.029838949975
	5.920299999999999	15839.610714652114
	5.92335	15840.189499205726
	5.9264	15840.766200078813
	5.929449999999999	15841.340824714123
	5.932499999999999	15841.913380527763
	5.93555	15842.483874909654
	5.9386	15843.052315224506
	5.94165	15843.618708809778
	5.9447	15844.183062979082
	5.94775	15844.745385018603
	5.950799999999999	15845.305682189859
	5.95385	15845.863961728606
	5.9569	15846.42023084497
	5.95995	15846.974496724388
	5.963	15847.526766525876
	5.96605	15848.077047384699
	5.9691	15848.625346409852
	5.97215	15849.171670686035
	5.9752	15849.716027272752
	5.978250000000001	15850.2584232045
	5.981299999999999	15850.798865491653
	5.98435	15851.337361118925
	5.9874	15851.87391704756
	5.99045	15852.40854021335
	5.9935	15852.941237528214
	5.99655	15853.4720158797
	5.999599999999999	15854.000882130804
	6.00265	15854.527843120903
	6.0057	15855.052905664432
	6.00875	15855.576076552537
	6.0118	15856.097362552395
	6.01485	15856.616770406807
	6.017899999999999	15857.13430683555
	6.02095	15857.649978533947
	6.024	15858.163792174359
	6.02705	15858.675754405465
	6.0301	15859.185871852029
	6.03315	15859.694151116322
	6.0362	15860.200598776262
	6.03925	15860.705221387565
	6.0423	15861.208025482325
	6.045350000000001	15861.709017569383
	6.048399999999999	15862.208204135482
	6.05145	15862.705591643293
	6.0545	15863.20118653361
	6.05755	15863.694995224092
	6.0606	15864.187024109759
	6.06365	15864.677279563197
	6.0667	15865.165767934192
	6.06975	15865.652495550567
	6.0728	15866.137468717332
	6.075850000000001	15866.620693717521
	6.0789	15867.10217681193
	6.08195	15867.58192423896
	6.085	15868.059942215728
	6.08805	15868.536236936272
	6.0911	15869.010814573641
	6.094150000000001	15869.483681278725
	6.0972	15869.954843180338
	6.10025	15870.424306386605
	6.1033	15870.892076982918
	6.10635	15871.35816103392
	6.1094	15871.822564582564
	6.112450000000001	15872.285293650002
	6.115499999999999	15872.746354237113
	6.11855	15873.20575232265
	6.1216	15873.663493864286
	6.12465	15874.119584799337
	6.1277	15874.574031042981
	6.130750000000001	15875.026838490581
	6.1338	15875.478013015945
	6.13685	15875.927560471995
	6.1399	15876.375486691819
	6.142950000000001	15876.82179748669
	6.146	15877.26649864813
	6.14905	15877.709595946808
	6.1521	15878.151095132955
	6.15515	15878.591001936791
	6.1582	15879.02932206759
	6.161250000000001	15879.466061214998
	6.164300000000001	15879.901225048206
	6.16735	15880.334819216285
	6.1704	15880.766849348602
	6.173450000000001	15881.197321054085
	6.1765	15881.626239922281
	6.179550000000001	15882.053611522724
	6.1826	15882.479441404756
	6.18565	15882.903735098866
	6.1887	15883.326498115564
	6.191750000000001	15883.747735945484
	6.1948	15884.167454060393
	6.197850000000001	15884.58565791193
	6.2009	15885.002352933214
	6.20395	15885.417544537726
	6.207	15885.831238119259
	6.210050000000001	15886.243439053378
	6.2131	15886.654152695743
	6.21615	15887.063384383651
	6.2192	15887.471139435203
	6.22225	15887.87742314943
	6.2253	15888.28224080675
	6.228350000000001	15888.685597668891
	6.231400000000001	15889.087498978688
	6.23445	15889.48794996083
	6.2375	15889.88695582068
	6.24055	15890.284521745896
	6.2436	15890.680652905341
	6.24665	15891.075354449204
	6.2497	15891.468631510199
	6.25275	15891.860489202223
	6.2558	15892.250932620844
	6.25885	15892.639966844208
	6.261900000000001	15893.027596931684
	6.26495	15893.413827925104
	6.268	15893.798664848331
	6.27105	15894.1821127072
	6.2741	15894.564176490023
	6.27715	15894.94486116716
	6.280200000000001	15895.324171691242
	6.28325	15895.702112997542
	6.2863	15896.078690003682
	6.28935	15896.45390760979
	6.2924	15896.82777069856
	6.29545	15897.200284135117
	6.298500000000001	15897.571452767626
	6.301549999999999	15897.941281427105
	6.3046	15898.309774926707
	6.30765	15898.676938063083
	6.3107	15899.04277561583
	6.31375	15899.407292347003
	6.3168	15899.770493002456
	6.31985	15900.132382310569
	6.3229	15900.492964982945
	6.32595	15900.85224571484
	6.329000000000001	15901.210229184217
	6.33205	15901.566920053057
	6.3351	15901.922322966084
	6.33815	15902.276442551774
	6.3412	15902.629283422333
	6.34425	15902.980850173251
	6.347300000000001	15903.331147383626
	6.350350000000001	15903.68017961659
	6.3534	15904.027951418791
	6.35645	15904.374467320436
	6.359500000000001	15904.719731836147
	6.36255	15905.063749464074
	6.365600000000001	15905.406524686377
	6.36865	15905.748061969514
	6.3717	15906.088365763653
	6.37475	15906.427440503387
	6.377800000000001	15906.765290607407
	6.38085	15907.101920478528
	6.383900000000001	15907.437334504164
	6.38695	15907.771537055936
	6.39	15908.104532489702
	6.39305	15908.436325146295
	6.396100000000001	15908.76691935055
	6.39915	15909.096319412027
	6.4022	15909.424529625137
	6.40525	15909.751554268885
	6.4083	15910.07739760666
	6.41135	15910.402063887248
	6.4144000000000005	15910.72555734391
	6.4174500000000005	15911.047882194729
	6.4205	15911.36904264322
	6.42355	15911.689042877342
	6.4266000000000005	15912.007887070558
	6.42965	15912.325579381035
	6.4327000000000005	15912.642123952557
	6.43575	15912.957524913605
	6.4388	15913.271786378435
	6.44185	15913.584912446353
	6.4449000000000005	15913.896907202128
	6.4479500000000005	15914.207774715886
	6.4510000000000005	15914.51751904317
	6.45405	15914.826144225242
	6.4571000000000005	15915.133654288835
	6.46015	15915.440053246244
	6.4632000000000005	15915.745345095691
	6.4662500000000005	15916.049533820678
	6.4693	15916.352623390947
	6.47235	15916.65461776167
	6.4754000000000005	15916.955520874553
	6.47845	15917.255336656137
	6.4815000000000005	15917.554069020194
	6.4845500000000005	15917.85172186542
	6.4876	15918.14829907746
	6.49065	15918.443804527293
	6.4937000000000005	15918.738242073061
	6.49675	15919.03161555795
	6.4998000000000005	15919.323928812459
	6.50285	15919.61518565257
	6.5059	15919.905389881395
	6.50895	15920.194545287884
	6.5120000000000005	15920.482655647718
	6.5150500000000005	15920.769724722955
	6.5181000000000004	15921.055756262362
	6.52115	15921.340754001158
	6.5242	15921.624721661372
	6.5272499999999996	15921.907662951595
	6.5303	15922.18958156731
	6.53335	15922.470481190445
	6.5363999999999995	15922.750365490363
	6.5394499999999995	15923.029238122694
	6.5425	15923.30710273035
	6.54555	15923.58396294333
	6.5486	15923.85982237828
	6.55165	15924.134684639148
	6.5547	15924.408553317046
	6.5577499999999995	15924.681431990071
	6.5608	15924.953324223568
	6.56385	15925.224233570214
	6.5669	15925.494163570162
	6.56995	15925.763117750428
	6.573	15926.031099625807
	6.5760499999999995	15926.298112698414
	6.5791	15926.564160457709
	6.58215	15926.829246380787
	6.5852	15927.09337393254
	6.5882499999999995	15927.356546564864
	6.5913	15927.618767717868
	6.5943499999999995	15927.880040819276
	6.5974	15928.140369284187
	6.60045	15928.399756515824
	6.6034999999999995	15928.658205905105
	6.6065499999999995	15928.915720830952
	6.6096	15929.172304659856
	6.61265	15929.427960746887
	6.6157	15929.682692434319
	6.61875	15929.936503052879
	6.6217999999999995	15930.189395921589
	6.6248499999999995	15930.441374347294
	6.6278999999999995	15930.692441624959
	6.63095	15930.942601038105
	6.634	15931.191855857647
	6.63705	15931.440209344073
	6.6400999999999994	15931.68766474525
	6.64315	15931.934225297595
	6.646199999999999	15932.17989422619
	6.64925	15932.424674744478
	6.6523	15932.668570054086
	6.655349999999999	15932.911583345662
	6.658399999999999	15933.153717797912
	6.66145	15933.394976578715
	6.664499999999999	15933.635362844096
	6.66755	15933.87487973937
	6.6706	15934.113530397852
	6.673649999999999	15934.351317941993
	6.676699999999999	15934.588245483283
	6.67975	15934.82431612191
	6.682799999999999	15935.05953294665
	6.68585	15935.293899035707
	6.688899999999999	15935.527417455889
	6.691949999999999	15935.760091263151
	6.694999999999999	15935.991923502494
	6.69805	15936.222917208175
	6.7011	15936.453075403166
	6.70415	15936.682401100006
	6.707199999999999	15936.910897300188
	6.71025	15937.138566994747
	6.713299999999999	15937.365413163521
	6.71635	15937.591438776108
	6.7194	15937.816646791469
	6.722449999999999	15938.041040157512
	6.725499999999999	15938.264621812068
	6.72855	15938.487394682114
	6.7316	15938.709361684292
	6.73465	15938.930525724774
	6.7377	15939.150889699367
	6.74075	15939.370456493401
	6.743799999999999	15939.589228981582
	6.74685	15939.807210029134
	6.7499	15940.024402489991
	6.75295	15940.24080920876
	6.756	15940.456433019297
	6.75905	15940.671276745348
	6.762099999999999	15940.88534320062
	6.76515	15941.098635188888
	6.7682	15941.311155503647
	6.77125	15941.52290692837
	6.774299999999999	15941.73389223685
	6.77735	15941.944114192482
	6.780399999999999	15942.1535755491
	6.78345	15942.3622790504
	6.7865	15942.570227430515
	6.789549999999999	15942.777423413594
	6.792599999999999	15942.983869714146
	6.79565	15943.189569036622
	6.7987	15943.394524076266
	6.80175	15943.598737518063
	6.8048	15943.802212037976
	6.80785	15944.0049503019
	6.810899999999999	15944.206954966377
	6.81395	15944.408228678443
	6.817	15944.608774075652
	6.82005	15944.808593785834
	6.8231	15945.007690427576
	6.82615	15945.206066610292
	6.8292	15945.403724933543
	6.83225	15945.600667987874
	6.8353	15945.796898354714
	6.838350000000001	15945.992418605745
	6.841399999999999	15946.187231303798
	6.84445	15946.381339002188
	6.8475	15946.574744245483
	6.85055	15946.767449568844
	6.8536	15946.959457498173
	6.85665	15947.150770550847
	6.859699999999999	15947.341391234695
	6.86275	15947.531322048624
	6.8658	15947.720565482714
	6.86885	15947.909124018192
	6.8719	15948.097000127167
	6.87495	15948.284196272702
	6.877999999999999	15948.470714909632
	6.88105	15948.656558483586
	6.8841	15948.841729431035
	6.88715	15949.026230180445
	6.8902	15949.210063151126
	6.89325	15949.39323075365
	6.8963	15949.57573539027
	6.89935	15949.757579454328
	6.9024	15949.93876533064
	6.905450000000001	15950.119295395407
	6.908499999999999	15950.29917201655
	6.91155	15950.478397553128
	6.9146	15950.656974355934
	6.91765	15950.834904767144
	6.9207	15951.01219112095
	6.92375	15951.188835742594
	6.9268	15951.364840949307
	6.92985	15951.540209049977
	6.9329	15951.714942345161
	6.935950000000001	15951.889043126925
	6.939	15952.062513679486
	6.94205	15952.23535627864
	6.9451	15952.407573191898
	6.94815	15952.579166679074
	6.9512	15952.750138991378
	6.954250000000001	15952.920492372108
	6.9573	15953.090229056434
	6.96035	15953.259351271643
	6.9634	15953.427861236885
	6.96645	15953.59576116335
	6.9695	15953.763053254293
	6.972550000000001	15953.929739705356
	6.975599999999999	15954.095822703732
	6.97865	15954.261304429081
	6.9817	15954.426187053035
	6.98475	15954.590472739943
	6.9878	15954.754163645643
	6.99085	15954.917261918654
	6.9939	15955.079769699703
	6.99695	15955.241689121953
	7.0	15955.40302231053
end


poten 4^1Pi 
name '4^1Pi'
symmetry +
lambda 1
mult 1
type  grid
values
	0.9	80750.53621696777
	0.90305	80076.94586514818
	0.9061	79409.16541227498
	0.90915	78747.14922319054
	0.9122	78090.85200763878
	0.91525	77440.22881770688
	0.9183	76795.23504528395
	0.92135	76155.8264195427
	0.9244	75521.9590044355
	0.92745	74893.5891962129
	0.9305	74270.67372095643
	0.93355	73653.16963213294
	0.9366000000000001	73041.03430816437
	0.9396500000000001	72434.22545001643
	0.9427000000000001	71832.7010788049
	0.9457500000000001	71236.41953342239
	0.9488000000000001	70645.33946817543
	0.9518500000000001	70059.41985044688
	0.9549000000000001	69478.61995837008
	0.9579500000000001	68902.89937852288
	0.9610000000000001	68332.21800363869
	0.9640500000000001	67766.53603033276
	0.9671	67205.81395684536
	0.9701500000000001	66650.01258080287
	0.9732	66099.09299699542
	0.9762500000000001	65553.01659516928
	0.9793	65011.74505783667
	0.9823500000000001	64475.24035810061
	0.9853999999999999	63943.46475749905
	0.98845	63416.38080385963
	0.9914999999999999	62893.95132917431
	0.99455	62376.139447488786
	0.9976	61862.90855280624
	1.00065	61354.22231700823
	1.0037	60850.044687788584
	1.00675	60350.33988660558
	1.0098	59855.07240664663
	1.01285	59364.20701080851
	1.0159	58877.70872969447
	1.01895	58395.54285962217
	1.022	57917.67496065124
	1.02505	57444.07085461918
	1.0281	56974.69662319957
	1.03115	56509.5186059667
	1.0342	56048.50339848022
	1.03725	55591.617850380244
	1.0403	55138.82906349874
	1.04335	54690.10438998413
	1.0464	54245.41143043963
	1.04945	53804.7180320745
	1.0525	53367.99228687074
	1.05555	52935.20252976186
	1.0586	52506.31733682519
	1.0616500000000002	52081.3055234882
	1.0647	51660.13614274794
	1.0677500000000002	51242.778483401875
	1.0708	50829.20206829476
	1.0738500000000002	50419.37665257648
	1.0769	50013.27222197271
	1.07995	49610.85899106781
	1.083	49212.10740160383
	1.08605	48816.988120786926
	1.0891	48425.47203961015
	1.09215	48037.53027118635
	1.0952	47653.13414909564
	1.09825	47272.25522574242
	1.1013	46894.865270726004
	1.10435	46520.93626922318
	1.1074	46150.44042038271
	1.11045	45783.35013573086
	1.1135	45419.6380375895
	1.11655	45059.276957506576
	1.1196000000000002	44702.23993469522
	1.1226500000000001	44348.50021448812
	1.1257000000000001	43998.03124680069
	1.1287500000000001	43650.80668460657
	1.1318000000000001	43306.800382424146
	1.1348500000000001	42965.98639481366
	1.1379000000000001	42628.33897488724
	1.1409500000000001	42293.83257282748
	1.1440000000000001	41962.44183441842
	1.1470500000000001	41634.141599587114
	1.1501000000000001	41308.90690095582
	1.1531500000000001	40986.71296240478
	1.1562000000000001	40667.53519764578
	1.1592500000000001	40351.34920880601
	1.1622999999999999	40038.13078502243
	1.16535	39727.8559010465
	1.1683999999999999	39420.50071585952
	1.17145	39116.041571297574
	1.1744999999999999	38814.4549906863
	1.17755	38515.717677487766
	1.1806	38219.80651395415
	1.18365	37926.69855979437
	1.1867	37636.37105084837
	1.18975	37348.801397771844
	1.1928	37063.96718473154
	1.19585	36781.846168108634
	1.1989	36502.416275212745
	1.20195	36225.65560300533
	1.205	35951.54241683123
	1.20805	35680.05514916179
	1.2111	35411.17239834496
	1.21415	35144.87292736646
	1.2172	34881.13566261802
	1.22025	34619.93969267713
	1.2233	34361.26426709382
	1.22635	34105.08879518694
	1.2294	33851.39284484953
	1.23245	33600.15614136307
	1.2355	33351.35856621969
	1.23855	33104.980155954145
	1.2416	32861.00110098298
	1.24465	32619.40174445403
	1.2477	32380.162581102322
	1.25075	32143.264256116192
	1.2538	31908.687564010597
	1.25685	31676.413447509058
	1.2599	31446.422996433867
	1.26295	31218.69744660467
	1.266	30993.21817874424
	1.26905	30769.966717393683
	1.2721	30548.924729833958
	1.27515	30330.07402501694
	1.2782	30113.396552503207
	1.28125	29898.874401407873
	1.2843	29686.48979935438
	1.28735	29476.225111436084
	1.2904	29268.06283918476
	1.29345	29061.98561954741
	1.2965	28857.97622387026
	1.29955	28656.01755688991
	1.3026	28456.092655732824
	1.30565	28258.184688920956
	1.3087000000000002	28062.276955385325
	1.31175	27868.352883487045
	1.3148	27676.396030044856
	1.31785	27486.39007937021
	1.3209000000000002	27298.318842309556
	1.32395	27112.1662552931
	1.327	26927.91637939115
	1.33005	26745.553399376946
	1.3331	26565.061622796486
	1.33615	26386.425479045192
	1.3392	26209.6295184516
	1.34225	26034.658411366992
	1.3453	25861.49694726269
	1.34835	25690.130033833233
	1.3514	25520.54269610644
	1.35445	25352.72007556007
	1.3575	25186.647429244687
	1.36055	25022.310128913396
	1.3636	24859.693660157365
	1.36665	24698.783621548377
	1.3697000000000001	24539.565723787357
	1.37275	24382.02578885899
	1.3758000000000001	24226.14974919302
	1.37885	24071.92364683158
	1.3819000000000001	23919.333632602178
	1.38495	23768.365965297948
	1.3880000000000001	23619.00701086281
	1.39105	23471.243241583343
	1.3941000000000001	23325.061235286586
	1.39715	23180.447674543775
	1.4002000000000001	23037.38934587998
	1.4032499999999999	22895.87313898999
	1.4063	22755.8860459598
	1.4093499999999999	22617.415160494
	1.4124	22480.44767714951
	1.4154499999999999	22344.97089057461
	1.4185	22210.972194754122
	1.4215499999999999	22078.439082260473
	1.4245999999999999	21947.35914351049
	1.4276499999999999	21817.720066028112
	1.4307	21689.50963371294
	1.4337499999999999	21562.715726114708
	1.4368	21437.32631771334
	1.4398499999999999	21313.329477205465
	1.4429	21190.713366796095
	1.4459499999999998	21069.46624149729
	1.449	20949.576448431384
	1.4520499999999998	20831.032426141686
	1.4551	20713.822703908703
	1.4581499999999998	20597.9359010719
	1.4612	20483.360726359027
	1.4642499999999998	20370.08597722073
	1.4673	20258.100539171937
	1.4703499999999998	20147.39338514008
	1.4734	20037.953574819738
	1.4764499999999998	19929.770254034145
	1.4795	19822.83265410425
	1.4825499999999998	19717.130091224335
	1.4856	19612.65196584584
	1.48865	19509.38776206848
	1.4917000000000002	19407.32704703961
	1.49475	19306.45947036234
	1.4978000000000002	19206.77476351188
	1.50085	19108.26273926167
	1.5039000000000002	19010.91329111885
	1.50695	18914.71639277021
	1.5100000000000002	18819.662097539138
	1.51305	18725.740537853784
	1.5161000000000002	18632.94192472812
	1.51915	18541.256547255743
	1.5222	18450.67477211822
	1.5252499999999998	18361.18704310873
	1.5283	18272.783880672236
	1.5313499999999998	18185.45588146388
	1.5344	18099.193717926762
	1.5374499999999998	18013.988137891443
	1.5405	17929.829964198616
	1.5435499999999998	17846.710094348025
	1.5466	17764.619500175337
	1.54965	17683.54922756087
	1.5527000000000002	17603.490396172725
	1.55575	17524.434199248746
	1.5588000000000002	17446.3719034213
	1.56185	17369.294848589918
	1.5649000000000002	17293.194447847563
	1.56795	17218.062187466094
	1.5710000000000002	17143.889626949458
	1.57405	17070.668399161557
	1.5771000000000002	16998.39021053873
	1.58015	16927.04684139751
	1.5832000000000002	16856.630146348987
	1.58625	16787.132054834314
	1.5893000000000002	16718.544571795752
	1.59235	16650.85977850136
	1.5954000000000002	16584.069833542166
	1.59845	16518.166974024225
	1.6015000000000001	16453.143516979137
	1.60455	16388.991861020462
	1.6076000000000001	16325.704488274578
	1.6106500000000001	16263.273966618472
	1.6137000000000001	16201.692952256804
	1.6167500000000001	16140.95419267359
	1.6198000000000001	16081.050529992006
	1.62285	16021.974904774273
	1.6259000000000001	15963.720360287572
	1.6289500000000001	15906.280047252345
	1.6320000000000001	15849.647229072383
	1.63505	15793.815287520893
	1.6381000000000001	15738.77772881988
	1.64115	15684.528189997616
	1.6442	15631.060445334879
	1.6472499999999999	15578.368412615295
	1.6503	15526.44615876752
	1.65335	15475.287904330738
	1.6564	15424.888025987217
	1.6594499999999999	15375.24105619794
	1.6625	15326.34167876588
	1.66555	15278.18471897412
	1.6686	15230.765126860791
	1.67165	15184.077952274985
	1.6747	15138.118310704527
	1.67775	15092.88133957735
	1.6808	15048.362145865733
	1.68385	15004.55574734762
	1.6869	14961.457011630953
	1.68995	14919.060598692555
	1.693	14877.360913737275
	1.69605	14836.35207714376
	1.6991	14796.027916796853
	1.70215	14756.381985208556
	1.7052	14717.407600208962
	1.70825	14679.097904049331
	1.7113	14641.445933312338
	1.71435	14604.444690752007
	1.7174	14568.087211032975
	1.72045	14532.36661444085
	1.7235	14497.276145416698
	1.72655	14462.809195445356
	1.7296	14428.959311868295
	1.73265	14395.720195388696
	1.7357	14363.085689436011
	1.7387500000000002	14331.049764378145
	1.7418	14299.606499047708
	1.74485	14268.750061409142
	1.7479	14238.474689571643
	1.7509500000000002	14208.77467383374
	1.754	14179.644340051396
	1.75705	14151.078034348719
	1.7601	14123.070109018123
	1.76315	14095.61490936139
	1.7662	14068.706761179885
	1.76925	14042.339958615292
	1.7723	14016.508752055293
	1.77535	13991.207335847472
	1.7784	13966.42983559944
	1.78145	13942.170294888312
	1.7845	13918.422661254177
	1.78755	13895.180771416848
	1.7906	13872.438335732724
	1.79365	13850.18892201127
	1.7967	13828.425938936462
	1.79975	13807.142619501883
	1.8028	13786.332005066679
	1.80585	13765.986930882753
	1.8089	13746.100014222937
	1.81195	13726.66364654304
	1.815	13707.669991415612
	1.81805	13689.11099023247
	1.8211	13670.978377822032
	1.82415	13653.263710081015
	1.8272	13635.95840537735
	1.83025	13619.053800757183
	1.8333	13602.541222831072
	1.83635	13586.41207166328
	1.8394	13570.65791420401
	1.84245	13555.270582080695
	1.8455	13540.24226728285
	1.84855	13525.565608834575
	1.8516	13511.233764161334
	1.85465	13497.240460016934
	1.8577	13483.580022654289
	1.8607500000000001	13470.247381473151
	1.8638000000000001	13457.238055936472
	1.86685	13444.548121639913
	1.8699	13432.174162810948
	1.8729500000000001	13420.113213985629
	1.8760000000000001	13408.36269468689
	1.8790499999999999	13396.920340696528
	1.8820999999999999	13385.78413526924
	1.88515	13374.95224325679
	1.8882	13364.422950598007
	1.8912499999999999	13354.194610995779
	1.8942999999999999	13344.265600920427
	1.89735	13334.634283437937
	1.9004	13325.298980829582
	1.9034499999999999	13316.257955584999
	1.9064999999999999	13307.509399120192
	1.90955	13299.051427482922
	1.9126	13290.882083341407
	1.9156499999999999	13282.999343625792
	1.9187	13275.40113235929
	1.9217500000000003	13268.085338394236
	1.9248000000000003	13261.049837957831
	1.92785	13254.292522105568
	1.9309	13247.811329366234
	1.9339500000000003	13241.604284038038
	1.9370000000000003	13235.66954075119
	1.94005	13230.005436043652
	1.9431	13224.610547781738
	1.9461500000000003	13219.483763309714
	1.9492	13214.624357128176
	1.95225	13210.032078707449
	1.9552999999999998	13205.707250654414
	1.9583499999999998	13201.650876771448
	1.9614	13197.864758479378
	1.9644499999999998	13194.351616498625
	1.9674999999999998	13191.115212451457
	1.9705499999999998	13188.160462041047
	1.9736	13185.493527614313
	1.97665	13183.121873292946
	1.9796999999999998	13181.054260751085
	1.98275	13179.300658772907
	1.9858000000000002	13177.872036295088
	1.9888499999999998	13176.780008437066
	1.9918999999999998	13176.036310528209
	1.99495	13175.65208892104
	1.9980000000000002	13175.637021314438
	2.00105	13175.998313214135
	2.0040999999999998	13176.73965725075
	2.00715	13177.860279990451
	2.0102	13179.354224403061
	2.0132499999999998	13181.210012268642
	2.0162999999999998	13183.41079104747
	2.01935	13185.93499768234
	2.0224	13188.757482455618
	2.02545	13191.850948879084
	2.0284999999999997	13195.187515805073
	2.03155	13198.740196887333
	2.0346	13202.48412988907
	2.0376499999999997	13206.39745294383
	2.0407	13210.46179763548
	2.04375	13214.66243029644
	2.0468	13218.98811248458
	2.04985	13223.430767893922
	2.0529	13227.985039794663
	2.05595	13232.647808498386
	2.059	13237.417719489566
	2.06205	13242.294754203254
	2.0651	13247.279859987724
	2.06815	13252.374644493142
	2.0712	13257.581132368103
	2.07425	13262.901577988243
	2.0773	13268.338326091936
	2.08035	13273.893711845969
	2.0834	13279.569992463574
	2.08645	13285.369303452364
	2.0895	13291.293633606338
	2.09255	13297.344814091644
	2.0956	13303.524517938935
	2.09865	13309.834267106582
	2.1017	13316.275444986906
	2.10475	13322.849312793234
	2.1078	13329.557028711215
	2.11085	13336.399669039356
	2.1139	13343.378250806023
	2.11695	13350.49375555207
	2.12	13357.74715404188
	2.12305	13365.139431802443
	2.1261	13372.671615424451
	2.12915	13380.344799540468
	2.1322	13388.16017434887
	2.13525	13396.119053450799
	2.1383	13404.222901600719
	2.14135	13412.473361738492
	2.1444	13420.872280342875
	2.14745	13429.421729730759
	2.1505	13438.124025470233
	2.15355	13446.9817362109
	2.1566	13455.997682688045
	2.15965	13465.174922126198
	2.1627	13474.516713557576
	2.16575	13484.026459436787
	2.1688	13493.707619370593
	2.17185	13503.563593141056
	2.1749	13513.5975727614
	2.17795	13523.812367184553
	2.181	13534.210208290851
	2.18405	13544.792552111549
	2.1871	13555.559894129165
	2.19015	13566.511621061463
	2.1932	13577.645919457045
	2.19625	13588.959756489365
	2.1993	13600.44893920451
	2.20235	13612.108247583821
	2.2054	13623.931626143822
	2.20845	13635.91241179571
	2.2115	13648.043572967868
	2.21455	13660.317937117703
	2.2176	13672.728389270276
	2.22065	13685.26803139842
	2.2237	13697.930299201613
	2.22675	13710.709038055897
	2.2298	13723.598543960357
	2.23285	13736.59357675391
	2.2359	13749.689352972911
	2.23895	13762.881524973665
	2.242	13776.166151753905
	2.24505	13789.539665613273
	2.2481	13802.998837596826
	2.25115	13816.540743667323
	2.2542	13830.162732821196
	2.25725	13843.8623976085
	2.2603	13857.637547314745
	2.26335	13871.486183874687
	2.2664	13885.406480244494
	2.26945	13899.39676095499
	2.2725	13913.455484542501
	2.27555	13927.581227559498
	2.2786	13941.77266988999
	2.28165	13956.028581128448
	2.2847	13970.347807821492
	2.28775	13984.729261418533
	2.2908	13999.171906803183
	2.29385	14013.674751288632
	2.2969	14028.236834079044
	2.29995	14042.857216156604
	2.303	14057.53497059308
	2.30605	14072.269173310397
	2.3091	14087.058894329639
	2.31215	14101.903189559289
	2.3152	14116.8010931785
	2.31825	14131.751610672609
	2.3213	14146.753712576234
	2.32435	14161.806328982924
	2.3274	14176.908344808906
	2.33045	14192.058595842072
	2.3335	14207.25586557256
	2.33655	14222.498882756017
	2.3396	14237.786319640656
	2.34265	14253.116790762173
	2.3457	14268.48885218615
	2.34875	14283.90100106882
	2.3518	14299.351675412707
	2.35485	14314.83925393913
	2.3579	14330.362056125314
	2.36095	14345.91834249186
	2.364	14361.506315486968
	2.36705	14377.124121794077
	2.3701	14392.769857161178
	2.37315	14408.44157533007
	2.3762	14424.137303033345
	2.37925	14439.855063192892
	2.3823	14455.592908188592
	2.38535	14471.348964162522
	2.3884	14487.12148567761
	2.39145	14502.90891768813
	2.3945	14518.70995928415
	2.39755	14534.52362236117
	2.4006	14550.349276613118
	2.40365	14566.186673432267
	2.4067	14582.035944300835
	2.40975	14597.89757312535
	2.4128	14613.772346326221
	2.4158500000000003	14629.661287663377
	2.4189	14645.565586297796
	2.42195	14661.48652622675
	2.425	14677.42542346474
	2.4280500000000003	14693.383574929056
	2.4311000000000003	14709.362220401976
	2.43415	14725.362516974074
	2.4372	14741.385524323527
	2.4402500000000003	14757.43219844911
	2.4433	14773.50339134794
	2.44635	14789.599854372116
	2.4494	14805.722243412825
	2.4524500000000002	14821.87112452976
	2.4555000000000002	14838.04697908201
	2.45855	14854.250207789146
	2.4616	14870.48113346862
	2.4646500000000002	14886.740002322675
	2.4677	14903.026983852835
	2.47075	14919.34216967095
	2.4738	14935.68557139278
	2.47685	14952.057117872124
	2.4799	14968.45665203803
	2.4829499999999998	14984.883927593011
	2.486	15001.33860580699
	2.48905	15017.820252617264
	2.4920999999999998	15034.328336214669
	2.4951499999999998	15050.86222526536
	2.4982	15067.421187882685
	2.50125	15084.00439140619
	2.5043	15100.610903066672
	2.5073499999999997	15117.239691545205
	2.5104	15133.889629409752
	2.51345	15150.559496392858
	2.5164999999999997	15167.24798344764
	2.5195499999999997	15183.953697503643
	2.5226	15200.675166824487
	2.52565	15217.410846861529
	2.5287	15234.159126485667
	2.53175	15250.918334481896
	2.5348	15267.686746173356
	2.53785	15284.462590062627
	2.5409	15301.24405437818
	2.54395	15318.029293417618
	2.547	15334.816433591126
	2.55005	15351.603579083692
	2.5531	15368.388817065632
	2.55615	15385.170222403052
	2.5592	15401.945861835724
	2.56225	15418.713797616527
	2.5653	15435.472090638621
	2.56835	15452.218803098975
	2.5714	15468.952000776535
	2.57445	15485.669755086928
	2.5775	15502.370145113364
	2.58055	15519.051259893913
	2.5836	15535.711201340544
	2.58665	15552.348088279605
	2.5897	15568.960062240109
	2.59275	15585.545295770236
	2.5958	15602.102004228327
	2.5988500000000005	15618.628462165816
	2.6019000000000005	15635.12302554907
	2.60495	15651.584160981982
	2.608	15668.010483146072
	2.6110500000000005	15684.400801230242
	2.6141	15700.754174391677
	2.61715	15717.069975119803
	2.6201999999999996	15733.347957701584
	2.6232499999999996	15749.588326875644
	2.6263	15765.791799471523
	2.6293499999999996	15781.959649848213
	2.6323999999999996	15798.093728977341
	2.6354499999999996	15814.196447747525
	2.6385	15830.270718648782
	2.64155	15846.319855578537
	2.6445999999999996	15862.347438260913
	2.6476499999999996	15878.357154994803
	2.6507	15894.352641702804
	2.6537499999999996	15910.33733696739
	2.6568	15926.314368797097
	2.65985	15942.286483054306
	2.6628999999999996	15958.256015577763
	2.66595	15974.22490319171
	2.6689999999999996	15990.194724149806
	2.67205	16006.166756738588
	2.6751	16022.142045114868
	2.6781499999999996	16038.121463695741
	2.6812	16054.10577427382
	2.68425	16070.095672588068
	2.6872999999999996	16086.09182321609
	2.69035	16102.094883150567
	2.6933999999999996	16118.10551531885
	2.6964499999999996	16134.124393723114
	2.6995	16150.152201965731
	2.7025499999999996	16166.189626828356
	2.7056	16182.237348365512
	2.70865	16198.296027635744
	2.7116999999999996	16214.366293165473
	2.71475	16230.448726909688
	2.7178	16246.54385030168
	2.7208500000000004	16262.652110864976
	2.7239	16278.77386974996
	2.72695	16294.909390471787
	2.73	16311.058829055739
	2.73305	16327.222225739808
	2.7361	16343.39949833754
	2.73915	16359.590437326777
	2.7422	16375.794702666966
	2.7452499999999995	16392.011822349028
	2.7483	16408.24119264425
	2.75135	16424.482079974663
	2.7544	16440.733624310542
	2.75745	16456.994843977223
	2.7605	16473.264641735124
	2.76355	16489.54181198223
	2.7666	16505.825048915813
	2.7696500000000004	16522.112955483146
	2.7727	16538.404052949
	2.77575	16554.696790905087
	2.7788000000000004	16570.9895575487
	2.78185	16587.280690078078
	2.7849	16603.568485049323
	2.7879500000000004	16619.851208557076
	2.791	16636.127106116954
	2.79405	16652.3944121408
	2.7971000000000004	16668.651358916
	2.80015	16684.89618501397
	2.8032000000000004	16701.127143071793
	2.80625	16717.34250690582
	2.8093	16733.540577931853
	2.8123500000000003	16749.71969087757
	2.8154	16765.878218788854
	2.8184500000000003	16782.014577342125
	2.8215000000000003	16798.127228481455
	2.82455	16814.214683408336
	2.8276000000000003	16830.275504958146
	2.83065	16846.308309400774
	2.8337	16862.311767707222
	2.8367500000000003	16878.284606324527
	2.8398	16894.22560750419
	2.84285	16910.133609227272
	2.8459000000000003	16926.007504767334
	2.84895	16941.84624193119
	2.8520000000000003	16957.648822017967
	2.8550500000000003	16973.414298531257
	2.8581	16989.141775676588
	2.8611500000000003	17004.83040667289
	2.8642	17020.47939190407
	2.8672500000000003	17036.08797693215
	2.8703000000000003	17051.655450391
	2.87335	17067.181141773854
	2.8764000000000003	17082.664419130764
	2.8794500000000003	17098.10468668316
	2.8825	17113.501382346498
	2.8855500000000003	17128.853975176058
	2.8886	17144.16196272884
	2.89165	17159.42486833736
	2.8947000000000003	17174.642238286204
	2.89775	17189.813638880456
	2.9008000000000003	17204.93865339502
	2.9038500000000003	17220.01687889113
	2.9069000000000003	17235.04792288841
	2.9099500000000003	17250.03139989098
	2.9130000000000003	17264.966927788337
	2.9160500000000003	17279.854124077687
	2.9191000000000003	17294.6926019728
	2.9221500000000002	17309.48196647237
	2.9252000000000002	17324.22181047922
	2.9282500000000002	17338.911711134828
	2.9313000000000002	17353.551226607582
	2.9343500000000002	17368.139893670264
	2.9374000000000002	17382.67722650859
	2.94045	17397.162717306604
	2.9435000000000002	17411.59583923047
	2.9465500000000002	17425.976052406655
	2.9496	17440.30281336064
	2.95265	17454.575588319967
	2.9557	17468.79387025843
	2.95875	17482.95719893817
	2.9618	17497.06518252518
	2.96485	17511.11751870881
	2.9679	17525.114012855876
	2.97095	17539.05459079248
	2.974	17552.939304305517
	2.97705	17566.76832850508
	2.9801	17580.541951254298
	2.98315	17594.26055616746
	2.9862	17607.924601351486
	2.98925	17621.534595874393
	2.9923	17635.09107640902
	2.99535	17648.594585920313
	2.9984	17662.04565560729
	3.0014499999999997	17675.444790668473
	3.0045	17688.79245993619
	3.00755	17702.08908905393
	3.0105999999999997	17715.33505666137
	3.01365	17728.530692985485
	3.0166999999999997	17741.67628025991
	3.0197499999999997	17754.77205430583
	3.0228	17767.818206952583
	3.0258499999999997	17780.814888955174
	3.0288999999999997	17793.762213115715
	3.03195	17806.660257420917
	3.0349999999999997	17819.509068067506
	3.03805	17832.30866229651
	3.0411	17845.059030995195
	3.0441499999999997	17857.760141046114
	3.0472	17870.411937426434
	3.0502499999999997	17883.01434507585
	3.0533	17895.56727052428
	3.05635	17908.070603314714
	3.0593999999999997	17920.524217263708
	3.06245	17932.92797156883
	3.0655	17945.281711787968
	3.0685499999999997	17957.585270709154
	3.0716	17969.83846913558
	3.0746499999999997	17982.04111660158
	3.0776999999999997	17994.19301203919
	3.08075	18006.29394441004
	3.0837999999999997	18018.343693317172
	3.08685	18030.342029608542
	3.0899	18042.2887159779
	3.09295	18054.183507581463
	3.096	18066.026152677787
	3.09905	18077.816393295074
	3.1021	18089.553965935887
	3.10515	18101.238602322897
	3.1082	18112.870030193386
	3.11125	18124.447974147486
	3.1143	18135.972156553726
	3.11735	18147.44229851997
	3.1204	18158.858120930403
	3.12345	18170.21934555371
	3.1264999999999996	18181.525696229226
	3.12955	18192.776900133693
	3.1326	18203.97268913432
	3.13565	18215.112801230545
	3.1387	18226.19698209054
	3.14175	18237.224986686855
	3.1448	18248.19658103514
	3.14785	18259.11154404068
	3.1509	18269.96966945808
	3.15395	18280.77076796684
	3.157	18291.51466936834
	3.16005	18302.201224908782
	3.1631	18312.83030972944
	3.16615	18323.401825450263
	3.1692	18333.915702886516
	3.17225	18344.371904901163
	3.1753	18354.770429393404
	3.17835	18365.11131242208
	3.1814	18375.394631461844
	3.18445	18385.62050878712
	3.1875	18395.789114978066
	3.19055	18405.900672539814
	3.1936	18415.955459622728
	3.19665	18425.95381382908
	3.1997	18435.89613608838
	3.20275	18445.78289457854
	3.2058	18455.614628667863
	3.20885	18465.39195284615
	3.2119	18475.115560610146
	3.21495	18484.786228264285
	3.218	18494.40481858918
	3.22105	18503.972284331252
	3.2241	18513.489671454045
	3.22715	18522.958122095977
	3.2302	18532.3788771651
	3.23325	18541.753278506287
	3.2363	18551.082770564735
	3.23935	18560.368901473026
	3.2424	18569.613323484755
	3.24545	18578.81779267713
	3.2485000000000004	18587.984167846815
	3.25155	18597.114408525424
	3.2546	18606.210572047527
	3.25765	18615.274809603736
	3.2607	18624.30936122861
	3.26375	18633.31654968013
	3.2668	18642.29877318045
	3.26985	18651.258497004375
	3.2729	18660.198243918945
	3.2759500000000004	18669.12058349889
	3.279	18678.028120355637
	3.2820500000000004	18686.923481349975
	3.2851	18695.80930187986
	3.28815	18704.68821135357
	3.2912000000000003	18713.562817985432
	3.29425	18722.435693073912
	3.2973000000000003	18731.30935492708
	3.3003500000000003	18740.186252631636
	3.3034	18749.068749872666
	3.3064500000000003	18757.95910901743
	3.3095	18766.859475677553
	3.31255	18775.7718639756
	3.3156000000000003	18784.698142698297
	3.31865	18793.640022543084
	3.3217	18802.599044641254
	3.3247500000000003	18811.576570504636
	3.3278	18820.573773536966
	3.3308500000000003	18829.591632192954
	3.3339000000000003	18838.630924819983
	3.33695	18847.69222624414
	3.3400000000000003	18856.775906081868
	3.34305	18865.882128751204
	3.3461000000000003	18875.010855103537
	3.3491500000000003	18884.16184549019
	3.3522	18893.33466420518
	3.3552500000000003	18902.528685128098
	3.3583000000000003	18911.74309845326
	3.36135	18920.976918242788
	3.3644000000000003	18930.228990521413
	3.36745	18939.49800185094
	3.3705	18948.7824881951
	3.3735500000000003	18958.08084404035
	3.3766	18967.391331187548
	3.37965	18976.71208734407
	3.3827	18986.041134487645
	3.38575	18995.376387296525
	3.3888	19004.7156609637
	3.39185	19014.056678610494
	3.3949	19023.397078920243
	3.39795	19032.734424910886
	3.401	19042.066212923524
	3.40405	19051.389882648986
	3.4071	19060.702830105587
	3.41015	19070.0024254715
	3.4132	19079.286033770004
	3.41625	19088.551041747116
	3.4193	19097.79489427362
	3.42235	19107.01514037542
	3.4254	19116.20948670874
	3.4284499999999998	19125.37586399426
	3.4314999999999998	19134.512504338032
	3.43455	19143.61802211041
	3.4375999999999998	19152.69149890961
	3.4406499999999998	19161.732561929653
	3.4436999999999998	19170.741442249648
	3.4467499999999998	19179.719012343507
	3.4497999999999998	19188.666780803505
	3.4528499999999998	19197.58683483761
	3.4558999999999997	19206.4817531182
	3.4589499999999997	19215.354463915635
	3.462	19224.208068792323
	3.4650499999999997	19233.045679012812
	3.4681	19241.870238707404
	3.4711499999999997	19250.684378019756
	3.4741999999999997	19259.49031771104
	3.47725	19268.28979862862
	3.4802999999999997	19277.08406391987
	3.48335	19285.873873660523
	3.4864	19294.659544781684
	3.4894499999999997	19303.44100961757
	3.4925	19312.217878812156
	3.4955499999999997	19320.989512906704
	3.4985999999999997	19329.75507967213
	3.50165	19338.513614321822
	3.5046999999999997	19347.264067111577
	3.5077499999999997	19356.00533972092
	3.5108	19364.73632250977
	3.5138499999999997	19373.45591257762
	3.5169	19382.163036677033
	3.51995	19390.856661470287
	3.5229999999999997	19399.535802476305
	3.52605	19408.19953113333
	3.5290999999999997	19416.846974773744
	3.53215	19425.47732100288
	3.5352	19434.08981384129
	3.5382499999999997	19442.683755309114
	3.5413	19451.258500813834
	3.54435	19459.81345851015
	3.5473999999999997	19468.348085044894
	3.55045	19476.861883652564
	3.5534999999999997	19485.354400431053
	3.5565499999999997	19493.825221986368
	3.5596	19502.273972154813
	3.5626499999999997	19510.700309704418
	3.5657	19519.103925394673
	3.56875	19527.484539991103
	3.5717999999999996	19535.841901587017
	3.57485	19544.17578401367
	3.5779	19552.485984401355
	3.5809500000000005	19560.772321936143
	3.584	19569.03463571275
	3.58705	19577.272783679196
	3.5901	19585.486640897463
	3.59315	19593.676098482476
	3.5962	19601.84106235085
	3.59925	19609.9814520671
	3.6023	19618.097200000775
	3.6053499999999996	19626.18825018907
	3.6084	19634.254557641052
	3.61145	19642.29608743928
	3.6145	19650.31281396905
	3.61755	19658.304720302753
	3.6206	19666.27179742672
	3.62365	19674.21404367366
	3.6267	19682.131464144742
	3.6297500000000005	19690.024070092604
	3.6328	19697.891878444058
	3.63585	19705.73491129516
	3.6389	19713.55319540546
	3.64195	19721.346761783254
	3.645	19729.1156452658
	3.64805	19736.85988409911
	3.6511	19744.579519578987
	3.65415	19752.27459571756
	3.6572	19759.945158901563
	3.66025	19767.591257594857
	3.6633000000000004	19775.21294207411
	3.66635	19782.81026417725
	3.6694	19790.383277069555
	3.6724500000000004	19797.93203504115
	3.6755	19805.45659333265
	3.6785500000000004	19812.95700797757
	3.6816000000000004	19820.433335661437
	3.68465	19827.885633607984
	3.6877000000000004	19835.313959484945
	3.69075	19842.718371330007
	3.6938	19850.09892749234
	3.6968500000000004	19857.455686589125
	3.6999	19864.7887074798
	3.70295	19872.098049254513
	3.7060000000000004	19879.383771234665
	3.70905	19886.645932985084
	3.7121000000000004	19893.884594335224
	3.71515	19901.099815408525
	3.7182	19908.291656659152
	3.7212500000000004	19915.460178914447
	3.7243	19922.605443420896
	3.7273500000000004	19929.727511893525
	3.7304000000000004	19936.826446566654
	3.73345	19943.90231024329
	3.7365000000000004	19950.955166345993
	3.7395500000000004	19957.985078962232
	3.7426	19964.992112888718
	3.7456500000000004	19971.976333669212
	3.7487	19978.937807628037
	3.75175	19985.876601895525
	3.7548000000000004	19992.792784426954
	3.75785	19999.6864240129
	3.7609	20006.557590280147
	3.76395	20013.406353683644
	3.767	20020.232785488854
	3.77005	20027.03695774352
	3.7731	20033.8189432397
	3.77615	20040.57881546582
	3.7792	20047.316648549397
	3.78225	20054.0325171901
	3.7853	20060.72649658518
	3.78835	20067.398662346703
	3.7913999999999994	20074.04909041204
	3.79445	20080.677856949365
	3.7975	20087.285038258055
	3.80055	20093.87071066724
	3.8036	20100.434950431325
	3.80665	20106.977833625515
	3.8097	20113.499436042453
	3.81275	20119.99983309196
	3.8158000000000003	20126.479099702756
	3.81885	20132.937310230132
	3.8219	20139.374538369168
	3.82495	20145.790857073902
	3.828	20152.1863384847
	3.83105	20158.561053863967
	3.8341	20164.915073539432
	3.83715	20171.24846685686
	3.8402	20177.561302141345
	3.84325	20183.853646667918
	3.8463	20190.12556664043
	3.8493500000000003	20196.37712717937
	3.8524	20202.608392317587
	3.85545	20208.819425003276
	3.8585000000000003	20215.010287110043
	3.86155	20221.181039454903
	3.8646000000000003	20227.33174182025
	3.8676500000000003	20233.462452980246
	3.8707	20239.57323073686
	3.8737500000000002	20245.664131953028
	3.8768	20251.735212592255
	3.87985	20257.786527764732
	3.8829000000000002	20263.818131767224
	3.88595	20269.830078131414
	3.889	20275.82241967374
	3.8920500000000002	20281.79520853701
	3.8951	20287.74849624797
	3.8981500000000002	20293.682333758305
	3.9012	20299.59677149803
	3.9042499999999998	20305.491859423295
	3.9073	20311.36764706143
	3.9103499999999998	20317.224183564467
	3.9134	20323.061517747163
	3.91645	20328.879698143395
	3.9194999999999998	20334.678773040047
	3.92255	20340.45879053296
	3.9256	20346.21979855843
	3.9286499999999998	20351.961844948237
	3.9317	20357.684977459587
	3.9347499999999997	20363.389243827376
	3.9377999999999997	20369.074691795264
	3.94085	20374.741369162064
	3.9438999999999997	20380.389323817577
	3.94695	20386.018603779845
	3.95	20391.629257237728
	3.9530499999999997	20397.221332578854
	3.9561	20402.794878435507
	3.9591499999999997	20408.34994371144
	3.9622	20413.886577617926
	3.9652499999999997	20419.40482970876
	3.9683	20424.904749906083
	3.9713499999999997	20430.386388533403
	3.9744	20435.849796341703
	3.9774499999999993	20441.295024533
	3.9805	20446.72212478426
	3.9835499999999997	20452.131149267396
	3.9865999999999997	20457.522150664034
	3.9896499999999997	20462.895182180233
	3.9927	20468.250297554434
	3.9957499999999997	20473.58755106404
	3.9988	20478.906997525653
	4.00185	20484.208692290555
	4.0049	20489.49269123637
	4.007949999999999	20494.759050754572
	4.011	20500.00782773144
	4.01405	20505.239079521936
	4.0171	20510.4528639217
	4.02015	20515.649239133993
	4.0232	20520.828263730946
	4.026249999999999	20525.98999660833
	4.0293	20531.13449693674
	4.032349999999999	20536.261824112247
	4.0354	20541.37203770174
	4.03845	20546.465197385114
	4.0415	20551.541362895943
	4.04455	20556.600593960986
	4.0476	20561.64295023774
	4.05065	20566.668491254866
	4.0537	20571.677276352362
	4.056749999999999	20576.669364623023
	4.0598	20581.644814855972
	4.06285	20586.6036854843
	4.0659	20591.546034533956
	4.06895	20596.471919579428
	4.072	20601.381397701025
	4.075049999999999	20606.2745254491
	4.0781	20611.151358811483
	4.08115	20616.01195318735
	4.0842	20620.856363364615
	4.08725	20625.684643503737
	4.0903	20630.496847125432
	4.09335	20635.293027103882
	4.0964	20640.073235663385
	4.09945	20644.83752438054
	4.1025	20649.585944188813
	4.10555	20654.318545387923
	4.1086	20659.035377655164
	4.11165	20663.736490060768
	4.1147	20668.42193108399
	4.11775	20673.09174863273
	4.1208	20677.74599006329
	4.12385	20682.384702202795
	4.1269	20687.00793137139
	4.12995	20691.61572340515
	4.133	20696.208123679946
	4.13605	20700.785177135156
	4.1391	20705.34692829586
	4.14215	20709.89342129682
	4.1452	20714.424699904415
	4.14825	20718.94080753791
	4.1513	20723.441787291296
	4.15435	20727.927681953686
	4.157400000000001	20732.398534027205
	4.16045	20736.85438574531
	4.1635	20741.2952790893
	4.16655	20745.72125580415
	4.1696	20750.132357413688
	4.17265	20754.52862523647
	4.1757	20758.910100395926
	4.17875	20763.276823831784
	4.1818	20767.628836310316
	4.18485	20771.966178434235
	4.1879	20776.28889065546
	4.19095	20780.59701327866
	4.194	20784.89058646698
	4.19705	20789.169650248674
	4.2001	20793.434244526983
	4.20315	20797.68440908243
	4.206200000000001	20801.92018357256
	4.20925	20806.14160753655
	4.2123	20810.348720404032
	4.21535	20814.54156149267
	4.2184	20818.720170004854
	4.22145	20822.88458503468
	4.224500000000001	20827.034845572212
	4.22755	20831.17099049346
	4.2306	20835.293058562445
	4.23365	20839.40108844139
	4.2367	20843.49511867624
	4.23975	20847.575187696064
	4.2428	20851.641333825344
	4.24585	20855.69359526604
	4.248900000000001	20859.732010097476
	4.25195	20863.756616288567
	4.255000000000001	20867.76745167446
	4.25805	20871.764553964113
	4.2611	20875.747960743734
	4.26415	20879.71770945192
	4.2672	20883.67383740128
	4.27025	20887.616381757754
	4.273300000000001	20891.54537953483
	4.27635	20895.460867609632
	4.2794	20899.362882685607
	4.28245	20903.25146132185
	4.2855	20907.12663990218
	4.28855	20910.98845463994
	4.291600000000001	20914.836941580408
	4.29465	20918.672136569818
	4.297700000000001	20922.494075288323
	4.30075	20926.302793194667
	4.303800000000001	20930.098325574174
	4.30685	20933.880707475975
	4.3099	20937.649973758813
	4.31295	20941.406159035345
	4.316000000000001	20945.149297707525
	4.31905	20948.879423919163
	4.322100000000001	20952.596571583497
	4.32515	20956.30077433981
	4.3282	20959.992065579154
	4.33125	20963.670478395063
	4.3343	20967.336045620526
	4.33735	20970.98879975907
	4.3404	20974.628773045715
	4.343450000000001	20978.25599734531
	4.3465	20981.870504248975
	4.34955	20985.472324934122
	4.3526	20989.061490290078
	4.35565	20992.638030762802
	4.3587	20996.201976465018
	4.36175	20999.753357070324
	4.3648	21003.292201829066
	4.36785	21006.81853959096
	4.3709	21010.332398665647
	4.37395	21013.833806989696
	4.377	21017.322791894134
	4.38005	21020.799380254957
	4.3831	21024.263598399768
	4.38615	21027.715472003056
	4.3892	21031.155026280085
	4.392250000000001	21034.582285681765
	4.395299999999999	21037.99727406632
	4.39835	21041.400014657425
	4.4014	21044.79052979267
	4.40445	21048.168841234197
	4.4075	21051.534969876884
	4.410550000000001	21054.888935659314
	4.4136	21058.230757875728
	4.41665	21061.560454730916
	4.4197	21064.87804338149
	4.422750000000001	21068.183540221966
	4.4258	21071.476960347904
	4.42885	21074.75831763237
	4.4319	21078.027625068557
	4.43495	21081.284894145327
	4.438	21084.530134828
	4.441050000000001	21087.763356083946
	4.444100000000001	21090.984565203016
	4.44715	21094.19376753663
	4.4502	21097.39096716613
	4.453250000000001	21100.576166465235
	4.4563	21103.74936545431
	4.459350000000001	21106.91056215947
	4.462400000000001	21110.059753069872
	4.46545	21113.19693205413
	4.4685	21116.322090038102
	4.471550000000001	21119.435215920144
	4.4746	21122.536296288425
	4.477650000000001	21125.625314278255
	4.4807	21128.70224933178
	4.48375	21131.767078505294
	4.4868	21134.819775793483
	4.489850000000001	21137.860310813736
	4.4929	21140.888648389213
	4.49595	21143.90474998279
	4.499	21146.908573690038
	4.50205	21149.900072226348
	4.5051	21152.879192252833
	4.5081500000000005	21155.845874626273
	4.5112000000000005	21158.800057007345
	4.51425	21161.74167131981
	4.5173	21164.670642293517
	4.5203500000000005	21167.586886682726
	4.5234	21170.4903140315
	4.5264500000000005	21173.38083056314
	4.5295000000000005	21176.258335581395
	4.53255	21179.122719873394
	4.5356	21181.973864977175
	4.5386500000000005	21184.811642720484
	4.5417000000000005	21187.63592113959
	4.5447500000000005	21190.446565614006
	4.5478	21193.24343462045
	4.5508500000000005	21196.026379773673
	4.5539	21198.795246166654
	4.5569500000000005	21201.54987300688
	4.5600000000000005	21204.290101928083
	4.56305	21207.015787690987
	4.5661	21209.72679322963
	4.5691500000000005	21212.422992859436
	4.5722	21215.104277580056
	4.5752500000000005	21217.770561681853
	4.5783000000000005	21220.421791012774
	4.58135	21223.05795628815
	4.5844	21225.679123261318
	4.5874500000000005	21228.28543821093
	4.5905	21230.877134983988
	4.5935500000000005	21233.454549406615
	4.5966000000000005	21236.018133618476
	4.59965	21238.568469443857
	4.6027	21241.106279532392
	4.6057500000000005	21243.63243441976
	4.6088000000000005	21246.147952864805
	4.6118500000000004	21248.653987043137
	4.6149	21251.15177875875
	4.61795	21253.64261346875
	4.6209999999999996	21256.1277721904
	4.62405	21258.608479957795
	4.6271	21261.085855302365
	4.6301499999999995	21263.560865123654
	4.6331999999999995	21266.034289042324
	4.63625	21268.50669666114
	4.6393	21270.97843998142
	4.64235	21273.4496614201
	4.6454	21275.920315681204
	4.64845	21278.390201718
	4.6514999999999995	21280.85899984543
	4.65455	21283.32630905906
	4.6576	21285.79168066908
	4.66065	21288.254645951038
	4.6637	21290.714737438557
	4.66675	21293.171503367146
	4.6697999999999995	21295.624516103264
	4.67285	21298.07337727335
	4.6759	21300.51772031422
	4.67895	21302.95721113137
	4.6819999999999995	21305.391547445197
	4.68505	21307.820457287227
	4.6880999999999995	21310.243696998357
	4.69115	21312.661048982547
	4.6942	21315.072319392184
	4.6972499999999995	21317.477335860836
	4.7002999999999995	21319.875945353728
	4.70335	21322.268012173823
	4.7064	21324.653416139918
	4.70945	21327.032050941812
	4.7125	21329.403822662167
	4.71555	21331.76864845932
	4.7185999999999995	21334.12645539352
	4.7216499999999995	21336.477179385718
	4.7247	21338.8207642936
	4.72775	21341.157161095634
	4.7308	21343.4863272539
	4.7338499999999994	21345.80822607331
	4.7369	21348.122826031144
	4.739949999999999	21350.43010025845
	4.743	21352.7300260806
	4.74605	21355.022584610957
	4.749099999999999	21357.307760387805
	4.752149999999999	21359.585541051398
	4.7552	21361.855917055043
	4.758249999999999	21364.118881407205
	4.7613	21366.374429439922
	4.76435	21368.622558601553
	4.767399999999999	21370.86326827013
	4.770449999999999	21373.096559585254
	4.7735	21375.32243529661
	4.776549999999999	21377.540899627234
	4.7796	21379.751958149613
	4.78265	21381.955617692038
	4.785699999999999	21384.15188646042
	4.788749999999999	21386.340773820622
	4.7918	21388.52229002353
	4.79485	21390.696446134825
	4.7979	21392.863253975134
	4.800949999999999	21395.022726063733
	4.804	21397.174875568402
	4.807049999999999	21399.319716257305
	4.8101	21401.45726245623
	4.81315	21403.58752900717
	4.816199999999999	21405.710531281613
	4.819249999999999	21407.826285364354
	4.8223	21409.93480778452
	4.82535	21412.03611537822
	4.8284	21414.13022527474
	4.83145	21416.217154878228
	4.8345	21418.29692185311
	4.837549999999999	21420.369544108922
	4.8406	21422.435039787146
	4.84365	21424.49342738453
	4.8467	21426.544725799216
	4.84975	21428.588954071318
	4.8528	21430.626131355857
	4.855849999999999	21432.656276919766
	4.8589	21434.679410138873
	4.86195	21436.695550494183
	4.865	21438.704717612603
	4.868049999999999	21440.706931441695
	4.8711	21442.70221204114
	4.874149999999999	21444.690579497757
	4.8772	21446.67205392917
	4.88025	21448.64665548548
	4.883299999999999	21450.614404351865
	4.886349999999999	21452.575320859825
	4.8894	21454.52942554232
	4.89245	21456.476738930443
	4.8955	21458.41728153735
	4.89855	21460.351073864837
	4.9016	21462.278136406938
	4.904649999999999	21464.198489743285
	4.9077	21466.112154614362
	4.91075	21468.019151734457
	4.9138	21469.919501772943
	4.91685	21471.8132253613
	4.9199	21473.700343107957
	4.92295	21475.580875736978
	4.926	21477.454844030293
	4.92905	21479.322268707536
	4.932100000000001	21481.183170429675
	4.935149999999999	21483.037569806864
	4.9382	21484.885487490912
	4.94125	21486.72694422167
	4.9443	21488.561960676543
	4.94735	21490.390557461487
	4.9504	21492.212755119166
	4.953449999999999	21494.028574213553
	4.9565	21495.838035378452
	4.95955	21497.641159178747
	4.9626	21499.437966100624
	4.96565	21501.228476563985
	4.9687	21503.01271102692
	4.971749999999999	21504.79068997223
	4.9748	21506.562433798754
	4.97785	21508.32796282503
	4.9809	21510.08729732086
	4.98395	21511.84045761662
	4.987	21513.58746399582
	4.99005	21515.32833665448
	4.9931	21517.063095710728
	4.99615	21518.791761299424
	4.999200000000001	21520.514353559814
	5.002249999999999	21522.230892542793
	5.0053	21523.941398213843
	5.00835	21525.645890514847
	5.0114	21527.34438941364
	5.01445	21529.036914797533
	5.0175	21530.72348646497
	5.02055	21532.404124171084
	5.0236	21534.078847698827
	5.02665	21535.747676755283
	5.029700000000001	21537.410630957933
	5.03275	21539.067729877042
	5.0358	21540.71899310335
	5.03885	21542.36444015186
	5.0419	21544.004090446855
	5.04495	21545.637963373876
	5.048000000000001	21547.26607832713
	5.05105	21548.888454618256
	5.0541	21550.505111471015
	5.05715	21552.11606808787
	5.0602	21553.72134365819
	5.06325	21555.320957282933
	5.066300000000001	21556.914927982678
	5.069349999999999	21558.50327477738
	5.0724	21560.08601664182
	5.07545	21561.663172459343
	5.0785	21563.234761056257
	5.08155	21564.80080126047
	5.0846	21566.361311822977
	5.08765	21567.916311409143
	5.0907	21569.465818665234
	5.09375	21571.009852204574
	5.0968	21572.54843055093
	5.09985	21574.08157216768
	5.1029	21575.609295513124
	5.10595	21577.13161897055
	5.109	21578.6485608407
	5.11205	21580.160139408104
	5.1151	21581.66637291121
	5.118150000000001	21583.16727950086
	5.121199999999999	21584.662877284052
	5.12425	21586.153184347324
	5.1273	21587.638218693588
	5.13035	21589.117998260277
	5.1334	21590.592540972968
	5.13645	21592.06186468532
	5.139499999999999	21593.525987173784
	5.14255	21594.98492619765
	5.1456	21596.438699458955
	5.14865	21597.88732457746
	5.1517	21599.33081914557
	5.15475	21600.769200711416
	5.157799999999999	21602.20248673953
	5.16085	21603.63069465795
	5.1639	21605.053841858302
	5.16695	21606.471945650166
	5.17	21607.885023299357
	5.17305	21609.293092040418
	5.1761	21610.69616902733
	5.17915	21612.09427136626
	5.1822	21613.487416133907
	5.185250000000001	21614.875620328134
	5.188299999999999	21616.258900897625
	5.19135	21617.637274761608
	5.1944	21619.010758760942
	5.19745	21620.379369689315
	5.2005	21621.743124308185
	5.20355	21623.10203930142
	5.2066	21624.456131308976
	5.20965	21625.805416935636
	5.2127	21627.149912707802
	5.215750000000001	21628.489635114292
	5.2188	21629.8246006017
	5.22185	21631.154825540947
	5.2249	21632.480326270346
	5.22795	21633.801119078733
	5.231	21635.117220182925
	5.234050000000001	21636.428645771826
	5.2371	21637.73541197564
	5.24015	21639.03753485977
	5.2432	21640.3350304632
	5.24625	21641.627914758115
	5.2493	21642.916203662233
	5.252350000000001	21644.199913062384
	5.255399999999999	21645.479058773708
	5.25845	21646.753656570083
	5.2615	21648.023722183392
	5.26455	21649.289271275367
	5.2676	21650.550319476606
	5.27065	21651.80688236188
	5.2737	21653.058975445663
	5.27675	21654.306614212444
	5.2798	21655.54981408074
	5.282850000000001	21656.7885904228
	5.2859	21658.02295857264
	5.28895	21659.25293379602
	5.292	21660.47853132617
	5.29505	21661.699766341902
	5.2981	21662.916653964225
	5.301150000000001	21664.129209283183
	5.304200000000001	21665.33744732313
	5.30725	21666.541383067957
	5.3103	21667.741031456742
	5.313350000000001	21668.936407366462
	5.3164	21670.127525643144
	5.319450000000001	21671.31440107239
	5.3225	21672.497048393703
	5.32555	21673.675482307368
	5.3286	21674.84971745037
	5.331650000000001	21676.01976842779
	5.3347	21677.185649787956
	5.33775	21678.347376031037
	5.3408	21679.504961619572
	5.34385	21680.658420954303
	5.3469	21681.807768403178
	5.349950000000001	21682.953018278087
	5.353	21684.09418484505
	5.35605	21685.2312823308
	5.3591	21686.364324902283
	5.36215	21687.493326694166
	5.3652	21688.61830178503
	5.368250000000001	21689.739264209416
	5.371300000000001	21690.856227960805
	5.37435	21691.969206976446
	5.3774	21693.078215160527
	5.380450000000001	21694.183266359894
	5.3835	21695.284374382576
	5.386550000000001	21696.381552990853
	5.3896	21697.47481589568
	5.39265	21698.564176773147
	5.3957	21699.649649242085
	5.398750000000001	21700.731246887215
	5.401800000000001	21701.808983241524
	5.404850000000001	21702.8828717945
	5.4079	21703.95292599537
	5.410950000000001	21705.01915923993
	5.414	21706.081584891006
	5.417050000000001	21707.140216255564
	5.420100000000001	21708.195066606157
	5.42315	21709.24614916514
	5.4262	21710.293477112744
	5.429250000000001	21711.337063588107
	5.4323	21712.37692168017
	5.435350000000001	21713.41306444338
	5.438400000000001	21714.44550487885
	5.44145	21715.474255953613
	5.4445	21716.499330584775
	5.447550000000001	21717.520741649707
	5.4506	21718.538501983236
	5.4536500000000006	21719.5526243732
	5.4567	21720.563121572464
	5.45975	21721.570006281487
	5.4628	21722.57329116846
	5.4658500000000005	21723.572988850232
	5.4689000000000005	21724.569111908484
	5.4719500000000005	21725.561672878302
	5.475	21726.550684254762
	5.47805	21727.53615849188
	5.4811	21728.518107998472
	5.48415	21729.4965451475
	5.4872000000000005	21730.471482263416
	5.4902500000000005	21731.44293163718
	5.4933	21732.410905510078
	5.49635	21733.3754160905
	5.4994000000000005	21734.336475539098
	5.50245	21735.294095980775
	5.5055000000000005	21736.24828949625
	5.50855	21737.199068126858
	5.5116	21738.146443874626
	5.51465	21739.090428698026
	5.5177000000000005	21740.031034520172
	5.52075	21740.968273217524
	5.5238	21741.902156633954
	5.52685	21742.832696566136
	5.5299	21743.759904777773
	5.53295	21744.683792986314
	5.5360000000000005	21745.604372875983
	5.53905	21746.521656085974
	5.5421	21747.43565422087
	5.54515	21748.346378842452
	5.5482	21749.253841475827
	5.55125	21750.15805360559
	5.5543000000000005	21751.059026678457
	5.5573500000000005	21751.956772102305
	5.5604	21752.85130124568
	5.56345	21753.742625440336
	5.5665000000000004	21754.63075597674
	5.56955	21755.51570411081
	5.5726	21756.397481056218
	5.5756499999999996	21757.276097993472
	5.5786999999999995	21758.15156605948
	5.5817499999999995	21759.023896359504
	5.5848	21759.893099954726
	5.58785	21760.759187875483
	5.5909	21761.62217110766
	5.5939499999999995	21762.482060606984
	5.597	21763.338867284998
	5.6000499999999995	21764.192602022464
	5.6031	21765.043275657572
	5.60615	21765.890898996757
	5.6091999999999995	21766.735482804677
	5.6122499999999995	21767.57703781439
	5.6153	21768.415574717535
	5.6183499999999995	21769.25110417398
	5.6214	21770.083636802843
	5.62445	21770.913183191158
	5.6274999999999995	21771.73975388598
	5.6305499999999995	21772.56335940236
	5.6336	21773.38401021566
	5.6366499999999995	21774.201716768788
	5.6397	21775.016489465917
	5.6427499999999995	21775.828338679126
	5.6457999999999995	21776.63727474151
	5.6488499999999995	21777.44330795418
	5.6519	21778.246448579965
	5.65495	21779.046706849396
	5.658	21779.844092955547
	5.6610499999999995	21780.638617059383
	5.6641	21781.430289283584
	5.6671499999999995	21782.219119720176
	5.6702	21783.005118422738
	5.67325	21783.78829541405
	5.6762999999999995	21784.568660679088
	5.6793499999999995	21785.346224172074
	5.6824	21786.120995809648
	5.68545	21786.89298547812
	5.6885	21787.662203025786
	5.69155	21788.4286582715
	5.6946	21789.19236099636
	5.697649999999999	21789.953320951656
	5.7007	21790.711547851446
	5.70375	21791.467051380507
	5.7068	21792.219841186066
	5.709849999999999	21792.969926886104
	5.7129	21793.717318062376
	5.715949999999999	21794.462024266515
	5.719	21795.20405501438
	5.72205	21795.943419792326
	5.7251	21796.68012805095
	5.728149999999999	21797.41418921076
	5.7312	21798.1456126583
	5.734249999999999	21798.87440774875
	5.7373	21799.6005838044
	5.74035	21800.324150115724
	5.743399999999999	21801.04511594169
	5.746449999999999	21801.763490508118
	5.7495	21802.479283010573
	5.75255	21803.19250261129
	5.7556	21803.90315844261
	5.75865	21804.611259603542
	5.7617	21805.316815163926
	5.764749999999999	21806.019834159535
	5.7678	21806.72032559817
	5.77085	21807.418298453027
	5.7739	21808.113761669807
	5.77695	21808.806724160164
	5.78	21809.497194807696
	5.78305	21810.185182463
	5.7861	21810.870695947862
	5.78915	21811.553744052628
	5.792200000000001	21812.234335536996
	5.795249999999999	21812.91247913155
	5.7983	21813.588183534965
	5.80135	21814.26145741821
	5.8044	21814.932309419175
	5.80745	21815.600748149067
	5.8105	21816.26678218609
	5.813549999999999	21816.930420081866
	5.8166	21817.591670355698
	5.81965	21818.25054149933
	5.8227	21818.907041974013
	5.82575	21819.56118021175
	5.8288	21820.212964615985
	5.831849999999999	21820.862403560077
	5.8349	21821.509505389306
	5.83795	21822.15427841869
	5.841	21822.796730936483
	5.84405	21823.43687119942
	5.8471	21824.074707438438
	5.85015	21824.710247853516
	5.8532	21825.343500617506
	5.85625	21825.97447387495
	5.8593	21826.603175740784
	5.862349999999999	21827.229614303622
	5.865399999999999	21827.85379762179
	5.86845	21828.475733728254
	5.8715	21829.09543062505
	5.87455	21829.712896289046
	5.8776	21830.328138667683
	5.88065	21830.941165681623
	5.883699999999999	21831.551985223527
	5.88675	21832.160605158526
	5.8898	21832.76703332492
	5.89285	21833.371277532908
	5.895899999999999	21833.973345566417
	5.89895	21834.573245181426
	5.901999999999999	21835.170984107608
	5.90505	21835.766570046995
	5.9081	21836.360010674976
	5.91115	21836.951313641308
	5.914199999999999	21837.54048656685
	5.91725	21838.1275370483
	5.920299999999999	21838.712472653868
	5.92335	21839.295300926835
	5.9264	21839.876029383027
	5.929449999999999	21840.454665512952
	5.932499999999999	21841.031216780673
	5.93555	21841.60569062363
	5.9386	21842.178094454535
	5.94165	21842.748435658417
	5.9447	21843.31672159681
	5.94775	21843.88295960343
	5.950799999999999	21844.447156987586
	5.95385	21845.009321032576
	5.9569	21845.569458996306
	5.95995	21846.127578111937
	5.963	21846.683685585707
	5.96605	21847.237788600793
	5.9691	21847.789894313675
	5.97215	21848.34000985644
	5.9752	21848.888142336134
	5.978250000000001	21849.43429883471
	5.981299999999999	21849.978486410037
	5.98435	21850.52071209408
	5.9874	21851.0609828956
	5.99045	21851.59930579773
	5.9935	21852.135687759306
	5.99655	21852.670135715744
	5.999599999999999	21853.202656576697
	6.00265	21853.73325722891
	6.0057	21854.26194453406
	6.00875	21854.78872533024
	6.0118	21855.3136064319
	6.01485	21855.836594628534
	6.017899999999999	21856.357696687173
	6.02095	21856.876919349852
	6.024	21857.39426933607
	6.02705	21857.90975334102
	6.0301	21858.423378036434
	6.03315	21858.935150071473
	6.0362	21859.445076070333
	6.03925	21859.95316263583
	6.0423	21860.459416346446
	6.045350000000001	21860.963843757516
	6.048399999999999	21861.46645140235
	6.05145	21861.967245790027
	6.0545	21862.466233407744
	6.05755	21862.96342071956
	6.0606	21863.458814166603
	6.06365	21863.95242016776
	6.0667	21864.444245119095
	6.06975	21864.934295394407
	6.0728	21865.42257734476
	6.075850000000001	21865.909097299198
	6.0789	21866.39386156457
	6.08195	21866.87687642496
	6.085	21867.358148143445
	6.08805	21867.837682959722
	6.0911	21868.3154870925
	6.094150000000001	21868.79156673845
	6.0972	21869.265928071774
	6.10025	21869.738577246255
	6.1033	21870.209520392542
	6.10635	21870.678763620635
	6.1094	21871.146313019086
	6.112450000000001	21871.61217465386
	6.115499999999999	21872.076354571327
	6.11855	21872.53885879518
	6.1216	21872.99969332815
	6.12465	21873.458864152584
	6.1277	21873.9163772285
	6.130750000000001	21874.372238495922
	6.1338	21874.82645387373
	6.13685	21875.27902925921
	6.1399	21875.72997053025
	6.142950000000001	21876.17928354254
	6.146	21876.626974132047
	6.14905	21877.073048113965
	6.1521	21877.517511282636
	6.15515	21877.960369412638
	6.1582	21878.401628257478
	6.161250000000001	21878.841293550555
	6.164300000000001	21879.279371005425
	6.16735	21879.715866314902
	6.1704	21880.15078515224
	6.173450000000001	21880.584133170167
	6.1765	21881.01591600181
	6.179550000000001	21881.446139260446
	6.1826	21881.87480853882
	6.18565	21882.301929411075
	6.1887	21882.72750743073
	6.191750000000001	21883.151548132
	6.1948	21883.57405702975
	6.197850000000001	21883.995039618818
	6.2009	21884.41450137527
	6.20395	21884.8324477558
	6.207	21885.24888419649
	6.210050000000001	21885.663816116234
	6.2131	21886.07724891332
	6.21615	21886.489187967454
	6.2192	21886.899638639454
	6.22225	21887.30860627071
	6.2253	21887.716096183907
	6.228350000000001	21888.122113683417
	6.231400000000001	21888.526664053887
	6.23445	21888.92975256226
	6.2375	21889.331384455956
	6.24055	21889.731564964302
	6.2436	21890.130299298467
	6.24665	21890.52759265003
	6.2497	21890.923450193437
	6.25275	21891.31787708412
	6.2558	21891.71087845933
	6.25885	21892.102459438356
	6.261900000000001	21892.492625122046
	6.26495	21892.88138059342
	6.268	21893.26873091748
	6.27105	21893.654681140826
	6.2741	21894.039236293138
	6.27715	21894.422401385244
	6.280200000000001	21894.804181410847
	6.28325	21895.184581345507
	6.2863	21895.56360614775
	6.28935	21895.94126075821
	6.2924	21896.317550099746
	6.29545	21896.69247907784
	6.298500000000001	21897.06605258086
	6.301549999999999	21897.43827547998
	6.3046	21897.809152628248
	6.30765	21898.178688862285
	6.3107	21898.54688900165
	6.31375	21898.91375784787
	6.3168	21899.27930018664
	6.31985	21899.643520785794
	6.3229	21900.00642439618
	6.32595	21900.368015752745
	6.329000000000001	21900.728299572525
	6.33205	21901.08728055666
	6.3351	21901.44496338905
	6.33815	21901.80135273688
	6.3412	21902.156453251297
	6.34425	21902.510269566825
	6.347300000000001	21902.862806300833
	6.350350000000001	21903.214068055277
	6.3534	21903.564059415272
	6.35645	21903.912784949254
	6.359500000000001	21904.260249210154
	6.36255	21904.606456734437
	6.365600000000001	21904.951412042225
	6.36865	21905.29511963804
	6.3717	21905.637584009844
	6.37475	21905.978809629974
	6.377800000000001	21906.318800955014
	6.38085	21906.657562425138
	6.383900000000001	21906.995098465446
	6.38695	21907.331413484782
	6.39	21907.666511876458
	6.39305	21908.000398018336
	6.396100000000001	21908.333076272545
	6.39915	21908.66455098533
	6.4022	21908.994826488324
	6.40525	21909.323907097096
	6.4083	21909.651797111703
	6.41135	21909.97850081783
	6.4144000000000005	21910.30402248492
	6.4174500000000005	21910.628366367695
	6.4205	21910.95153670566
	6.42355	21911.27353772307
	6.4266000000000005	21911.594373629763
	6.42965	21911.9140486196
	6.4327000000000005	21912.232566872295
	6.43575	21912.54993255221
	6.4388	21912.86614980919
	6.44185	21913.18122277822
	6.4449000000000005	21913.495155579614
	6.4479500000000005	21913.807952318686
	6.4510000000000005	21914.119617086268
	6.45405	21914.430153959056
	6.4571000000000005	21914.739566998796
	6.46015	21915.04786025253
	6.4632000000000005	21915.355037753812
	6.4662500000000005	21915.661103520277
	6.4693	21915.966061556876
	6.47235	21916.26991585326
	6.4754000000000005	21916.57267038551
	6.47845	21916.874329114646
	6.4815000000000005	21917.17489598863
	6.4845500000000005	21917.474374940382
	6.4876	21917.772769889616
	6.49065	21918.07008474123
	6.4937000000000005	21918.366323387316
	6.49675	21918.66148970475
	6.4998000000000005	21918.955587557906
	6.50285	21919.248620796192
	6.5059	21919.54059325599
	6.50895	21919.83150876
	6.5120000000000005	21920.12137111689
	6.5150500000000005	21920.410184121985
	6.5181000000000004	21920.697951557126
	6.52115	21920.984677190427
	6.5242	21921.270364776963
	6.5272499999999996	21921.555018057825
	6.5303	21921.838640761296
	6.53335	21922.12123660185
	6.5363999999999995	21922.402809281433
	6.5394499999999995	21922.683362487835
	6.5425	21922.962899896258
	6.54555	21923.24142516889
	6.5486	21923.51894195467
	6.55165	21923.795453889063
	6.5547	21924.070964595277
	6.5577499999999995	21924.345477683222
	6.5608	21924.618996749792
	6.56385	21924.89152537925
	6.5669	21925.163067143112
	6.56995	21925.4336255999
	6.573	21925.703204295645
	6.5760499999999995	21925.97180676353
	6.5791	21926.239436524163
	6.58215	21926.506097085447
	6.5852	21926.77179194325
	6.5882499999999995	21927.036524580184
	6.5913	21927.30029846704
	6.5943499999999995	21927.563117062036
	6.5974	21927.824983810835
	6.60045	21928.08590214694
	6.6034999999999995	21928.345875491494
	6.6065499999999995	21928.604907253604
	6.6096	21928.863000829908
	6.61265	21929.120159605318
	6.6157	21929.376386952
	6.61875	21929.631686230536
	6.6217999999999995	21929.886060789446
	6.6248499999999995	21930.139513965143
	6.6278999999999995	21930.392049082282
	6.63095	21930.64366945357
	6.634	21930.89437837924
	6.63705	21931.144179148876
	6.6400999999999994	21931.393075039574
	6.64315	21931.641069316607
	6.646199999999999	21931.88816523394
	6.64925	21932.13436603373
	6.6523	21932.379674946573
	6.655349999999999	21932.62409519119
	6.658399999999999	21932.867629975477
	6.66145	21933.110282495156
	6.664499999999999	21933.352055934658
	6.66755	21933.59295346754
	6.6706	21933.83297825527
	6.673649999999999	21934.072133448124
	6.676699999999999	21934.310422185874
	6.67975	21934.547847596077
	6.682799999999999	21934.784412795383
	6.68585	21935.02012088974
	6.688899999999999	21935.254974973348
	6.691949999999999	21935.488978129713
	6.694999999999999	21935.722133430918
	6.69805	21935.95444393862
	6.7011	21936.185912702986
	6.70415	21936.41654276352
	6.707199999999999	21936.64633714881
	6.71025	21936.875298876384
	6.713299999999999	21937.103430953182
	6.71635	21937.330736375334
	6.7194	21937.55721812839
	6.722449999999999	21937.782879186776
	6.725499999999999	21938.00772251458
	6.72855	21938.23175106529
	6.7316	21938.45496778145
	6.73465	21938.677375595606
	6.7377	21938.898977429293
	6.74075	21939.119776194122
	6.743799999999999	21939.3397747902
	6.74685	21939.558976108852
	6.7499	21939.7773830294
	6.75295	21939.994998422055
	6.756	21940.211825146125
	6.75905	21940.427866050908
	6.762099999999999	21940.64312397493
	6.76515	21940.857601747597
	6.7682	21941.071302187334
	6.77125	21941.2842281024
	6.774299999999999	21941.49638229167
	6.77735	21941.707767543478
	6.780399999999999	21941.918386636204
	6.78345	21942.12824233813
	6.7865	21942.337337407924
	6.789549999999999	21942.545674594305
	6.792599999999999	21942.75325663601
	6.79565	21942.960086261864
	6.7987	21943.166166191197
	6.80175	21943.37149913314
	6.8048	21943.57608778765
	6.80785	21943.779934844457
	6.810899999999999	21943.983042984004
	6.81395	21944.185414877054
	6.817	21944.387053184633
	6.82005	21944.587960558292
	6.8231	21944.78813964005
	6.82615	21944.987593062688
	6.8292	21945.186323449005
	6.83225	21945.38433341274
	6.8353	21945.581625558643
	6.838350000000001	21945.77820248098
	6.841399999999999	21945.97406676588
	6.84445	21946.169220989395
	6.8475	21946.363667719055
	6.85055	21946.557409512207
	6.8536	21946.750448917854
	6.85665	21946.94278847548
	6.859699999999999	21947.13443071562
	6.86275	21947.32537815944
	6.8658	21947.515633319126
	6.86885	21947.70519869803
	6.8719	21947.89407679062
	6.87495	21948.082270081675
	6.877999999999999	21948.269781048188
	6.88105	21948.45661215736
	6.8841	21948.642765867495
	6.88715	21948.82824462868
	6.8902	21949.013050881866
	6.89325	21949.197187059202
	6.8963	21949.380655583973
	6.89935	21949.563458871133
	6.9024	21949.745599326652
	6.905450000000001	21949.927079347945
	6.908499999999999	21950.107901323878
	6.91155	21950.28806763456
	6.9146	21950.467580651748
	6.91765	21950.646442738245
	6.9207	21950.824656249202
	6.92375	21951.002223530362
	6.9268	21951.179146919516
	6.92985	21951.35542874612
	6.9329	21951.531071331272
	6.935950000000001	21951.70607698716
	6.939	21951.88044801849
	6.94205	21952.054186720765
	6.9451	21952.227295382043
	6.94815	21952.39977628202
	6.9512	21952.571631691706
	6.954250000000001	21952.74286387443
	6.9573	21952.913475084857
	6.96035	21953.083467570406
	6.9634	21953.2528435694
	6.96645	21953.421605312946
	6.9695	21953.589755023448
	6.972550000000001	21953.757294915944
	6.975599999999999	21953.924227197214
	6.97865	21954.090554065784
	6.9817	21954.256277712684
	6.98475	21954.421400321207
	6.9878	21954.585924066316
	6.99085	21954.749851115223
	6.9939	21954.91318362764
	6.99695	21955.07592375553
	7.0	21955.238073642457
end


poten 5^1Pi 
name '5^1Pi'
symmetry +
lambda 1
mult 1
type  grid
values
	0.9	86744.82985219707
	0.90305	86071.20795552286
	0.9061	85403.39565869175
	0.90915	84741.34732195614
	0.9122	84085.01765040624
	0.91525	83434.3616914097
	0.9183	82789.33483207265
	0.92135	82149.89279671619
	0.9244	81515.99164437773
	0.92745	80887.58776632264
	0.9305	80264.63788358
	0.93355	79647.099044493
	0.9366000000000001	79034.92862229056
	0.9396500000000001	78428.0843126758
	0.9427000000000001	77826.52413142807
	0.9457500000000001	77230.20641202894
	0.9488000000000001	76639.08980330327
	0.9518500000000001	76053.13326707567
	0.9549000000000001	75472.29607584696
	0.9579500000000001	74896.53781048466
	0.9610000000000001	74325.81835793454
	0.9640500000000001	73760.09790894511
	0.9671	73199.33695581196
	0.9701500000000001	72643.49629013591
	0.9732	72092.53700059926
	0.9762500000000001	71546.4204707584
	0.9793	71005.10837685262
	0.9823500000000001	70468.56268562924
	0.9853999999999999	69936.74565218184
	0.98845	69409.61981780926
	0.9914999999999999	68887.14800788867
	0.99455	68369.29332976005
	0.9976	67856.01917063273
	1.00065	67347.28919550269
	1.0037	66843.06734508871
	1.00675	66343.31783378002
	1.0098	65848.00514760142
	1.01285	65357.0940421922
	1.0159	64870.54954080258
	1.01895	64388.33693230039
	1.022	63910.421769195884
	1.02505	63436.7698656805
	1.0281	62967.347295679225
	1.03115	62502.120390917
	1.0342	62041.05573900091
	1.03725	61584.12018151568
	1.0403	61131.28081213278
	1.04335	60682.50497473309
	1.0464	60237.760261545525
	1.04945	59797.01451129655
	1.0525	59360.235807375415
	1.05555	58927.39247601218
	1.0586	58498.453084468136
	1.0616500000000002	58073.38643924192
	1.0647	57652.161584285466
	1.0677500000000002	57234.747799238045
	1.0708	56821.1145976669
	1.0738500000000002	56411.23172532619
	1.0769	56005.0691584262
	1.07995	55602.59710191637
	1.083	55203.78598777937
	1.08605	54808.60647333967
	1.0891	54417.029439583486
	1.09215	54029.02598949142
	1.0952	53644.567446382185
	1.09825	53263.62535227093
	1.1013	52886.17146623743
	1.10435	52512.177762807674
	1.1074	52141.61643034602
	1.11045	51774.459869460596
	1.1135	51410.68069142008
	1.11655	51050.2517165805
	1.1196000000000002	50693.145972826176
	1.1226500000000001	50339.336694020865
	1.1257000000000001	49988.79731846973
	1.1287500000000001	49641.50148739357
	1.1318000000000001	49297.4230434138
	1.1348500000000001	48956.53602904882
	1.1379000000000001	48618.814685221674
	1.1409500000000001	48284.233449777246
	1.1440000000000001	47952.76695601301
	1.1470500000000001	47624.390031217656
	1.1501000000000001	47299.07769522288
	1.1531500000000001	46976.80515896379
	1.1562000000000001	46657.54782305214
	1.1592500000000001	46341.28127635753
	1.1622999999999999	46027.981294601086
	1.16535	45717.62383895906
	1.1683999999999999	45410.185054675254
	1.17145	45105.64126968531
	1.1744999999999999	44803.96899325159
	1.17755	44505.14491460457
	1.1806	44209.145901599804
	1.18365	43915.94899937888
	1.1867	43625.5314290448
	1.18975	43337.870586344645
	1.1928	43052.944040362614
	1.19585	42770.72953222262
	1.1989	42491.20497380068
	1.20195	42214.34844644619
	1.205	41940.138199713314
	1.20805	41668.5526501006
	1.2111	41399.57037980135
	1.21415	41133.170135461936
	1.2172	40869.33082695016
	1.22025	40608.0315261313
	1.2233	40349.251465655
	1.22635	40092.970037749146
	1.2294	39839.166793024764
	1.23245	39587.821439287014
	1.2355	39338.9138403578
	1.23855	39092.42401490437
	1.2416	38848.33213527865
	1.24465	38606.618526363614
	1.2477	38367.26366442918
	1.25075	38130.24817599529
	1.2538	37895.55283670497
	1.25685	37663.15857020401
	1.2599	37433.04644703008
	1.26295	37205.197683508784
	1.266	36979.59364065973
	1.26905	36756.21582310802
	1.2721	36535.04587800624
	1.27515	36316.06559396287
	1.2782	36099.25689997836
	1.28125	35884.60186439034
	1.2843	35672.08269382548
	1.28735	35461.68173215924
	1.2904	35253.38145948329
	1.29345	35047.164491080795
	1.2965	34843.01357640829
	1.29955	34640.91159808654
	1.3026	34440.84157089717
	1.30565	34242.78664078776
	1.3087000000000002	34046.73008388357
	1.31175	33852.65530550695
	1.3148	33660.545839203536
	1.31785	33470.38534577605
	1.3209000000000002	33282.15761232439
	1.32395	33095.84655129388
	1.327	32911.43619952925
	1.33005	32728.910717336403
	1.3331	32548.254387550656
	1.33615	32369.451614612095
	1.3392	32192.48692364701
	1.34225	32017.344959557246
	1.3453	31844.0104861146
	1.34835	31672.4683850634
	1.3514	31502.703655228845
	1.35445	31334.701411631922
	1.3575	31168.446884610777
	1.36055	31003.92541894851
	1.3636	30841.12247300781
	1.36665	30680.023617871462
	1.3697000000000001	30520.614536488498
	1.37275	30362.881022828868
	1.3758000000000001	30206.80898104086
	1.37885	30052.384424618158
	1.3819000000000001	29899.59347557086
	1.38495	29748.42236360271
	1.3880000000000001	29598.857425295606
	1.39105	29450.88510329876
	1.3941000000000001	29304.491945524667
	1.39715	29159.66460435042
	1.4002000000000001	29016.38983582538
	1.4032499999999999	28874.654498884374
	1.4063	28734.445554566835
	1.4093499999999999	28595.750065241944
	1.4124	28458.555193838736
	1.4154499999999999	28322.84820308287
	1.4185	28188.616454738592
	1.4215499999999999	28055.847408856465
	1.4245999999999999	27924.528623026537
	1.4276499999999999	27794.64775163753
	1.4307	27666.192545141086
	1.4337499999999999	27539.15084932234
	1.4368	27413.510604574847
	1.4398499999999999	27289.259845182383
	1.4429	27166.386698605664
	1.4459499999999998	27044.879384773987
	1.449	26924.72621538365
	1.4520499999999998	26805.91559320084
	1.4551	26688.436011370417
	1.4581499999999998	26572.27605273045
	1.4612	26457.424389131756
	1.4642499999999998	26343.86978076349
	1.4673	26231.601075484064
	1.4703499999999998	26120.607208157715
	1.4734	26010.877199996827
	1.4764499999999998	25902.40015790993
	1.4795	25795.16527385509
	1.4825499999999998	25689.161824200015
	1.4856	25584.37916908696
	1.48865	25480.80675180457
	1.4917000000000002	25378.4340981654
	1.49475	25277.25081588974
	1.4978000000000002	25177.24659399581
	1.50085	25078.411202196734
	1.5039000000000002	24980.734490303672
	1.50695	24884.206387637
	1.5100000000000002	24788.816902443385
	1.51305	24694.55612132147
	1.5161000000000002	24601.41420865446
	1.51915	24509.381406052013
	1.5222	24418.448031799275
	1.5252499999999998	24328.604480316375
	1.5283	24239.84122162655
	1.5313499999999998	24152.148800834962
	1.5344	24065.51783761823
	1.5374499999999998	23979.939025725715
	1.5405	23895.403132493368
	1.5435499999999998	23811.90099837096
	1.5466	23729.42353646474
	1.54965	23647.9617320952
	1.5527000000000002	23567.50664237349
	1.55575	23488.049395796355
	1.5588000000000002	23409.58119186295
	1.56185	23332.09330071534
	1.5649000000000002	23255.577062804816
	1.56795	23180.02388858816
	1.5710000000000002	23105.42525825644
	1.57405	23031.772721500456
	1.5771000000000002	22959.0578973184
	1.58015	22887.272473869547
	1.5832000000000002	22816.40820838193
	1.58625	22746.456927119503
	1.5893000000000002	22677.41052541873
	1.59235	22609.260967803017
	1.5954000000000002	22542.000288186544
	1.59845	22475.620590181068
	1.6015000000000001	22410.11404751951
	1.60455	22345.472904614206
	1.6076000000000001	22281.689477270043
	1.6106500000000001	22218.756153573748
	1.6137000000000001	22156.665394987504
	1.6167500000000001	22095.40973767352
	1.6198000000000001	22034.98179408441
	1.62285	21975.37425485488
	1.6259000000000001	21916.579891032954
	1.6289500000000001	21858.59155669428
	1.6320000000000001	21801.40219197798
	1.63505	21745.00482658606
	1.6381000000000001	21689.392583776276
	1.64115	21634.55868486786
	1.6442	21580.496454254426
	1.6472499999999999	21527.199324881156
	1.6503	21474.660844088627
	1.65335	21422.874679643894
	1.6564	21371.834625672516
	1.6594499999999999	21321.534608059577
	1.6625	21271.968688713438
	1.66555	21223.131067879734
	1.6686	21175.016083483784
	1.67165	21127.618206296786
	1.6747	21080.932029630087
	1.67775	21034.95225233926
	1.6808	20989.673654262006
	1.68385	20945.09106389322
	1.6869	20901.19931914065
	1.68995	20857.993223317633
	1.693	20815.46749989669
	1.69605	20773.61675061419
	1.6991	20732.435421904156
	1.70215	20691.91778403072
	1.7052	20652.05792576162
	1.70825	20612.849765031246
	1.7113	20574.287073749114
	1.71435	20536.36351285836
	1.7174	20499.07267277265
	1.72045	20462.408114321464
	1.7235	20426.363406210497
	1.72655	20390.93215634528
	1.7296	20356.10803578429
	1.73265	20321.884795273094
	1.7357	20288.256275131665
	1.7387500000000002	20255.216409697492
	1.7418	20222.759227654453
	1.74485	20190.87884949121
	1.7479	20159.56948314058
	1.7509500000000002	20128.82541861981
	1.754	20098.641022270782
	1.75705	20069.01073101014
	1.7601	20039.929046853456
	1.76315	20011.390531871646
	1.7662	19983.389803666207
	1.76925	19955.92153140627
	1.7723	19928.980432450324
	1.77535	19902.561269568083
	1.7784	19876.658848785268
	1.78145	19851.268017890092
	1.7845	19826.383665662415
	1.78755	19802.000721916964
	1.7906	19778.114158487497
	1.79365	19754.71899131697
	1.7967	19731.81028386591
	1.79975	19709.383152093284
	1.8028	19687.43277130909
	1.80585	19665.954385229485
	1.8089	19644.943317577632
	1.81195	19624.394986545853
	1.815	19604.304922347445
	1.81805	19584.668787905488
	1.8211	19565.48240242292
	1.82415	19546.741767110838
	1.8272	19528.443091717054
	1.83025	19510.582819697287
	1.8333	19493.15764898771
	1.83635	19476.164544529962
	1.8394	19459.600738206118
	1.84245	19443.46371197337
	1.8455	19427.75116103393
	1.84855	19412.460935977168
	1.8516	19397.590965828655
	1.85465	19383.13916755594
	1.8577	19369.103349173365
	1.8607500000000001	19355.481119345317
	1.8638000000000001	19342.269808977922
	1.86685	19329.466416142637
	1.8699	19317.067576490743
	1.8729500000000001	19305.069559867043
	1.8760000000000001	19293.468289827415
	1.8790499999999999	19282.259380589574
	1.8820999999999999	19271.438185084677
	1.88515	19260.99984809412
	1.8882	19250.93935954543
	1.8912499999999999	19241.251604455058
	1.8942999999999999	19231.931407396307
	1.89735	19222.973570530092
	1.9004	19214.372905078737
	1.9034499999999999	19206.124256659918
	1.9064999999999999	19198.222525180237
	1.90955	19190.66268008776
	1.9126	19183.439771763078
	1.9156499999999999	19176.54893973775
	1.9187	19169.985418312637
	1.9217500000000003	19163.744540024447
	1.9248000000000003	19157.82173729008
	1.92785	19152.212542457877
	1.9309	19146.912586408485
	1.9339500000000003	19141.91759578251
	1.9370000000000003	19137.22338886051
	1.94005	19132.82587008472
	1.9431	19128.72102318912
	1.9461500000000003	19124.904902893064
	1.9492	19121.373625110442
	1.95225	19118.123355633285
	1.9552999999999998	19115.150297265944
	1.9583499999999998	19112.450675410273
	1.9614	19110.020722137913
	1.9644499999999998	19107.856658832614
	1.9674999999999998	19105.954677544723
	1.9705499999999998	19104.31092127517
	1.9736	19102.92146349763
	1.97665	19101.782287338625
	1.9796999999999998	19100.889264973583
	1.98275	19100.238137959343
	1.9858000000000002	19099.82449940554
	1.9888499999999998	19099.643779115286
	1.9918999999999998	19099.691233085006
	1.99495	19099.961939040237
	1.9980000000000002	19100.450799984254
	2.00105	19101.15255798775
	2.0040999999999998	19102.061820553663
	2.00715	19103.17310168262
	2.0102	19104.480879049243
	2.0132499999999998	19105.97966730286
	2.0162999999999998	19107.664105335374
	2.01935	19109.529052979775
	2.0224	19111.56968945659
	2.02545	19113.78160532629
	2.0284999999999997	19116.16087790757
	2.03155	19118.704122763218
	2.0346	19121.408516274514
	2.0376499999999997	19124.271788333426
	2.0407	19127.29218792552
	2.04375	19130.468427251166
	2.0468	19133.799611579096
	2.04985	19137.285162230484
	2.0529	19140.92473924377
	2.05595	19144.718168780626
	2.059	19148.66537867579
	2.06205	19152.766343989206
	2.0651	19157.021043173423
	2.06815	19161.42942457222
	2.0712	19165.991382415006
	2.07425	19170.706741187696
	2.0773	19175.5752471875
	2.08035	19180.596566121927
	2.0834	19185.770285757673
	2.08645	19191.095922805183
	2.0895	19196.572933393018
	2.09255	19202.200726691113
	2.0956	19207.978681409615
	2.09865	19213.90616505971
	2.1017	19219.98255600409
	2.10475	19226.207268451974
	2.1078	19232.579780668086
	2.11085	19239.099666762442
	2.1139	19245.766632508192
	2.11695	19252.580555693698
	2.12	19259.541531559124
	2.12305	19266.649923826844
	2.1261	19273.906421752807
	2.12915	19281.312103442804
	2.1322	19288.868505341277
	2.13525	19296.577697260298
	2.1383	19304.44236150697
	2.14135	19312.465873494886
	2.1444	19320.652379601797
	2.14745	19329.00686588721
	2.1505	19337.535208560857
	2.15355	19346.2441938904
	2.1566	19355.141491681796
	2.15965	19364.2355631407
	2.1627	19373.535481657702
	2.16575	19383.050645121577
	2.1688	19392.79036245743
	2.17185	19402.763307054443
	2.1749	19412.97684697181
	2.17795	19423.436286310436
	2.181	19434.144081423325
	2.18405	19445.099124038185
	2.1871	19456.296201765635
	2.19015	19467.725744955616
	2.1932	19479.373942491573
	2.19625	19491.22325699814
	2.1993	19503.253297590563
	2.20235	19515.441951956087
	2.2054	19527.76662148845
	2.20845	19540.205404711112
	2.2115	19552.738091585445
	2.21455	19565.346882484348
	2.2176	19578.01680236209
	2.22065	19590.73583063844
	2.2237	19603.494801181816
	2.22675	19616.287141384368
	2.2298	19629.108518070883
	2.23285	19641.956447331504
	2.2359	19654.829910315682
	2.23895	19667.729001921947
	2.242	19680.65462660182
	2.24505	19693.60824607901
	2.2481	19706.591677585326
	2.25115	19719.606937665216
	2.2542	19732.65612493161
	2.25725	19745.74133503828
	2.2603	19758.864601312365
	2.26335	19772.027855202916
	2.2664	19785.232901850486
	2.26945	19798.481406900908
	2.2725	19811.774891500063
	2.27555	19825.11473310872
	2.2786	19838.502170354783
	2.28165	19851.938310603076
	2.2847	19865.424139288818
	2.28775	19878.960530335968
	2.2908	19892.548257213894
	2.29385	19906.18800434402
	2.2969	19919.88037863952
	2.29995	19933.625921107603
	2.303	19947.425118492858
	2.30605	19961.278414986205
	2.3091	19975.18622405715
	2.31215	19989.148940496172
	2.3152	20003.16695277183
	2.31825	20017.24065582224
	2.3213	20031.37046441749
	2.32435	20045.556827264252
	2.3274	20059.800241918005
	2.33045	20074.1012706568
	2.3335	20088.460557453684
	2.33655	20102.878846111227
	2.3396	20117.356999575597
	2.34265	20131.896020349173
	2.3457	20146.49707177734
	2.34875	20161.16149977884
	2.3518	20175.8908542969
	2.35485	20190.686909366214
	2.3579	20205.55168028373
	2.36095	20220.487435474974
	2.364	20235.496700008698
	2.36705	20250.582247376715
	2.3701	20265.747075222873
	2.37315	20280.994360510464
	2.3762	20296.327389946902
	2.37925	20311.749462706986
	2.3823	20327.263764885134
	2.38535	20342.873218755485
	2.3884	20358.58031457794
	2.39145	20374.386937484724
	2.3945	20390.294206151757
	2.39755	20406.302343562907
	2.4006	20422.410596380687
	2.40365	20438.617214797185
	2.4067	20454.919496710627
	2.40975	20471.313890716367
	2.4128	20487.79614444901
	2.4158500000000003	20504.36147982511
	2.4189	20521.004775620386
	2.42195	20537.720740187888
	2.425	20554.504061802596
	2.4280500000000003	20571.349529727686
	2.4311000000000003	20588.25212383498
	2.43415	20605.2070744716
	2.4372	20622.20989711664
	2.4402500000000003	20639.256407137655
	2.4433	20656.34271993686
	2.44635	20673.46524121207
	2.4494	20690.62065120259
	2.4524500000000002	20707.805885880767
	2.4555000000000002	20725.01811720749
	2.45855	20742.25473386661
	2.4616	20759.51332339226
	2.4646500000000002	20776.791656015805
	2.4677	20794.08767039227
	2.47075	20811.399461360837
	2.4738	20828.725269500756
	2.47685	20846.063472265923
	2.4799	20863.41257646166
	2.4829499999999998	20880.77121181853
	2.486	20898.13812543055
	2.48905	20915.51217683836
	2.4920999999999998	20932.892333560994
	2.4951499999999998	20950.27766690848
	2.4982	20967.667347922197
	2.50125	20985.060643272613
	2.5043	21002.45691106182
	2.5073499999999997	21019.85559642497
	2.5104	21037.256226848727
	2.51345	21054.658407151295
	2.5164999999999997	21072.061814080815
	2.5195499999999997	21089.466190504292
	2.5226	21106.871339172747
	2.52565	21124.277116061425
	2.5287	21141.68342329629
	2.53175	21159.090201697163
	2.5348	21176.49742295591
	2.53785	21193.905081506466
	2.5409	21211.31318615229
	2.54395	21228.721751516474
	2.547	21246.130789394094
	2.55005	21263.54030009771
	2.5531	21280.950263894025
	2.55615	21298.36063264041
	2.5592	21315.77132173164
	2.56225	21333.182202480322
	2.5653	21350.593095065822
	2.56835	21368.003762176206
	2.5714	21385.413903448676
	2.57445	21402.82315088849
	2.5775	21420.231065404616
	2.58055	21437.637134621382
	2.5836	21455.04077213771
	2.58665	21472.441318420442
	2.5897	21489.838043534175
	2.59275	21507.2301519244
	2.5958	21524.616789476775
	2.5988500000000005	21541.997053082072
	2.6019000000000005	21559.370002907825
	2.60495	21576.734677257093
	2.608	21594.09011002148
	2.6110500000000005	21611.435350311232
	2.6141	21628.769483395976
	2.61715	21646.09165154649
	2.6201999999999996	21663.401072697954
	2.6232499999999996	21680.697054189535
	2.6263	21697.978998350256
	2.6293499999999996	21715.246396663584
	2.6323999999999996	21732.49880993133
	2.6354499999999996	21749.73583330763
	2.6385	21766.957048271554
	2.64155	21784.161966676187
	2.6445999999999996	21801.349974239984
	2.6476499999999996	21818.52028299232
	2.6507	21835.671900790556
	2.6537499999999996	21852.803624819247
	2.6568	21869.914060139912
	2.65985	21887.00166082245
	2.6628999999999996	21904.06478696177
	2.66595	21921.101769048677
	2.6689999999999996	21938.110971244827
	2.67205	21955.090846895437
	2.6751	21972.039981830523
	2.6781499999999996	21988.957123856362
	2.6812	22005.84119914712
	2.68425	22022.691317470795
	2.6872999999999996	22039.506768821353
	2.69035	22056.287014111116
	2.6933999999999996	22073.031672309393
	2.6964499999999996	22089.740505951566
	2.6995	22106.413406448148
	2.7025499999999996	22123.050380172797
	2.7056	22139.651535920355
	2.70865	22156.217073865693
	2.7116999999999996	22172.747276277114
	2.71475	22189.242499883683
	2.7178	22205.70316971133
	2.7208500000000004	22222.129774184894
	2.7239	22238.52286127679
	2.72695	22254.883035482322
	2.73	22271.210955413026
	2.73305	22287.507331813722
	2.7361	22303.77292583089
	2.73915	22320.008547387446
	2.7422	22336.21505349193
	2.7452499999999995	22352.39334638841
	2.7483	22368.544371457483
	2.75135	22384.669114767596
	2.7544	22400.768600207568
	2.75745	22416.84388613935
	2.7605	22432.896061531603
	2.76355	22448.926241541663
	2.7666	22464.93556253205
	2.7696500000000004	22480.92517651797
	2.7727	22496.896245062573
	2.77575	22512.849932640627
	2.7788000000000004	22528.78739950927
	2.78185	22544.709794150327
	2.7849	22560.618245349808
	2.7879500000000004	22576.51385399593
	2.791	22592.397684690266
	2.79405	22608.270757278446
	2.7971000000000004	22624.134038414046
	2.80015	22639.988433278384
	2.8032000000000004	22655.834777581367
	2.80625	22671.6738299723
	2.8093	22687.506264987624
	2.8123500000000003	22703.332666653445
	2.8154	22719.153522860597
	2.8184500000000003	22734.969220616607
	2.8215000000000003	22750.780042263043
	2.82455	22766.58616273181
	2.8276000000000003	22782.387647897263
	2.83065	22798.184454058213
	2.8337	22813.976428566988
	2.8367500000000003	22829.763311597406
	2.8398	22845.544739028934
	2.84285	22861.320246399093
	2.8459000000000003	22877.08927386163
	2.84895	22892.851172066545
	2.8520000000000003	22908.60520887676
	2.8550500000000003	22924.350576816025
	2.8581	22940.08640113915
	2.8611500000000003	22955.81174841214
	2.8642	22971.525635485985
	2.8672500000000003	22987.227038754274
	2.8703000000000003	23002.91490358443
	2.87335	23018.58815382112
	2.8764000000000003	23034.245701269516
	2.8794500000000003	23049.886455073516
	2.8825	23065.50933088753
	2.8855500000000003	23081.113259787304
	2.8886	23096.697196840087
	2.89165	23112.260129262308
	2.8947000000000003	23127.80108408144
	2.89775	23143.319135206042
	2.9008000000000003	23158.81340978381
	2.9038500000000003	23174.28309368778
	2.9069000000000003	23189.727435920144
	2.9099500000000003	23205.145751661
	2.9130000000000003	23220.5374236226
	2.9160500000000003	23235.9019011438
	2.9191000000000003	23251.23869647254
	2.9221500000000002	23266.547377522216
	2.9252000000000002	23281.82755624755
	2.9282500000000002	23297.07887172691
	2.9313000000000002	23312.300967067717
	2.9343500000000002	23327.493459428995
	2.9374000000000002	23342.655902884977
	2.94045	23357.78774459002
	2.9435000000000002	23372.88827581847
	2.9465500000000002	23387.95658086986
	2.9496	23402.991488477073
	2.95265	23417.991532204996
	2.9557	23432.95492724006
	2.95875	23447.87957084333
	2.9618	23462.763072036116
	2.96485	23477.60281260217
	2.9679	23492.39603666887
	2.97095	23507.139961072564
	2.974	23521.831894537743
	2.97705	23536.46935205201
	2.9801	23551.050151560798
	2.98315	23565.57248385521
	2.9862	23580.034951249236
	2.98925	23594.436574966607
	2.9923	23608.77677592195
	2.99535	23623.05533577984
	2.9984	23637.272345810718
	3.0014499999999997	23651.428150431893
	3.0045	23665.523290932986
	3.00755	23679.558453227502
	3.0105999999999997	23693.534421906625
	3.01365	23707.452041614088
	3.0166999999999997	23721.312185855328
	3.0197499999999997	23735.115732555576
	3.0228	23748.863545703098
	3.0258499999999997	23762.55646213112
	3.0288999999999997	23776.195282444787
	3.03195	23789.78076521526
	3.0349999999999997	23803.313623677688
	3.03805	23816.794524295994
	3.0411	23830.22408668106
	3.0441499999999997	23843.602884453383
	3.0472	23856.93144673963
	3.0502499999999997	23870.21026007773
	3.0533	23883.439770517638
	3.05635	23896.620385809114
	3.0593999999999997	23909.75247761345
	3.06245	23922.836383658316
	3.0655	23935.872409797426
	3.0685499999999997	23948.860831950125
	3.0716	23961.801897911264
	3.0746499999999997	23974.695829026376
	3.0776999999999997	23987.54282173588
	3.08075	24000.34304899201
	3.0837999999999997	24013.096661560736
	3.08685	24025.803789213067
	3.0899	24038.464541810572
	3.09295	24051.07901030709
	3.096	24063.6472676716
	3.09905	24076.16936973977
	3.1021	24088.64535600347
	3.10515	24101.075250345293
	3.1082	24113.459061724563
	3.11125	24125.796784822924
	3.1143	24138.088400651974
	3.11735	24150.333877132023
	3.1204	24162.53316964222
	3.12345	24174.68622154458
	3.1264999999999996	24186.79296469111
	3.12955	24198.853319911137
	3.1326	24210.867197485593
	3.13565	24222.83449760604
	3.1387	24234.755110822614
	3.14175	24246.62891848174
	3.1448	24258.455793154
	3.14785	24270.235599053995
	3.1509	24281.968192453274
	3.15395	24293.65342208427
	3.157	24305.291129540354
	3.16005	24316.88114966866
	3.1631	24328.423310959246
	3.16615	24339.917435929907
	3.1692	24351.36334150798
	3.17225	24362.7608394093
	3.1753	24374.10973651692
	3.17835	24385.40983525929
	3.1814	24396.660933992043
	3.18445	24407.86282738183
	3.1875	24419.01530679793
	3.19055	24430.1181607126
	3.1936	24441.17117511364
	3.19665	24452.174133931912
	3.1997	24463.126819488793
	3.20275	24474.029012966308
	3.2058	24484.880494905792
	3.20885	24495.681045738584
	3.2119	24506.43044635588
	3.21495	24517.12847872207
	3.218	24527.77492653782
	3.22105	24538.369575960674
	3.2241	24548.912216387664
	3.22715	24559.402641309596
	3.2302	24569.840649241716
	3.23325	24580.22604474008
	3.2363	24590.55863951129
	3.23935	24600.838253621627
	3.2424	24611.06471681546
	3.24545	24621.237869948316
	3.2485000000000004	24631.35756654419
	3.25155	24641.423674480553
	3.2546	24651.436077812272
	3.25765	24661.394678735014
	3.2607	24671.299399694915
	3.26375	24681.15018564818
	3.2668	24690.94700647056
	3.26985	24700.689859519196
	3.2729	24710.37877234253
	3.2759500000000004	24720.013805536695
	3.279	24729.595055737987
	3.2820500000000004	24739.122658743043
	3.2851	24748.596792743996
	3.28815	24758.01768166026
	3.2912000000000003	24767.38559854796
	3.29425	24776.70086906513
	3.2973000000000003	24785.963874955196
	3.3003500000000003	24795.17505751916
	3.3034	24804.334921035963
	3.3064500000000003	24813.444036091343
	3.3095	24822.503042762764
	3.31255	24831.512653619127
	3.3156000000000003	24840.473656455724
	3.31865	24849.38691670895
	3.3217	24858.25337949157
	3.3247500000000003	24867.07407117264
	3.3278	24875.85010044605
	3.3308500000000003	24884.58265880121
	3.3339000000000003	24893.273020288107
	3.33695	24901.9225405388
	3.3400000000000003	24910.532654960516
	3.34305	24919.10487605611
	3.3461000000000003	24927.64078980134
	3.3491500000000003	24936.142050924318
	3.3522	24944.610377127898
	3.3552500000000003	24953.04754219265
	3.3583000000000003	24961.45536801599
	3.36135	24969.83571547663
	3.3644000000000003	24978.190474014373
	3.36745	24986.5215501186
	3.3705	24994.830854771983
	3.3735500000000003	25003.12029010205
	3.3766	25011.39173477438
	3.37965	25019.647028585987
	3.3827	25027.88795649697
	3.38575	25036.116232731576
	3.3888	25044.33348427158
	3.39185	25052.541234186665
	3.3949	25060.740885712596
	3.39795	25068.933708289842
	3.401	25077.12082429203
	3.40405	25085.303197330228
	3.4071	25093.481624308333
	3.41015	25101.65673325194
	3.4132	25109.828983753567
	3.41625	25117.99867370511
	3.4193	25126.165955936915
	3.42235	25134.330864283867
	3.4254	25142.493345907413
	3.4284499999999998	25150.65330713643
	3.4314999999999998	25158.81067106699
	3.43455	25166.965439442716
	3.4375999999999998	25175.117762784226
	3.4406499999999998	25183.268009576022
	3.4436999999999998	25191.41682269936
	3.4467499999999998	25199.565168012887
	3.4497999999999998	25207.71435156496
	3.4528499999999998	25215.865995795797
	3.4558999999999997	25224.02200277769
	3.4589499999999997	25232.18446704699
	3.462	25240.35555540927
	3.4650499999999997	25248.537403520237
	3.4681	25256.73198496271
	3.4711499999999997	25264.940999832055
	3.4741999999999997	25273.16580529812
	3.47725	25281.40735302806
	3.4802999999999997	25289.666171772627
	3.48335	25297.9423736613
	3.4864	25306.235681011076
	3.4894499999999997	25314.54547038481
	3.4925	25322.870820336415
	3.4955499999999997	25331.2105718532
	3.4985999999999997	25339.563373928217
	3.50165	25347.927737639897
	3.5046999999999997	25356.302078909022
	3.5077499999999997	25364.68475153456
	3.5108	25373.074085585107
	3.5138499999999997	25381.46840450535
	3.5169	25389.8660513239
	3.51995	25398.265400669075
	3.5229999999999997	25406.664870682274
	3.52605	25415.0629335991
	3.5290999999999997	25423.458117906135
	3.53215	25431.849016593456
	3.5352	25440.234284983217
	3.5382499999999997	25448.61264559812
	3.5413	25456.982884961457
	3.54435	25465.34385534559
	3.5473999999999997	25473.694471655355
	3.55045	25482.033711095024
	3.5534999999999997	25490.360610244592
	3.5565499999999997	25498.67426364538
	3.5596	25506.973820959414
	3.5626499999999997	25515.258485156723
	3.5657	25523.527509670268
	3.56875	25531.78019657882
	3.5717999999999996	25540.015893734628
	3.57485	25548.23399312203
	3.5779	25556.43392800368
	3.5809500000000005	25564.615171467514
	3.584	25572.777233727254
	3.58705	25580.919660720316
	3.5901	25589.042031771074
	3.59315	25597.143958050354
	3.5962	25605.225080749195
	3.59925	25613.285069339254
	3.6023	25621.32362019205
	3.6053499999999996	25629.340454814002
	3.6084	25637.335318614423
	3.61145	25645.30797941725
	3.6145	25653.258226126334
	3.61755	25661.185867583426
	3.6206	25669.09073123783
	3.62365	25676.972662073927
	3.6267	25684.831521534918
	3.6297500000000005	25692.66718641088
	3.6328	25700.479547906303
	3.63585	25708.268510685753
	3.6389	25716.033991933095
	3.64195	25723.77592053
	3.645	25731.494236240993
	3.64805	25739.188888911165
	3.6511	25746.859837747037
	3.65415	25754.50705063738
	3.6572	25762.130503476827
	3.66025	25769.730179550344
	3.6633000000000004	25777.30606896487
	3.66635	25784.85816810541
	3.6694	25792.386479120552
	3.6724500000000004	25799.891009451567
	3.6755	25807.37177140095
	3.6785500000000004	25814.82878172876
	3.6816000000000004	25822.262061274207
	3.68465	25829.671634616323
	3.6877000000000004	25837.05752976227
	3.69075	25844.419777866035
	3.6938	25851.758412970634
	3.6968500000000004	25859.073471775264
	3.6999	25866.364993427884
	3.70295	25873.63301934058
	3.7060000000000004	25880.87759302555
	3.70905	25888.098759949764
	3.7121000000000004	25895.29656740747
	3.71515	25902.471064408273
	3.7182	25909.622301580235
	3.7212500000000004	25916.750331086027
	3.7243	25923.855206549855
	3.7273500000000004	25930.936982995594
	3.7304000000000004	25937.995716792855
	3.73345	25945.031465609456
	3.7365000000000004	25952.04428837138
	3.7395500000000004	25959.034245225543
	3.7426	25966.001397506552
	3.7456500000000004	25972.945807706154
	3.7487	25979.867539442075
	3.75175	25986.766657428416
	3.7548000000000004	25993.64322744397
	3.75785	26000.497316298133
	3.7609	26007.328991796032
	3.76395	26014.13832269771
	3.767	26020.92537867553
	3.77005	26027.69023026571
	3.7731	26034.43294881595
	3.77615	26041.15360642802
	3.7792	26047.852275895206
	3.78225	26054.529030635487
	3.7853	26061.183944619614
	3.78835	26067.817092296063
	3.7913999999999994	26074.428548510936
	3.79445	26081.018388425764
	3.7975	26087.586687433344
	3.80055	26094.13352107092
	3.8036	26100.658964933762
	3.80665	26107.163094587704
	3.8097	26113.645985483552
	3.81275	26120.107712873607
	3.8158000000000003	26126.548351730577
	3.81885	26132.967976669657
	3.8219	26139.366661875803
	3.82495	26145.744481034297
	3.828	26152.10150726825
	3.83105	26158.43781308228
	3.8341	26164.75347031126
	3.83715	26171.048550075662
	3.8402	26177.32312274393
	3.84325	26183.577257901867
	3.8463	26189.81102432776
	3.8493500000000003	26196.02448997431
	3.8524	26202.217721956797
	3.85545	26208.390786546697
	3.8585000000000003	26214.543749171327
	3.86155	26220.676674418308
	3.8646000000000003	26226.78962604529
	3.8676500000000003	26232.882666991645
	3.8707	26238.955859398506
	3.8737500000000002	26245.009264626933
	3.8768	26251.042943281976
	3.87985	26257.056955240714
	3.8829000000000002	26263.05135967746
	3.88595	26269.026215094953
	3.889	26274.981579357773
	3.8920500000000002	26280.917509719246
	3.8951	26286.83406286209
	3.8981500000000002	26292.731294925747
	3.9012	26298.609261544516
	3.9042499999999998	26304.468017881292
	3.9073	26310.30761865996
	3.9103499999999998	26316.12811820521
	3.9134	26321.929570469038
	3.91645	26327.71202907496
	3.9194999999999998	26333.475547341313
	3.92255	26339.220178326123
	3.9256	26344.94597484932
	3.9286499999999998	26350.652989537262
	3.9317	26356.34127484501
	3.9347499999999997	26362.01088309867
	3.9377999999999997	26367.661866519076
	3.94085	26373.29427726048
	3.9438999999999997	26378.908167438338
	3.94695	26384.50358916048
	3.95	26390.080594562212
	3.9530499999999997	26395.639235828454
	3.9561	26401.179565233164
	3.9591499999999997	26406.70163516054
	3.9622	26412.205498136056
	3.9652499999999997	26417.69120685623
	3.9683	26423.15881420973
	3.9713499999999997	26428.608373306124
	3.9744	26434.039937498546
	3.9774499999999993	26439.453560403446
	3.9805	26444.84929592252
	3.9835499999999997	26450.22719825941
	3.9865999999999997	26455.587321934036
	3.9896499999999997	26460.92972179586
	3.9927	26466.254453031688
	3.9957499999999997	26471.56157117306
	3.9988	26476.85113209884
	4.00185	26482.123192031777
	4.0049	26487.377807534598
	4.007949999999999	26492.615035501694
	4.011	26497.83493314596
	4.01405	26503.037557978118
	4.0171	26508.222967786784
	4.02015	26513.391220614234
	4.0232	26518.542374726672
	4.026249999999999	26523.676488579364
	4.0293	26528.793620778604
	4.032349999999999	26533.89383004394
	4.0354	26538.97717516716
	4.03845	26544.043714966512
	4.0415	26549.09350824086
	4.04455	26554.126613722703
	4.0476	26559.143090028632
	4.05065	26564.1429956144
	4.0537	26569.126388727476
	4.056749999999999	26574.09332736231
	4.0598	26579.043869215177
	4.06285	26583.978071644706
	4.0659	26588.895991631285
	4.06895	26593.797685742615
	4.072	26598.683210101193
	4.075049999999999	26603.552620355807
	4.0781	26608.40597165747
	4.08115	26613.243318638295
	4.0842	26618.064715395027
	4.08725	26622.870215476993
	4.0903	26627.659871876054
	4.09335	26632.433737023235
	4.0964	26637.191862785527
	4.09945	26641.934300469467
	4.1025	26646.661100824425
	4.10555	26651.37231405113
	4.1086	26656.067989811494
	4.11165	26660.74817724154
	4.1147	26665.412924964498
	4.11775	26670.062281107377
	4.1208	26674.696293317316
	4.12385	26679.315008780395
	4.1269	26683.91847423926
	4.12995	26688.50673601288
	4.133	26693.079840015693
	4.13605	26697.637831777913
	4.1391	26702.1807564631
	4.14215	26706.708658888503
	4.1452	26711.2215835434
	4.14825	26715.71957460667
	4.1513	26720.202675964705
	4.15435	26724.67093122935
	4.157400000000001	26729.124383752704
	4.16045	26733.563076642087
	4.1635	26737.98705277433
	4.16655	26742.396354809214
	4.1696	26746.791025203078
	4.17265	26751.17110622218
	4.1757	26755.536639952086
	4.17875	26759.887668306692
	4.1818	26764.224233037847
	4.18485	26768.546375744863
	4.1879	26772.85413788592
	4.19095	26777.1475607816
	4.194	26781.426685619754
	4.19705	26785.691553462424
	4.2001	26789.94220525597
	4.20315	26794.17868183349
	4.206200000000001	26798.401023914772
	4.20925	26802.60927211125
	4.2123	26806.80346693659
	4.21535	26810.983648804755
	4.2184	26815.149858026238
	4.22145	26819.302134818445
	4.224500000000001	26823.44051931021
	4.22755	26827.565051532834
	4.2306	26831.675771423317
	4.23365	26835.772718838558
	4.2367	26839.855933539464
	4.23975	26843.92545519339
	4.2428	26847.98132339034
	4.24585	26852.02357762388
	4.248900000000001	26856.052257294374
	4.25195	26860.06740172565
	4.255000000000001	26864.06905014017
	4.25805	26868.057241671442
	4.2611	26872.032015371442
	4.26415	26875.99341018376
	4.2672	26879.941464973486
	4.27025	26883.876218505895
	4.273300000000001	26887.797709443894
	4.27635	26891.705976370693
	4.2794	26895.601057749973
	4.28245	26899.482991964964
	4.2855	26903.351817286515
	4.28855	26907.207571883024
	4.291600000000001	26911.0502938292
	4.29465	26914.88002107277
	4.297700000000001	26918.696791481656
	4.30075	26922.500642780742
	4.303800000000001	26926.291612617722
	4.30685	26930.069738492108
	4.3099	26933.83505781849
	4.31295	26937.58760786474
	4.316000000000001	26941.327425803145
	4.31905	26945.054548659657
	4.322100000000001	26948.769013355875
	4.32515	26952.470856663916
	4.3282	26956.160115247618
	4.33125	26959.836825610357
	4.3343	26963.50102415089
	4.33735	26967.152747087945
	4.3404	26970.792030547917
	4.343450000000001	26974.418910448345
	4.3465	26978.033422631754
	4.34955	26981.63560270243
	4.3526	26985.22548619806
	4.35565	26988.803108408807
	4.3587	26992.36850453122
	4.36175	26995.921709550614
	4.3648	26999.462758278652
	4.36785	27002.99168539946
	4.3709	27006.508525311794
	4.37395	27010.01331236294
	4.377	27013.506080572362
	4.38005	27016.986863848124
	4.3831	27020.455695891356
	4.38615	27023.912610088293
	4.3892	27027.357639785732
	4.392250000000001	27030.790817930367
	4.395299999999999	27034.212177318772
	4.39835	27037.621750577375
	4.4014	27041.019569875505
	4.40445	27044.405667360654
	4.4075	27047.780074824805
	4.410550000000001	27051.142823631853
	4.4136	27054.493945165334
	4.41665	27057.833470303445
	4.4197	27061.161429525284
	4.422750000000001	27064.477853333585
	4.4258	27067.782771623926
	4.42885	27071.076213845703
	4.4319	27074.358209512735
	4.43495	27077.628787470425
	4.438	27080.88797594843
	4.441050000000001	27084.135803323737
	4.444100000000001	27087.372297332557
	4.44715	27090.597484827966
	4.4502	27093.811392748335
	4.453250000000001	27097.014047661727
	4.4563	27100.205475048664
	4.459350000000001	27103.385699894334
	4.462400000000001	27106.55474741672
	4.46545	27109.712641810616
	4.4685	27112.859405987027
	4.471550000000001	27115.995062926355
	4.4746	27119.119635493276
	4.477650000000001	27122.233145149712
	4.4807	27125.33561185004
	4.48375	27128.427055955155
	4.4868	27131.50749759438
	4.489850000000001	27134.576955212036
	4.4929	27137.635445294047
	4.49595	27140.682984511874
	4.499	27143.719590014214
	4.50205	27146.745277136713
	4.5051	27149.760058862197
	4.5081500000000005	27152.763946492385
	4.5112000000000005	27155.756953392596
	4.51425	27158.739092070762
	4.5173	27161.710372667225
	4.5203500000000005	27164.67080232245
	4.5234	27167.620386543153
	4.5264500000000005	27170.559134599916
	4.5295000000000005	27173.48705519144
	4.53255	27176.404154652737
	4.5356	27179.310436218595
	4.5386500000000005	27182.20589953767
	4.5417000000000005	27185.09054832089
	4.5447500000000005	27187.964391605405
	4.5478	27190.827437810483
	4.5508500000000005	27193.67969403605
	4.5539	27196.521165351238
	4.5569500000000005	27199.351853958364
	4.5600000000000005	27202.171767658318
	4.56305	27204.980930606744
	4.5661	27207.779372829944
	4.5691500000000005	27210.5671291298
	4.5722	27213.344239301885
	4.5752500000000005	27216.11074840121
	4.5783000000000005	27218.866707294994
	4.58135	27221.61217768559
	4.5844	27224.347256754132
	4.5874500000000005	27227.072067754398
	4.5905	27229.786750762716
	4.5935500000000005	27232.49146167355
	4.5966000000000005	27235.186370829528
	4.59965	27237.871661677236
	4.6027	27240.547529923788
	4.6057500000000005	27243.21418344104
	4.6088000000000005	27245.871842472156
	4.6118500000000004	27248.520732145225
	4.6149	27251.16105172446
	4.61795	27253.792956323457
	4.6209999999999996	27256.41654988657
	4.62405	27259.031884180407
	4.6271	27261.638963666042
	4.6301499999999995	27264.237754398633
	4.6331999999999995	27266.828194502064
	4.63625	27269.41020425847
	4.6393	27271.983694996718
	4.64235	27274.548576965186
	4.6454	27277.104766655324
	4.64845	27279.652193618364
	4.6514999999999995	27282.190806213188
	4.65455	27284.72057543314
	4.6576	27287.241496207662
	4.66065	27289.753586147686
	4.6637	27292.256882745958
	4.66675	27294.751438717834
	4.6697999999999995	27297.23731608969
	4.67285	27299.71458162384
	4.6759	27302.183303426224
	4.67895	27304.643548552984
	4.6819999999999995	27307.095381420284
	4.68505	27309.538862836063
	4.6880999999999995	27311.97404949209
	4.69115	27314.40099378993
	4.6942	27316.819743896616
	4.6972499999999995	27319.23034395587
	4.7002999999999995	27321.632834390348
	4.70335	27324.027252256565
	4.7064	27326.413631617736
	4.70945	27328.792003915456
	4.7125	27331.16239832393
	4.71555	27333.52484207971
	4.7185999999999995	27335.879360781102
	4.7216499999999995	27338.225978656952
	4.7247	27340.564718802674
	4.72775	27342.89560339152
	4.7308	27345.218653968415
	4.7338499999999994	27347.53389160744
	4.7369	27349.84133691736
	4.739949999999999	27352.141010138497
	4.743	27354.43293122746
	4.74605	27356.717119931134
	4.749099999999999	27358.993595847227
	4.752149999999999	27361.26237847521
	4.7552	27363.52348725893
	4.758249999999999	27365.77694162146
	4.7613	27368.02276099357
	4.76435	27370.26096483674
	4.767399999999999	27372.491572661827
	4.770449999999999	27374.714604042474
	4.7735	27376.930078627538
	4.776549999999999	27379.138016147484
	4.7796	27381.338436421498
	4.78265	27383.53135938445
	4.785699999999999	27385.716805375963
	4.788749999999999	27387.894794980235
	4.7918	27390.065348780816
	4.79485	27392.228487367956
	4.7979	27394.384231348562
	4.800949999999999	27396.53260135439
	4.804	27398.6736180492
	4.807049999999999	27400.80730213264
	4.8101	27402.933674343767
	4.81315	27405.052755463017
	4.816199999999999	27407.164566377494
	4.819249999999999	27409.269128361422
	4.8223	27411.366462772054
	4.82535	27413.45659091075
	4.8284	27415.539534039803
	4.83145	27417.615313389862
	4.8345	27419.68395017025
	4.837549999999999	27421.745465576038
	4.8406	27423.799880794737
	4.84365	27425.847217187027
	4.8467	27427.887496365758
	4.84975	27429.920739883048
	4.8528	27431.946969212186
	4.855849999999999	27433.966205761106
	4.8589	27435.978470882354
	4.86195	27437.98378588294
	4.865	27439.982172088687
	4.868049999999999	27441.97365107954
	4.8711	27443.958244433397
	4.874149999999999	27445.93597362845
	4.8772	27447.906860056482
	4.88025	27449.87092503359
	4.883299999999999	27451.82818981313
	4.886349999999999	27453.778675733814
	4.8894	27455.72240429828
	4.89245	27457.65939691911
	4.8955	27459.589674905117
	4.89855	27461.513259474763
	4.9016	27463.43017176687
	4.904649999999999	27465.34043296476
	4.9077	27467.244064396273
	4.91075	27469.14108730004
	4.9138	27471.031522805453
	4.91685	27472.91539194574
	4.9199	27474.792715680047
	4.92295	27476.663515074575
	4.926	27478.52781123094
	4.92905	27480.385625136547
	4.932100000000001	27482.23697767215
	4.935149999999999	27484.081889624358
	4.9382	27485.920381805707
	4.94125	27487.7524751167
	4.9443	27489.57819035543
	4.94735	27491.397548208868
	4.9504	27493.21056926505
	4.953449999999999	27495.017274122387
	4.9565	27496.817683453824
	4.95955	27498.61181783072
	4.9626	27500.39969771294
	4.96565	27502.181343465927
	4.9687	27503.95677549446
	4.971749999999999	27505.726014227665
	4.9748	27507.489079981453
	4.97785	27509.24599296382
	4.9809	27510.996773317547
	4.98395	27512.74144125913
	4.987	27514.480016943286
	4.99005	27516.212520412206
	4.9931	27517.938971609445
	4.99615	27519.6593904996
	4.999200000000001	27521.373797054894
	5.002249999999999	27523.082211136873
	5.0053	27524.78465250157
	5.00835	27526.481140878586
	5.0114	27528.17169603469
	5.01445	27529.856337638867
	5.0175	27531.535085252228
	5.02055	27533.20795838756
	5.0236	27534.874976598494
	5.02665	27536.53615934951
	5.029700000000001	27538.19152599851
	5.03275	27539.841095851374
	5.0358	27541.484888247884
	5.03885	27543.12292244015
	5.0419	27544.755217574286
	5.04495	27546.381792756307
	5.048000000000001	27548.002667112825
	5.05105	27549.617859675982
	5.0541	27551.227389375814
	5.05715	27552.83127512666
	5.0602	27554.42953583662
	5.06325	27556.02219031254
	5.066300000000001	27557.60925727106
	5.069349999999999	27559.190755438984
	5.0724	27560.76670349796
	5.07545	27562.33712002533
	5.0785	27563.90202353852
	5.08155	27565.461432569165
	5.0846	27567.015365563362
	5.08765	27568.563840872695
	5.0907	27570.106876835744
	5.09375	27571.644491763287
	5.0968	27573.17670386539
	5.09985	27574.70353128898
	5.1029	27576.224992187792
	5.10595	27577.74110463363
	5.109	27579.251886608068
	5.11205	27580.75735608527
	5.1151	27582.257530995066
	5.118150000000001	27583.752429170218
	5.121199999999999	27585.24206840163
	5.12425	27586.7264664684
	5.1273	27588.205641058317
	5.13035	27589.679609789775
	5.1334	27591.1483902813
	5.13645	27592.612000073972
	5.139499999999999	27594.070456625337
	5.14255	27595.5237773865
	5.1456	27596.971979749702
	5.14865	27598.415081018346
	5.1517	27599.85309847535
	5.15475	27601.28604936222
	5.157799999999999	27602.71395082949
	5.16085	27604.136819995954
	5.1639	27605.55467394954
	5.16695	27606.9675296883
	5.17	27608.375404170587
	5.17305	27609.77831432936
	5.1761	27611.17627701064
	5.17915	27612.569309014933
	5.1822	27613.957427120018
	5.185250000000001	27615.340648019162
	5.188299999999999	27616.71898835803
	5.19135	27618.092464760004
	5.1944	27619.461093764083
	5.19745	27620.824891864635
	5.2005	27622.183875530296
	5.20355	27623.53806114597
	5.2066	27624.88746505694
	5.20965	27626.232103577047
	5.2127	27627.571992938138
	5.215750000000001	27628.90714933781
	5.2188	27630.237588935794
	5.22185	27631.563327810876
	5.2249	27632.884382015487
	5.22795	27634.200767554143
	5.231	27635.51250035549
	5.234050000000001	27636.819596327387
	5.2371	27638.122071318427
	5.24015	27639.41994111036
	5.2432	27640.713221465357
	5.24625	27642.001928077272
	5.2493	27643.28607658501
	5.252350000000001	27644.56568260293
	5.255399999999999	27645.8407616701
	5.25845	27647.11132928766
	5.2615	27648.37740091849
	5.26455	27649.638991951644
	5.2676	27650.89611775096
	5.27065	27652.148793624794
	5.2737	27653.39703481948
	5.27675	27654.640856558235
	5.2798	27655.88027399504
	5.282850000000001	27657.11530224086
	5.2859	27658.34595637143
	5.28895	27659.57225139149
	5.292	27660.7942022793
	5.29505	27662.011823957677
	5.2981	27663.225131292187
	5.301150000000001	27664.434139122197
	5.304200000000001	27665.63886221911
	5.30725	27666.839315317557
	5.3103	27668.035513108996
	5.313350000000001	27669.227470221755
	5.3164	27670.415201258314
	5.319450000000001	27671.598720759193
	5.3225	27672.778043220827
	5.32555	27673.95318310371
	5.3286	27675.124154803532
	5.331650000000001	27676.29097268842
	5.3347	27677.453651069456
	5.33775	27678.61220421068
	5.3408	27679.766646342323
	5.34385	27680.916991630453
	5.3469	27682.06325421367
	5.349950000000001	27683.20544817353
	5.353	27684.343587547275
	5.35605	27685.477686336308
	5.3591	27686.607758480393
	5.36215	27687.733817891658
	5.3652	27688.855878425285
	5.368250000000001	27689.97395389457
	5.371300000000001	27691.08805807444
	5.37435	27692.19820468205
	5.3774	27693.30440740608
	5.380450000000001	27694.40667987692
	5.3835	27695.505035688817
	5.386550000000001	27696.59948839171
	5.3896	27697.69005148381
	5.39265	27698.776738433
	5.3957	27699.859562647696
	5.398750000000001	27700.938537506667
	5.401800000000001	27702.013676336457
	5.404850000000001	27703.08499242165
	5.4079	27704.152499009248
	5.410950000000001	27705.21620929187
	5.414	27706.27613643331
	5.417050000000001	27707.3322935401
	5.420100000000001	27708.384693687734
	5.42315	27709.43334990206
	5.4262	27710.47827516759
	5.429250000000001	27711.51948243018
	5.4323	27712.55698458536
	5.435350000000001	27713.590794497683
	5.438400000000001	27714.620924976814
	5.44145	27715.64738880267
	5.4445	27716.67019870381
	5.447550000000001	27717.689367371855
	5.4506	27718.70490745719
	5.4536500000000006	27719.71683156372
	5.4567	27720.7251522624
	5.45975	27721.729882072046
	5.4628	27722.731033482334
	5.4658500000000005	27723.728618930243
	5.4689000000000005	27724.722650821404
	5.4719500000000005	27725.713141514116
	5.475	27726.70010332889
	5.47805	27727.683548546443
	5.4811	27728.663489402785
	5.48415	27729.639938100394
	5.4872000000000005	27730.61290679303
	5.4902500000000005	27731.58240760402
	5.4933	27732.5484526059
	5.49635	27733.511053841838
	5.4994000000000005	27734.47022330662
	5.50245	27735.42597296164
	5.5055000000000005	27736.378314724596
	5.50855	27737.32726047527
	5.5116	27738.272822055387
	5.51465	27739.215011263783
	5.5177000000000005	27740.153839865783
	5.52075	27741.08931958041
	5.5238	27742.02146209627
	5.52685	27742.950279054323
	5.5299	27743.875782065887
	5.53295	27744.797982694647
	5.5360000000000005	27745.716892474593
	5.53905	27746.632522893397
	5.5421	27747.544885407515
	5.54515	27748.45399142987
	5.5482	27749.359852338996
	5.55125	27750.262479473327
	5.5543000000000005	27751.16188413485
	5.5573500000000005	27752.05807758753
	5.5604	27752.951071056916
	5.56345	27753.84087573355
	5.5665000000000004	27754.72750276683
	5.56955	27755.610963273484
	5.5726	27756.49126832814
	5.5756499999999996	27757.368428974285
	5.5786999999999995	27758.24245621165
	5.5817499999999995	27759.113361010764
	5.5848	27759.981154297682
	5.58785	27760.84584696984
	5.5909	27761.70744987995
	5.5939499999999995	27762.565973852837
	5.597	27763.42142966931
	5.6000499999999995	27764.27382808076
	5.6031	27765.12317979652
	5.60615	27765.969495495872
	5.6091999999999995	27766.812785816433
	5.6122499999999995	27767.65306136635
	5.6153	27768.490332711594
	5.6183499999999995	27769.324610388932
	5.6214	27770.155904894327
	5.62445	27770.984226693447
	5.6274999999999995	27771.809586211933
	5.6305499999999995	27772.63199384498
	5.6336	27773.4514599488
	5.6366499999999995	27774.26799484826
	5.6397	27775.08160882992
	5.6427499999999995	27775.89231214997
	5.6457999999999995	27776.700115025622
	5.6488499999999995	27777.50502764355
	5.6519	27778.30706015281
	5.65495	27779.106222671304
	5.658	27779.902525279806
	5.6610499999999995	27780.69597802855
	5.6641	27781.48659092957
	5.6671499999999995	27782.27437396579
	5.6702	27783.059337082203
	5.67325	27783.841490194027
	5.6762999999999995	27784.620843179015
	5.6793499999999995	27785.39740588587
	5.6824	27786.171188125605
	5.68545	27786.942199680627
	5.6885	27787.710450295224
	5.69155	27788.475949685948
	5.6946	27789.238707531542
	5.697649999999999	27789.998733482535
	5.7007	27790.756037152347
	5.70375	27791.510628126704
	5.7068	27792.26251595344
	5.709849999999999	27793.01171015316
	5.7129	27793.758220210042
	5.715949999999999	27794.502055579538
	5.719	27795.243225681614
	5.72205	27795.98173990792
	5.7251	27796.71760761487
	5.728149999999999	27797.45083812954
	5.7312	27798.181440745866
	5.734249999999999	27798.909424727077
	5.7373	27799.63479930442
	5.74035	27800.357573677597
	5.743399999999999	27801.077757016286
	5.746449999999999	27801.795358456973
	5.7495	27802.510387107115
	5.75255	27803.22285204129
	5.7556	27803.932762305263
	5.75865	27804.6401269113
	5.7617	27805.344954844484
	5.764749999999999	27806.047255055033
	5.7678	27806.747036467357
	5.77085	27807.444307970665
	5.7739	27808.13907842836
	5.77695	27808.831356669896
	5.78	27809.521151497385
	5.78305	27810.208471680824
	5.7861	27810.89332596163
	5.78915	27811.575723051265
	5.792200000000001	27812.255671630177
	5.795249999999999	27812.933180350967
	5.7983	27813.60825783499
	5.80135	27814.28091267608
	5.8044	27814.95115343603
	5.80745	27815.618988650658
	5.8105	27816.284426822804
	5.813549999999999	27816.947476430203
	5.8166	27817.608145918002
	5.81965	27818.26644370515
	5.8227	27818.922378179966
	5.82575	27819.575957702786
	5.8288	27820.227190605874
	5.831849999999999	27820.87608519145
	5.8349	27821.522649735274
	5.83795	27822.16689248192
	5.841	27822.80882165148
	5.84405	27823.44844543183
	5.8471	27824.08577198623
	5.85015	27824.720809447328
	5.8532	27825.353565921334
	5.85625	27825.984049486546
	5.8593	27826.6122681923
	5.862349999999999	27827.238230062336
	5.865399999999999	27827.861943090287
	5.86845	27828.483415245242
	5.8715	27829.102654465838
	5.87455	27829.719668666254
	5.8776	27830.334465731183
	5.88065	27830.947053519674
	5.883699999999999	27831.557439863373
	5.88675	27832.165632566008
	5.8898	27832.771639406237
	5.89285	27833.375468134054
	5.895899999999999	27833.977126474438
	5.89895	27834.576622124496
	5.901999999999999	27835.17396275583
	5.90505	27835.769156012462
	5.9081	27836.362209512972
	5.91115	27836.95313084987
	5.914199999999999	27837.541927588078
	5.91725	27838.128607268416
	5.920299999999999	27838.713177403577
	5.92335	27839.29564548242
	5.9264	27839.876018966428
	5.929449999999999	27840.454305291674
	5.932499999999999	27841.030511869296
	5.93555	27841.604646083557
	5.9386	27842.176715294878
	5.94165	27842.746726836034
	5.9447	27843.314688017086
	5.94775	27843.880606120358
	5.950799999999999	27844.444488404923
	5.95385	27845.006342103457
	5.9569	27845.566174424082
	5.95995	27846.1239925508
	5.963	27846.67980364067
	5.96605	27847.233614828423
	5.9691	27847.78543322252
	5.97215	27848.335265907088
	5.9752	27848.883119942242
	5.978250000000001	27849.4290023629
	5.981299999999999	27849.972920180448
	5.98435	27850.51488038105
	5.9874	27851.054889927767
	5.99045	27851.592955758377
	5.9935	27852.129084787077
	5.99655	27852.6632839049
	5.999599999999999	27853.195559977175
	6.00265	27853.725919847286
	6.0057	27854.254370333543
	6.00875	27854.780918231372
	6.0118	27855.305570312554
	6.01485	27855.82833332455
	6.017899999999999	27856.34921399268
	6.02095	27856.86821901755
	6.024	27857.385355077877
	6.02705	27857.900628827938
	6.0301	27858.41404689934
	6.03315	27858.925615901648
	6.0362	27859.43534241913
	6.03925	27859.943233015638
	6.0423	27860.44929423073
	6.045350000000001	27860.953532581512
	6.048399999999999	27861.45595456287
	6.05145	27861.956566646186
	6.0545	27862.455375281417
	6.05755	27862.952386895242
	6.0606	27863.447607892314
	6.06365	27863.941044655017
	6.0667	27864.432703543287
	6.06975	27864.922590895265
	6.0728	27865.410713026256
	6.075850000000001	27865.897076230704
	6.0789	27866.381686780278
	6.08195	27866.86455092479
	6.085	27867.345674892953
	6.08805	27867.82506489079
	6.0911	27868.302727103655
	6.094150000000001	27868.778667694947
	6.0972	27869.252892805638
	6.10025	27869.725408557133
	6.1033	27870.196221047874
	6.10635	27870.66533635564
	6.1094	27871.132760537515
	6.112450000000001	27871.598499627995
	6.115499999999999	27872.062559642112
	6.11855	27872.524946572797
	6.1216	27872.985666392586
	6.12465	27873.44472505318
	6.1277	27873.902128484733
	6.130750000000001	27874.357882597684
	6.1338	27874.8119932814
	6.13685	27875.264466404118
	6.1399	27875.715307814942
	6.142950000000001	27876.164523340456
	6.146	27876.612118788948
	6.14905	27877.05809994732
	6.1521	27877.50247258197
	6.15515	27877.94524244029
	6.1582	27878.3864152482
	6.161250000000001	27878.825996712247
	6.164300000000001	27879.263992519278
	6.16735	27879.700408335357
	6.1704	27880.13524980803
	6.173450000000001	27880.56852256345
	6.1765	27881.000232209364
	6.179550000000001	27881.43038433321
	6.1826	27881.858984502993
	6.18565	27882.286038267466
	6.1887	27882.711551155397
	6.191750000000001	27883.13552867669
	6.1948	27883.557976321805
	6.197850000000001	27883.978899561487
	6.2009	27884.39830384807
	6.20395	27884.81619461443
	6.207	27885.232577273375
	6.210050000000001	27885.64745722084
	6.2131	27886.06083983222
	6.21615	27886.47273046424
	6.2192	27886.883134455635
	6.22225	27887.292057124774
	6.2253	27887.69950377347
	6.228350000000001	27888.10547968339
	6.231400000000001	27888.5099901177
	6.23445	27888.91304032242
	6.2375	27889.314635523348
	6.24055	27889.714780929065
	6.2436	27890.113481729586
	6.24665	27890.5107430966
	6.2497	27890.906570183724
	6.25275	27891.300968126256
	6.2558	27891.6939420416
	6.25885	27892.08549702935
	6.261900000000001	27892.47563817068
	6.26495	27892.864370529373
	6.268	27893.251699151177
	6.27105	27893.637629063687
	6.2741	27894.022165277765
	6.27715	27894.405312785893
	6.280200000000001	27894.787076563076
	6.28325	27895.167461566853
	6.2863	27895.546472737573
	6.28935	27895.924114998044
	6.2924	27896.300393253303
	6.29545	27896.675312391722
	6.298500000000001	27897.04887728407
	6.301549999999999	27897.421092784236
	6.3046	27897.79196372856
	6.30765	27898.16149493702
	6.3107	27898.529691212214
	6.31375	27898.896557339325
	6.3168	27899.262098087707
	6.31985	27899.626318209073
	6.3229	27899.989222438457
	6.32595	27900.350815495025
	6.329000000000001	27900.711102079953
	6.33205	27901.07008687899
	6.3351	27901.42777456095
	6.33815	27901.784169777766
	6.3412	27902.139277165297
	6.34425	27902.493101343738
	6.347300000000001	27902.84564691552
	6.350350000000001	27903.196918467955
	6.3534	27903.546920571975
	6.35645	27903.89565778175
	6.359500000000001	27904.24313463617
	6.36255	27904.589355657637
	6.365600000000001	27904.934325352755
	6.36865	27905.278048212134
	6.3717	27905.620528710362
	6.37475	27905.961771306545
	6.377800000000001	27906.301780443926
	6.38085	27906.640560549487
	6.383900000000001	27906.978116035825
	6.38695	27907.31445129863
	6.39	27907.649570718568
	6.39305	27907.983478661154
	6.396100000000001	27908.316179476104
	6.39915	27908.647677497353
	6.4022	27908.977977044517
	6.40525	27909.30708242114
	6.4083	27909.634997915375
	6.41135	27909.961727801154
	6.4144000000000005	27910.287276336436
	6.4174500000000005	27910.611647764388
	6.4205	27910.934846313252
	6.42355	27911.256876195857
	6.4266000000000005	27911.57774161128
	6.42965	27911.897446742078
	6.4327000000000005	27912.21599575725
	6.43575	27912.533392810434
	6.4388	27912.849642041056
	6.44185	27913.16474757312
	6.4449000000000005	27913.478713516794
	6.4479500000000005	27913.79154396716
	6.4510000000000005	27914.10324300492
	6.45405	27914.41381469654
	6.4571000000000005	27914.723263094194
	6.46015	27915.03159223469
	6.4632000000000005	27915.338806142023
	6.4662500000000005	27915.644908824444
	6.4693	27915.949904277048
	6.47235	27916.253796480465
	6.4754000000000005	27916.55658940113
	6.47845	27916.858286991246
	6.4815000000000005	27917.158893189273
	6.4845500000000005	27917.45841191967
	6.4876	27917.756847092736
	6.49065	27918.054202605228
	6.4937000000000005	27918.35048234
	6.49675	27918.645690165755
	6.4998000000000005	27918.939829938077
	6.50285	27919.23290549839
	6.5059	27919.524920674514
	6.50895	27919.815879281035
	6.5120000000000005	27920.105785118576
	6.5150500000000005	27920.394641974457
	6.5181000000000004	27920.682453622576
	6.52115	27920.96922382329
	6.5242	27921.25495632392
	6.5272499999999996	27921.539654858196
	6.5303	27921.823323146546
	6.53335	27922.105964896182
	6.5363999999999995	27922.387583801567
	6.5394499999999995	27922.66818354335
	6.5425	27922.9477677895
	6.54555	27923.226340195066
	6.5486	27923.50390440209
	6.55165	27923.780464038984
	6.5547	27924.05602272217
	6.5577499999999995	27924.330584054715
	6.5608	27924.604151627154
	6.56385	27924.876729016883
	6.5669	27925.148319788786
	6.56995	27925.418927495248
	6.573	27925.688555675748
	6.5760499999999995	27925.957207857282
	6.5791	27926.224887554265
	6.58215	27926.49159826826
	6.5852	27926.757343489353
	6.5882499999999995	27927.02212669399
	6.5913	27927.285951347254
	6.5943499999999995	27927.54882090139
	6.5974	27927.8107387962
	6.60045	27928.071708459753
	6.6034999999999995	27928.331733307583
	6.6065499999999995	27928.590816742886
	6.6096	27928.848962157248
	6.61265	27929.106172929834
	6.6157	27929.36245242784
	6.61875	27929.61780400635
	6.6217999999999995	27929.87223100869
	6.6248499999999995	27930.12573676618
	6.6278999999999995	27930.378324598278
	6.63095	27930.629997812757
	6.634	27930.880759705287
	6.63705	27931.130613559995
	6.6400999999999994	27931.379562649436
	6.64315	27931.62761023433
	6.646199999999999	27931.874759563627
	6.64925	27932.12101387492
	6.6523	27932.3663763945
	6.655349999999999	27932.610850336085
	6.658399999999999	27932.85443890371
	6.66145	27933.097145288415
	6.664499999999999	27933.338972670303
	6.66755	27933.579924218622
	6.6706	27933.82000309078
	6.673649999999999	27934.05921243284
	6.676699999999999	27934.297555380417
	6.67975	27934.53503505707
	6.682799999999999	27934.771654575496
	6.68585	27935.00741703762
	6.688899999999999	27935.242325533953
	6.691949999999999	27935.476383143956
	6.694999999999999	27935.709592936033
	6.69805	27935.941957968076
	6.7011	27936.173481286674
	6.70415	27936.404165927644
	6.707199999999999	27936.6340149163
	6.71025	27936.863031266064
	6.713299999999999	27937.091217980804
	6.71635	27937.318578053328
	6.7194	27937.54511446547
	6.722449999999999	27937.77083018869
	6.725499999999999	27937.99572818346
	6.72855	27938.219811400533
	6.7316	27938.44308277865
	6.73465	27938.665545247743
	6.7377	27938.887201726004
	6.74075	27939.108055122124
	6.743799999999999	27939.328108333193
	6.74685	27939.547364247315
	6.7499	27939.7658257415
	6.75295	27939.983495682354
	6.756	27940.20037692686
	6.75905	27940.416472321598
	6.762099999999999	27940.63178470206
	6.76515	27940.84631689514
	6.7682	27941.060071716754
	6.77125	27941.273051972137
	6.774299999999999	27941.48526045786
	6.77735	27941.696699959517
	6.780399999999999	27941.90737325321
	6.78345	27942.117283104948
	6.7865	27942.326432270565
	6.789549999999999	27942.53482349669
	6.792599999999999	27942.7424595195
	6.79565	27942.949343065742
	6.7987	27943.15547685222
	6.80175	27943.360863586226
	6.8048	27943.565505965173
	6.80785	27943.769406676867
	6.810899999999999	27943.97256839938
	6.81395	27944.174993801633
	6.817	27944.376685542386
	6.82005	27944.57764627142
	6.8231	27944.777878628614
	6.82615	27944.97738524472
	6.8292	27945.17616874083
	6.83225	27945.374231728903
	6.8353	27945.571576811402
	6.838350000000001	27945.76820658113
	6.841399999999999	27945.964123622212
	6.84445	27946.159330509174
	6.8475	27946.35382980775
	6.85055	27946.54762407342
	6.8536	27946.740715853808
	6.85665	27946.933107686426
	6.859699999999999	27947.124802100527
	6.86275	27947.315801615474
	6.8658	27947.50610874204
	6.86885	27947.69572598212
	6.8719	27947.884655828486
	6.87495	27948.072900764633
	6.877999999999999	27948.260463266124
	6.88105	27948.447345798533
	6.8841	27948.63355081906
	6.88715	27948.81908077626
	6.8902	27949.003938110007
	6.89325	27949.188125250916
	6.8963	27949.371644621056
	6.89935	27949.554498634152
	6.9024	27949.73668969494
	6.905450000000001	27949.918220199736
	6.908499999999999	27950.099092536013
	6.91155	27950.279309082947
	6.9146	27950.458872211068
	6.91765	27950.637784282215
	6.9207	27950.816047650267
	6.92375	27950.993664660098
	6.9268	27951.170637648374
	6.92985	27951.346968943417
	6.9329	27951.522660865427
	6.935950000000001	27951.697715726048
	6.939	27951.87213582854
	6.94205	27952.045923467565
	6.9451	27952.219080930605
	6.94815	27952.391610495913
	6.9512	27952.563514434165
	6.954250000000001	27952.73479500761
	6.9573	27952.905454470125
	6.96035	27953.07549506845
	6.9634	27953.244919040088
	6.96645	27953.4137286153
	6.9695	27953.58192601594
	6.972550000000001	27953.749513455983
	6.975599999999999	27953.916493141805
	6.97865	27954.082867271227
	6.9817	27954.248638034744
	6.98475	27954.413807614677
	6.9878	27954.57837818569
	6.99085	27954.742351914294
	6.9939	27954.905730959443
	6.99695	27955.06851747279
	7.0	27955.23071359712
end


poten 6^1Pi 
name '6^1Pi'
symmetry +
lambda 1
mult 1
type  grid
values
	0.9	92737.48126423759
	0.90305	92063.80169736361
	0.9061	91395.93097876763
	0.90915	90733.8234613744
	0.9122	90077.43384287738
	0.91525	89426.71716317952
	0.9183	88781.62880185488
	0.92135	88142.1244756244
	0.9244	87508.16023585241
	0.92745	86879.69246606408
	0.9305	86256.67787947696
	0.93355	85639.07351655302
	0.9366000000000001	85026.83674256848
	0.9396500000000001	84419.92524519959
	0.9427000000000001	83818.29703213247
	0.9457500000000001	83221.91042868023
	0.9488000000000001	82630.72407542585
	0.9518500000000001	82044.69692587921
	0.9549000000000001	81463.78824415375
	0.9579500000000001	80887.95760265684
	0.9610000000000001	80317.16487979767
	0.9640500000000001	79751.3702577154
	0.9671	79190.5342200202
	0.9701500000000001	78634.61754955196
	0.9732	78083.58132615851
	0.9762500000000001	77537.38692448472
	0.9793	76995.99601178149
	0.9823500000000001	76459.37054573018
	0.9853999999999999	75927.47277228422
	0.98845	75400.26522352357
	0.9914999999999999	74877.71071552756
	0.99455	74359.77234626202
	0.9976	73846.41349348395
	1.00065	73337.59781265934
	1.0037	72833.28923489609
	1.00675	72333.45196489368
	1.0098	71838.05047890812
	1.01285	71347.04952273295
	1.0159	70860.41410968924
	1.01895	70378.10951863634
	1.022	69900.10129199644
	1.02505	69426.3552337933
	1.0281	68956.83740770085
	1.03115	68491.51413511395
	1.0342	68030.35199322872
	1.03725	67573.31781313584
	1.0403	67120.37867793234
	1.04335	66671.50192084307
	1.0464	66226.65512335888
	1.04945	65785.80611338626
	1.0525	65348.922963412464
	1.05555	64915.973988682585
	1.0586	64486.9277453917
	1.0616500000000002	64061.75302888946
	1.0647	63640.418871897185
	1.0677500000000002	63222.894542739385
	1.0708	62809.1495435866
	1.0738500000000002	62399.15360871508
	1.0769	61992.876702773545
	1.07995	61590.28901906708
	1.083	61191.36097785201
	1.08605	60796.06322464426
	1.0891	60404.36662853846
	1.09215	60016.242280540784
	1.0952	59631.66149191523
	1.09825	59250.59579253843
	1.1013	58873.016929270416
	1.10435	58498.89686433523
	1.1074	58128.20777371408
	1.11045	57760.92204555045
	1.1135	57397.01227856606
	1.11655	57036.451280490786
	1.1196000000000002	56679.21206650092
	1.1226500000000001	56325.26785767211
	1.1257000000000001	55974.59207944108
	1.1287500000000001	55627.15836008057
	1.1318000000000001	55282.9405291845
	1.1348500000000001	54941.912616164846
	1.1379000000000001	54604.04884875904
	1.1409500000000001	54269.32365154947
	1.1440000000000001	53937.71164449165
	1.1470500000000001	53609.18764145621
	1.1501000000000001	53283.72664877943
	1.1531500000000001	52961.30386382608
	1.1562000000000001	52641.89467355987
	1.1592500000000001	52325.47465312926
	1.1622999999999999	52012.01956445949
	1.16535	51701.5053548563
	1.1683999999999999	51393.908155621066
	1.17145	51089.20428067465
	1.1744999999999999	50787.37022519233
	1.17755	50488.382664248194
	1.1806	50192.21845147069
	1.18365	49898.854617705816
	1.1867	49608.26836969269
	1.18975	49320.43708874807
	1.1928	49035.33832945938
	1.19585	48752.94981838898
	1.1989	48473.24945278732
	1.20195	48196.21529931578
	1.205	47921.82559277802
	1.20805	47650.05873486349
	1.2111	47380.89329289606
	1.21415	47114.307998595184
	1.2172	46850.28174684546
	1.22025	46588.79359447373
	1.2233	46329.822759038136
	1.22635	46073.34861762319
	1.2294	45819.3507056453
	1.23245	45567.808715667314
	1.2355	45318.70249622074
	1.23855	45072.012050638084
	1.2416	44827.71753589236
	1.24465	44585.79926144648
	1.2477	44346.23768810973
	1.25075	44109.01342690495
	1.2538	43874.107237941775
	1.25685	43641.50002929889
	1.2599	43411.17285591582
	1.26295	43183.10691849163
	1.266	42957.28356239173
	1.26905	42733.684276563865
	1.2721	42512.290692460876
	1.27515	42293.084582972566
	1.2782	42076.04786136495
	1.28125	41861.16258022732
	1.2843	41648.41093042694
	1.28735	41437.77524007259
	1.2904	41229.23797348456
	1.29345	41022.781730172544
	1.2965	40818.38924382262
	1.29955	40616.043381289055
	1.3026	40415.72714159599
	1.30565	40217.42365494592
	1.3087000000000002	40021.11618173463
	1.31175	39826.788111575086
	1.3148	39634.42296232704
	1.31785	39444.004379134974
	1.3209000000000002	39255.51613347311
	1.32395	39068.94212219722
	1.327	38884.26636660302
	1.33005	38701.4730114933
	1.3331	38520.54632425093
	1.33615	38341.47069391832
	1.3392	38164.23063028499
	1.34225	37988.81076298125
	1.3453	37815.195840579385
	1.34835	37643.370729700946
	1.3514	37473.32041413097
	1.35445	37305.02999393893
	1.3575	37138.48468460711
	1.36055	36973.66981616472
	1.3636	36810.57083232817
	1.36665	36649.17328964964
	1.3697000000000001	36489.46285667093
	1.37275	36331.42531308332
	1.3758000000000001	36175.04654889589
	1.37885	36020.31256360795
	1.3819000000000001	35867.20946538907
	1.38495	35715.723470266435
	1.3880000000000001	35565.84090131608
	1.39105	35417.54818786302
	1.3941000000000001	35270.83186468584
	1.39715	35125.67857122851
	1.4002000000000001	34982.07505081834
	1.4032499999999999	34840.008149890346
	1.4063	34699.46481721679
	1.4093499999999999	34560.43210314456
	1.4124	34422.897158837695
	1.4154499999999999	34286.847235526635
	1.4185	34152.26968376281
	1.4215499999999999	34019.15195268139
	1.4245999999999999	33887.48158926726
	1.4276499999999999	33757.24623763085
	1.4307	33628.43363828677
	1.4337499999999999	33501.031627441116
	1.4368	33375.02813628412
	1.4398499999999999	33250.41119028913
	1.4429	33127.168908518164
	1.4459499999999998	33005.28950293377
	1.449	32884.76127771757
	1.4520499999999998	32765.57262859514
	1.4551	32647.712042167248
	1.4581499999999998	32531.168095248806
	1.4612	32415.929454213474
	1.4642499999999998	32301.984874345464
	1.4673	32189.3231991992
	1.4703499999999998	32077.933359965446
	1.4734	31967.804374844312
	1.4764499999999998	31858.925348427143
	1.4795	31751.285471085506
	1.4825499999999998	31644.874018367776
	1.4856	31539.68035040415
	1.48865	31435.693911321905
	1.4917000000000002	31332.90422866611
	1.49475	31231.30091283376
	1.4978000000000002	31130.873656514177
	1.50085	31031.61223414215
	1.5039000000000002	30933.50650136011
	1.50695	30836.54639449321
	1.5100000000000002	30740.721930035445
	1.51305	30646.02320414953
	1.5161000000000002	30552.440392180142
	1.51915	30459.96374818198
	1.5222	30368.583604465006
	1.5252499999999998	30278.29037115565
	1.5283	30189.07453577755
	1.5313499999999998	30100.92666285344
	1.5344	30013.837393529244
	1.5374499999999998	29927.797445222863
	1.5405	29842.79761130073
	1.5435499999999998	29758.828760784872
	1.5466	29675.88183809331
	1.54965	29593.94786281894
	1.5527000000000002	29513.017929549394
	1.55575	29433.083207735475
	1.5588000000000002	29354.134941611635
	1.56185	29276.16445017711
	1.5649000000000002	29199.163127245218
	1.56795	29123.12244156872
	1.5710000000000002	29048.033937054046
	1.57405	28973.889233074486
	1.5771000000000002	28900.68002489829
	1.58015	28828.39808424705
	1.5832000000000002	28757.035260003977
	1.58625	28686.583479094883
	1.5893000000000002	28617.034747566508
	1.59235	28548.381151893856
	1.5954000000000002	28480.614860549576
	1.59845	28413.728125877136
	1.6015000000000001	28347.7132863129
	1.60455	28282.562769011332
	1.6076000000000001	28218.26909293296
	1.6106500000000001	28154.824872465146
	1.6137000000000001	28092.222821651256
	1.6167500000000001	28030.455759115448
	1.6198000000000001	27969.51661377435
	1.62285	27909.39843143468
	1.6259000000000001	27850.094382376148
	1.6289500000000001	27791.597770014017
	1.6320000000000001	27733.902040723016
	1.63505	27677.00079487036
	1.6381000000000001	27620.88779905773
	1.64115	27565.55699948521
	1.6442	27511.002536223714
	1.6472499999999999	27457.218757999162
	1.6503	27404.200236830333
	1.65335	27351.941781518442
	1.6564	27300.438448536508
	1.6594499999999999	27249.685548323854
	1.6625	27199.6786443709
	1.66555	27150.413541852653
	1.6686	27101.886262049517
	1.67165	27054.09299857963
	1.6747	27007.030051816182
	1.67775	26960.693739091286
	1.6808	26915.080280667695
	1.68385	26870.185665106965
	1.6869	26826.005502343312
	1.68995	26782.534877767972
	1.693	26739.768224697378
	1.69605	26697.699234222862
	1.6991	26656.32081931561
	1.70215	26615.62514374725
	1.7052	26575.603716865342
	1.70825	26536.24754453173
	1.7113	26497.547317733246
	1.71435	26459.49361541913
	1.7174	26422.07709832483
	1.72045	26385.288675089367
	1.7235	26349.119629120414
	1.72655	26313.56170226569
	1.7296	26278.607137692037
	1.73265	26244.248688564345
	1.7357	26210.479601052797
	1.7387500000000002	26177.293580315327
	1.7418	26144.684747046693
	1.74485	26112.647590569395
	1.7479	26081.176922729206
	1.7509500000000002	26050.267835322098
	1.754	26019.915662552663
	1.75705	25990.115949119874
	1.7601	25960.86442391611
	1.76315	25932.156978943167
	1.7662	25903.989652833854
	1.76925	25876.358618266295
	1.7723	25849.26017251921
	1.77535	25822.690730411352
	1.7784	25796.64681887277
	1.78145	25771.1250723902
	1.7845	25746.122228546195
	1.78755	25721.635122818832
	1.7906	25697.6606817303
	1.79365	25674.195913318337
	1.7967	25651.237893766352
	1.79975	25628.78374887064
	1.8028	25606.830628866082
	1.80585	25585.375675008752
	1.8089	25564.415976274286
	1.81195	25543.948514642692
	1.815	25523.970097806763
	1.81805	25504.477278880386
	1.8211	25485.466263922805
	1.82415	25466.932809952465
	1.8272	25448.872118630516
	1.83025	25431.278733838404
	1.8333	25414.14645460542
	1.83635	25397.468277582142
	1.8394	25381.236384548825
	1.84245	25365.442189173325
	1.8455	25350.076452476354
	1.84855	25335.1294680477
	1.8516	25320.591306948143
	1.85465	25306.452100809172
	1.8577	25292.702332086832
	1.8607500000000001	25279.333099100175
	1.8638000000000001	25266.336323514428
	1.86685	25253.704881689977
	1.8699	25241.432651797903
	1.8729500000000001	25229.514483012932
	1.8760000000000001	25217.946102759994
	1.8790499999999999	25206.723983130356
	1.8820999999999999	25195.845187900475
	1.88515	25185.307218356942
	1.8882	25175.107871095177
	1.8912499999999999	25165.245115641334
	1.8942999999999999	25155.716995183247
	1.89735	25146.52155033834
	1.9004	25137.656763789542
	1.9034499999999999	25129.120522563604
	1.9064999999999999	25120.910594435663
	1.90955	25113.02461511927
	1.9126	25105.460083332448
	1.9156499999999999	25098.21436135175
	1.9187	25091.2846791849
	1.9217500000000003	25084.66814095873
	1.9248000000000003	25078.361732508085
	1.92785	25072.362329464133
	1.9309	25066.666705383086
	1.9339500000000003	25061.271539638372
	1.9370000000000003	25056.17342493686
	1.94005	25051.36887441954
	1.9431	25046.854328380592
	1.9461500000000003	25042.62616069817
	1.9492	25038.680685112446
	1.95225	25035.014161527753
	1.9552999999999998	25031.622802551472
	1.9583499999999998	25028.502780518636
	1.9614	25025.65023529173
	1.9644499999999998	25023.061283164232
	1.9674999999999998	25020.73202723595
	1.9705499999999998	25018.658569663578
	1.9736	25016.837026208257
	1.97665	25015.26354348681
	1.9796999999999998	25013.93431927269
	1.98275	25012.845626042443
	1.9858000000000002	25011.993837696988
	1.9888499999999998	25011.375458975304
	1.9918999999999998	25010.987156486884
	1.99495	25010.82578954823
	1.9980000000000002	25010.888438168764
	2.00105	25011.172424759305
	2.0040999999999998	25011.675325645305
	2.00715	25012.39496855797
	2.0102	25013.329413189895
	2.0132499999999998	25014.47691374223
	2.0162999999999998	25015.83586498753
	2.01935	25017.404736113698
	2.0224	25019.181999436514
	2.02545	25021.16606147421
	2.0284999999999997	25023.355204601492
	2.03155	25025.747544859278
	2.0346	25028.341009101787
	2.0376499999999997	25031.133331524354
	2.0407	25034.122067079734
	2.04375	25037.304617666283
	2.0468	25040.67826636265
	2.04985	25044.24021523164
	2.0529	25047.98762300545
	2.05595	25051.91763998419
	2.059	25056.027438497254
	2.06205	25060.314238137624
	2.0651	25064.775325627164
	2.06815	25069.4080696043
	2.0712	25074.209930881294
	2.07425	25079.178468834038
	2.0773	25084.311344609618
	2.08035	25089.606321803025
	2.0834	25095.0612651827
	2.08645	25100.674137961392
	2.0895	25106.442998019647
	2.09255	25112.365993403462
	2.0956	25118.44135734172
	2.09865	25124.667402957766
	2.1017	25131.04251778804
	2.10475	25137.565158169033
	2.1078	25144.23384350877
	2.11085	25151.047150421637
	2.1139	25158.00370667562
	2.11695	25165.102184874562
	2.12	25172.34129578237
	2.12305	25179.719781175507
	2.1261	25187.236406100827
	2.12915	25194.88995040506
	2.1322	25202.679199395254
	2.13525	25210.602933482045
	2.1383	25218.65991665372
	2.14135	25226.848883624
	2.1444	25235.16852549902
	2.14745	25243.61747381333
	2.1505	25252.194282803495
	2.15355	25260.897409839
	2.1566	25269.725194004008
	2.15965	25278.67583295074
	2.1627	25287.747358369797
	2.16575	25296.937610750218
	2.1688	25306.244214566967
	2.17185	25315.664555660504
	2.1749	25325.195763323696
	2.17795	25334.834700418996
	2.181	25344.57796553398
	2.18405	25354.42191148216
	2.1871	25364.362684027834
	2.19015	25374.396283221056
	2.1932	25384.51864720668
	2.19625	25394.72575464154
	2.1993	25405.01373915997
	2.20235	25415.379003966988
	2.2054	25425.818326585966
	2.20845	25436.32894165759
	2.2115	25446.908594334356
	2.21455	25457.55556057252
	2.2176	25468.268635309054
	2.22065	25479.047093335364
	2.2237	25489.890630085596
	2.22675	25500.799290398438
	2.2298	25511.773392762327
	2.23285	25522.813455182873
	2.2359	25533.92012707228
	2.23895	25545.094129834986
	2.242	25556.33620736306
	2.24505	25567.647086557237
	2.2481	25579.027447262553
	2.25115	25590.47790059109
	2.2542	25601.99897442593
	2.25725	25613.59110490528
	2.2603	25625.254632757875
	2.26335	25636.989803497763
	2.2664	25648.79677066043
	2.26945	25660.67560142236
	2.2725	25672.626284089507
	2.27555	25684.648737078845
	2.2786	25696.742819124753
	2.28165	25708.908340548212
	2.2847	25721.14507550407
	2.28775	25733.452775197366
	2.2908	25745.831182127065
	2.29385	25758.280045480966
	2.2969	25770.799137847534
	2.29995	25783.388273477987
	2.303	25796.04732838548
	2.30605	25808.776262625295
	2.3091	25821.575145155875
	2.31215	25834.444181738378
	2.3152	25847.38374637935
	2.31825	25860.39441686754
	2.3213	25873.477014973352
	2.32435	25886.632651866425
	2.3274	25899.862779278854
	2.33045	25913.1692467753
	2.3335	25926.554365256554
	2.33655	25940.02097642506
	2.3396	25953.572527319502
	2.34265	25967.21314810565
	2.3457	25980.947730018812
	2.34875	25994.781998587827
	2.3518	26008.72257497661
	2.35485	26022.777015428604
	2.3579	26036.953815484812
	2.36095	26051.26236221469
	2.364	26065.712814587874
	2.36705	26080.315890298196
	2.3701	26095.08253836477
	2.37315	26110.02348221768
	2.3762	26125.148629529624
	2.37925	26140.46636390829
	2.3823	26155.98275918322
	2.38535	26171.70078624432
	2.3884	26187.61960880462
	2.39145	26203.73407921546
	2.3945	26220.034539194032
	2.39755	26236.506996714594
	2.4006	26253.13369630585
	2.40365	26269.894031971122
	2.4067	26286.765691111646
	2.40975	26303.725880271064
	2.4128	26320.752480080868
	2.4158500000000003	26337.82500500786
	2.4189	26354.92529253303
	2.42195	26372.037900366227
	2.425	26389.1502356283
	2.4280500000000003	26406.252468884253
	2.4311000000000003	26423.337298177677
	2.43415	26440.399625940696
	2.4372	26457.4362006346
	2.4402500000000003	26474.445261418743
	2.4433	26491.42621052284
	2.44635	26508.37932661078
	2.4494	26525.30552399551
	2.4524500000000002	26542.20615697826
	2.4555000000000002	26559.082865337223
	2.45855	26575.93745543529
	2.4616	26592.77181093715
	2.4646500000000002	26609.5878276302
	2.4677	26626.387367304
	2.47075	26643.172226119354
	2.4738	26659.944114059825
	2.47685	26676.704642634933
	2.4799	26693.455318603512
	2.4829499999999998	26710.197541993293
	2.486	26726.932607112616
	2.48905	26743.661705575236
	2.4920999999999998	26760.38593062408
	2.4951499999999998	26777.10628223083
	2.4982	26793.82367261033
	2.50125	26810.538931958887
	2.5043	26827.252814174273
	2.5073499999999997	26843.966002489517
	2.5104	26860.67911497651
	2.51345	26877.392709905842
	2.5164999999999997	26894.107290966
	2.5195499999999997	26910.823312365887
	2.5226	26927.541183848967
	2.52565	26944.26127565697
	2.5287	26960.983923481293
	2.53175	26977.70943344385
	2.5348	26994.43808714701
	2.53785	27011.170146816046
	2.5409	27027.905860575323
	2.54395	27044.64546788983
	2.547	27061.389205201278
	2.55005	27078.137311786762
	2.5531	27094.890035867902
	2.55615	27111.647640993666
	2.5592	27128.41041272348
	2.56225	27145.178665633048
	2.5653	27161.95275068776
	2.56835	27178.733062987918
	2.5714	27195.520049825976
	2.57445	27212.314219119653
	2.5775	27229.11614816919
	2.58055	27245.926492667975
	2.5836	27262.74599584716
	2.58665	27279.57549756401
	2.5897	27296.415943044867
	2.59275	27313.268390868965
	2.5958	27330.13401961496
	2.5988500000000005	27347.01413243726
	2.6019000000000005	27363.91015863996
	2.60495	27380.823650562987
	2.608	27397.756274552412
	2.6110500000000005	27414.709794305592
	2.6141	27431.686044779683
	2.61715	27448.686895085157
	2.6201999999999996	27465.714199322207
	2.6232499999999996	27482.76973530855
	2.6263	27499.85513263045
	2.6293499999999996	27516.971793360095
	2.6323999999999996	27534.12081084907
	2.6354499999999996	27551.302893437245
	2.6385	27568.518302359713
	2.64155	27585.766812787548
	2.6445999999999996	27603.04770374382
	2.6476499999999996	27620.359779851562
	2.6507	27637.701422908573
	2.6537499999999996	27655.070667481923
	2.6568	27672.46529099033
	2.65985	27689.88290793921
	2.6628999999999996	27707.321058565016
	2.66595	27724.777284487653
	2.6689999999999996	27742.249187076242
	2.67205	27759.734467471244
	2.6751	27777.230949009296
	2.6781499999999996	27794.736584911992
	2.6812	27812.249455178648
	2.68425	27829.767756295216
	2.6872999999999996	27847.289786883342
	2.69035	27864.813931753877
	2.6933999999999996	27882.33864614646
	2.6964499999999996	27899.862441317964
	2.6995	27917.383872151433
	2.7025499999999996	27934.901527108654
	2.7056	27952.414020585868
	2.70865	27969.919987244833
	2.7116999999999996	27987.41807844434
	2.71475	28004.906960434488
	2.7178	28022.38531396274
	2.7208500000000004	28039.851835007794
	2.7239	28057.305236382093
	2.72695	28074.744249971984
	2.73	28092.16762941362
	2.73305	28109.574153038237
	2.7361	28126.96262694462
	2.73915	28144.331888106986
	2.7422	28161.68080736479
	2.7452499999999995	28179.00829226672
	2.7483	28196.31328974742
	2.75135	28213.594788574697
	2.7544	28230.851821546898
	2.75745	28248.0834674306
	2.7605	28265.288852640093
	2.76355	28282.467152663947
	2.7666	28299.617593252275
	2.7696500000000004	28316.73945137974
	2.7727	28333.832056008992
	2.77575	28350.894788666526
	2.7788000000000004	28367.927083846953
	2.78185	28384.9284292803
	2.7849	28401.898366078058
	2.7879500000000004	28418.836488769222
	2.791	28435.74244524445
	2.79405	28452.615936617418
	2.7971000000000004	28469.456717012636
	2.80015	28486.264593284068
	2.8032000000000004	28503.039424665443
	2.80625	28519.781122349996
	2.8093	28536.489648992854
	2.8123500000000003	28553.1650181205
	2.8154	28569.807293436807
	2.8184500000000003	28586.416588008222
	2.8215000000000003	28602.993063304348
	2.82455	28619.536928068053
	2.8276000000000003	28636.048436986734
	2.83065	28652.527889133595
	2.8337	28668.975626145195
	2.8367500000000003	28685.392030097166
	2.8398	28701.77752104344
	2.84285	28718.132554178243
	2.8459000000000003	28734.457616579217
	2.84895	28750.75322348526
	2.8520000000000003	28767.019914073968
	2.8550500000000003	28783.258246694073
	2.8581	28799.468793508568
	2.8611500000000003	28815.652134507593
	2.8642	28831.80885084625
	2.8672500000000003	28847.93951746661
	2.8703000000000003	28864.044694958546
	2.87335	28880.12492061893
	2.8764000000000003	28896.180698670723
	2.8794500000000003	28912.212489598132
	2.8825	28928.220698527603
	2.8855500000000003	28944.20566263721
	2.8886	28960.167637547343
	2.89165	28976.106782658244
	2.8947000000000003	28992.02314541181
	2.89775	29007.916644480007
	2.9008000000000003	29023.787051920637
	2.9038500000000003	29039.633974404485
	2.9069000000000003	29055.456833715205
	2.9099500000000003	29071.254846877113
	2.9130000000000003	29087.027006510256
	2.9160500000000003	29102.772062093827
	2.9191000000000003	29118.48850341747
	2.9221500000000002	29134.174547917184
	2.9252000000000002	29149.828134116287
	2.9282500000000002	29165.44692403655
	2.9313000000000002	29181.028318064073
	2.9343500000000002	29196.56948620986
	2.9374000000000002	29212.067419803712
	2.94045	29227.519007109506
	2.9435000000000002	29242.92113482768
	2.9465500000000002	29258.270814621566
	2.9496	29273.565329702942
	2.95265	29288.802391918456
	2.9557	29303.980294472007
	2.95875	29319.09804149331
	2.9618	29334.15543467806
	2.96485	29349.153100307645
	2.9679	29364.092447432933
	2.97095	29378.975558750393
	2.974	29393.805026879723
	2.97705	29408.583757847282
	2.9801	29423.314767301683
	2.98315	29438.000993884943
	2.9862	29452.64514784986
	2.98925	29467.24960356958
	2.9923	29481.816337637414
	2.99535	29496.346907682604
	2.9984	29510.84246326985
	3.0014499999999997	29525.30377905047
	3.0045	29539.731300977706
	3.00755	29554.12519808587
	3.0105999999999997	29568.485414369337
	3.01365	29582.81171724401
	3.0166999999999997	29597.10374068278
	3.0197499999999997	29611.361021948942
	3.0228	29625.58303215897
	3.0258499999999997	29639.76920112373
	3.0288999999999997	29653.918937068163
	3.03195	29668.03164197092
	3.0349999999999997	29682.10672325585
	3.03805	29696.143602506316
	3.0411	29710.141721791453
	3.0441499999999997	29724.100548101393
	3.0472	29738.019576305498
	3.0502499999999997	29751.898330988002
	3.0533	29765.736367373334
	3.05635	29779.53327158004
	3.0593999999999997	29793.28866041412
	3.06245	29807.002180803127
	3.0655	29820.673508970915
	3.0685499999999997	29834.302349435897
	3.0716	29847.888433891138
	3.0746499999999997	29861.43152001491
	3.0776999999999997	29874.931390248785
	3.08075	29888.387850565712
	3.0837999999999997	29901.800729257164
	3.08685	29915.16987574338
	3.0899	29928.495159410115
	3.09295	29941.77646849765
	3.096	29955.0137090376
	3.09905	29968.2068038381
	3.1021	29981.35569151768
	3.10515	29994.460325586835
	3.1082	30007.520673573934
	3.11125	30020.53671619507
	3.1143	30033.508446561147
	3.11735	30046.435869423334
	3.1204	30059.31900044749
	3.12345	30072.15786551322
	3.1264999999999996	30084.95250003999
	3.12955	30097.702948331545
	3.1326	30110.40926293812
	3.13565	30123.071504030606
	3.1387	30135.689738786506
	3.14175	30148.26404078283
	3.1448	30160.79448939702
	3.14785	30173.281169211972
	3.1509	30185.72416942806
	3.15395	30198.12358327645
	3.157	30210.479507439697
	3.16005	30222.792041476332
	3.1631	30235.06128725418
	3.16615	30247.287348389775
	3.1692	30259.470329697862
	3.17225	30271.610336651873
	3.1753	30283.707474855728
	3.17835	30295.761849529878
	3.1814	30307.773565012383
	3.18445	30319.74272427385
	3.1875	30331.669428450834
	3.19055	30343.553776394143
	3.1936	30355.39586423557
	3.19665	30367.19578496974
	3.1997	30378.953628052597
	3.20275	30390.669479014214
	3.2058	30402.343419085868
	3.20885	30413.975524839778
	3.2119	30425.56586783946
	3.21495	30437.11451430163
	3.218	30448.621524766135
	3.22105	30460.08695377483
	3.2241	30471.510849557086
	3.22715	30482.893253722552
	3.2302	30494.234200961117
	3.23325	30505.533718748426
	3.2363	30516.791827060144
	3.23935	30528.008538092778
	3.2424	30539.183855994634
	3.24545	30550.31777660624
	3.2485000000000004	30561.41028721279
	3.25155	30572.461366309566
	3.2546	30583.4709833819
	3.25765	30594.43909870167
	3.2607	30605.365663139546
	3.26375	30616.250617997077
	3.2668	30627.093894856826
	3.26985	30637.89541545299
	3.2729	30648.655091562065
	3.2759500000000004	30659.37282491459
	3.279	30670.048507124346
	3.2820500000000004	30680.682019636843
	3.2851	30691.27323369479
	3.28815	30701.822010320717
	3.2912000000000003	30712.328200312702
	3.29425	30722.791644258425
	3.2973000000000003	30733.212172555854
	3.3003500000000003	30743.589605441182
	3.3034	30753.92375302494
	3.3064500000000003	30764.21441533352
	3.3095	30774.461382353547
	3.31255	30784.664434088587
	3.3156000000000003	30794.82334060476
	3.31865	30804.93786207118
	3.3217	30815.007748800952
	3.3247500000000003	30825.032741286665
	3.3278	30835.012570244693
	3.3308500000000003	30844.946956658398
	3.3339000000000003	30854.83561178269
	3.33695	30864.678237150245
	3.3400000000000003	30874.474524566795
	3.34305	30884.22415612323
	3.3461000000000003	30893.926804222283
	3.3491500000000003	30903.58213151674
	3.3522	30913.18979085556
	3.3552500000000003	30922.749425222904
	3.3583000000000003	30932.260667762577
	3.36135	30941.723141794853
	3.3644000000000003	30951.136460699843
	3.36745	30960.500227878627
	3.3705	30969.8140368181
	3.3735500000000003	30979.07747151356
	3.3766	30988.29010664924
	3.37965	30997.451507980513
	3.3827	31006.561233108092
	3.38575	31015.618833283035
	3.3888	31024.623855330577
	3.39185	31033.5758440732
	3.3949	31042.474346183826
	3.39795	31051.31891675575
	3.401	31060.109126888707
	3.40405	31068.844573089213
	3.4071	31077.52489078652
	3.41015	31086.14977399365
	3.4132	31094.71899676824
	3.41625	31103.232440117186
	3.4193	31111.690127710626
	3.42235	31120.092268549313
	3.4254	31128.43930117132
	3.4284499999999998	31136.731946349635
	3.4314999999999998	31144.97126429466
	3.43455	31153.158705716003
	3.4375999999999998	31161.29616060246
	3.4406499999999998	31169.385993923097
	3.4436999999999998	31177.431056044097
	3.4467499999999998	31185.434677908437
	3.4497999999999998	31193.40062856842
	3.4528499999999998	31201.333030618698
	3.4558999999999997	31209.236274457366
	3.4589499999999997	31217.114891370882
	3.462	31224.973408600716
	3.4650499999999997	31232.81624481717
	3.4681	31240.647587372016
	3.4711499999999997	31248.471300786194
	3.4741999999999997	31256.29088569003
	3.47725	31264.109439255615
	3.4802999999999997	31271.929658831526
	3.48335	31279.75386089817
	3.4864	31287.584011907413
	3.4894499999999997	31295.421768763154
	3.4925	31303.268515360443
	3.4955499999999997	31311.12540894985
	3.4985999999999997	31318.993405612415
	3.50165	31326.873295358742
	3.5046999999999997	31334.765724477373
	3.5077499999999997	31342.6712082224
	3.5108	31350.59015277225
	3.5138499999999997	31358.522854614585
	3.5169	31366.469514242548
	3.51995	31374.430235964697
	3.5229999999999997	31382.40503073251
	3.52605	31390.39382032293
	3.5290999999999997	31398.39643404507
	3.53215	31406.412615336707
	3.5352	31414.442017966343
	3.5382499999999997	31422.484212794374
	3.5413	31430.53868650143
	3.54435	31438.604847880586
	3.5473999999999997	31446.68202952566
	3.55045	31454.769494022414
	3.5534999999999997	31462.866437885106
	3.5565499999999997	31470.971998051096
	3.5596	31479.085257166516
	3.5626499999999997	31487.205250502622
	3.5657	31495.33097181799
	3.56875	31503.461380566972
	3.5717999999999996	31511.595407757308
	3.57485	31519.73196317851
	3.5779	31527.8699408765
	3.5809500000000005	31536.008226045466
	3.584	31544.145699972654
	3.58705	31552.28124616451
	3.5901	31560.413754821475
	3.59315	31568.542127807745
	3.5962	31576.66528274076
	3.59925	31584.782156661277
	3.6023	31592.89170963591
	3.6053499999999996	31600.992927353756
	3.6084	31609.0848239018
	3.61145	31617.166443733182
	3.6145	31625.236863372756
	3.61755	31633.295192938655
	3.6206	31641.340577019415
	3.62365	31649.372195505264
	3.6267	31657.389264069956
	3.6297500000000005	31665.391034291693
	3.6328	31673.376793714066
	3.63585	31681.34586562002
	3.6389	31689.297608590117
	3.64195	31697.231416003462
	3.645	31705.146715361134
	3.64805	31713.04296746456
	3.6511	31720.91966555452
	3.65415	31728.776334374896
	3.6572	31736.612529135316
	3.66025	31744.42783445711
	3.6633000000000004	31752.221863297604
	3.66635	31759.994255842266
	3.6694	31767.744678377767
	3.6724500000000004	31775.472822177442
	3.6755	31783.178402396246
	3.6785500000000004	31790.86115697431
	3.6816000000000004	31798.5208455549
	3.68465	31806.15724843333
	3.6877000000000004	31813.770165533188
	3.69075	31821.35941541473
	3.6938	31828.9248343146
	3.6968500000000004	31836.466275220977
	3.6999	31843.983606987847
	3.70295	31851.47671348576
	3.7060000000000004	31858.945492792212
	3.70905	31866.389856418253
	3.7121000000000004	31873.80972857411
	3.71515	31881.20504547142
	3.7182	31888.57575466199
	3.7212500000000004	31895.92181441159
	3.7243	31903.243193107053
	3.7273500000000004	31910.53986869606
	3.7304000000000004	31917.811828157835
	3.73345	31925.0590670014
	3.7365000000000004	31932.2815887918
	3.7395500000000004	31939.479404701633
	3.7426	31946.652533084074
	3.7456500000000004	31953.800999069852
	3.7487	31960.92483418033
	3.75175	31968.024075960355
	3.7548000000000004	31975.098767625994
	3.75785	31982.148957724356
	3.7609	31989.174699808846
	3.76395	31996.17605212188
	3.767	32003.153077288196
	3.77005	32010.10584201647
	3.7731	32017.03441680685
	3.77615	32023.938875666037
	3.7792	32030.81929582647
	3.78225	32037.675757471327
	3.7853	32044.508343464393
	3.78835	32051.317139085306
	3.7913999999999994	32058.102231768542
	3.79445	32064.863710848713
	3.7975	32071.601667312316
	3.80055	32078.31619355442
	3.8036	32085.00738314394
	3.80665	32091.675330595335
	3.8097	32098.320131150398
	3.81275	32104.941880569888
	3.8158000000000003	32111.5406749355
	3.81885	32118.11661046239
	3.8219	32124.669783323923
	3.82495	32131.200289487308
	3.828	32137.70822456408
	3.83105	32144.193683674755
	3.8341	32150.656761325692
	3.83715	32157.09755129707
	3.8402	32163.516146545666
	3.84325	32169.912639123606
	3.8463	32176.287120107725
	3.8493500000000003	32182.639679538926
	3.8524	32188.970406375527
	3.85545	32195.27938845941
	3.8585000000000003	32201.566712490632
	3.86155	32207.83246400848
	3.8646000000000003	32214.076727388172
	3.8676500000000003	32220.299585841243
	3.8707	32226.501121421697
	3.8737500000000002	32232.68141504384
	3.8768	32238.840546501422
	3.87985	32244.978594492597
	3.8829000000000002	32251.095636651105
	3.88595	32257.191749578265
	3.889	32263.267008880866
	3.8920500000000002	32269.32148920896
	3.8951	32275.35526429791
	3.8981500000000002	32281.368407010505
	3.9012	32287.3609893807
	3.9042499999999998	32293.33308265956
	3.9073	32299.284757358968
	3.9103499999999998	32305.216083300595
	3.9134	32311.127129657503
	3.91645	32317.017965006296
	3.9194999999999998	32322.888657366897
	3.92255	32328.739274255608
	3.9256	32334.56988272363
	3.9286499999999998	32340.38054941031
	3.9317	32346.171340581222
	3.9347499999999997	32351.942322179657
	3.9377999999999997	32357.693559865456
	3.94085	32363.425119063675
	3.9438999999999997	32369.137065005314
	3.94695	32374.82946277076
	3.95	32380.50237733462
	3.9530499999999997	32386.155873602183
	3.9561	32391.790016455896
	3.9591499999999997	32397.40487079106
	3.9622	32403.000501554925
	3.9652499999999997	32408.57697378657
	3.9683	32414.134352647765
	3.9713499999999997	32419.672703460066
	3.9744	32425.192091735647
	3.9774499999999993	32430.692583204775
	3.9805	32436.174243843856
	3.9835499999999997	32441.637139897433
	3.9865999999999997	32447.081337899002
	3.9896499999999997	32452.506904686124
	3.9927	32457.91390741207
	3.9957499999999997	32463.30241355419
	3.9988	32468.672490918234
	4.00185	32474.02420763209
	4.0049	32479.357632141222
	4.007949999999999	32484.672833196975
	4.011	32489.969879838744
	4.01405	32495.248841366887
	4.0171	32500.509787316452
	4.02015	32505.75278742467
	4.0232	32510.977911592505
	4.026249999999999	32516.185229838902
	4.0293	32521.37481225218
	4.032349999999999	32526.546728940535
	4.0354	32531.701049979285
	4.03845	32536.83784535245
	4.0415	32541.957184894392
	4.04455	32547.05913822931
	4.0476	32552.14377471014
	4.05065	32557.21116336135
	4.0537	32562.261372819426
	4.056749999999999	32567.294471277575
	4.0598	32572.310526430843
	4.06285	32577.309605426733
	4.0659	32582.29177481716
	4.06895	32587.257100516992
	4.072	32592.205647765993
	4.075049999999999	32597.137481095546
	4.0781	32602.052664301882
	4.08115	32606.951260423335
	4.0842	32611.83333172243
	4.08725	32616.698939676007
	4.0903	32621.548144965655
	4.09335	32626.381007477994
	4.0964	32631.197586305185
	4.09945	32635.997939753244
	4.1025	32640.782125351267
	4.10555	32645.550199866168
	4.1086	32650.302219319423
	4.11165	32655.03823900701
	4.1147	32659.75831352109
	4.11775	32664.46249677405
	4.1208	32669.15084202339
	4.12385	32673.823401898415
	4.1269	32678.480228427525
	4.12995	32683.121373064965
	4.133	32687.74688671911
	4.13605	32692.356819780223
	4.1391	32696.951222146752
	4.14215	32701.53014325267
	4.1452	32706.0936320936
	4.14825	32710.641737251124
	4.1513	32715.17450691827
	4.15435	32719.691988922772
	4.157400000000001	32724.194230748864
	4.16045	32728.68127955761
	4.1635	32733.153182207006
	4.16655	32737.60998527039
	4.1696	32742.051735054418
	4.17265	32746.47847761718
	4.1757	32750.890258782318
	4.17875	32755.287124151106
	4.1818	32759.669119115537
	4.18485	32764.036288872205
	4.1879	32768.38867843543
	4.19095	32772.72633264458
	4.194	32777.04929617131
	4.19705	32781.35761352832
	4.2001	32785.651329082415
	4.20315	32789.9304870583
	4.206200000000001	32794.19513154094
	4.20925	32798.445306481255
	4.2123	32802.68105570987
	4.21535	32806.902422934574
	4.2184	32811.10945173948
	4.22145	32815.30218559531
	4.224500000000001	32819.48066786654
	4.22755	32823.6449418014
	4.2306	32827.79505053802
	4.23365	32831.931037117814
	4.2367	32836.05294447191
	4.23975	32840.160815422845
	4.2428	32844.25469270217
	4.24585	32848.33461893233
	4.248900000000001	32852.400636629776
	4.25195	32856.45278822281
	4.255000000000001	32860.491116026365
	4.25805	32864.515662256126
	4.2611	32868.52646903591
	4.26415	32872.52357837112
	4.2672	32876.50703217888
	4.27025	32880.47687226872
	4.273300000000001	32884.43314033777
	4.27635	32888.375877997074
	4.2794	32892.30512672924
	4.28245	32896.22092793081
	4.2855	32900.1233228783
	4.28855	32904.0123527401
	4.291600000000001	32907.888058586366
	4.29465	32911.75048135321
	4.297700000000001	32915.59966189533
	4.30075	32919.43564091773
	4.303800000000001	32923.25845904757
	4.30685	32927.0681567589
	4.3099	32930.86477444153
	4.31295	32934.64835233464
	4.316000000000001	32938.41893058367
	4.31905	32942.17654918614
	4.322100000000001	32945.92124803805
	4.32515	32949.65306688577
	4.3282	32953.37204537265
	4.33125	32957.07822298237
	4.3343	32960.77163910219
	4.33735	32964.45233294083
	4.3404	32968.12034362678
	4.343450000000001	32971.775710080954
	4.3465	32975.418471166726
	4.34955	32979.048665510156
	4.3526	32982.66633169242
	4.35565	32986.271508050944
	4.3587	32989.86423285252
	4.36175	32993.44454416372
	4.3648	32997.01247989562
	4.36785	33000.568077858166
	4.3709	33004.111375584245
	4.37395	33007.642410596476
	4.377	33011.161220098606
	4.38005	33014.66784122208
	4.3831	33018.16231092144
	4.38615	33021.644665855914
	4.3892	33025.11494270462
	4.392250000000001	33028.57317776137
	4.395299999999999	33032.01940722256
	4.39835	33035.45366716842
	4.4014	33038.87599324159
	4.40445	33042.286421146884
	4.4075	33045.6849862765
	4.410550000000001	33049.07172363303
	4.4136	33052.44666834537
	4.41665	33055.80985507634
	4.4197	33059.16131814904
	4.422750000000001	33062.50109203957
	4.4258	33065.829210660995
	4.42885	33069.14570755519
	4.4319	33072.45061648814
	4.43495	33075.74397061753
	4.438	33079.02580256216
	4.441050000000001	33082.296145290115
	4.444100000000001	33085.55503122333
	4.44715	33088.80249196927
	4.4502	33092.03855944945
	4.453250000000001	33095.263265388756
	4.4563	33098.47664050079
	4.459350000000001	33101.67871518655
	4.462400000000001	33104.86952039246
	4.46545	33108.049086176885
	4.4685	33111.217441424626
	4.471550000000001	33114.37461543285
	4.4746	33117.52063771939
	4.477650000000001	33120.655536552986
	4.4807	33123.77933885319
	4.48375	33126.89207243549
	4.4868	33129.99376529883
	4.489850000000001	33133.08444396557
	4.4929	33136.16413318882
	4.49595	33139.232858474796
	4.499	33142.29064645613
	4.50205	33145.33752225929
	4.5051	33148.37350890605
	4.5081500000000005	33151.39862812582
	4.5112000000000005	33154.412904755234
	4.51425	33157.41636336798
	4.5173	33160.40902654322
	4.5203500000000005	33163.390914151016
	4.5234	33166.36204496814
	4.5264500000000005	33169.32244300351
	4.5295000000000005	33172.272132448736
	4.53255	33175.21113558233
	4.5356	33178.13947188971
	4.5386500000000005	33181.05715745598
	4.5417000000000005	33183.96421386134
	4.5447500000000005	33186.86066958423
	4.5478	33189.7465529235
	4.5508500000000005	33192.62189100378
	4.5539	33195.486708710414
	4.5569500000000005	33198.34102740627
	4.5600000000000005	33201.18487447497
	4.56305	33204.01829546932
	4.5661	33206.84134122295
	4.5691500000000005	33209.65406582669
	4.5722	33212.45652598928
	4.5752500000000005	33215.24878028042
	4.5783000000000005	33218.03088852971
	4.58135	33220.80291630083
	4.5844	33223.56496228775
	4.5874500000000005	33226.31714557303
	4.5905	33229.05959299771
	4.5935500000000005	33231.792436276875
	4.5966000000000005	33234.51580890426
	4.59965	33237.22984350822
	4.6027	33239.93467047243
	4.6057500000000005	33242.630418377885
	4.6088000000000005	33245.31721599268
	4.6118500000000004	33247.99518656036
	4.6149	33250.66441604089
	4.61795	33253.32493721437
	4.6209999999999996	33255.97672786598
	4.62405	33258.619716236084
	4.6271	33261.25379282571
	4.6301499999999995	33263.87882561722
	4.6331999999999995	33266.49467522182
	4.63625	33269.10120735411
	4.6393	33271.69830175406
	4.64235	33274.28585819295
	4.6454	33276.86380075262
	4.64845	33279.432081119
	4.6514999999999995	33281.99068083181
	4.65455	33284.53961190371
	4.6576	33287.07891530744
	4.66065	33289.60865732925
	4.6637	33292.128924892146
	4.66675	33294.63981932104
	4.6697999999999995	33297.14144909238
	4.67285	33299.6339244779
	4.6759	33302.11735377292
	4.67895	33304.59184079477
	4.6819999999999995	33307.057483365286
	4.68505	33309.514372517086
	4.6880999999999995	33311.96259221636
	4.69115	33314.40221944346
	4.6942	33316.833324503
	4.6972499999999995	33319.255971483464
	4.7002999999999995	33321.6702187889
	4.70335	33324.07611970619
	4.7064	33326.47372297011
	4.70945	33328.86307330663
	4.7125	33331.24421194082
	4.71555	33333.617177063505
	4.7185999999999995	33335.98200425128
	4.7216499999999995	33338.33872684172
	4.7247	33340.68737626412
	4.72775	33343.02798233468
	4.7308	33345.3605736445
	4.7338499999999994	33347.68517778262
	4.7369	33350.00182137715
	4.739949999999999	33352.31053023766
	4.743	33354.61132948582
	4.74605	33356.904243666766
	4.749099999999999	33359.189296844634
	4.752149999999999	33361.466512685096
	4.7552	33363.73591452512
	4.758249999999999	33365.99752543244
	4.7613	33368.25136825761
	4.76435	33370.497465675675
	4.767399999999999	33372.73584022364
	4.770449999999999	33374.96651433007
	4.7735	33377.18951034185
	4.776549999999999	33379.4048505442
	4.7796	33381.612557178785
	4.78265	33383.81265248752
	4.785699999999999	33386.00515906271
	4.788749999999999	33388.19009966655
	4.7918	33390.36749694902
	4.79485	33392.53737346401
	4.7979	33394.69975168752
	4.800949999999999	33396.85465403474
	4.804	33399.00210287409
	4.807049999999999	33401.142120537384
	4.8101	33403.2747293298
	4.81315	33405.39995153627
	4.816199999999999	33407.517809504454
	4.819249999999999	33409.628325979946
	4.8223	33411.731523750896
	4.82535	33413.82742548755
	4.8284	33415.91605376398
	4.83145	33417.99743107145
	4.8345	33420.07157983436
	4.837549999999999	33422.13852241912
	4.8406	33424.198281147204
	4.84365	33426.250878510466
	4.8467	33428.296337266125
	4.84975	33430.33468007063
	4.8528	33432.365929457985
	4.855849999999999	33434.39010785899
	4.8589	33436.407237614774
	4.86195	33438.417340989676
	4.865	33440.42044024928
	4.868049999999999	33442.416557940356
	4.8711	33444.405716588895
	4.874149999999999	33446.38793858642
	4.8772	33448.363246205874
	4.88025	33450.33166161647
	4.883299999999999	33452.29320689986
	4.886349999999999	33454.2479042264
	4.8894	33456.19577594878
	4.89245	33458.1368443026
	4.8955	33460.07113139174
	4.89855	33461.99865920342
	4.9016	33463.91944962326
	4.904649999999999	33465.83352458226
	4.9077	33467.74090617539
	4.91075	33469.64161638667
	4.9138	33471.5356770651
	4.91685	33473.42310994158
	4.9199	33475.30393665492
	4.92295	33477.17817896709
	4.926	33479.04585867872
	4.92905	33480.906997452854
	4.932100000000001	33482.76161682343
	4.935149999999999	33484.60973821236
	4.9382	33486.45138307003
	4.94125	33488.28657294994
	4.9443	33490.115329284
	4.94735	33491.93767337224
	4.9504	33493.7536263978
	4.953449999999999	33495.563209556385
	4.9565	33497.36644413248
	4.95955	33499.16335129127
	4.9626	33500.95395206704
	4.96565	33502.73826738448
	4.9687	33504.516318216076
	4.971749999999999	33506.28812556482
	4.9748	33508.05371030224
	4.97785	33509.81309317459
	4.9809	33511.56629485344
	4.98395	33513.31333610041
	4.987	33515.0542376068
	4.99005	33516.789019933814
	4.9931	33518.517703529986
	4.99615	33520.24030887118
	4.999200000000001	33521.95685644656
	5.002249999999999	33523.66736661816
	5.0053	33525.37185962642
	5.00835	33527.070355684984
	5.0114	33528.76287505587
	5.01445	33530.44943788917
	5.0175	33532.130064212164
	5.02055	33533.8047739993
	5.0236	33535.47358727771
	5.02665	33537.13652397399
	5.029700000000001	33538.79360389354
	5.03275	33540.44484678526
	5.0358	33542.09027244277
	5.03885	33543.72990056098
	5.0419	33545.36375071508
	5.04495	33546.99184243779
	5.048000000000001	33548.614195291426
	5.05105	33550.23082873194
	5.0541	33551.84176210004
	5.05715	33553.447014723315
	5.0602	33555.04660592783
	5.06325	33556.640554924954
	5.066300000000001	33558.22888082565
	5.069349999999999	33559.81160275842
	5.0724	33561.38873980396
	5.07545	33562.96031092556
	5.0785	33564.52633502185
	5.08155	33566.08683101365
	5.0846	33567.64181772705
	5.08765	33569.19131388253
	5.0907	33570.73533819089
	5.09375	33572.27390933597
	5.0968	33573.807045889225
	5.09985	33575.33476635317
	5.1029	33576.857089245044
	5.10595	33578.37403299095
	5.109	33579.885615916966
	5.11205	33581.39185634646
	5.1151	33582.89277255704
	5.118150000000001	33584.38838271693
	5.121199999999999	33585.87870495303
	5.12425	33587.36375738297
	5.1273	33588.843558023575
	5.13035	33590.3181248164
	5.1334	33591.787475708916
	5.13645	33593.25162856401
	5.139499999999999	33594.710601152095
	5.14255	33596.164411242935
	5.1456	33597.613076542715
	5.14865	33599.056614659334
	5.1517	33600.495043183335
	5.15475	33601.92837966243
	5.157799999999999	33603.356641543956
	5.16085	33604.77984624373
	5.1639	33606.198011148044
	5.16695	33607.61115354394
	5.17	33609.019290677745
	5.17305	33610.42243977232
	5.1761	33611.820617954705
	5.17915	33613.21384230502
	5.1822	33614.60212988308
	5.185250000000001	33615.98549765512
	5.188299999999999	33617.36396253842
	5.19135	33618.73754143029
	5.1944	33620.10625113503
	5.19745	33621.470108411246
	5.2005	33622.82912999317
	5.20355	33624.18333252389
	5.2066	33625.532732605585
	5.20965	33626.877346810055
	5.2127	33628.21719161926
	5.215750000000001	33629.55228348143
	5.2188	33630.882638806645
	5.22185	33632.20827391622
	5.2249	33633.52920510724
	5.22795	33634.84544862627
	5.231	33636.157020637664
	5.234050000000001	33637.4639372878
	5.2371	33638.76621465969
	5.24015	33640.06386876435
	5.2432	33641.35691559613
	5.24625	33642.64537107557
	5.2493	33643.92925106525
	5.252350000000001	33645.20857140469
	5.255399999999999	33646.4833478528
	5.25845	33647.75359612902
	5.2615	33649.01933191429
	5.26455	33650.28057081036
	5.2676	33651.537328394756
	5.27065	33652.78962018693
	5.2737	33654.03746163923
	5.27675	33655.280868183516
	5.2798	33656.51985517732
	5.282850000000001	33657.7544379333
	5.2859	33658.984631729414
	5.28895	33660.21045176685
	5.292	33661.431913221604
	5.29505	33662.64903121107
	5.2981	33663.861820792634
	5.301150000000001	33665.0702969981
	5.304200000000001	33666.27447478632
	5.30725	33667.47436907966
	5.3103	33668.669994755546
	5.313350000000001	33669.861366624405
	5.3164	33671.048499471675
	5.319450000000001	33672.231408017484
	5.3225	33673.410106935626
	5.32555	33674.58461086448
	5.3286	33675.75493437248
	5.331650000000001	33676.92109200248
	5.3347	33678.08309823571
	5.33775	33679.24096750583
	5.3408	33680.39471421186
	5.34385	33681.544352684585
	5.3469	33682.689897227836
	5.349950000000001	33683.83136208679
	5.353	33684.96876145861
	5.35605	33686.10210950585
	5.3591	33687.23142032482
	5.36215	33688.356707985404
	5.3652	33689.47798649701
	5.368250000000001	33690.59526982644
	5.371300000000001	33691.70857190121
	5.37435	33692.81790658741
	5.3774	33693.92328772373
	5.380450000000001	33695.024729087396
	5.3835	33696.122244418475
	5.386550000000001	33697.21584741167
	5.3896	33698.305551707046
	5.39265	33699.3913709154
	5.3957	33700.473318583776
	5.398750000000001	33701.55140823093
	5.401800000000001	33702.625653319476
	5.404850000000001	33703.69606727015
	5.4079	33704.762663464826
	5.410950000000001	33705.82545522811
	5.414	33706.884455856765
	5.417050000000001	33707.9396785865
	5.420100000000001	33708.99113662239
	5.42315	33710.03884311821
	5.4262	33711.08281118405
	5.429250000000001	33712.12305389185
	5.4323	33713.159584259505
	5.435350000000001	33714.192415275815
	5.438400000000001	33715.22155987003
	5.44145	33716.247030943035
	5.4445	33717.26884134172
	5.447550000000001	33718.28700387515
	5.4506	33719.301531310375
	5.4536500000000006	33720.3124363659
	5.4567	33721.319731726966
	5.45975	33722.323430024204
	5.4628	33723.323543859784
	5.4658500000000005	33724.320085780244
	5.4689000000000005	33725.31306830094
	5.4719500000000005	33726.30250388758
	5.475	33727.288404967876
	5.47805	33728.27078392825
	5.4811	33729.24965310919
	5.48415	33730.22502481717
	5.4872000000000005	33731.196911307205
	5.4902500000000005	33732.165324805115
	5.4933	33733.13027748304
	5.49635	33734.09178148375
	5.4994000000000005	33735.04984889953
	5.50245	33736.004491789135
	5.5055000000000005	33736.95572216628
	5.50855	33737.903552005635
	5.5116	33738.84799324305
	5.51465	33739.78905777005
	5.5177000000000005	33740.72675744399
	5.52075	33741.66110407467
	5.5238	33742.59210944112
	5.52685	33743.51978527245
	5.5299	33744.444143268905
	5.53295	33745.365195080296
	5.5360000000000005	33746.28295232746
	5.53905	33747.1974265829
	5.5421	33748.108629387185
	5.54515	33749.01657223638
	5.5482	33749.92126659159
	5.55125	33750.82272387293
	5.5543000000000005	33751.72095546255
	5.5573500000000005	33752.61597270446
	5.5604	33753.50778690215
	5.56345	33754.3964093251
	5.5665000000000004	33755.2818511987
	5.56955	33756.16412371695
	5.5726	33757.043238028906
	5.5756499999999996	33757.91920525288
	5.5786999999999995	33758.792036462146
	5.5817499999999995	33759.661742700075
	5.5848	33760.528334964605
	5.58785	33761.39182422445
	5.5909	33762.25222140257
	5.5939499999999995	33763.10953739327
	5.597	33763.9637830461
	5.6000499999999995	33764.81496918083
	5.6031	33765.6631065734
	5.60615	33766.50820596997
	5.6091999999999995	33767.35027807354
	5.6122499999999995	33768.18933355734
	5.6153	33769.0253830511
	5.6183499999999995	33769.858437155606
	5.6214	33770.68850642906
	5.62445	33771.515601399136
	5.6274999999999995	33772.339732552704
	5.6305499999999995	33773.160910345534
	5.6336	33773.97914519348
	5.6366499999999995	33774.7944474808
	5.6397	33775.6068275522
	5.6427499999999995	33776.41629572181
	5.6457999999999995	33777.22286226331
	5.6488499999999995	33778.02653742055
	5.6519	33778.82733139737
	5.65495	33779.6252543676
	5.658	33780.42031646569
	5.6610499999999995	33781.212527795724
	5.6641	33782.00189842295
	5.6671499999999995	33782.78843838282
	5.6702	33783.57215767169
	5.67325	33784.353066256415
	5.6762999999999995	33785.131174065005
	5.6793499999999995	33785.90649099609
	5.6824	33786.67902691002
	5.68545	33787.44879163804
	5.6885	33788.2157949725
	5.69155	33788.98004667752
	5.6946	33789.741556478475
	5.697649999999999	33790.5003340729
	5.7007	33791.256389119255
	5.70375	33792.009731248916
	5.7068	33792.760370054355
	5.709849999999999	33793.50831510032
	5.7129	33794.25357591404
	5.715949999999999	33794.996161994626
	5.719	33795.73608280405
	5.72205	33796.47334777614
	5.7251	33797.20796630851
	5.728149999999999	33797.93994776905
	5.7312	33798.669301492235
	5.734249999999999	33799.39603678089
	5.7373	33800.120162905834
	5.74035	33800.841689105226
	5.743399999999999	33801.560624587204
	5.746449999999999	33802.27697852604
	5.7495	33802.99076006676
	5.75255	33803.70197832024
	5.7556	33804.41064236908
	5.75865	33805.11676126102
	5.7617	33805.82034401672
	5.764749999999999	33806.52139962122
	5.7678	33807.21993703351
	5.77085	33807.91596517671
	5.7739	33808.60949294767
	5.77695	33809.30052920931
	5.78	33809.98908279593
	5.78305	33810.67516250999
	5.7861	33811.358777124544
	5.78915	33812.039935382214
	5.792200000000001	33812.71864599495
	5.795249999999999	33813.394917645244
	5.7983	33814.06875898475
	5.80135	33814.74017863691
	5.8044	33815.409185192795
	5.80745	33816.07578721693
	5.8105	33816.73999324081
	5.813549999999999	33817.401811769996
	5.8166	33818.06125127742
	5.81965	33818.71832020891
	5.8227	33819.37302697995
	5.82575	33820.02537997754
	5.8288	33820.67538755974
	5.831849999999999	33821.32305805442
	5.8349	33821.96839976274
	5.83795	33822.6114209545
	5.841	33823.25212987401
	5.84405	33823.890534733684
	5.8471	33824.52664372038
	5.85015	33825.16046499063
	5.8532	33825.79200667383
	5.85625	33826.42127687081
	5.8593	33827.04828365354
	5.862349999999999	33827.67303506811
	5.865399999999999	33828.29553912974
	5.86845	33828.91580382913
	5.8715	33829.53383712618
	5.87455	33830.14964695578
	5.8776	33830.763241223074
	5.88065	33831.37462780732
	5.883699999999999	33831.983814560306
	5.88675	33832.59080930503
	5.8898	33833.195619839855
	5.89285	33833.798253933084
	5.895899999999999	33834.39871932893
	5.89895	33834.99702374253
	5.901999999999999	33835.59317486366
	5.90505	33836.18718035413
	5.9081	33836.779047850214
	5.91115	33837.36878496123
	5.914199999999999	33837.95639926928
	5.91725	33838.54189833169
	5.920299999999999	33839.125289677475
	5.92335	33839.70658081193
	5.9264	33840.285779211845
	5.929449999999999	33840.86289232899
	5.932499999999999	33841.43792759017
	5.93555	33842.01089239404
	5.9386	33842.58179411628
	5.94165	33843.15064010419
	5.9447	33843.71743768132
	5.94775	33844.28219414486
	5.950799999999999	33844.84491676714
	5.95385	33845.405612794646
	5.9569	33845.96428944836
	5.95995	33846.52095392552
	5.963	33847.07561339617
	5.96605	33847.628275007264
	5.9691	33848.178945879576
	5.97215	33848.72763310927
	5.9752	33849.27434376867
	5.978250000000001	33849.81908490385
	5.981299999999999	33850.36186353799
	5.98435	33850.902686668036
	5.9874	33851.44156126825
	5.99045	33851.978494287076
	5.9935	33852.51349264925
	5.99655	33853.04656325626
	5.999599999999999	33853.57771298312
	6.00265	33854.10694868356
	6.0057	33854.63427718557
	6.00875	33855.15970529372
	6.0118	33855.68323978922
	6.01485	33856.20488742882
	6.017899999999999	33856.72465494665
	6.02095	33857.242549051734
	6.024	33857.75857643177
	6.02705	33858.2727437489
	6.0301	33858.785057643225
	6.03315	33859.295524732064
	6.0362	33859.80415160757
	6.03925	33860.310944841156
	6.0423	33860.815910979814
	6.045350000000001	33861.3190565478
	6.048399999999999	33861.82038804705
	6.05145	33862.31991195606
	6.0545	33862.81763473126
	6.05755	33863.313562805786
	6.0606	33863.80770259108
	6.06365	33864.30006047555
	6.0667	33864.790642825
	6.06975	33865.27945598361
	6.0728	33865.76650627254
	6.075850000000001	33866.251799991536
	6.0789	33866.735343418266
	6.08195	33867.21714280711
	6.085	33867.697204392105
	6.08805	33868.17553438449
	6.0911	33868.65213897416
	6.094150000000001	33869.12702432934
	6.0972	33869.60019659576
	6.10025	33870.07166189877
	6.1033	33870.54142634138
	6.10635	33871.00949600527
	6.1094	33871.47587695141
	6.112450000000001	33871.94057521869
	6.115499999999999	33872.40359682526
	6.11855	33872.864947767506
	6.1216	33873.32463402207
	6.12465	33873.78266154333
	6.1277	33874.23903626501
	6.130750000000001	33874.693764100426
	6.1338	33875.14685094183
	6.13685	33875.59830266044
	6.1399	33876.048125107794
	6.142950000000001	33876.49632411343
	6.146	33876.9429054875
	6.14905	33877.387875019485
	6.1521	33877.83123847818
	6.15515	33878.27300161308
	6.1582	33878.713170151794
	6.161250000000001	33879.15174980297
	6.164300000000001	33879.58874625504
	6.16735	33880.02416517571
	6.1704	33880.458012214185
	6.173450000000001	33880.89029299799
	6.1765	33881.32101313622
	6.179550000000001	33881.7501782174
	6.1826	33882.17779381102
	6.18565	33882.60386546652
	6.1887	33883.02839871356
	6.191750000000001	33883.451399062935
	6.1948	33883.87287200592
	6.197850000000001	33884.29282301393
	6.2009	33884.711257539726
	6.20395	33885.12818101641
	6.207	33885.54359885767
	6.210050000000001	33885.957516459224
	6.2131	33886.369939196746
	6.21615	33886.78087242699
	6.2192	33887.19032148891
	6.22225	33887.59829170054
	6.2253	33888.004788363694
	6.228350000000001	33888.40981675947
	6.231400000000001	33888.81338215117
	6.23445	33889.215489783746
	6.2375	33889.61614488309
	6.24055	33890.015352656745
	6.2436	33890.413118294404
	6.24665	33890.80944696674
	6.2497	33891.20434382656
	6.25275	33891.59781400838
	6.2558	33891.9898626285
	6.25885	33892.380494785415
	6.261900000000001	33892.76971555963
	6.26495	33893.15753001313
	6.268	33893.543943190765
	6.27105	33893.92896011852
	6.2741	33894.312585806176
	6.27715	33894.694825244456
	6.280200000000001	33895.075683406874
	6.28325	33895.45516524976
	6.2863	33895.833275711164
	6.28935	33896.21001971234
	6.2924	33896.58540215677
	6.29545	33896.95942793081
	6.298500000000001	33897.33210190338
	6.301549999999999	33897.7034289263
	6.3046	33898.07341383395
	6.30765	33898.44206144416
	6.3107	33898.80937655724
	6.31375	33899.17536395649
	6.3168	33899.5400284087
	6.31985	33899.90337466309
	6.3229	33900.26540745274
	6.32595	33900.62613149418
	6.329000000000001	33900.9855514862
	6.33205	33901.34367211167
	6.3351	33901.70049803727
	6.33815	33902.05603391187
	6.3412	33902.41028436919
	6.34425	33902.76325402613
	6.347300000000001	33903.11494748259
	6.350350000000001	33903.46536932291
	6.3534	33903.81452411523
	6.35645	33904.162416410785
	6.359500000000001	33904.50905074559
	6.36255	33904.854431638705
	6.365600000000001	33905.198563594
	6.36865	33905.54145109889
	6.3717	33905.88309862458
	6.37475	33906.22351062733
	6.377800000000001	33906.56269154696
	6.38085	33906.90064580729
	6.383900000000001	33907.23737781736
	6.38695	33907.57289196976
	6.39	33907.90719264176
	6.39305	33908.2402841951
	6.396100000000001	33908.5721709764
	6.39915	33908.902857316105
	6.4022	33909.23234753009
	6.40525	33909.56064591824
	6.4083	33909.887756765405
	6.41135	33910.21368434163
	6.4144000000000005	33910.53843290115
	6.4174500000000005	33910.86200668384
	6.4205	33911.184409913774
	6.42355	33911.50564680026
	6.4266000000000005	33911.82572153815
	6.42965	33912.1446383067
	6.4327000000000005	33912.462401270466
	6.43575	33912.77901457972
	6.4388	33913.09448236986
	6.44185	33913.408808760825
	6.4449000000000005	33913.72199785849
	6.4479500000000005	33914.03405375446
	6.4510000000000005	33914.344980525064
	6.45405	33914.654782233
	6.4571000000000005	33914.963462925814
	6.46015	33915.27102663695
	6.4632000000000005	33915.57747738533
	6.4662500000000005	33915.8828191759
	6.4693	33916.187055999086
	6.47235	33916.4901918314
	6.4754000000000005	33916.792230635074
	6.47845	33917.09317635816
	6.4815000000000005	33917.39303293447
	6.4845500000000005	33917.69180428477
	6.4876	33917.98949431423
	6.49065	33918.286106916006
	6.4937000000000005	33918.58164596806
	6.49675	33918.87611533493
	6.4998000000000005	33919.16951886779
	6.50285	33919.46186040383
	6.5059	33919.75314376591
	6.50895	33920.043372764536
	6.5120000000000005	33920.33255119586
	6.5150500000000005	33920.62068284231
	6.5181000000000004	33920.9077714739
	6.52115	33921.19382084612
	6.5242	33921.47883470148
	6.5272499999999996	33921.762816769566
	6.5303	33922.045770766075
	6.53335	33922.32770039345
	6.5363999999999995	33922.60860934175
	6.5394499999999995	33922.888501286994
	6.5425	33923.16737989243
	6.54555	33923.44524880842
	6.5486	33923.722111672476
	6.55165	33923.99797210822
	6.5547	33924.27283372729
	6.5577499999999995	33924.546700128456
	6.5608	33924.81957489701
	6.56385	33925.09146160609
	6.5669	33925.3623638153
	6.56995	33925.63228507278
	6.573	33925.90122891304
	6.5760499999999995	33926.16919885805
	6.5791	33926.43619841793
	6.58215	33926.70223108936
	6.5852	33926.96730035715
	6.5882499999999995	33927.23140969346
	6.5913	33927.49456255828
	6.5943499999999995	33927.756762399265
	6.5974	33928.018012650995
	6.60045	33928.27831673704
	6.6034999999999995	33928.53767806821
	6.6065499999999995	33928.7961000422
	6.6096	33929.05358604634
	6.61265	33929.3101394545
	6.6157	33929.56576362936
	6.61875	33929.820461920935
	6.6217999999999995	33930.07423766781
	6.6248499999999995	33930.32709419612
	6.6278999999999995	33930.57903482066
	6.63095	33930.83006284394
	6.634	33931.08018155744
	6.63705	33931.32939423963
	6.6400999999999994	33931.57770415847
	6.64315	33931.82511456983
	6.646199999999999	33932.0716287175
	6.64925	33932.31724983416
	6.6523	33932.56198114142
	6.655349999999999	33932.80582584777
	6.658399999999999	33933.04878715239
	6.66145	33933.290868241515
	6.664499999999999	33933.532072290196
	6.66755	33933.77240246249
	6.6706	33934.01186191123
	6.673649999999999	33934.25045377749
	6.676699999999999	33934.488181191766
	6.67975	33934.72504727256
	6.682799999999999	33934.96105512774
	6.68585	33935.196207854395
	6.688899999999999	33935.43050853786
	6.691949999999999	33935.6639602526
	6.694999999999999	33935.896566062205
	6.69805	33936.12832901962
	6.7011	33936.35925216646
	6.70415	33936.58933853341
	6.707199999999999	33936.81859114109
	6.71025	33937.04701299756
	6.713299999999999	33937.27460710225
	6.71635	33937.50137644263
	6.7194	33937.72732399553
	6.722449999999999	33937.95245272768
	6.725499999999999	33938.17676559446
	6.72855	33938.40026554154
	6.7316	33938.62295550302
	6.73465	33938.84483840362
	6.7377	33939.065917156884
	6.74075	33939.286194666
	6.743799999999999	33939.50567382363
	6.74685	33939.72435751259
	6.7499	33939.94224860536
	6.75295	33940.159349963236
	6.756	33940.37566443819
	6.75905	33940.5911948722
	6.762099999999999	33940.80594409551
	6.76515	33941.01991493023
	6.7682	33941.233110187546
	6.77125	33941.44553266733
	6.774299999999999	33941.65718516162
	6.77735	33941.86807045089
	6.780399999999999	33942.07819130638
	6.78345	33942.287550489156
	6.7865	33942.49615075046
	6.789549999999999	33942.70399483137
	6.792599999999999	33942.91108546361
	6.79565	33943.117425369055
	6.7987	33943.32301725944
	6.80175	33943.52786383747
	6.8048	33943.7319677952
	6.80785	33943.93533181603
	6.810899999999999	33944.1379585729
	6.81395	33944.33985072992
	6.817	33944.541010941095
	6.82005	33944.741441851096
	6.8231	33944.94114609534
	6.82615	33945.14012629944
	6.8292	33945.338385079805
	6.83225	33945.53592504348
	6.8353	33945.73274878797
	6.838350000000001	33945.92885890161
	6.841399999999999	33946.124257963405
	6.84445	33946.31894854316
	6.8475	33946.51293320192
	6.85055	33946.706214490274
	6.8536	33946.89879495115
	6.85665	33947.09067711712
	6.859699999999999	33947.28186351262
	6.86275	33947.47235665267
	6.8658	33947.66215904289
	6.86885	33947.85127318053
	6.8719	33948.03970155337
	6.87495	33948.22744664094
	6.877999999999999	33948.414510913004
	6.88105	33948.60089683107
	6.8841	33948.78660684773
	6.88715	33948.97164340641
	6.8902	33949.15600894239
	6.89325	33949.339705881954
	6.8963	33949.52273664206
	6.89935	33949.70510363185
	6.9024	33949.88680925153
	6.905450000000001	33950.06785589266
	6.908499999999999	33950.248245937844
	6.91155	33950.42798176208
	6.9146	33950.607065730765
	6.91765	33950.78550020153
	6.9207	33950.96328752328
	6.92375	33951.14043003658
	6.9268	33951.31693007324
	6.92985	33951.49278995709
	6.9329	33951.66801200367
	6.935950000000001	33951.84259852025
	6.939	33952.01655180523
	6.94205	33952.18987414894
	6.9451	33952.36256783442
	6.94815	33952.53463513466
	6.9512	33952.70607831657
	6.954250000000001	33952.876899637515
	6.9573	33953.04710134704
	6.96035	33953.21668568699
	6.9634	33953.3856548909
	6.96645	33953.55401118416
	6.9695	33953.7217567844
	6.972550000000001	33953.88889390077
	6.975599999999999	33954.05542473538
	6.97865	33954.22135148159
	6.9817	33954.38667632556
	6.98475	33954.55140144489
	6.9878	33954.71552900988
	6.99085	33954.879061182764
	6.9939	33955.04200011817
	6.99695	33955.20434796297
	7.0	33955.36610685602
end


poten 7^1Pi 
name '7^1Pi'
symmetry +
lambda 1
mult 1
type  grid
values
	0.9	98731.77848370455
	0.90305	98058.06123673434
	0.9061	97390.15236060527
	0.90915	96728.00620305471
	0.9122	96071.57745651995
	0.91525	95420.8211555751
	0.9183	94775.69267438895
	0.92135	94136.1477242069
	0.9244	93502.14235084382
	0.92745	92873.63293219704
	0.9305	92250.57617577944
	0.93355	91632.92911627312
	0.9366000000000001	91020.64911309462
	0.9396500000000001	90413.69384798368
	0.9427000000000001	89812.02132260305
	0.9457500000000001	89215.58985616673
	0.9488000000000001	88624.35808307522
	0.9518500000000001	88038.28495057383
	0.9549000000000001	87457.32971642421
	0.9579500000000001	86881.451946598
	0.9610000000000001	86310.61151298347
	0.9640500000000001	85744.76859111033
	0.9671	85183.88365789219
	0.9701500000000001	84627.91748938416
	0.9732	84076.83115855601
	0.9762500000000001	83530.58603308474
	0.9793	82989.14377316377
	0.9823500000000001	82452.46632932045
	0.9853999999999999	81920.51594026142
	0.98845	81393.25513072479
	0.9914999999999999	80870.64670935129
	0.99455	80352.65376657258
	0.9976	79839.23967251072
	1.00065	79330.36807489808
	1.0037	78826.00289700936
	1.00675	78326.10833561071
	1.0098	77830.64885892082
	1.01285	77339.5892045921
	1.0159	76852.89437769957
	1.01895	76370.52964875539
	1.022	75892.4605517251
	1.02505	75418.65288206513
	1.0281	74949.07269477974
	1.03115	74483.68630248186
	1.0342	74022.46027347361
	1.03725	73565.36142984367
	1.0403	73112.35684557141
	1.04335	72663.41384465298
	1.0464	72218.49999923378
	1.04945	71777.5831277614
	1.0525	71340.63129314723
	1.05555	70907.61280094284
	1.0586	70478.49619753247
	1.0616500000000002	70053.25026833366
	1.0647	69631.84403601808
	1.0677500000000002	69214.24675873629
	1.0708	68800.42792836727
	1.0738500000000002	68390.35726876822
	1.0769	67984.00473404769
	1.07995	67581.34050684562
	1.083	67182.33499662732
	1.08605	66786.95883799087
	1.0891	66395.18288898759
	1.09215	66006.97822945053
	1.0952	65622.31615934275
	1.09825	65241.16819711056
	1.1013	64863.506078052924
	1.10435	64489.3017527019
	1.1074	64118.52738521536
	1.11045	63751.15535178068
	1.1135	63387.158239031356
	1.11655	63026.508842473704
	1.1196000000000002	62669.18016492882
	1.1226500000000001	62315.14541497966
	1.1257000000000001	61964.37800543682
	1.1287500000000001	61616.851551810316
	1.1318000000000001	61272.53987079512
	1.1348500000000001	60931.41697876793
	1.1379000000000001	60593.45709029313
	1.1409500000000001	60258.634616642186
	1.1440000000000001	59926.92416432346
	1.1470500000000001	59598.30053362128
	1.1501000000000001	59272.7387171475
	1.1531500000000001	58950.21389840284
	1.1562000000000001	58630.701450350105
	1.1592500000000001	58314.176933996445
	1.1622999999999999	58000.61609698733
	1.16535	57689.99487221
	1.1683999999999999	57382.28937640829
	1.17145	57077.475908806475
	1.1744999999999999	56775.530949744614
	1.17755	56476.43115932362
	1.1806	56180.15337605938
	1.18365	55886.67461554852
	1.1867	55595.97206914263
	1.18975	55308.02310263347
	1.1928	55022.80525494717
	1.19585	54740.29623684924
	1.1989	54460.473929657004
	1.20195	54183.316383964055
	1.205	53908.80181837355
	1.20805	53636.90861823954
	1.2111	53367.61533441938
	1.21415	53100.90068203459
	1.2172	52836.74353924214
	1.22025	52575.12294601265
	1.2233	52316.01810291942
	1.22635	52059.40836993716
	1.2294	51805.27326524709
	1.23245	51553.592464054105
	1.2355	51304.34579741066
	1.23855	51057.5132510496
	1.2416	50813.0749642273
	1.24465	50571.01122857358
	1.2477	50331.30248695265
	1.25075	50093.929332328604
	1.2538	49858.87250664415
	1.25685	49626.112899705266
	1.2599	49395.63154807408
	1.26295	49167.40963397036
	1.266	48941.428484183096
	1.26905	48717.669568986836
	1.2721	48496.11450107054
	1.27515	48276.74503446974
	1.2782	48059.543063511315
	1.28125	47844.49062176343
	1.2843	47631.56988099459
	1.28735	47420.76315013976
	1.2904	47212.05287427623
	1.29345	47005.42163360456
	1.2965	46800.85214244002
	1.29955	46598.32724821026
	1.3026	46397.8299304611
	1.30565	46199.34329986884
	1.3087000000000002	46002.85059726327
	1.31175	45808.33519265416
	1.3148	45615.78058426888
	1.31785	45425.17039759517
	1.3209000000000002	45236.48838443183
	1.32395	45049.71842194783
	1.327	44864.844511748015
	1.33005	44681.85077894604
	1.3331	44500.72147124419
	1.33615	44321.44095802182
	1.3392	44143.99372943041
	1.34225	43968.36439549429
	1.3453	43794.537685221716
	1.34835	43622.49844571919
	1.3514	43452.23164131704
	1.35445	43283.72235269833
	1.3575	43116.95577603736
	1.36055	42951.917222143624
	1.3636	42788.59211561454
	1.36665	42626.96599399255
	1.3697000000000001	42467.024506932314
	1.37275	42308.753415372164
	1.3758000000000001	42152.138590713956
	1.37885	41997.16601401006
	1.3819000000000001	41843.82177515632
	1.38495	41692.09207209227
	1.3880000000000001	41541.963210008944
	1.39105	41393.42160056269
	1.3941000000000001	41246.45376109645
	1.39715	41101.04631386856
	1.4002000000000001	40957.18598528689
	1.4032499999999999	40814.8596051517
	1.4063	40674.054105904805
	1.4093499999999999	40534.75652188569
	1.4124	40396.953988594716
	1.4154499999999999	40260.63374196426
	1.4185	40125.783117636005
	1.4215499999999999	39992.38955024569
	1.4245999999999999	39860.440572716376
	1.4276499999999999	39729.92381555711
	1.4307	39600.82700617138
	1.4337499999999999	39473.137968171344
	1.4368	39346.84462070014
	1.4398499999999999	39221.934977763536
	1.4429	39098.397147567164
	1.4459499999999998	38976.21933186418
	1.449	38855.389825309685
	1.4520499999999998	38735.897014824535
	1.4551	38617.72937896774
	1.4581499999999998	38500.87548731731
	1.4612	38385.32399986117
	1.4642499999999998	38271.06366639775
	1.4673	38158.08332594478
	1.4703499999999998	38046.37190616113
	1.4734	37935.91842277668
	1.4764499999999998	37826.711979035295
	1.4795	37718.74176514782
	1.4825499999999998	37611.997057758934
	1.4856	37506.467219425605
	1.48865	37402.14169810886
	1.4917000000000002	37299.01002668215
	1.49475	37197.0618224509
	1.4978000000000002	37096.286786692515
	1.50085	36996.67470420967
	1.5039000000000002	36898.215442905166
	1.50695	36800.89895337422
	1.5100000000000002	36704.715268518754
	1.51305	36609.654503184494
	1.5161000000000002	36515.7068538226
	1.51915	36422.86259817791
	1.5222	36331.11209500659
	1.5252499999999998	36240.44578382426
	1.5283	36150.85418469073
	1.5313499999999998	36062.32789803034
	1.5344	35974.85760449509
	1.5374499999999998	35888.434064873254
	1.5405	35803.04812004814
	1.5435499999999998	35718.690691013224
	1.5466	35635.35277894755
	1.54965	35553.025465361454
	1.5527000000000002	35471.699912317046
	1.55575	35391.36736273452
	1.5588000000000002	35312.01914079205
	1.56185	35233.64665243351
	1.5649000000000002	35156.241385992544
	1.56795	35079.7949129518
	1.5710000000000002	35004.298888849975
	1.57405	34929.745054357976
	1.5771000000000002	34856.125236543245
	1.58015	34783.43135034797
	1.5832000000000002	34711.65540030549
	1.58625	34640.78948252883
	1.5893000000000002	34570.82578700151
	1.59235	34501.75660021328
	1.5954000000000002	34433.57430817937
	1.59845	34366.27139989365
	1.6015000000000001	34299.84047126618
	1.60455	34234.27422960128
	1.6076000000000001	34169.565498676806
	1.6106500000000001	34105.70722448658
	1.6137000000000001	34042.69248170808
	1.6167500000000001	33980.51448095638
	1.6198000000000001	33919.16657687331
	1.62285	33858.642277089595
	1.6259000000000001	33798.935252066745
	1.6289500000000001	33740.03934578603
	1.6320000000000001	33681.94858718694
	1.63505	33624.657202165305
	1.6381000000000001	33568.1596258126
	1.64115	33512.45051439674
	1.6442	33457.52475634408
	1.6472499999999999	33403.3774811729
	1.6503	33350.00406492584
	1.65335	33297.40013017742
	1.6564	33245.56153814204
	1.6594499999999999	33194.48436983055
	1.6625	33144.1648926867
	1.66555	33094.59950879734
	1.6686	33045.78468084428
	1.67165	32997.71683270135
	1.6747	32950.392223301
	1.67775	32903.80679536666
	1.6808	32857.95600492631
	1.68385	32812.834642927875
	1.6869	32768.43666598069
	1.68995	32724.75505788175
	1.693	32681.781745376822
	1.69605	32639.507588913304
	1.6991	32597.92246120971
	1.70215	32557.015414063793
	1.7052	32516.77491954416
	1.70825	32477.189159091726
	1.7113	32438.246326716995
	1.71435	32399.934912112887
	1.7174	32362.243935894065
	1.72045	32325.16311989967
	1.7235	32288.682987374254
	1.72655	32252.79489802486
	1.7296	32217.49102975635
	1.73265	32182.76432195473
	1.7357	32148.608395157473
	1.7387500000000002	32115.017459882263
	1.7418	32081.98622438641
	1.74485	32049.509808006373
	1.7479	32017.583663999572
	1.7509500000000002	31986.203513687076
	1.754	31955.36529220559
	1.75705	31925.065105233833
	1.7601	31895.29919553332
	1.76315	31866.063917923373
	1.7662	31837.35572127227
	1.76925	31809.171136160607
	1.7723	31781.506767000705
	1.77535	31754.359287532796
	1.7784	31727.725438743353
	1.78145	31701.602028358695
	1.7845	31675.985931126223
	1.78755	31650.8740891415
	1.7906	31626.26351146157
	1.79365	31602.15127221615
	1.7967	31578.534506349904
	1.79975	31555.410402032667
	1.8028	31532.776188664044
	1.80585	31510.629119293426
	1.8089	31488.966446208353
	1.81195	31467.78538845991
	1.815	31447.08309025011
	1.81805	31426.856569498657
	1.8211	31407.102656600575
	1.82415	31387.8179245003
	1.8272	31368.998612756488
	1.83025	31350.6405502563
	1.8333	31332.73908344687
	1.83635	31315.289019041727
	1.8394	31298.284591522817
	1.84245	31281.71946571151
	1.8455	31265.586782535982
	1.84855	31249.879251608894
	1.8516	31234.589287707437
	1.85465	31219.709180995746
	1.8577	31205.231283725734
	1.8607500000000001	31191.148194566642
	1.8638000000000001	31177.45291845827
	1.86685	31164.13898818574
	1.8699	31151.200538077115
	1.8729500000000001	31138.632329288062
	1.8760000000000001	31126.429732530254
	1.8790499999999999	31114.588678433887
	1.8820999999999999	31103.105587341386
	1.88515	31091.97728965399
	1.8882	31081.20094574379
	1.8912499999999999	31070.77397176352
	1.8942999999999999	31060.69397508269
	1.89735	31050.95870094882
	1.9004	31041.56599043854
	1.9034499999999999	31032.51374881034
	1.9064999999999999	31023.79992287106
	1.90955	31015.42248580399
	1.9126	31007.3794279497
	1.9156499999999999	30999.66875218144
	1.9187	30992.28847271945
	1.9217500000000003	30985.23661643437
	1.9248000000000003	30978.511225876617
	1.92785	30972.110363426462
	1.9309	30966.032116080445
	1.9339500000000003	30960.274600480592
	1.9370000000000003	30954.83596784967
	1.94005	30949.714408517917
	1.9431	30944.908155733236
	1.9461500000000003	30940.415488411865
	1.9492	30936.234732439716
	1.95225	30932.364260054048
	1.9552999999999998	30928.802486738517
	1.9583499999999998	30925.547864944787
	1.9614	30922.598873821436
	1.9644499999999998	30919.95400399718
	1.9674999999999998	30917.611736349005
	1.9705499999999998	30915.570513620296
	1.9736	30913.82870377605
	1.97665	30912.384554176202
	1.9796999999999998	30911.23613606623
	1.98275	30910.381279652072
	1.9858000000000002	30909.817501193287
	1.9888499999999998	30909.54192519795
	1.9918999999999998	30909.551206869462
	1.99495	30909.8414622523
	1.9980000000000002	30910.408215663054
	2.00105	30911.246375333507
	2.0040999999999998	30912.35024797964
	2.00715	30913.713600513936
	2.0102	30915.3297720279
	2.0132499999999998	30917.19183186041
	2.0162999999999998	30919.292771374814
	2.01935	30921.62570986643
	2.0224	30924.184091544215
	2.02545	30926.96185058685
	2.0284999999999997	30929.95352758188
	2.03155	30933.15432851626
	2.0346	30936.56012720812
	2.0376499999999997	30940.167419807505
	2.0407	30943.973244809982
	2.04375	30947.975083448415
	2.0468	30952.170753977247
	2.04985	30956.558310334567
	2.0529	30961.135952081328
	2.05595	30965.901949192437
	2.059	30970.854582665284
	2.06205	30975.992100148822
	2.0651	30981.312684793393
	2.06815	30986.814435106015
	2.0712	30992.49535357172
	2.07425	30998.353342008835
	2.0773	31004.386201938545
	2.08035	31010.591638583253
	2.0834	31016.967267430373
	2.08645	31023.510622567926
	2.0895	31030.219166218365
	2.09255	31037.09029907323
	2.0956	31044.121371153575
	2.09865	31051.309693011357
	2.1017	31058.652547142556
	2.10475	31066.147199513573
	2.1078	31073.79091111155
	2.11085	31081.58094942009
	2.1139	31089.514599697235
	2.11695	31097.589175891942
	2.12	31105.802030984614
	2.12305	31114.15056646566
	2.1261	31122.632240587107
	2.12915	31131.244574922966
	2.1322	31139.985158666314
	2.13525	31148.851649963835
	2.1383	31157.841773466804
	2.14135	31166.95331314594
	2.1444	31176.184099320184
	2.14745	31185.531988796545
	2.1505	31194.99483705885
	2.15355	31204.57046164103
	2.1566	31214.256596246752
	2.15965	31224.050835919723
	2.1627	31233.950574722217
	2.16575	31243.952938988317
	2.1688	31254.05472126087
	2.17185	31264.252322313245
	2.1749	31274.54171083669
	2.17795	31284.918411794806
	2.181	31295.377534336676
	2.18405	31305.91384770874
	2.1871	31316.521908380717
	2.19015	31327.196233876817
	2.1932	31337.931509864695
	2.19625	31348.722809326147
	2.1993	31359.56579709805
	2.20235	31370.456895826803
	2.2054	31381.393392298163
	2.20845	31392.37347577495
	2.2115	31403.39620952992
	2.21455	31414.46144679911
	2.2176	31425.56970818793
	2.22065	31436.722039290413
	2.2237	31447.919865466276
	2.22675	31459.164856743264
	2.2298	31470.458811075197
	2.23285	31481.803559815344
	2.2359	31493.200895865153
	2.23895	31504.65252268998
	2.242	31516.16002117024
	2.24505	31527.72483081203
	2.2481	31539.34824193121
	2.25115	31551.03139580085
	2.2542	31562.775290265927
	2.25725	31574.58078885143
	2.2603	31586.448631878706
	2.26335	31598.379448511394
	2.2664	31610.373768990972
	2.26945	31622.432036581537
	2.2725	31634.554618940336
	2.27555	31646.741818765673
	2.2786	31658.993883681076
	2.28165	31671.31101537299
	2.2847	31683.69337804111
	2.28775	31696.141106242507
	2.2908	31708.65431221036
	2.29385	31721.23309273051
	2.2969	31733.877535636908
	2.29995	31746.587725971563
	2.303	31759.363751828372
	2.30605	31772.20570987191
	2.3091	31785.11371049058
	2.31215	31798.08788250573
	2.3152	31811.128377320572
	2.31825	31824.235372351075
	2.3213	31837.409073522987
	2.32435	31850.649716568063
	2.3274	31863.957566783123
	2.33045	31877.33291683438
	2.3335	31890.776082094097
	2.33655	31904.28739289309
	2.3396	31917.8671829507
	2.34265	31931.51577311671
	2.3457	31945.23344943868
	2.34875	31959.020434466354
	2.3518	31972.876850663204
	2.35485	31986.802674855327
	2.3579	32000.797682877033
	2.36095	32014.86138407105
	2.364	32028.99294615109
	2.36705	32043.191112206998
	2.3701	32057.454113450636
	2.37315	32071.779583568386
	2.3762	32086.164483096356
	2.37925	32100.605044659904
	2.3823	32115.096751560268
	2.38535	32129.634362212433
	2.3884	32144.211990534484
	2.39145	32158.823247078588
	2.3945	32173.461437753274
	2.39755	32188.11980754234
	2.4006	32202.791808028192
	2.40365	32217.47136182378
	2.4067	32232.153096255282
	2.40975	32246.832523051453
	2.4128	32261.506149532925
	2.4158500000000003	32276.17151732516
	2.4189	32290.82717450803
	2.42195	32305.472594302904
	2.425	32320.10805701368
	2.4280500000000003	32334.734512173996
	2.4311000000000003	32349.35343563382
	2.43415	32363.966692794733
	2.4372	32378.576415343327
	2.4402500000000003	32393.184895410894
	2.4433	32407.794498413827
	2.44635	32422.407593971195
	2.4494	32437.026503180958
	2.4524500000000002	32451.653459993307
	2.4555000000000002	32466.29058428755
	2.45855	32480.93986436818
	2.4616	32495.603146850335
	2.4646500000000002	32510.28213221965
	2.4677	32524.978374660433
	2.47075	32539.693285019075
	2.4738	32554.428136037717
	2.47685	32569.184069195006
	2.4799	32583.96210266155
	2.4829499999999998	32598.763140001214
	2.486	32613.587979359825
	2.48905	32628.437322950624
	2.4920999999999998	32643.311786707945
	2.4951499999999998	32658.211910016886
	2.4982	32673.138165460903
	2.50125	32688.09096855453
	2.5043	32703.070687433614
	2.5073499999999997	32718.07765249579
	2.5104	32733.11216599308
	2.51345	32748.174511587855
	2.5164999999999997	32763.264963888818
	2.5195499999999997	32778.383797997645
	2.5226	32793.531299101494
	2.52565	32808.70777215947
	2.5287	32823.91355174109
	2.53175	32839.14901208824
	2.5348	32854.414577487136
	2.53785	32869.710733051346
	2.5409	32885.0380360236
	2.54395	32900.39712772846
	2.547	32915.78874631842
	2.55005	32931.2137404656
	2.5531	32946.67308416712
	2.55615	32962.16789282735
	2.5592	32977.699440786404
	2.56225	32993.269180437164
	2.5653	33008.878763042296
	2.56835	33024.53006130709
	2.5714	33040.22519368548
	2.57445	33055.96655021173
	2.5775	33071.75681947182
	2.58055	33087.59901601254
	2.5836	33103.49650707955
	2.58665	33119.453037004736
	2.5897	33135.47274682754
	2.59275	33151.56018578748
	2.5958	33167.7203101592
	2.5988500000000005	33183.95846354129
	2.6019000000000005	33200.28033121479
	2.60495	33216.69185993505
	2.608	33233.199133279944
	2.6110500000000005	33249.808192596065
	2.6141	33266.524794961566
	2.61715	33283.3541033467
	2.6201999999999996	33300.30031108415
	2.6232499999999996	33317.36621343295
	2.6263	33334.552753040436
	2.6293499999999996	33351.85858190782
	2.6323999999999996	33369.27969665827
	2.6354499999999996	33386.80921203167
	2.6385	33404.43733244651
	2.64155	33422.15156242984
	2.6445999999999996	33439.937164089955
	2.6476499999999996	33457.777828434635
	2.6507	33475.65648580264
	2.6537499999999996	33493.55615913961
	2.6568	33511.460755009175
	2.65985	33529.355707812625
	2.6628999999999996	33547.2284243465
	2.66595	33565.068514215134
	2.6689999999999996	33582.867824704015
	2.67205	33600.620320494185
	2.6751	33618.321858627496
	2.6781499999999996	33635.96990678986
	2.6812	33653.563244282406
	2.68425	33671.101674356956
	2.6872999999999996	33688.58576576543
	2.69035	33706.01663234006
	2.6933999999999996	33723.39575282716
	2.6964499999999996	33740.72482895319
	2.6995	33758.00567735312
	2.7025499999999996	33775.240149994504
	2.7056	33792.430077643236
	2.70865	33809.5772319107
	2.7116999999999996	33826.68330099876
	2.71475	33843.749875676265
	2.7178	33860.77844274599
	2.7208500000000004	33877.770383776515
	2.7239	33894.7269774022
	2.72695	33911.64940391607
	2.73	33928.5387512134
	2.73305	33945.39602141272
	2.7361	33962.22213766669
	2.73915	33979.01795079861
	2.7422	33995.78424565497
	2.7452499999999995	34012.5217469606
	2.7483	34029.231124546655
	2.75135	34045.91299796082
	2.7544	34062.5679404491
	2.75745	34079.196482321604
	2.7605	34095.79911372974
	2.76355	34112.37628688841
	2.7666	34128.92841778895
	2.7696500000000004	34145.45588745359
	2.7727	34161.9590427723
	2.77575	34178.4381969915
	2.7788000000000004	34194.89362991764
	2.78185	34211.3255878623
	2.7849	34227.73428339427
	2.7879500000000004	34244.11989495591
	2.791	34260.482566393264
	2.79405	34276.82240644935
	2.7971000000000004	34293.13948826445
	2.80015	34309.43384892618
	2.8032000000000004	34325.70548910449
	2.80625	34341.9543728038
	2.8093	34358.18042725794
	2.8123500000000003	34374.38354299162
	2.8154	34390.563574055945
	2.8184500000000003	34406.72033844898
	2.8215000000000003	34422.85361872197
	2.82455	34438.96316276838
	2.8276000000000003	34455.04868478607
	2.83065	34471.10986640059
	2.8337	34487.1463579283
	2.8367500000000003	34503.15777975944
	2.8398	34519.14372383835
	2.84285	34535.10375521928
	2.8459000000000003	34551.037413662016
	2.84895	34566.94421524618
	2.8520000000000003	34582.82365397466
	2.8550500000000003	34598.67520335215
	2.8581	34614.49831790852
	2.8611500000000003	34630.292434653995
	2.8642	34646.05697445304
	2.8672500000000003	34661.79134330682
	2.8703000000000003	34677.49493354002
	2.87335	34693.167124902175
	2.8764000000000003	34708.807285603565
	2.8794500000000003	34724.41477331431
	2.8825	34739.988936107555
	2.8855500000000003	34755.52911344329
	2.8886	34771.034637253106
	2.89165	34786.50483320391
	2.8947000000000003	34801.9390222543
	2.89775	34817.33652264434
	2.9008000000000003	34832.696652493105
	2.9038500000000003	34848.01873322307
	2.9069000000000003	34863.30209407873
	2.9099500000000003	34878.546078079315
	2.9130000000000003	34893.7500498814
	2.9160500000000003	34908.91340567243
	2.9191000000000003	34924.03558570281
	2.9221500000000002	34939.11608995186
	2.9252000000000002	34954.154497292206
	2.9282500000000002	34969.150488429215
	2.9313000000000002	34984.10387266628
	2.9343500000000002	34999.01461816779
	2.9374000000000002	35013.88288484571
	2.94045	35028.70905827685
	2.9435000000000002	35043.49378216881
	2.9465500000000002	35058.23798583047
	2.9496	35072.94290217843
	2.95265	35087.61007229056
	2.9557	35102.24133247248
	2.95875	35116.838780991246
	2.9618	35131.404723942665
	2.96485	35145.94160264281
	2.9679	35160.45190802043
	2.97095	35174.93809003835
	2.974	35189.40247129841
	2.97705	35203.84717360156
	2.9801	35218.27406369714
	2.98315	35232.68472196461
	2.9862	35247.080433915544
	2.98925	35261.46219961637
	2.9923	35275.830756898584
	2.99535	35290.18661323473
	2.9984	35304.530081419856
	3.0014499999999997	35318.86131514304
	3.0045	35333.18034169988
	3.00755	35347.48709023122
	3.0105999999999997	35361.78141481172
	3.01365	35376.06311242356
	3.0166999999999997	35390.33193634018
	3.0197499999999997	35404.58760507295
	3.0228	35418.829808102026
	3.0258499999999997	35433.0582091473
	3.0288999999999997	35447.27244752627
	3.03195	35461.4721381618
	3.0349999999999997	35475.65687072073
	3.03805	35489.82620826954
	3.0411	35503.97968576307
	3.0441499999999997	35518.11680860474
	3.0472	35532.237051466785
	3.0502499999999997	35546.33985753614
	3.0533	35560.42463817838
	3.05635	35574.49077311929
	3.0593999999999997	35588.53761125022
	3.06245	35602.564472002676
	3.0655	35616.57064727676
	3.0685499999999997	35630.555403888386
	3.0716	35644.517986494
	3.0746499999999997	35658.45762093672
	3.0776999999999997	35672.37351795127
	3.08075	35686.264877156085
	3.0837999999999997	35700.13089127179
	3.08685	35713.970750481625
	3.0899	35727.783646844306
	3.09295	35741.568778727815
	3.096	35755.32535518082
	3.09905	35769.05260017759
	3.1021	35782.74975668407
	3.10515	35796.41609049037
	3.1082	35810.050893771484
	3.11125	35823.6534883358
	3.1143	35837.22322853628
	3.11735	35850.759503820445
	3.1204	35864.26174090247
	3.12345	35877.72940554232
	3.1264999999999996	35891.162003939564
	3.12955	35904.559083739594
	3.1326	35917.9202346585
	3.13565	35931.2450887394
	3.1387	35944.533320255345
	3.14175	35957.784645277534
	3.1448	35970.99882093328
	3.14785	35984.17564437843
	3.1509	35997.31495151243
	3.15395	36010.41661546037
	3.157	36023.48054485873
	3.16005	36036.50668197357
	3.1631	36049.495000683826
	3.16615	36062.44550435935
	3.1692	36075.358223664975
	3.17225	36088.23321432176
	3.1753	36101.070554851285
	3.17835	36113.87034433145
	3.1814	36126.632700187234
	3.18445	36139.35775603649
	3.1875	36152.04565961388
	3.19055	36164.69657078552
	3.1936	36177.31065967272
	3.19665	36189.88810488961
	3.1997	36202.42909190766
	3.20275	36214.93381155009
	3.2058	36227.40245861881
	3.20885	36239.83523065543
	3.2119	36252.23232683428
	3.21495	36264.59394698425
	3.218	36276.92029073714
	3.22105	36289.21155679364
	3.2241	36301.46794230444
	3.22715	36313.68964235485
	3.2302	36325.87684955386
	3.23325	36338.02975371199
	3.2363	36350.14854160764
	3.23935	36362.233396833
	3.2424	36374.28449971467
	3.24545	36386.30202730339
	3.2485000000000004	36398.28615342827
	3.25155	36410.23704881248
	3.2546	36422.15488124586
	3.25765	36434.03981581138
	3.2607	36445.892015163256
	3.26375	36457.711639854664
	3.2668	36469.49884871373
	3.26985	36481.253799264305
	3.2729	36492.976648194046
	3.2759500000000004	36504.66755186778
	3.279	36516.326666879526
	3.2820500000000004	36527.95415064877
	3.2851	36539.550162056265
	3.28815	36551.11486212243
	3.2912000000000003	36562.64841472422
	3.29425	36574.150987359775
	3.2973000000000003	36585.622751947885
	3.3003500000000003	36597.063885662814
	3.3034	36608.4745718147
	3.3064500000000003	36619.85500076888
	3.3095	36631.205370911906
	3.31255	36642.52588967616
	3.3156000000000003	36653.81677459324
	3.31865	36665.078254391374
	3.3217	36676.31057014515
	3.3247500000000003	36687.513976476905
	3.3278	36698.68874282942
	3.3308500000000003	36709.83515480135
	3.3339000000000003	36720.95351547898
	3.33695	36732.044146832064
	3.3400000000000003	36743.10739114525
	3.34305	36754.143612519045
	3.3461000000000003	36765.153198426
	3.3491500000000003	36776.136561128355
	3.3522	36787.09413908197
	3.3552500000000003	36798.02639825604
	3.3583000000000003	36808.93383345408
	3.36135	36819.816969396896
	3.3644000000000003	36830.67636125371
	3.36745	36841.51259480462
	3.3705	36852.32628607223
	3.3735500000000003	36863.11808056487
	3.3766	36873.88865083055
	3.37965	36884.63869259443
	3.3827	36895.36891922917
	3.38575	36906.08005487524
	3.3888	36916.77282389651
	3.39185	36927.44793621891
	3.3949	36938.10606876782
	3.39795	36948.74784355055
	3.401	36959.37379797474
	3.40405	36969.984346813006
	3.4071	36980.579737526394
	3.41015	36991.16000032593
	3.4132	37001.72488466736
	3.41625	37012.273787358456
	3.4193	37022.80567835549
	3.42235	37033.3190241523
	3.4254	37043.811706059794
	3.4284499999999998	37054.28095373798
	3.4314999999999998	37064.72330108313
	3.43455	37075.13456531724
	3.4375999999999998	37085.50987563114
	3.4406499999999998	37095.843754711044
	3.4436999999999998	37106.13025133358
	3.4467499999999998	37116.36314915931
	3.4497999999999998	37126.536212675965
	3.4528499999999998	37136.64344524805
	3.4558999999999997	37146.6793908386
	3.4589499999999997	37156.6393728618
	3.462	37166.51966142705
	3.4650499999999997	37176.31762107186
	3.4681	37186.03172125582
	3.4711499999999997	37195.661479258575
	3.4741999999999997	37205.207373596735
	3.47725	37214.670672994995
	3.4802999999999997	37224.0532734354
	3.48335	37233.35752780945
	3.4864	37242.58608770348
	3.4894499999999997	37251.74177160442
	3.4925	37260.82745046468
	3.4955499999999997	37269.84597767455
	3.4985999999999997	37278.80011700154
	3.50165	37287.69251412102
	3.5046999999999997	37296.52567340833
	3.5077499999999997	37305.30194065922
	3.5108	37314.02351633007
	3.5138499999999997	37322.69244645836
	3.5169	37331.31064422647
	3.51995	37339.879896123246
	3.5229999999999997	37348.40187623116
	3.52605	37356.87816421624
	3.5290999999999997	37365.31025237438
	3.53215	37373.69956697304
	3.5352	37382.047472650615
	3.5382499999999997	37390.355290971806
	3.5413	37398.62430497444
	3.54435	37406.85577297306
	3.5473999999999997	37415.05093341814
	3.55045	37423.21101447167
	3.5534999999999997	37431.33723835184
	3.5565499999999997	37439.430827756245
	3.5596	37447.49300894604
	3.5626499999999997	37455.525015876505
	3.5657	37463.52809158581
	3.56875	37471.503490567884
	3.5717999999999996	37479.45247830652
	3.57485	37487.376332160595
	3.5779	37495.276339108554
	3.5809500000000005	37503.15379520092
	3.584	37511.01000182114
	3.58705	37518.84626355155
	3.5901	37526.66388347878
	3.59315	37534.46415927939
	3.5962	37542.24837807755
	3.59925	37550.01781085498
	3.6023	37557.77370705136
	3.6053499999999996	37565.51728793586
	3.6084	37573.24974072495
	3.61145	37580.97221192025
	3.6145	37588.68580081534
	3.61755	37596.391553403555
	3.6206	37604.09045592971
	3.62365	37611.78342920886
	3.6267	37619.47132323635
	3.6297500000000005	37627.15491207899
	3.6328	37634.83488969047
	3.63585	37642.51186622635
	3.6389	37650.18636499898
	3.64195	37657.858820426125
	3.645	37665.5295767042
	3.64805	37673.19888722656
	3.6511	37680.86691496841
	3.65415	37688.533733708515
	3.6572	37696.19932992523
	3.66025	37703.863605515464
	3.6633000000000004	37711.526381247066
	3.66635	37719.187400797295
	3.6694	37726.84633531187
	3.6724500000000004	37734.502788471684
	3.6755	37742.1563019494
	3.6785500000000004	37749.80636114269
	3.6816000000000004	37757.45240108653
	3.68465	37765.09381250306
	3.6877000000000004	37772.72994788506
	3.69075	37780.36012754085
	3.6938	37787.98364551072
	3.6968500000000004	37795.599775308176
	3.6999	37803.20777543605
	3.70295	37810.80689462822
	3.7060000000000004	37818.39637677793
	3.70905	37825.97546552702
	3.7121000000000004	37833.543408492056
	3.71515	37841.09946111655
	3.7182	37848.6428901463
	3.7212500000000004	37856.1729767271
	3.7243	37863.68901912791
	3.7273500000000004	37871.19033510272
	3.7304000000000004	37878.67626390322
	3.73345	37886.14616795997
	3.7365000000000004	37893.59943425007
	3.7395500000000004	37901.035475375815
	3.7426	37908.45373036973
	3.7456500000000004	37915.85366525688
	3.7487	37923.23477338783
	3.75175	37930.596575572185
	3.7548000000000004	37937.93862002988
	3.75785	37945.260482181264
	3.7609	37952.56176429889
	3.76395	37959.84209503515
	3.767	37967.10112884617
	3.77005	37974.33854532831
	3.7731	37981.5540484791
	3.77615	37988.747365901116
	3.7792	37995.91824795501
	3.78225	38003.0664668787
	3.7853	38010.191815879196
	3.78835	38017.29410820731
	3.7913999999999994	38024.37317622347
	3.79445	38031.42887046053
	3.7975	38038.46105869217
	3.80055	38045.469625009246
	3.8036	38052.4544689116
	3.80665	38059.415504417026
	3.8097	38066.35265919324
	3.81275	38073.26587371465
	3.8158000000000003	38080.15510044783
	3.81885	38087.02030306495
	3.8219	38093.86145568798
	3.82495	38100.67854216259
	3.828	38107.47155536802
	3.83105	38114.24049656309
	3.8341	38120.9853747628
	3.83715	38127.706206145434
	3.8402	38134.40301349163
	3.84325	38141.07582566556
	3.8463	38147.724677125254
	3.8493500000000003	38154.34960745388
	3.8524	38160.95066092656
	3.85545	38167.527886115495
	3.8585000000000003	38174.0813355157
	3.86155	38180.611065182675
	3.8646000000000003	38187.117134422064
	3.8676500000000003	38193.59960549281
	3.8707	38200.05854331324
	3.8737500000000002	38206.49401522122
	3.8768	38212.90609073749
	3.87985	38219.2948413342
	3.8829000000000002	38225.6603402535
	3.88595	38232.00266231489
	3.889	38238.3218837426
	3.8920500000000002	38244.61808202786
	3.8951	38250.89133576702
	3.8981500000000002	38257.141724551
	3.9012	38263.3693288378
	3.9042499999999998	38269.57422984756
	3.9073	38275.7565094704
	3.9103499999999998	38281.916250168026
	3.9134	38288.05353490852
	3.91645	38294.16844707718
	3.9194999999999998	38300.261070429995
	3.92255	38306.331489017495
	3.9256	38312.37978715012
	3.9286499999999998	38318.40604933578
	3.9317	38324.41036025424
	3.9347499999999997	38330.392804707946
	3.9377999999999997	38336.3534676009
	3.94085	38342.2924339053
	3.9438999999999997	38348.209788641194
	3.94695	38354.105616858455
	3.95	38359.980003614495
	3.9530499999999997	38365.83303397126
	3.9561	38371.66479297325
	3.9591499999999997	38377.47536564881
	3.9622	38383.26483700067
	3.9652499999999997	38389.033291999905
	3.9683	38394.78081558862
	3.9713499999999997	38400.50749267413
	3.9744	38406.21340812955
	3.9774499999999993	38411.89864679832
	3.9805	38417.563293489446
	3.9835499999999997	38423.20743297884
	3.9865999999999997	38428.831150015416
	3.9896499999999997	38434.43452931423
	3.9927	38440.01765555534
	3.9957499999999997	38445.58061338563
	3.9988	38451.1234874155
	4.00185	38456.64636220472
	4.0049	38462.14932226002
	4.007949999999999	38467.63245202808
	4.011	38473.09583588057
	4.01405	38478.53955809373
	4.0171	38483.96370283593
	4.02015	38489.368354148515
	4.0232	38494.753595923925
	4.026249999999999	38500.119511877296
	4.0293	38505.46618551763
	4.032349999999999	38510.793700120994
	4.0354	38516.1021387016
	4.03845	38521.39158397768
	4.0415	38526.662118338114
	4.04455	38531.913823805946
	4.0476	38537.14678200266
	4.05065	38542.361074116336
	4.0537	38547.55678086638
	4.056749999999999	38552.733982470425
	4.0598	38557.89275861235
	4.06285	38563.03318841033
	4.0659	38568.15535038971
	4.06895	38573.259322456164
	4.072	38578.3451818715
	4.075049999999999	38583.41300523324
	4.0781	38588.46286845658
	4.08115	38593.49484675905
	4.0842	38598.509014648385
	4.08725	38603.5054459149
	4.0903	38608.484213623575
	4.09335	38613.4453901125
	4.0964	38618.38904699171
	4.09945	38623.31525514615
	4.1025	38628.22408474017
	4.10555	38633.11560522457
	4.1086	38637.989885346666
	4.11165	38642.846993159306
	4.1147	38647.686996035765
	4.11775	38652.50996068164
	4.1208	38657.31595315132
	4.12385	38662.10503886291
	4.1269	38666.87728261599
	4.12995	38671.632748607764
	4.133	38676.371500452144
	4.13605	38681.0936011955
	4.1391	38685.7991133363
	4.14215	38690.48809884197
	4.1452	38695.160619166505
	4.14825	38699.81673526772
	4.1513	38704.45650762497
	4.15435	38709.07999625471
	4.157400000000001	38713.6872607281
	4.16045	38718.27836018396
	4.1635	38722.85335334547
	4.16655	38727.4122985329
	4.1696	38731.955253678614
	4.17265	38736.48227634125
	4.1757	38740.99342371754
	4.17875	38745.48875265215
	4.1818	38749.96831964937
	4.18485	38754.43218088467
	4.1879	38758.88039221795
	4.19095	38763.31300919944
	4.194	38767.7300870781
	4.19705	38772.13168080916
	4.2001	38776.5178450689
	4.20315	38780.88863425818
	4.206200000000001	38785.24410250667
	4.20925	38789.584303679716
	4.2123	38793.9092913937
	4.21535	38798.21911901398
	4.2184	38802.513839658466
	4.22145	38806.79350620743
	4.224500000000001	38811.058171314246
	4.22755	38815.30788739743
	4.2306	38819.542706649285
	4.23365	38823.76268105132
	4.2367	38827.96786236429
	4.23975	38832.15830213205
	4.2428	38836.33405170114
	4.24585	38840.49516220744
	4.248900000000001	38844.64168458077
	4.25195	38848.773669565024
	4.255000000000001	38852.89116769838
	4.25805	38856.994229328404
	4.2611	38861.082904623014
	4.26415	38865.157243547575
	4.2672	38869.217295897004
	4.27025	38873.26311128156
	4.273300000000001	38877.29473912307
	4.27635	38881.3122286864
	4.2794	38885.315629038276
	4.28245	38889.304989095544
	4.2855	38893.280357592375
	4.28855	38897.241783096295
	4.291600000000001	38901.189314022115
	4.29465	38905.12299859769
	4.297700000000001	38909.042884923816
	4.30075	38912.94902090329
	4.303800000000001	38916.84145432429
	4.30685	38920.7202327803
	4.3099	38924.585403750876
	4.31295	38928.43701453159
	4.316000000000001	38932.2751123015
	4.31905	38936.09974406614
	4.322100000000001	38939.91095671547
	4.32515	38943.70879697207
	4.3282	38947.49331144933
	4.33125	38951.26454659195
	4.3343	38955.02254875223
	4.33735	38958.76736410165
	4.3404	38962.49903874756
	4.343450000000001	38966.21761859342
	4.3465	38969.923149516246
	4.34955	38973.6156771653
	4.3526	38977.29524718975
	4.35565	38980.961905015094
	4.3587	38984.6156960505
	4.36175	38988.25666554406
	4.3648	38991.88485864248
	4.36785	38995.500320462204
	4.3709	38999.103095889775
	4.37395	39002.6932299043
	4.377	39006.2707672232
	4.38005	39009.83575259932
	4.3831	39013.388230710516
	4.38615	39016.92824602579
	4.3892	39020.45584319164
	4.392250000000001	39023.971066561775
	4.395299999999999	39027.4739605502
	4.39835	39030.96456962178
	4.4014	39034.44293792317
	4.40445	39037.90910989151
	4.4075	39041.363129822515
	4.410550000000001	39044.8050417948
	4.4136	39048.23489030207
	4.41665	39051.65271956405
	4.4197	39055.0585736949
	4.422750000000001	39058.452497315724
	4.4258	39061.83453471645
	4.42885	39065.20473010976
	4.4319	39068.56312837076
	4.43495	39071.909774063344
	4.438	39075.24471155173
	4.441050000000001	39078.56798609971
	4.444100000000001	39081.879642825756
	4.44715	39085.17972641451
	4.4502	39088.46828251388
	4.453250000000001	39091.745357160806
	4.4563	39095.0109958419
	4.459350000000001	39098.265244381415
	4.462400000000001	39101.508150029615
	4.46545	39104.739759784534
	4.4685	39107.96012010432
	4.471550000000001	39111.16927888649
	4.4746	39114.36728530447
	4.477650000000001	39117.55418810139
	4.4807	39120.730035545115
	4.48375	39123.89487822977
	4.4868	39127.04876830415
	4.489850000000001	39130.19175755553
	4.4929	39133.323897156646
	4.49595	39136.4452408339
	4.499	39139.555845437724
	4.50205	39142.65576787712
	4.5051	39145.74506452296
	4.5081500000000005	39148.82379233491
	4.5112000000000005	39151.89201435008
	4.51425	39154.94979575016
	4.5173	39157.99720191991
	4.5203500000000005	39161.034297743165
	4.5234	39164.0611497348
	4.5264500000000005	39167.077833900665
	4.5295000000000005	39170.0844297697
	4.53255	39173.08101800715
	4.5356	39176.067679484884
	4.5386500000000005	39179.044494663845
	4.5417000000000005	39182.01155449976
	4.5447500000000005	39184.96896219113
	4.5478	39187.916824540924
	4.5508500000000005	39190.85525062401
	4.5539	39193.78435024566
	4.5569500000000005	39196.70423197678
	4.5600000000000005	39199.61501416406
	4.56305	39202.516838858195
	4.5661	39205.40985493979
	4.5691500000000005	39208.29421406622
	4.5722	39211.17006780924
	4.5752500000000005	39214.03756406471
	4.5783000000000005	39216.8968429608
	4.58135	39219.748038162244
	4.5844	39222.59130522806
	4.5874500000000005	39225.42680018047
	4.5905	39228.25465732293
	4.5935500000000005	39231.0749781691
	4.5966000000000005	39233.887819630356
	4.59965	39236.69318273045
	4.6027	39239.4910035232
	4.6057500000000005	39242.28114781026
	4.6088000000000005	39245.06341043059
	4.6118500000000004	39247.83750903561
	4.6149	39250.603051073274
	4.61795	39253.359525828964
	4.6209999999999996	39256.106319407656
	4.62405	39258.842743599365
	4.6271	39261.568075826624
	4.6301499999999995	39264.28160412624
	4.6331999999999995	39266.98267006365
	4.63625	39269.67070371681
	4.6393	39272.34524766104
	4.64235	39275.00596980316
	4.6454	39277.65266673385
	4.64845	39280.2852596972
	4.6514999999999995	39282.903784896924
	4.65455	39285.508379391926
	4.6576	39288.09926375938
	4.66065	39290.67672292333
	4.6637	39293.24108742071
	4.66675	39295.79271493122
	4.6697999999999995	39298.3319728642
	4.67285	39300.859225426684
	4.6759	39303.374824528226
	4.67895	39305.87910381311
	4.6819999999999995	39308.37237513873
	4.68505	39310.8549268782
	4.6880999999999995	39313.32702353469
	4.69115	39315.788906262336
	4.6942	39318.2407939758
	4.6972499999999995	39320.68288481952
	4.7002999999999995	39323.11535782062
	4.70335	39325.53837461088
	4.7064	39327.95208113067
	4.70945	39330.35660926262
	4.7125	39332.75207836427
	4.71555	39335.13859667908
	4.7185999999999995	39337.51626261991
	4.7216499999999995	39339.8851659269
	4.7247	39342.24538870038
	4.72775	39344.59700632855
	4.7308	39346.94008846462
	4.7338499999999994	39349.274699751346
	4.7369	39351.600900273894
	4.739949999999999	39353.918746090814
	4.743	39356.228289711835
	4.74605	39358.52958051649
	4.749099999999999	39360.82266512084
	4.752149999999999	39363.10758770162
	4.7552	39365.38439027984
	4.758249999999999	39367.6531129699
	4.7613	39369.91379419901
	4.76435	39372.16647089944
	4.767399999999999	39374.411178677045
	4.770449999999999	39376.647951961146
	4.7735	39378.87682413452
	4.776549999999999	39381.09782764772
	4.7796	39383.31099412144
	4.78265	39385.51635447003
	4.785699999999999	39387.713939389796
	4.788749999999999	39389.90377919849
	4.7918	39392.08590354512
	4.79485	39394.260341476365
	4.7979	39396.42712150216
	4.800949999999999	39398.58627165422
	4.804	39400.737819536625
	4.807049999999999	39402.88179237015
	4.8101	39405.01821703341
	4.81315	39407.147120095055
	4.816199999999999	39409.268527938075
	4.819249999999999	39411.38246718507
	4.8223	39413.488964287826
	4.82535	39415.588045353004
	4.8284	39417.679736182676
	4.83145	39419.764062306924
	4.8345	39421.841049015646
	4.837549999999999	39423.910721381915
	4.8406	39425.973104289566
	4.84365	39428.028222701796
	4.8467	39430.07610178531
	4.84975	39432.11676647792
	4.8528	39434.15024147111
	4.855849999999999	39436.1765512399
	4.8589	39438.19572006717
	4.86195	39440.207772064074
	4.865	39442.21273127173
[truncated: 2,951,457 more chars]
