# Supplementary material for: Exact Rovibronic Equivalence of the Adiabatic and Diabatic Representations of N‐Coupled State Diatomic Systems
Source: J Comput Chem. 2025 Jul 22;46(20):e70181. doi: 10.1002/jcc.70181 (PMC12281130; doi:10.1002/jcc.70181)
Supplement: Supplementary file 1 — Data S1: Supporting Information. [file JCC-46-0-s001.zip › supplementary_material/CH_adiabatic_Fully-Coupled.inp]

atoms C H

nstates 4

jrot 0.5

grid
  npoints 2001
  range   0.5 7.0
  type 0
end

memory, 30 gb

(PRINT_PECS_AND_COUPLINGS_TO_FILE)

CONTRACTION
 vib
 vmax 1250
END

DIAGONALIZER
SYEVR
nroots 100
end

Checkpoint
 density save
 eigenvectors save
 Filename CH_adiabatic_approx-0
End

symmetry Cs(M)

poten 1
name "1^2Sigma"
symmetry +
lambda 0
mult 2
type  grid
values
	 0.5000000000000000 	 229361.3947820420435164 
	 0.5032500000000000 	 226239.2904672020813450 
	 0.5065000000000000 	 223150.8907685990561731 
	 0.5097500000000000 	 220096.0096373464330100 
	 0.5130000000000000 	 217074.4610245580552146 
	 0.5162500000000000 	 214086.0588813471258618 
	 0.5195000000000000 	 211130.6171588270226493 
	 0.5227500000000000 	 208207.9498081110650674 
	 0.5260000000000000 	 205317.8707803132710978 
	 0.5292500000000000 	 202460.1940265467565041 
	 0.5325000000000000 	 199634.7334979249280877 
	 0.5357500000000001 	 196841.3031455612217542 
	 0.5390000000000000 	 194079.7169205692771357 
	 0.5422500000000000 	 191349.7887740626756568 
	 0.5455000000000000 	 188651.3326571545912884 
	 0.5487500000000001 	 185984.1625209584599361 
	 0.5520000000000000 	 183348.0923165880376473 
	 0.5552500000000000 	 180742.9359951567021199 
	 0.5585000000000000 	 178168.5075077777437400 
	 0.5617500000000000 	 175624.6208055647439323 
	 0.5649999999999999 	 173111.0898396311677061 
	 0.5682500000000000 	 170627.7285610903345514 
	 0.5715000000000000 	 168174.3509210560878273 
	 0.5747500000000000 	 165750.7708706416015048 
	 0.5780000000000000 	 163356.8023609603405930 
	 0.5812500000000000 	 160992.2593431257409975 
	 0.5845000000000000 	 158656.9557682514714543 
	 0.5877500000000000 	 156350.7055874509387650 
	 0.5910000000000000 	 154073.3227518375497311 
	 0.5942500000000001 	 151824.6212125245365314 
	 0.5975000000000000 	 149604.4149206257425249 
	 0.6007500000000000 	 147412.5178272544872016 
	 0.6040000000000000 	 145248.7438835242355708 
	 0.6072500000000001 	 143112.9070405483362265 
	 0.6105000000000000 	 141004.8212494404579047 
	 0.6137500000000000 	 138924.3004613140074071 
	 0.6170000000000000 	 136871.1586272824206389 
	 0.6202500000000000 	 134845.2096984591335058 
	 0.6234999999999999 	 132846.2676259576401208 
	 0.6267500000000000 	 130874.1463608913181815 
	 0.6300000000000000 	 128928.6598543738073204 
	 0.6332500000000001 	 127009.6220575183542678 
	 0.6365000000000001 	 125116.8469214386714157 
	 0.6397500000000000 	 123250.1483972481219098 
	 0.6430000000000000 	 121409.3404360600834480 
	 0.6462500000000000 	 119594.2369889881665586 
	 0.6495000000000000 	 117804.6520071457198355 
	 0.6527500000000001 	 116040.3994416461500805 
	 0.6560000000000000 	 114301.2932436031405814 
	 0.6592500000000000 	 112587.1473641300690360 
	 0.6625000000000000 	 110897.7757543402694864 
	 0.6657500000000001 	 109232.9923653472505976 
	 0.6690000000000000 	 107592.6111482646956574 
	 0.6722500000000000 	 105976.4460542057931889 
	 0.6755000000000000 	 104384.3110342841537204 
	 0.6787500000000000 	 102816.0200396132131573 
	 0.6819999999999999 	 101271.3870213064365089 
	 0.6852500000000000 	 99750.2259304772596806 
	 0.6885000000000000 	 98252.3507182392058894 
	 0.6917500000000000 	 96777.5753357057401445 
	 0.6950000000000000 	 95325.7137339902110398 
	 0.6982500000000000 	 93896.5798642061272403 
	 0.7015000000000000 	 92489.9876774670992745 
	 0.7047500000000000 	 91105.7511248864902882 
	 0.7080000000000000 	 89743.6841575777507387 
	 0.7112500000000000 	 88403.6007266542292200 
	 0.7145000000000000 	 87085.3147832296672277 
	 0.7177500000000000 	 85788.6402784173551481 
	 0.7210000000000000 	 84513.3911633307725424 
	 0.7242500000000001 	 83259.3813890832680045 
	 0.7275000000000000 	 82026.4249067885684781 
	 0.7307500000000000 	 80814.3356675600225572 
	 0.7340000000000000 	 79622.9276225110661471 
	 0.7372500000000000 	 78452.0147227551351534 
	 0.7404999999999999 	 77301.4109194057818968 
	 0.7437500000000000 	 76170.9301635763258673 
	 0.7470000000000000 	 75060.3864063803921454 
	 0.7502500000000001 	 73969.5935989313584287 
	 0.7535000000000001 	 72898.3656923427479342 
	 0.7567500000000000 	 71846.5166377280256711 
	 0.7600000000000000 	 70813.8603862005402334 
	 0.7632500000000000 	 69800.2108888739167014 
	 0.7665000000000000 	 68805.3820968615473248 
	 0.7697500000000000 	 67829.1879612767952494 
	 0.7730000000000000 	 66871.4424332332855556 
	 0.7762500000000001 	 65931.9594638444250450 
	 0.7795000000000000 	 65010.5530042236932786 
	 0.7827500000000001 	 64107.0370054844679544 
	 0.7860000000000000 	 63221.2254187403814285 
	 0.7892500000000000 	 62352.9321951047459152 
	 0.7925000000000000 	 61501.9712856910846313 
	 0.7957500000000000 	 60668.1566416128553101 
	 0.7989999999999999 	 59851.3022139835593407 
	 0.8022500000000000 	 59051.2219539165671449 
	 0.8055000000000000 	 58267.7298125254455954 
	 0.8087500000000001 	 57500.6397409235796658 
	 0.8120000000000001 	 56749.7656902245362289 
	 0.8152500000000000 	 56014.9216115416929824 
	 0.8185000000000000 	 55295.9214559885731433 
	 0.8217500000000000 	 54592.5791746785835130 
	 0.8250000000000000 	 53904.7087187252109288 
	 0.8282500000000000 	 53232.1240392418912961 
	 0.8314999999999999 	 52574.6390873421914876 
	 0.8347500000000000 	 51932.0678141394237173 
	 0.8380000000000000 	 51304.2241707472130656 
	 0.8412500000000001 	 50690.9221082789008506 
	 0.8445000000000000 	 50091.9755778480030131 
	 0.8477500000000000 	 49507.1985305680282181 
	 0.8510000000000000 	 48936.4049175523832673 
	 0.8542500000000000 	 48379.4086899145258940 
	 0.8574999999999999 	 47836.0237987679356593 
	 0.8607500000000000 	 47306.0641952260339167 
	 0.8640000000000000 	 46789.3438304024020908 
	 0.8672500000000001 	 46285.6766554103887756 
	 0.8705000000000001 	 45794.8766213635899476 
	 0.8737500000000000 	 45316.7576793753469246 
	 0.8770000000000000 	 44851.1337805591319920 
	 0.8802500000000000 	 44397.8188760284683667 
	 0.8835000000000000 	 43956.6269168968137819 
	 0.8867499999999999 	 43527.3718542775823153 
	 0.8899999999999999 	 43109.8676392843190115 
	 0.8932500000000000 	 42703.9282230303797405 
	 0.8965000000000001 	 42309.3675566293022712 
	 0.8997500000000000 	 41925.9995911945661646 
	 0.9030000000000000 	 41553.6382778396291542 
	 0.9062500000000000 	 41192.0975676779344212 
	 0.9095000000000000 	 40841.1914118229105952 
	 0.9127500000000000 	 40500.7337613880954450 
	 0.9159999999999999 	 40170.5385674869321520 
	 0.9192500000000000 	 39850.4197812328493455 
	 0.9225000000000001 	 39540.1913537393265869 
	 0.9257500000000001 	 39239.6672361198870931 
	 0.9290000000000000 	 38948.6613794879303896 
	 0.9322500000000000 	 38666.9877349569214857 
	 0.9355000000000000 	 38394.4602536403690465 
	 0.9387500000000000 	 38130.8928866517089773 
	 0.9419999999999999 	 37876.0995851044062874 
	 0.9452500000000000 	 37629.8943001119187102 
	 0.9485000000000001 	 37392.0909827877330827 
	 0.9517500000000001 	 37162.5035842453216901 
	 0.9550000000000001 	 36940.9460555981058860 
	 0.9582499999999999 	 36727.2323479595870594 
	 0.9615000000000000 	 36521.1764124432447716 
	 0.9647500000000000 	 36322.5922001624858240 
	 0.9680000000000000 	 36131.2936622308334336 
	 0.9712499999999999 	 35947.0947497617089539 
	 0.9745000000000000 	 35769.8094138686064980 
	 0.9777499999999999 	 35599.2516056649910752 
	 0.9810000000000001 	 35435.2352762642840389 
	 0.9842500000000000 	 35277.5743767800231581 
	 0.9875000000000000 	 35126.0828583256079582 
	 0.9907500000000000 	 34980.5746720145471045 
	 0.9940000000000000 	 34840.8637689602983301 
	 0.9972500000000000 	 34706.7641002762975404 
	 1.0005000000000002 	 34578.0896170760242967 
	 1.0037499999999999 	 34454.6542704729799880 
	 1.0070000000000001 	 34336.2720115805714158 
	 1.0102500000000001 	 34222.7567915122926934 
	 1.0135000000000001 	 34113.9225613816161058 
	 1.0167500000000000 	 34009.5832723019993864 
	 1.0200000000000000 	 33909.5528753869002685 
	 1.0232500000000000 	 33813.6823621103176265 
	 1.0265000000000000 	 33721.9708853884148994 
	 1.0297499999999999 	 33634.4546384978311835 
	 1.0330000000000001 	 33551.1456189400923904 
	 1.0362499999999999 	 33471.9338231813962921 
	 1.0395000000000001 	 33396.6708817018807167 
	 1.0427500000000001 	 33325.2178822979767574 
	 1.0460000000000000 	 33257.4963982711706194 
	 1.0492500000000000 	 33193.4517915162286954 
	 1.0525000000000002 	 33133.0278431758197257 
	 1.0557500000000000 	 33076.1549594629832427 
	 1.0589999999999999 	 33022.7570155242647161 
	 1.0622499999999999 	 32972.7583793284575222 
	 1.0655000000000001 	 32926.0891148525042809 
	 1.0687499999999999 	 32882.6827167911833385 
	 1.0720000000000001 	 32842.4727939562289976 
	 1.0752500000000000 	 32805.3938986177527113 
	 1.0785000000000000 	 32771.3812804699482513 
	 1.0817500000000000 	 32740.3702957063578651 
	 1.0850000000000000 	 32712.2980425317109621 
	 1.0882499999999999 	 32687.1031947930750903 
	 1.0914999999999999 	 32664.7245451897506427 
	 1.0947499999999999 	 32645.1026094785956957 
	 1.0980000000000001 	 32628.1798084081929119 
	 1.1012499999999998 	 32613.8986786987734376 
	 1.1045000000000000 	 32602.2024987727381813 
	 1.1077500000000000 	 32593.0355504092476622 
	 1.1110000000000000 	 32586.3422061243727512 
	 1.1142500000000000 	 32582.0682585068752815 
	 1.1175000000000002 	 32580.1618578871166392 
	 1.1207499999999999 	 32580.5713810330744309 
	 1.1240000000000001 	 32583.2458164421041147 
	 1.1272500000000001 	 32588.1354053680443030 
	 1.1305000000000001 	 32595.1905440814298345 
	 1.1337500000000000 	 32604.3623075461509870 
	 1.1370000000000000 	 32615.6034963899146533 
	 1.1402500000000000 	 32628.8671816294554446 
	 1.1435000000000000 	 32644.1069012739171740 
	 1.1467499999999999 	 32661.2776783339395479 
	 1.1500000000000001 	 32680.3348303322673019 
	 1.1532499999999999 	 32701.2340287472507043 
	 1.1565000000000001 	 32723.9323608802151284 
	 1.1597500000000001 	 32748.3872679881460499 
	 1.1630000000000000 	 32774.5564628520369297 
	 1.1662499999999998 	 32802.3990273431918467 
	 1.1695000000000000 	 32831.8744738744353526 
	 1.1727500000000000 	 32862.9424962434204645 
	 1.1759999999999999 	 32895.5639456002390943 
	 1.1792499999999999 	 32929.7001282747951336 
	 1.1825000000000001 	 32965.3124864558631089 
	 1.1857499999999999 	 33002.3635629952623276 
	 1.1890000000000001 	 33040.8164382058675983 
	 1.1922500000000000 	 33080.6342847628475283 
	 1.1955000000000000 	 33121.7812163708440494 
	 1.1987500000000000 	 33164.2219135185805499 
	 1.2020000000000000 	 33207.9211247729399474 
	 1.2052499999999999 	 33252.8444480459147599 
	 1.2084999999999999 	 33298.9581091029758682 
	 1.2117499999999999 	 33346.2283847375947516 
	 1.2150000000000001 	 33394.6222533629188547 
	 1.2182499999999998 	 33444.1073280044438434 
	 1.2215000000000000 	 33494.6512670189913479 
	 1.2247500000000000 	 33546.2223523061256856 
	 1.2280000000000000 	 33598.7895551467445330 
	 1.2312500000000000 	 33652.3218943911851966 
	 1.2345000000000002 	 33706.7888962335200631 
	 1.2377499999999999 	 33762.1607731901385705 
	 1.2410000000000001 	 33818.4077924724770128 
	 1.2442500000000001 	 33875.5006562739290530 
	 1.2475000000000001 	 33933.4107889868391794 
	 1.2507500000000000 	 33992.1096854687421001 
	 1.2540000000000000 	 34051.5691911914836965 
	 1.2572500000000000 	 34111.7618696476129116 
	 1.2605000000000000 	 34172.6603729255366488 
	 1.2637499999999999 	 34234.2376366584358038 
	 1.2669999999999999 	 34296.4673174279596424 
	 1.2702499999999999 	 34359.3231847918432322 
	 1.2734999999999999 	 34422.7792385715220007 
	 1.2767500000000001 	 34486.8102108102975762 
	 1.2800000000000000 	 34551.3909787688244251 
	 1.2832499999999998 	 34616.4965713036217494 
	 1.2865000000000000 	 34682.1026236547913868 
	 1.2897500000000002 	 34748.1849226581543917 
	 1.2929999999999999 	 34814.7194468883099034 
	 1.2962499999999999 	 34881.6831417131470516 
	 1.2995000000000001 	 34949.0532565306639299 
	 1.3027500000000001 	 35016.8070418712522951 
	 1.3060000000000000 	 35084.9217547887237743 
	 1.3092500000000000 	 35153.3746549024945125 
	 1.3125000000000000 	 35222.1431381707370747 
	 1.3157500000000000 	 35291.2057139802491292 
	 1.3190000000000000 	 35360.5414354124295642 
	 1.3222499999999999 	 35430.1293813788142870 
	 1.3254999999999999 	 35499.9488657118054107 
	 1.3287500000000001 	 35569.9793437372863991 
	 1.3320000000000001 	 35640.2003063303563977 
	 1.3352499999999998 	 35710.5917177867086139 
	 1.3385000000000000 	 35781.1338923643852468 
	 1.3417500000000002 	 35851.8071699551364873 
	 1.3450000000000000 	 35922.5922272500247345 
	 1.3482499999999999 	 35993.4700455738566234 
	 1.3515000000000001 	 36064.4216283237183234 
	 1.3547500000000001 	 36135.4282868723312276 
	 1.3580000000000001 	 36206.4716730864602141 
	 1.3612500000000001 	 36277.5334617379921838 
	 1.3645000000000000 	 36348.5955530101855402 
	 1.3677500000000000 	 36419.6401520173967583 
	 1.3710000000000000 	 36490.6494881804828765 
	 1.3742500000000000 	 36561.6059845890122233 
	 1.3774999999999999 	 36632.4923858799666050 
	 1.3807500000000001 	 36703.2914679904715740 
	 1.3840000000000001 	 36773.9861521219063434 
	 1.3872499999999999 	 36844.5596569613844622 
	 1.3905000000000001 	 36914.9952378971793223 
	 1.3937500000000003 	 36985.2762655410260777 
	 1.3970000000000000 	 37055.3864034752987209 
	 1.4002500000000000 	 37125.3093611870281165 
	 1.4035000000000002 	 37195.0289276555195102 
	 1.4067500000000002 	 37264.5291446394112427 
	 1.4100000000000001 	 37333.7941040296282154 
	 1.4132500000000001 	 37402.8079641250369605 
	 1.4164999999999999 	 37471.5551488562123268 
	 1.4197500000000001 	 37540.0201485615907586 
	 1.4229999999999998 	 37608.1874956530300551 
	 1.4262500000000000 	 37676.0419346866765409 
	 1.4295000000000000 	 37743.5682769321210799 
	 1.4327500000000000 	 37810.7513683987126569 
	 1.4359999999999999 	 37877.5762767935229931 
	 1.4392499999999999 	 37944.0281570161678246 
	 1.4424999999999999 	 38010.0921890998579329 
	 1.4457499999999999 	 38075.7537566402825178 
	 1.4490000000000001 	 38140.9983426340477308 
	 1.4522499999999998 	 38205.8114447910484159 
	 1.4554999999999998 	 38270.1787097376145539 
	 1.4587500000000000 	 38334.0858737926828326 
	 1.4620000000000000 	 38397.5186917808750877 
	 1.4652499999999999 	 38460.4631618685234571 
	 1.4684999999999999 	 38522.9054621050745482 
	 1.4717500000000001 	 38584.8317807003622875 
	 1.4750000000000001 	 38646.2284207086704555 
	 1.4782499999999998 	 38707.0817890607650043 
	 1.4815000000000000 	 38767.3783041021524696 
	 1.4847500000000000 	 38827.1045971134299180 
	 1.4880000000000000 	 38886.2475347936851904 
	 1.4912500000000000 	 38944.7939991179227945 
	 1.4944999999999999 	 39002.7310039942749427 
	 1.4977499999999999 	 39060.0457418067526305 
	 1.5010000000000001 	 39116.7254210216415231 
	 1.5042499999999999 	 39172.7574984905077145 
	 1.5074999999999998 	 39228.1298434580094181 
	 1.5107500000000000 	 39282.8303648717119358 
	 1.5140000000000000 	 39336.8470929502218496 
	 1.5172500000000000 	 39390.1683062624579179 
	 1.5205000000000000 	 39442.7823142738488968 
	 1.5237500000000002 	 39494.6776301934878575 
	 1.5270000000000001 	 39545.8432852744372212 
	 1.5302499999999999 	 39596.2683919506453094 
	 1.5335000000000001 	 39645.9422306178676081 
	 1.5367500000000001 	 39694.8546157780219801 
	 1.5400000000000000 	 39742.9954678593858262 
	 1.5432500000000000 	 39790.3548716789373429 
	 1.5465000000000000 	 39836.9235696087853285 
	 1.5497500000000000 	 39882.6924684098194120 
	 1.5530000000000002 	 39927.6526235219498631 
	 1.5562499999999999 	 39971.7958400610805256 
	 1.5594999999999999 	 40015.1141588957616477 
	 1.5627500000000001 	 40057.5997529944579583 
	 1.5660000000000001 	 40099.2456383899407228 
	 1.5692500000000000 	 40140.0451626872818451 
	 1.5725000000000000 	 40179.9917854678351432 
	 1.5757500000000002 	 40219.0798743443956482 
	 1.5790000000000002 	 40257.3042403273066157 
	 1.5822499999999999 	 40294.6597890600460232 
	 1.5855000000000001 	 40331.1423980545368977 
	 1.5887500000000001 	 40366.7485301811248064 
	 1.5920000000000001 	 40401.4747210677523981 
	 1.5952500000000001 	 40435.3184180140233366 
	 1.5985000000000000 	 40468.2777422463041148 
	 1.6017500000000000 	 40500.3508896629209630 
	 1.6050000000000002 	 40531.5371937990566948 
	 1.6082500000000000 	 40561.8370171779315569 
	 1.6114999999999999 	 40591.2507783667679178 
	 1.6147500000000001 	 40619.7794224237004528 
	 1.6179999999999999 	 40647.4244764889590442 
	 1.6212500000000001 	 40674.1875239218934439 
	 1.6244999999999998 	 40700.0712612426723354 
	 1.6277499999999998 	 40725.0798908284123172 
	 1.6310000000000000 	 40749.2177294104621978 
	 1.6342499999999998 	 40772.4896368510235334 
	 1.6374999999999997 	 40794.9013747703647823 
	 1.6407499999999999 	 40816.4587937776377657 
	 1.6440000000000001 	 40837.1683305754195317 
	 1.6472500000000001 	 40857.0376221234037075 
	 1.6504999999999999 	 40876.0744533516553929 
	 1.6537500000000001 	 40894.2870296679757303 
	 1.6570000000000000 	 40911.6846255978598492 
	 1.6602499999999998 	 40928.2766831916305819 
	 1.6635000000000000 	 40944.0729556054138811 
	 1.6667500000000000 	 40959.0841852895318880 
	 1.6699999999999999 	 40973.3213108952404582 
	 1.6732500000000001 	 40986.7954862197730108 
	 1.6764999999999999 	 40999.5187256438293844 
	 1.6797499999999999 	 41011.5032586940214969 
	 1.6830000000000001 	 41022.7614357961138012 
	 1.6862499999999998 	 41033.3062169793993235 
	 1.6894999999999998 	 41043.1507539768936113 
	 1.6927500000000000 	 41052.3082825005258201 
	 1.6960000000000002 	 41060.7925741197977914 
	 1.6992500000000001 	 41068.6176111539680278 
	 1.7024999999999999 	 41075.7974088889968698 
	 1.7057500000000001 	 41082.3462477319044410 
	 1.7090000000000001 	 41088.2785375500316150 
	 1.7122499999999998 	 41093.6087013235664926 
	 1.7155000000000000 	 41098.3512918151391204 
	 1.7187500000000000 	 41102.5209399556188146 
	 1.7220000000000000 	 41106.1322781210619723 
	 1.7252500000000002 	 41109.1999439134669956 
	 1.7284999999999999 	 41111.7385787979292218 
	 1.7317499999999999 	 41113.7628184492859873 
	 1.7350000000000001 	 41115.2871849019647925 
	 1.7382499999999999 	 41116.3260974032818922 
	 1.7414999999999998 	 41116.8939651139371563 
	 1.7447500000000000 	 41117.0050200325349579 
	 1.7480000000000002 	 41116.6732982893445296 
	 1.7512500000000002 	 41115.9128210296767065 
	 1.7544999999999999 	 41114.7374025666649686 
	 1.7577500000000001 	 41113.1605774161580484 
	 1.7610000000000001 	 41111.1958571189315990 
	 1.7642499999999999 	 41108.8565266102959868 
	 1.7675000000000001 	 41106.1554945932803093 
	 1.7707500000000000 	 41103.1056328945851419 
	 1.7740000000000000 	 41099.7196059940251871 
	 1.7772500000000002 	 41096.0096537470162730 
	 1.7805000000000000 	 41091.9879635340985260 
	 1.7837499999999999 	 41087.6665212617517682 
	 1.7870000000000001 	 41083.0568005632958375 
	 1.7902499999999999 	 41078.1701948012923822 
	 1.7934999999999999 	 41073.0179472951567732 
	 1.7967500000000001 	 41067.6108242384361802 
	 1.8000000000000003 	 41061.9594971987608005 
	 1.8032500000000002 	 41056.0744982706528390 
	 1.8065000000000000 	 41049.9658016556059010 
	 1.8097500000000002 	 41043.6432420818091487 
	 1.8130000000000002 	 41037.1165523589443183 
	 1.8162499999999999 	 41030.3949513981133350 
	 1.8195000000000001 	 41023.4874965034759953 
	 1.8227499999999999 	 41016.4031699066545116 
	 1.8260000000000001 	 41009.1504747899889480 
	 1.8292500000000000 	 41001.7377259284694446 
	 1.8324999999999998 	 40994.1731809708289802 
	 1.8357500000000000 	 40986.4646346973531763 
	 1.8390000000000000 	 40978.6196558666852070 
	 1.8422499999999999 	 40970.6457727030938258 
	 1.8454999999999999 	 40962.5500997399649350 
	 1.8487499999999999 	 40954.3395023440098157 
	 1.8519999999999999 	 40946.0208194123479188 
	 1.8552500000000001 	 40937.6005651830710121 
	 1.8584999999999998 	 40929.0850138995228917 
	 1.8617499999999998 	 40920.4804145564921782 
	 1.8650000000000000 	 40911.7926369761262322 
	 1.8682500000000000 	 40903.0272080203867517 
	 1.8714999999999999 	 40894.1896353023767006 
	 1.8747499999999999 	 40885.2852351493056631 
	 1.8780000000000001 	 40876.3191124051591032 
	 1.8812500000000001 	 40867.2963548549814732 
	 1.8844999999999998 	 40858.2217894622153835 
	 1.8877500000000000 	 40849.0998903570070979 
	 1.8910000000000000 	 40839.9351052265337785 
	 1.8942500000000000 	 40830.7317800509044901 
	 1.8975000000000000 	 40821.4940919459477300 
	 1.9007499999999999 	 40812.2262003553405521 
	 1.9039999999999999 	 40802.9320060745449155 
	 1.9072500000000001 	 40793.6148802150564734 
	 1.9104999999999999 	 40784.2781290317871026 
	 1.9137499999999998 	 40774.9250587796486798 
	 1.9170000000000000 	 40765.5589757135167019 
	 1.9202500000000000 	 40756.1831860576567124 
	 1.9235000000000000 	 40746.8009121274808422 
	 1.9267500000000000 	 40737.4151094142725924 
	 1.9300000000000002 	 40728.0286804915522225 
	 1.9332500000000001 	 40718.6445279329200275 
	 1.9364999999999999 	 40709.2655543119326467 
	 1.9397500000000001 	 40699.8946622021321673 
	 1.9430000000000001 	 40690.5345089941838523 
	 1.9462500000000000 	 40681.1865158065484138 
	 1.9495000000000000 	 40671.8517149837280158 
	 1.9527500000000000 	 40662.5311387284818920 
	 1.9560000000000000 	 40653.2258192434965167 
	 1.9592500000000002 	 40643.9367887315092958 
	 1.9624999999999999 	 40634.6654150120302802 
	 1.9657499999999999 	 40625.4158068874457967 
	 1.9690000000000001 	 40616.1934116000556969 
	 1.9722500000000001 	 40607.0036854538702755 
	 1.9755000000000000 	 40597.8520847528707236 
	 1.9787500000000000 	 40588.7440658010091283 
	 1.9820000000000002 	 40579.6843679141311441 
	 1.9852500000000002 	 40570.6676295573415700 
	 1.9884999999999999 	 40561.6810224361834116 
	 1.9917500000000001 	 40552.7115432103164494 
	 1.9950000000000001 	 40543.7461885393349803 
	 1.9982500000000001 	 40534.7719550829715445 
	 2.0015000000000001 	 40525.7769501820439473 
	 2.0047500000000000 	 40516.7801077244803309 
	 2.0080000000000000 	 40507.8344430583019857 
	 2.0112500000000000 	 40498.9947352522067376 
	 2.0145000000000000 	 40490.3157633749287925 
	 2.0177499999999999 	 40481.8523064952023560 
	 2.0209999999999999 	 40473.6584637457563076 
	 2.0242499999999999 	 40465.7388582936982857 
	 2.0274999999999999 	 40458.0159685419639573 
	 2.0307499999999998 	 40450.4045279978818144 
	 2.0339999999999998 	 40442.8192701687512454 
	 2.0372500000000002 	 40435.1749285618716385 
	 2.0404999999999998 	 40427.3863224098677165 
	 2.0437499999999997 	 40419.4040933788419352 
	 2.0469999999999997 	 40411.2699661999795353 
	 2.0502500000000001 	 40403.0399281407590024 
	 2.0535000000000001 	 40394.7699664686952019 
	 2.0567500000000001 	 40386.5160684512738953 
	 2.0600000000000001 	 40378.3342213560390519 
	 2.0632500000000000 	 40370.2686515344466898 
	 2.0665000000000000 	 40362.3165416739429929 
	 2.0697500000000000 	 40354.4633135458570905 
	 2.0730000000000000 	 40346.6943889215690433 
	 2.0762499999999999 	 40338.9951895724807400 
	 2.0794999999999999 	 40331.3511372699649655 
	 2.0827499999999999 	 40323.7495272378509981 
	 2.0859999999999999 	 40316.1896188968530623 
	 2.0892499999999998 	 40308.6753771158473683 
	 2.0924999999999998 	 40301.2107780241567525 
	 2.0957499999999998 	 40293.7997977511113277 
	 2.0990000000000002 	 40286.4464124260848621 
	 2.1022500000000002 	 40279.1543114918604260 
	 2.1055000000000001 	 40271.9241437051896355 
	 2.1087499999999997 	 40264.7547264111854020 
	 2.1120000000000001 	 40257.6448517862590961 
	 2.1152500000000001 	 40250.5933120069312281 
	 2.1185000000000000 	 40243.5988992495695129 
	 2.1217500000000000 	 40236.6604391924047377 
	 2.1250000000000000 	 40229.7774048877981841 
	 2.1282500000000000 	 40222.9498549355266732 
	 2.1315000000000000 	 40216.1778690326973447 
	 2.1347499999999999 	 40209.4615268764464417 
	 2.1379999999999999 	 40202.8009081637792406 
	 2.1412500000000003 	 40196.1960890032496536 
	 2.1444999999999999 	 40189.6469924286575406 
	 2.1477499999999998 	 40183.1533343978226185 
	 2.1509999999999998 	 40176.7148161699224147 
	 2.1542500000000002 	 40170.3311390039962134 
	 2.1575000000000002 	 40164.0020041591269546 
	 2.1607500000000002 	 40157.7271128804277396 
	 2.1640000000000001 	 40151.5061643454682780 
	 2.1672500000000001 	 40145.3388534979749238 
	 2.1705000000000001 	 40139.2248747631892911 
	 2.1737500000000001 	 40133.1639225663675461 
	 2.1770000000000000 	 40127.1556913327585789 
	 2.1802500000000000 	 40121.1998755136301043 
	 2.1835000000000000 	 40115.2962407702871133 
	 2.1867500000000000 	 40109.4447792069477146 
	 2.1899999999999999 	 40103.6455278369612643 
	 2.1932499999999999 	 40097.8985236736771185 
	 2.1964999999999999 	 40092.2038037304300815 
	 2.1997499999999999 	 40086.5614050205258536 
	 2.2030000000000003 	 40080.9712580430204980 
	 2.2062500000000003 	 40075.4327562254911754 
	 2.2095000000000002 	 40069.9451241013157414 
	 2.2127499999999998 	 40064.5075861422592425 
	 2.2160000000000002 	 40059.1193668198975502 
	 2.2192500000000002 	 40053.7796906060757465 
	 2.2225000000000001 	 40048.4877819724351866 
	 2.2257500000000001 	 40043.2428653907118132 
	 2.2290000000000001 	 40038.0441653326561209 
	 2.2322500000000001 	 40032.8909062699167407 
	 2.2355000000000000 	 40027.7823126742732711 
	 2.2387500000000000 	 40022.7176090174034471 
	 2.2420000000000000 	 40017.6959732675313717 
	 2.2452500000000004 	 40012.7159282570282812 
	 2.2484999999999999 	 40007.7755125281837536 
	 2.2517499999999999 	 40002.8727532697739662 
	 2.2549999999999999 	 39998.0056776707351673 
	 2.2582500000000003 	 39993.1723129198653623 
	 2.2615000000000003 	 39988.3707037704516551 
	 2.2647500000000003 	 39983.5993824690885958 
	 2.2680000000000002 	 39978.8574202290546964 
	 2.2712500000000002 	 39974.1439161552989390 
	 2.2745000000000002 	 39969.4579693527630297 
	 2.2777500000000002 	 39964.7986789263886749 
	 2.2810000000000001 	 39960.1651591049885610 
	 2.2842500000000001 	 39955.5576246138371062 
	 2.2875000000000001 	 39950.9781173286100966 
	 2.2907500000000001 	 39946.4288513950887136 
	 2.2940000000000000 	 39941.9120409590104828 
	 2.2972500000000000 	 39937.4299001662220689 
	 2.3005000000000000 	 39932.9846424716815818 
	 2.3037500000000000 	 39928.5781926668714732 
	 2.3070000000000004 	 39924.2117415800094022 
	 2.3102500000000004 	 39919.8863651091232896 
	 2.3135000000000003 	 39915.6031391524011269 
	 2.3167499999999999 	 39911.3631396078999387 
	 2.3200000000000003 	 39907.1674423737495090 
	 2.3232500000000003 	 39903.0168457585241413 
	 2.3265000000000002 	 39898.9110377126635285 
	 2.3297499999999998 	 39894.8494285971537465 
	 2.3329999999999997 	 39890.8314287728499039 
	 2.3362499999999997 	 39886.8564486007162486 
	 2.3395000000000001 	 39882.9238984416806488 
	 2.3427499999999997 	 39879.0331770100674476 
	 2.3459999999999996 	 39875.1836086429684656 
	 2.3492499999999996 	 39871.3744884255283978 
	 2.3525000000000000 	 39867.6051113726935000 
	 2.3557500000000000 	 39863.8747724995409953 
	 2.3590000000000000 	 39860.1827668210898992 
	 2.3622499999999995 	 39856.5283982150940574 
	 2.3654999999999999 	 39852.9110645599357667 
	 2.3687499999999999 	 39849.3302203507482773 
	 2.3719999999999999 	 39845.7853208607630222 
	 2.3752499999999999 	 39842.2758213632332627 
	 2.3784999999999998 	 39838.8011771313031204 
	 2.3817499999999998 	 39835.3608468322345288 
	 2.3849999999999998 	 39831.9543547164430493 
	 2.3882500000000002 	 39828.5812843542153132 
	 2.3914999999999997 	 39825.2412214532087091 
	 2.3947499999999997 	 39821.9337517209787620 
	 2.3980000000000001 	 39818.6584608651319286 
	 2.4012500000000001 	 39815.4149353177126613 
	 2.4044999999999996 	 39812.2027924145731959 
	 2.4077500000000001 	 39809.0216912971518468 
	 2.4109999999999996 	 39805.8712940745099331 
	 2.4142499999999996 	 39802.7512628556360141 
	 2.4175000000000000 	 39799.6612597495332011 
	 2.4207500000000000 	 39796.6009469859855017 
	 2.4239999999999999 	 39793.5700046302954433 
	 2.4272499999999999 	 39790.5681492730946047 
	 2.4304999999999999 	 39787.5951019772910513 
	 2.4337499999999999 	 39784.6505838058510562 
	 2.4369999999999998 	 39781.7343158216026495 
	 2.4402500000000003 	 39778.8460190882105962 
	 2.4435000000000002 	 39775.9854164078860776 
	 2.4467499999999998 	 39773.1522361117968103 
	 2.4500000000000002 	 39770.3462076276991866 
	 2.4532499999999997 	 39767.5670603832768393 
	 2.4564999999999997 	 39764.8145238062861608 
	 2.4597500000000001 	 39762.0883273243744043 
	 2.4630000000000001 	 39759.3882049292806187 
	 2.4662499999999996 	 39756.7139136254481855 
	 2.4695000000000000 	 39754.0652176541771041 
	 2.4727500000000000 	 39751.4418812593939947 
	 2.4760000000000000 	 39748.8436686850327533 
	 2.4792500000000000 	 39746.2703441751073115 
	 2.4824999999999999 	 39743.7216727509148768 
	 2.4857499999999999 	 39741.1974257834226592 
	 2.4889999999999999 	 39738.6973777438979596 
	 2.4922500000000003 	 39736.2213031246865285 
	 2.4954999999999998 	 39733.7689764181777718 
	 2.4987499999999998 	 39731.3401721166810603 
	 2.5020000000000002 	 39728.9346654070905061 
	 2.5052500000000002 	 39726.5522412617501686 
	 2.5084999999999997 	 39724.1926918864555773 
	 2.5117500000000001 	 39721.8558096566266613 
	 2.5149999999999997 	 39719.5413869476760738 
	 2.5182499999999997 	 39717.2492161350091919 
	 2.5215000000000001 	 39714.9790896491540479 
	 2.5247500000000000 	 39712.7308014499576529 
	 2.5280000000000000 	 39710.5041471881413599 
	 2.5312500000000000 	 39708.2989226019053604 
	 2.5345000000000000 	 39706.1149234294207417 
	 2.5377500000000000 	 39703.9519454089531791 
	 2.5409999999999999 	 39701.8097844369476661 
	 2.5442500000000003 	 39699.6882479278647224 
	 2.5475000000000003 	 39697.5871624192950549 
	 2.5507499999999999 	 39695.5063562519062543 
	 2.5540000000000003 	 39693.4456577662931522 
	 2.5572499999999998 	 39691.4048953031087876 
	 2.5604999999999998 	 39689.3838971926452359 
	 2.5637500000000002 	 39687.3824874533238471 
	 2.5670000000000002 	 39685.4004791400220711 
	 2.5702499999999997 	 39683.4376835908697103 
	 2.5735000000000001 	 39681.4939121440111194 
	 2.5767500000000001 	 39679.5689761375397211 
	 2.5800000000000001 	 39677.6626869096071459 
	 2.5832500000000000 	 39675.7748608481779229 
	 2.5865000000000000 	 39673.9053345408974565 
	 2.5897500000000000 	 39672.0539496251949458 
	 2.5930000000000000 	 39670.2205477384923142 
	 2.5962500000000004 	 39668.4049705182915204 
	 2.5994999999999999 	 39666.6070596020435914 
	 2.6027499999999999 	 39664.8266568168910453 
	 2.6060000000000003 	 39663.0636052013578592 
	 2.6092500000000003 	 39661.3177482703467831 
	 2.6124999999999998 	 39659.5889295399538241 
	 2.6157500000000002 	 39657.8769925262604374 
	 2.6189999999999998 	 39656.1817807452898705 
	 2.6222499999999997 	 39654.5031381687877001 
	 2.6255000000000002 	 39652.8409136008995119 
	 2.6287500000000001 	 39651.1949587564085959 
	 2.6320000000000001 	 39649.5651253900723532 
	 2.6352500000000001 	 39647.9512652566772886 
	 2.6385000000000001 	 39646.3532301109953551 
	 2.6417500000000000 	 39644.7708720963782980 
	 2.6450000000000000 	 39643.2040508649515687 
	 2.6482500000000004 	 39641.6526328605395975 
	 2.6515000000000004 	 39640.1164847715845099 
	 2.6547499999999999 	 39638.5954732866084669 
	 2.6580000000000004 	 39637.0894650941409054 
	 2.6612499999999999 	 39635.5983268826239510 
	 2.6644999999999999 	 39634.1219253405870404 
	 2.6677500000000003 	 39632.6601271565014031 
	 2.6710000000000003 	 39631.2127990189037519 
	 2.6742499999999998 	 39629.7798076162434882 
	 2.6775000000000002 	 39628.3610196370646008 
	 2.6807500000000002 	 39626.9563018027474754 
	 2.6840000000000002 	 39625.5655256974569056 
	 2.6872500000000001 	 39624.1885728637280408 
	 2.6905000000000001 	 39622.8253260634228354 
	 2.6937500000000001 	 39621.4756680584323476 
	 2.6970000000000001 	 39620.1394816105967038 
	 2.7002500000000005 	 39618.8166494820179651 
	 2.7035000000000000 	 39617.5070550270829699 
	 2.7067500000000000 	 39616.2105834835892892 
	 2.7100000000000004 	 39614.9271204628894338 
	 2.7132500000000004 	 39613.6565515763140866 
	 2.7164999999999999 	 39612.3987624352230341 
	 2.7197500000000003 	 39611.1536386509251315 
	 2.7229999999999999 	 39609.9210674323403509 
	 2.7262499999999998 	 39608.7009440436959267 
	 2.7295000000000003 	 39607.4931662822855287 
	 2.7327500000000002 	 39606.2976319464287371 
	 2.7359999999999998 	 39605.1142388344305800 
	 2.7392499999999997 	 39603.9428847445524298 
	 2.7425000000000002 	 39602.7834678303042892 
	 2.7457500000000001 	 39601.6358891465933993 
	 2.7489999999999997 	 39600.5000511649923283 
	 2.7522500000000001 	 39599.3758563666924601 
	 2.7554999999999996 	 39598.2632072328706272 
	 2.7587499999999996 	 39597.1620062447254895 
	 2.7620000000000000 	 39596.0721561980244587 
	 2.7652500000000000 	 39594.9935643200951745 
	 2.7684999999999995 	 39593.9261411141997087 
	 2.7717499999999999 	 39592.8697971604633494 
	 2.7749999999999999 	 39591.8244430389313493 
	 2.7782499999999999 	 39590.7899893296707887 
	 2.7814999999999999 	 39589.7663466979429359 
	 2.7847499999999998 	 39588.7534281737316633 
	 2.7879999999999998 	 39587.7511494012578623 
	 2.7912499999999998 	 39586.7594261601116159 
	 2.7945000000000002 	 39585.7781742298029712 
	 2.7977499999999997 	 39584.8073093899583910 
	 2.8009999999999997 	 39583.8467474382414366 
	 2.8042500000000001 	 39582.8964054920434137 
	 2.8075000000000001 	 39581.9562028598593315 
	 2.8107499999999996 	 39581.0260590567777399 
	 2.8140000000000001 	 39580.1058935978580848 
	 2.8172499999999996 	 39579.1956259981307085 
	 2.8204999999999996 	 39578.2951757771224948 
	 2.8237500000000000 	 39577.4044642877997831 
	 2.8270000000000000 	 39576.5234175451769261 
	 2.8302499999999999 	 39575.6519622942578280 
	 2.8334999999999999 	 39574.7900252800754970 
	 2.8367499999999999 	 39573.9375332476265612 
	 2.8399999999999999 	 39573.0944129420022364 
	 2.8432499999999998 	 39572.2605885878947447 
	 2.8465000000000003 	 39571.4359743292661733 
	 2.8497500000000002 	 39570.6204817896796158 
	 2.8529999999999998 	 39569.8140225928000291 
	 2.8562500000000002 	 39569.0165083622632665 
	 2.8594999999999997 	 39568.2278507216615253 
	 2.8627499999999997 	 39567.4479698373615975 
	 2.8660000000000001 	 39566.6768404306494631 
	 2.8692500000000001 	 39565.9144586789843743 
	 2.8724999999999996 	 39565.1608208111720160 
	 2.8757500000000000 	 39564.4159230560617289 
	 2.8790000000000000 	 39563.6797616424300941 
	 2.8822500000000000 	 39562.9523146498322603 
	 2.8855000000000000 	 39562.2333676611451665 
	 2.8887499999999999 	 39561.5225903180689784 
	 2.8919999999999999 	 39560.8196506689273519 
	 2.8952499999999999 	 39560.1242167620730470 
	 2.8985000000000003 	 39559.4359566458078916 
	 2.9017499999999998 	 39558.7545523053995566 
	 2.9049999999999998 	 39558.0799550364172319 
	 2.9082500000000002 	 39557.4123597247380530 
	 2.9115000000000002 	 39556.7519700327393366 
	 2.9147499999999997 	 39556.0989896228857106 
	 2.9180000000000001 	 39555.4536221575544914 
	 2.9212499999999997 	 39554.8160686005721800 
	 2.9244999999999997 	 39554.1864148066015332 
	 2.9277500000000001 	 39553.5645909130907967 
	 2.9310000000000000 	 39552.9505160043408978 
	 2.9342500000000000 	 39552.3441091646236600 
	 2.9375000000000000 	 39551.7452894781963550 
	 2.9407500000000000 	 39551.1539753992256010 
	 2.9440000000000000 	 39550.5699923106585629 
	 2.9472499999999999 	 39549.9929749954826548 
	 2.9505000000000003 	 39549.4225348989566555 
	 2.9537500000000003 	 39548.8582834662374808 
	 2.9569999999999999 	 39548.2998321425475297 
	 2.9602500000000003 	 39547.7467925094679231 
	 2.9634999999999998 	 39547.1991498098141165 
	 2.9667499999999998 	 39546.6580775018446730 
	 2.9700000000000002 	 39546.1249846958671696 
	 2.9732500000000002 	 39545.6012805022110115 
	 2.9764999999999997 	 39545.0883740311764996 
	 2.9797500000000001 	 39544.5876743930712109 
	 2.9830000000000001 	 39544.1001060002236045 
	 2.9862500000000001 	 39543.6241492985936929 
	 2.9895000000000000 	 39543.1575161736691371 
	 2.9927500000000000 	 39542.6979182304276037 
	 2.9960000000000000 	 39542.2430670738976914 
	 2.9992500000000000 	 39541.7906743090279633 
	 3.0025000000000004 	 39541.3387122746498790 
	 3.0057499999999999 	 39540.8872827231098199 
	 3.0089999999999999 	 39540.4375272133693215 
	 3.0122500000000003 	 39539.9905943441845011 
	 3.0155000000000003 	 39539.5476327143624076 
	 3.0187499999999998 	 39539.1097909226591582 
	 3.0220000000000002 	 39538.6781631294288673 
	 3.0252499999999998 	 39538.2530765722840442 
	 3.0284999999999997 	 39537.8342915636458201 
	 3.0317500000000002 	 39537.4215551252273144 
	 3.0350000000000001 	 39537.0146142788071302 
	 3.0382500000000001 	 39536.6132160460911109 
	 3.0415000000000001 	 39536.2171121515857521 
	 3.0447500000000001 	 39535.8261848419933813 
	 3.0480000000000000 	 39535.4404606678872369 
	 3.0512500000000000 	 39535.0599736475560348 
	 3.0545000000000004 	 39534.6847577993394225 
	 3.0577500000000004 	 39534.3148471415261156 
	 3.0609999999999999 	 39533.9502749974999460 
	 3.0642500000000004 	 39533.5910241221572505 
	 3.0674999999999999 	 39533.2369933118970948 
	 3.0707499999999999 	 39532.8880734471749747 
	 3.0740000000000003 	 39532.5441554084463860 
	 3.0772500000000003 	 39532.2051300761595485 
	 3.0804999999999998 	 39531.8708884012157796 
	 3.0837500000000002 	 39531.5413507616976858 
	 3.0870000000000002 	 39531.2165123581289663 
	 3.0902500000000002 	 39530.8963801072677597 
	 3.0935000000000001 	 39530.5809609259449644 
	 3.0967500000000001 	 39530.2702617309550988 
	 3.1000000000000001 	 39529.9642894391654409 
	 3.1032500000000001 	 39529.6630351368075935 
	 3.1065000000000005 	 39529.3664265883053304 
	 3.1097500000000000 	 39529.0743757274758536 
	 3.1130000000000000 	 39528.7867944882018492 
	 3.1162500000000004 	 39528.5035948043805547 
	 3.1195000000000004 	 39528.2246886098073446 
	 3.1227499999999999 	 39527.9500087787091616 
	 3.1260000000000003 	 39527.6796219138195738 
	 3.1292499999999999 	 39527.4136472124300781 
	 3.1324999999999998 	 39527.1522039978153771 
	 3.1357500000000003 	 39526.8954115931337583 
	 3.1390000000000002 	 39526.6433893216453725 
	 3.1422499999999998 	 39526.3962096327159088 
	 3.1454999999999997 	 39526.1534478173925891 
	 3.1487500000000002 	 39525.9143797271754011 
	 3.1520000000000001 	 39525.6782770984209492 
	 3.1552499999999997 	 39525.4444116675003897 
	 3.1585000000000001 	 39525.2120551708430867 
	 3.1617499999999996 	 39524.9805651070055319 
	 3.1649999999999996 	 39524.7509562110935804 
	 3.1682500000000000 	 39524.5257421820861055 
	 3.1715000000000000 	 39524.3074907266563969 
	 3.1747499999999995 	 39524.0987695515141240 
	 3.1779999999999999 	 39523.9021463633544045 
	 3.1812499999999999 	 39523.7201272748352494 
	 3.1844999999999999 	 39523.5525910450451192 
	 3.1877499999999999 	 39523.3958622129721334 
	 3.1909999999999998 	 39523.2460130285471678 
	 3.1942499999999998 	 39523.0991157417956856 
	 3.1974999999999998 	 39522.9512426026049070 
	 3.2007500000000002 	 39522.7984781992781791 
	 3.2039999999999997 	 39522.6387295341846766 
	 3.2072499999999997 	 39522.4736357199944905 
	 3.2105000000000001 	 39522.3052928438191884 
	 3.2137500000000001 	 39522.1357969927557861 
	 3.2169999999999996 	 39521.9672442539376789 
	 3.2202500000000001 	 39521.8017305299363215 
	 3.2234999999999996 	 39521.6408460361562902 
	 3.2267499999999996 	 39521.4845729398803087 
	 3.2300000000000000 	 39521.3325744932953967 
	 3.2332500000000000 	 39521.1845139486104017 
	 3.2364999999999999 	 39521.0400545579759637 
	 3.2397499999999999 	 39520.8988595736009302 
	 3.2429999999999999 	 39520.7606065504733124 
	 3.2462499999999999 	 39520.6250451618834632 
	 3.2494999999999998 	 39520.4919477603834821 
	 3.2527500000000003 	 39520.3610867067618528 
	 3.2560000000000002 	 39520.2322343618070590 
	 3.2592499999999998 	 39520.1051630863366881 
	 3.2625000000000002 	 39519.9797442720737308 
	 3.2657499999999997 	 39519.8566580960687133 
	 3.2689999999999997 	 39519.7369796706698253 
	 3.2722500000000001 	 39519.6217867820014362 
	 3.2755000000000001 	 39519.5121572162388475 
	 3.2787499999999996 	 39519.4091687595137046 
	 3.2820000000000000 	 39519.3137934751430294 
	 3.2852500000000000 	 39519.2255140144407051 
	 3.2885000000000000 	 39519.1427120242078672 
	 3.2917500000000000 	 39519.0637433401061571 
	 3.2949999999999999 	 39518.9869637977826642 
	 3.2982499999999999 	 39518.9107292328262702 
	 3.3014999999999999 	 39518.8334340859655640 
	 3.3047500000000003 	 39518.7545442674745573 
	 3.3079999999999998 	 39518.6747102915833239 
	 3.3112499999999998 	 39518.5946439759427449 
	 3.3145000000000002 	 39518.5150571381527698 
	 3.3177500000000002 	 39518.4366615958788316 
	 3.3209999999999997 	 39518.3601658849656815 
	 3.3242500000000001 	 39518.2860397383337840 
	 3.3274999999999997 	 39518.2143564054204035 
	 3.3307499999999997 	 39518.1451517537934706 
	 3.3340000000000001 	 39518.0784616510063643 
	 3.3372500000000000 	 39518.0143219646270154 
	 3.3405000000000000 	 39517.9527683170381351 
	 3.3437500000000000 	 39517.8937338788746274 
	 3.3470000000000000 	 39517.8368913242520648 
	 3.3502500000000000 	 39517.7818725366087165 
	 3.3534999999999999 	 39517.7283093993100920 
	 3.3567500000000003 	 39517.6758337958235643 
	 3.3600000000000003 	 39517.6240776095582987 
	 3.3632499999999999 	 39517.5729358390308334 
	 3.3665000000000003 	 39517.5233559433836490 
	 3.3697499999999998 	 39517.4765484967501834 
	 3.3729999999999998 	 39517.4337240733875660 
	 3.3762500000000002 	 39517.3960932474874426 
	 3.3795000000000002 	 39517.3648665932560107 
	 3.3827499999999997 	 39517.3409618843725184 
	 3.3860000000000001 	 39517.3234270189059316 
	 3.3892500000000001 	 39517.3105744838176179 
	 3.3925000000000001 	 39517.3007150061675929 
	 3.3957500000000000 	 39517.2921593130668043 
	 3.3990000000000000 	 39517.2832181315898197 
	 3.4022500000000000 	 39517.2723293488379568 
	 3.4055000000000000 	 39517.2592795504606329 
	 3.4087500000000004 	 39517.2446676461404422 
	 3.4119999999999999 	 39517.2291037090835744 
	 3.4152499999999999 	 39517.2131978125835303 
	 3.4185000000000003 	 39517.1975600297737401 
	 3.4217500000000003 	 39517.1827883476944407 
	 3.4249999999999998 	 39517.1692472022550646 
	 3.4282500000000002 	 39517.1570897835772485 
	 3.4314999999999998 	 39517.1464616705270601 
	 3.4347499999999997 	 39517.1375084420142230 
	 3.4380000000000002 	 39517.1303756768757012 
	 3.4412500000000001 	 39517.1252038800594164 
	 3.4445000000000001 	 39517.1219171219563577 
	 3.4477500000000001 	 39517.1201466854909086 
	 3.4510000000000001 	 39517.1195030707458500 
	 3.4542500000000000 	 39517.1195967777312035 
	 3.4575000000000000 	 39517.1200383064788184 
	 3.4607500000000004 	 39517.1204416163964197 
	 3.4640000000000004 	 39517.1209316186505021 
	 3.4672499999999999 	 39517.1226795996699366 
	 3.4705000000000004 	 39517.1269849681702908 
	 3.4737499999999999 	 39517.1351471328671323 
	 3.4769999999999999 	 39517.1484655024978565 
	 3.4802500000000003 	 39517.1682392161019379 
	 3.4835000000000003 	 39517.1950285105267540 
	 3.4867499999999998 	 39517.2270439673739020 
	 3.4900000000000002 	 39517.2620301745337201 
	 3.4932500000000002 	 39517.2977317198019591 
	 3.4965000000000002 	 39517.3318931910107494 
	 3.4997500000000001 	 39517.3622591760140494 
	 3.5030000000000001 	 39517.3871677302522585 
	 3.5062500000000001 	 39517.4079493186145555 
	 3.5095000000000001 	 39517.4268754367512884 
	 3.5127500000000005 	 39517.4462179238325916 
	 3.5160000000000000 	 39517.4682486189994961 
	 3.5192500000000000 	 39517.4952393614148605 
	 3.5225000000000004 	 39517.5291416691252380 
	 3.5257500000000004 	 39517.5692909981589764 
	 3.5289999999999999 	 39517.6137453641131287 
	 3.5322500000000003 	 39517.6605541339376941 
	 3.5354999999999999 	 39517.7077666745681199 
	 3.5387499999999998 	 39517.7534323529907851 
	 3.5420000000000003 	 39517.7957109180715634 
	 3.5452500000000002 	 39517.8343171674932819 
	 3.5484999999999998 	 39517.8701154234586284 
	 3.5517499999999997 	 39517.9039969568329980 
	 3.5550000000000002 	 39517.9368530385399936 
	 3.5582500000000001 	 39517.9695749394522863 
	 3.5614999999999997 	 39518.0030480563145829 
	 3.5647500000000001 	 39518.0379947502806317 
	 3.5679999999999996 	 39518.0749571322885458 
	 3.5712499999999996 	 39518.1144679854260175 
	 3.5745000000000000 	 39518.1570600926061161 
	 3.5777500000000000 	 39518.2032662369019818 
	 3.5809999999999995 	 39518.2536181193136144 
	 3.5842499999999999 	 39518.3085687104539829 
	 3.5874999999999999 	 39518.3684402650105767 
	 3.5907499999999999 	 39518.4335427132900804 
	 3.5939999999999999 	 39518.5041859856864903 
	 3.5972499999999998 	 39518.5806800125064910 
	 3.6004999999999998 	 39518.6633324316208018 
	 3.6037499999999998 	 39518.7514928977616364 
	 3.6070000000000002 	 39518.8420752725432976 
	 3.6102499999999997 	 39518.9316120011353632 
	 3.6134999999999997 	 39519.0166355285691679 
	 3.6167500000000001 	 39519.0936783000070136 
	 3.6200000000000001 	 39519.1592727605602704 
	 3.6232499999999996 	 39519.2116410910384730 
	 3.6265000000000001 	 39519.2557644153130241 
	 3.6297499999999996 	 39519.2983135929389391 
	 3.6329999999999996 	 39519.3459594835585449 
	 3.6362500000000000 	 39519.4053729466759250 
	 3.6395000000000000 	 39519.4832248419625103 
	 3.6427499999999999 	 39519.5849652658507694 
	 3.6459999999999999 	 39519.7082483071790193 
	 3.6492499999999999 	 39519.8476619307912188 
	 3.6524999999999999 	 39519.9977867640773184 
	 3.6557499999999998 	 39520.1532034344927524 
	 3.6590000000000003 	 39520.3084925694638514 
	 3.6622500000000002 	 39520.4585607032786356 
	 3.6654999999999998 	 39520.6017710399464704 
	 3.6687500000000002 	 39520.7385687429195968 
	 3.6719999999999997 	 39520.8694275874877349 
	 3.6752499999999997 	 39520.9948213489624322 
	 3.6785000000000001 	 39521.1152238026843406 
	 3.6817500000000001 	 39521.2311087238995242 
	 3.6849999999999996 	 39521.3429498879704624 
	 3.6882500000000000 	 39521.4512210701795993 
	 3.6915000000000000 	 39521.5563960458384827 
	 3.6947500000000000 	 39521.6589485902513843 
	 3.6980000000000000 	 39521.7593524786934722 
	 3.7012499999999999 	 39521.8581146732540219 
	 3.7044999999999999 	 39521.9571577487949980 
	 3.7077499999999999 	 39522.0603192868438782 
	 3.7110000000000003 	 39522.1715728017297806 
	 3.7142499999999998 	 39522.2948918078400311 
	 3.7174999999999998 	 39522.4342498195110238 
	 3.7207500000000002 	 39522.5936024404218188 
	 3.7240000000000002 	 39522.7742597996111726 
	 3.7272499999999997 	 39522.9721143754140940 
	 3.7305000000000001 	 39523.1823952873819508 
	 3.7337499999999997 	 39523.4003316550952150 
	 3.7369999999999997 	 39523.6211525981489103 
	 3.7402500000000001 	 39523.8400876113737468 
	 3.7435000000000000 	 39524.0533943257469218 
	 3.7467500000000000 	 39524.2605997704304173 
	 3.7500000000000000 	 39524.4618793757763342 
	 3.7532500000000000 	 39524.6574085721731535 
	 3.7565000000000000 	 39524.8473627899802523 
	 3.7597499999999995 	 39525.0319174595642835 
	 3.7630000000000003 	 39525.2117658390052384 
	 3.7662499999999994 	 39525.3902122011786560 
	 3.7694999999999999 	 39525.5713819114898797 
	 3.7727499999999998 	 39525.7594006350263953 
	 3.7759999999999998 	 39525.9583940369266202 
	 3.7792499999999993 	 39526.1724877823144197 
	 3.7825000000000002 	 39526.4055387459520716 
	 3.7857499999999997 	 39526.6592085921802209 
	 3.7889999999999997 	 39526.9340870495361742 
	 3.7922499999999997 	 39527.2307565892115235 
	 3.7955000000000001 	 39527.5497996824487927 
	 3.7987499999999996 	 39527.8917988004250219 
	 3.8020000000000000 	 39528.2572137939423556 
	 3.8052500000000000 	 39528.6447770504601067 
	 3.8085000000000000 	 39529.0519439805866568 
	 3.8117499999999995 	 39529.4761400582865463 
	 3.8150000000000004 	 39529.9147907575679710 
	 3.8182499999999999 	 39530.3653215523299878 
	 3.8214999999999999 	 39530.8251843882317189 
	 3.8247499999999999 	 39531.2925659213942708 
	 3.8280000000000003 	 39531.7664650949518546 
	 3.8312499999999994 	 39532.2459228881853051 
	 3.8345000000000002 	 39532.7299802802299382 
	 3.8377499999999998 	 39533.2176782502792776 
	 3.8409999999999997 	 39533.7080577775413985 
	 3.8442499999999997 	 39534.2001598411661689 
	 3.8475000000000001 	 39534.6930254204125958 
	 3.8507499999999997 	 39535.1856954943941673 
	 3.8540000000000001 	 39535.6772110423553386 
	 3.8572500000000001 	 39536.1666130434678053 
	 3.8605000000000000 	 39536.6529424768959871 
	 3.8637499999999996 	 39537.1352403219061671 
	 3.8670000000000004 	 39537.6125475575900055 
	 3.8702499999999995 	 39538.0839051631919574 
	 3.8734999999999999 	 39538.5483541179273743 
	 3.8767499999999999 	 39539.0049354009024682 
	 3.8799999999999999 	 39539.4526899913980742 
	 3.8832499999999994 	 39539.8906588685422321 
	 3.8865000000000003 	 39540.3178830115575693 
	 3.8897499999999998 	 39540.7334033996157814 
	 3.8929999999999998 	 39541.1362610119031160 
	 3.8962499999999998 	 39541.5254968276203726 
	 3.8995000000000002 	 39541.9001518259901786 
	 3.9027499999999997 	 39542.2590099830849795 
	 3.9060000000000001 	 39542.5992140085581923 
	 3.9092500000000001 	 39542.9172611114117899 
	 3.9125000000000001 	 39543.2096469560347032 
	 3.9157499999999996 	 39543.4728672067722073 
	 3.9190000000000005 	 39543.7034175280059571 
	 3.9222500000000000 	 39543.8984020718271495 
	 3.9255000000000000 	 39544.0613788007976837 
	 3.9287500000000000 	 39544.1997928209675592 
	 3.9320000000000004 	 39544.3211426585185109 
	 3.9352499999999995 	 39544.4329268396541011 
	 3.9385000000000003 	 39544.5426438904978568 
	 3.9417499999999999 	 39544.6575476283105672 
	 3.9449999999999998 	 39544.7801632093542139 
	 3.9482499999999998 	 39544.9087387345061870 
	 3.9515000000000002 	 39545.0413682022917783 
	 3.9547499999999998 	 39545.1761456111926236 
	 3.9580000000000002 	 39545.3111649597049109 
	 3.9612500000000002 	 39545.4445395100992755 
	 3.9645000000000001 	 39545.5752042405511020 
	 3.9677499999999997 	 39545.7032057265605545 
	 3.9710000000000005 	 39545.8286694480484584 
	 3.9742499999999996 	 39545.9517208849356393 
	 3.9775000000000000 	 39546.0724855171501986 
	 3.9807500000000000 	 39546.1910890729195671 
	 3.9840000000000000 	 39546.3076939602542552 
	 3.9872499999999995 	 39546.4225377033435507 
	 3.9905000000000004 	 39546.5358670238492778 
	 3.9937499999999999 	 39546.6479286434405367 
	 3.9969999999999999 	 39546.7589692838155315 
	 4.0002499999999994 	 39546.8692356666506384 
	 4.0034999999999998 	 39546.9789745136367856 
	 4.0067500000000003 	 39547.0884325464576250 
	 4.0099999999999998 	 39547.1978564867968089 
	 4.0132500000000002 	 39547.3074930563452654 
	 4.0165000000000006 	 39547.4175889767211629 
	 4.0197500000000002 	 39547.5283909697027411 
	 4.0230000000000006 	 39547.6400727530417498 
	 4.0262500000000001 	 39547.7524399409085163 
	 4.0295000000000005 	 39547.8651823889667867 
	 4.0327500000000001 	 39547.9779899106652010 
	 4.0360000000000005 	 39548.0905523194232956 
	 4.0392500000000000 	 39548.2025594286533305 
	 4.0425000000000004 	 39548.3137274953842280 
	 4.0457500000000000 	 39548.4239887415315025 
	 4.0490000000000004 	 39548.5333808460127329 
	 4.0522499999999999 	 39548.6419422018079786 
	 4.0555000000000003 	 39548.7497112017808831 
	 4.0587499999999999 	 39548.8567262389478856 
	 4.0620000000000003 	 39548.9630259084951831 
	 4.0652499999999998 	 39549.0686516563800978 
	 4.0685000000000002 	 39549.1736470356481732 
	 4.0717499999999998 	 39549.2780556488651200 
	 4.0750000000000002 	 39549.3819210984729580 
	 4.0782499999999997 	 39549.4852869870301220 
	 4.0815000000000001 	 39549.5881954932629014 
	 4.0847499999999997 	 39549.6906492809284828 
	 4.0880000000000001 	 39549.7926073263006401 
	 4.0912499999999996 	 39549.8940263449258055 
	 4.0945000000000000 	 39549.9948630522485473 
	 4.0977499999999996 	 39550.0950741638080217 
	 4.1010000000000000 	 39550.1946166854468174 
	 4.1042500000000004 	 39550.2934687522138120 
	 4.1074999999999999 	 39550.3916435797727900 
	 4.1107500000000003 	 39550.4891576913651079 
	 4.1140000000000008 	 39550.5860276101375348 
	 4.1172500000000003 	 39550.6822698593896348 
	 4.1205000000000007 	 39550.7779009727019002 
	 4.1237500000000002 	 39550.8729418392831576 
	 4.1270000000000007 	 39550.9674244227426243 
	 4.1302500000000002 	 39551.0613824209576705 
	 4.1335000000000006 	 39551.1548495316383196 
	 4.1367500000000001 	 39551.2478594526692177 
	 4.1400000000000006 	 39551.3404458817531122 
	 4.1432500000000001 	 39551.4326305168142426 
	 4.1465000000000005 	 39551.5243870556514594 
	 4.1497500000000000 	 39551.6156771963142091 
	 4.1530000000000005 	 39551.7064626366191078 
	 4.1562500000000000 	 39551.7967050745937740 
	 4.1594999999999995 	 39551.8863662081130315 
	 4.1627500000000000 	 39551.9754122586236917 
	 4.1659999999999995 	 39552.0638383355908445 
	 4.1692499999999999 	 39552.1516509098946699 
	 4.1724999999999994 	 39552.2388564796929131 
	 4.1757499999999999 	 39552.3254615429978003 
	 4.1789999999999994 	 39552.4114725979889045 
	 4.1822499999999998 	 39552.4969027139959508 
	 4.1854999999999993 	 39552.5818346574742463 
	 4.1887499999999998 	 39552.6663931735092774 
	 4.1919999999999993 	 39552.7507035841481411 
	 4.1952499999999997 	 39552.8348912113287952 
	 4.1984999999999992 	 39552.9190813771419926 
	 4.2017499999999997 	 39553.0033902813884197 
	 4.2050000000000001 	 39553.0877578512590844 
	 4.2082499999999996 	 39553.1719645759076229 
	 4.2115000000000000 	 39553.2557851999445120 
	 4.2147499999999996 	 39553.3389944679656764 
	 4.2180000000000000 	 39553.4213671246106969 
	 4.2212500000000004 	 39553.5026815120581887 
	 4.2244999999999990 	 39553.5828694312658627 
	 4.2277500000000003 	 39553.6620702784639434 
	 4.2309999999999999 	 39553.7404381855885731 
	 4.2342499999999994 	 39553.8181272846122738 
	 4.2374999999999998 	 39553.8952917074784636 
	 4.2407500000000002 	 39553.9720851634338032 
	 4.2439999999999998 	 39554.0485989286244148 
	 4.2472500000000002 	 39554.1247964226640761 
	 4.2504999999999997 	 39554.2006254099687794 
	 4.2537500000000001 	 39554.2760336548963096 
	 4.2569999999999997 	 39554.3509689219063148 
	 4.2602500000000001 	 39554.4253789834401687 
	 4.2634999999999996 	 39554.4992338625816046 
	 4.2667500000000000 	 39554.5725743373623118 
	 4.2699999999999996 	 39554.6454552183276974 
	 4.2732500000000000 	 39554.7179313159867888 
	 4.2765000000000004 	 39554.7900574408267858 
	 4.2797499999999999 	 39554.8618884033930954 
	 4.2829999999999995 	 39554.9334647511932417 
	 4.2862500000000008 	 39555.0047551144089084 
	 4.2894999999999994 	 39555.0757055071590003 
	 4.2927499999999998 	 39555.1462619352678303 
	 4.2960000000000003 	 39555.2163704045960912 
	 4.2992499999999998 	 39555.2859769210117520 
	 4.3025000000000002 	 39555.3550352394013316 
	 4.3057500000000006 	 39555.4235624011344044 
	 4.3089999999999993 	 39555.4916063507480430 
	 4.3122500000000006 	 39555.5592152420358616 
	 4.3155000000000001 	 39555.6264372287405422 
	 4.3187499999999996 	 39555.6933204646629747 
	 4.3220000000000001 	 39555.7599102385793230 
	 4.3252500000000005 	 39555.8262114774770453 
	 4.3284999999999991 	 39555.8921992721734568 
	 4.3317500000000004 	 39555.9578480139607564 
	 4.3350000000000000 	 39556.0231320941238664 
	 4.3382499999999995 	 39556.0880259039549856 
	 4.3414999999999999 	 39556.1525042179709999 
	 4.3447500000000003 	 39556.2165524451556848 
	 4.3479999999999999 	 39556.2801677520546946 
	 4.3512500000000003 	 39556.3433479135346715 
	 4.3544999999999998 	 39556.4060907046077773 
	 4.3577500000000002 	 39556.4683939001333783 
	 4.3609999999999998 	 39556.5302554534864612 
	 4.3642500000000002 	 39556.5916862954181852 
	 4.3674999999999997 	 39556.6527189033586183 
	 4.3707500000000001 	 39556.7133877861124347 
	 4.3739999999999997 	 39556.7737274526007241 
	 4.3772500000000001 	 39556.8337724116499885 
	 4.3805000000000005 	 39556.8935571373513085 
	 4.3837500000000000 	 39556.9531015705433674 
	 4.3869999999999996 	 39557.0123886995570501 
	 4.3902500000000009 	 39557.0713957263069460 
	 4.3934999999999995 	 39557.1300998527513002 
	 4.3967499999999999 	 39557.1884782808338059 
	 4.4000000000000004 	 39557.2465082125127083 
	 4.4032499999999999 	 39557.3041706789445016 
	 4.4064999999999994 	 39557.3614620280568488 
	 4.4097500000000007 	 39557.4183824370120419 
	 4.4129999999999994 	 39557.4749320829869248 
	 4.4162499999999998 	 39557.5311111431001336 
	 4.4195000000000002 	 39557.5869197944848565 
	 4.4227499999999997 	 39557.6423604268638883 
	 4.4260000000000002 	 39557.6974495593749452 
	 4.4292500000000006 	 39557.7522092682338553 
	 4.4324999999999992 	 39557.8066616430005524 
	 4.4357500000000005 	 39557.8608287731913151 
	 4.4390000000000001 	 39557.9147327483369736 
	 4.4422499999999996 	 39557.9683926650177455 
	 4.4455000000000000 	 39558.0217958761786576 
	 4.4487500000000004 	 39558.0749106152288732 
	 4.4520000000000000 	 39558.1277048530100728 
	 4.4552500000000004 	 39558.1801465602547978 
	 4.4584999999999999 	 39558.2322037077537971 
	 4.4617500000000003 	 39558.2838463882435462 
	 4.4649999999999999 	 39558.3350856986653525 
	 4.4682500000000003 	 39558.3859698240921716 
	 4.4714999999999998 	 39558.4365482859066105 
	 4.4747500000000002 	 39558.4868706054694485 
	 4.4779999999999998 	 39558.5369863041778444 
	 4.4812500000000002 	 39558.5869439307716675 
	 4.4845000000000006 	 39558.6367505473026540 
	 4.4877500000000001 	 39558.6863570934001473 
	 4.4909999999999997 	 39558.7357105250994209 
	 4.4942500000000010 	 39558.7847577983193332 
	 4.4974999999999996 	 39558.8334458690733300 
	 4.5007500000000000 	 39558.8817219035991002 
	 4.5040000000000004 	 39558.9295641343633179 
	 4.5072500000000000 	 39558.9770144139110926 
	 4.5105000000000004 	 39559.0241223847042420 
	 4.5137500000000008 	 39559.0709376891900320 
	 4.5169999999999995 	 39559.1175099698666600 
	 4.5202500000000008 	 39559.1638888629531721 
	 4.5235000000000003 	 39559.2101069277705392 
	 4.5267499999999998 	 39559.2561424205196090 
	 4.5300000000000002 	 39559.3019628277324955 
	 4.5332500000000007 	 39559.3475356359049329 
	 4.5364999999999993 	 39559.3928283316199668 
	 4.5397500000000006 	 39559.4378084013442276 
	 4.5430000000000001 	 39559.4824507274533971 
	 4.5462499999999997 	 39559.5267674837741652 
	 4.5495000000000001 	 39559.5707825713616330 
	 4.5527500000000005 	 39559.6145198954036459 
	 4.5560000000000000 	 39559.6580033612845000 
	 4.5592500000000005 	 39559.7012568742138683 
	 4.5625000000000000 	 39559.7443020252540009 
	 4.5657499999999995 	 39559.7871415046320180 
	 4.5690000000000000 	 39559.8297687733065686 
	 4.5722499999999995 	 39559.8721772297285497 
	 4.5754999999999999 	 39559.9143602723197546 
	 4.5787500000000003 	 39559.9563112995529082 
	 4.5819999999999999 	 39559.9980240634031361 
	 4.5852499999999994 	 39560.0394972966460045 
	 4.5885000000000007 	 39560.0807334139462910 
	 4.5917499999999993 	 39560.1217349162689061 
	 4.5949999999999998 	 39560.1625043046078645 
	 4.5982500000000002 	 39560.2030440799062490 
	 4.6014999999999997 	 39560.2433566464387695 
	 4.6047499999999992 	 39560.2834417236663285 
	 4.6080000000000005 	 39560.3232960627938155 
	 4.6112499999999992 	 39560.3629162614524830 
	 4.6144999999999996 	 39560.4022989172444795 
	 4.6177500000000000 	 39560.4414406277646776 
	 4.6209999999999996 	 39560.4803380611265311 
	 4.6242500000000000 	 39560.5189930118795019 
	 4.6275000000000004 	 39560.5574157860828564 
	 4.6307499999999990 	 39560.5956174923339859 
	 4.6340000000000003 	 39560.6336092391793500 
	 4.6372499999999999 	 39560.6714021352090640 
	 4.6404999999999994 	 39560.7090072573264479 
	 4.6437499999999998 	 39560.7464224595314590 
	 4.6470000000000002 	 39560.7836119745697943 
	 4.6502499999999998 	 39560.8205347706098109 
	 4.6535000000000002 	 39560.8571498157616588 
	 4.6567499999999997 	 39560.8934160781936953 
	 4.6600000000000001 	 39560.9292925259651383 
	 4.6632499999999997 	 39560.9647704691014951 
	 4.6665000000000001 	 39560.9999705846130382 
	 4.6697499999999996 	 39561.0350458914399496 
	 4.6730000000000000 	 39561.0701494084787555 
	 4.6762499999999996 	 39561.1054341546405340 
	 4.6795000000000000 	 39561.1410531487636035 
	 4.6827500000000004 	 39561.1771205333570833 
	 4.6859999999999999 	 39561.2135021789799794 
	 4.6892499999999995 	 39561.2499663124690414 
	 4.6925000000000008 	 39561.2862809268408455 
	 4.6957499999999994 	 39561.3222140152865904 
	 4.6989999999999998 	 39561.3575335708228522 
	 4.7022500000000003 	 39561.3920289029410924 
	 4.7054999999999998 	 39561.4257154084116337 
	 4.7087500000000002 	 39561.4587446570076281 
	 4.7120000000000006 	 39561.4912700898639741 
	 4.7152499999999993 	 39561.5234451481373981 
	 4.7185000000000006 	 39561.5554232729482464 
	 4.7217500000000001 	 39561.5873528012452880 
	 4.7249999999999996 	 39561.6192834384200978 
	 4.7282500000000001 	 39561.6511756780309952 
	 4.7315000000000005 	 39561.6829867992273648 
	 4.7347499999999991 	 39561.7146740812968346 
	 4.7380000000000004 	 39561.7461948034615489 
	 4.7412500000000000 	 39561.7775068154078326 
	 4.7444999999999995 	 39561.8085923021717463 
	 4.7477499999999999 	 39561.8394663688814035 
	 4.7510000000000003 	 39561.8701464574332931 
	 4.7542499999999999 	 39561.9006500098112156 
	 4.7575000000000003 	 39561.9309944678680040 
	 4.7607499999999998 	 39561.9611971824851935 
	 4.7640000000000002 	 39561.9912620449977112 
	 4.7672499999999998 	 39562.0211653835431207 
	 4.7705000000000002 	 39562.0508801511241472 
	 4.7737499999999997 	 39562.0803793009035871 
	 4.7770000000000001 	 39562.1096357859278214 
	 4.7802499999999997 	 39562.1386225639289478 
	 4.7835000000000001 	 39562.1673253316257615 
	 4.7867500000000005 	 39562.1957702947256621 
	 4.7900000000000000 	 39562.2239916928301682 
	 4.7932499999999996 	 39562.2520237655990059 
	 4.7965000000000009 	 39562.2799007526118658 
	 4.7997499999999995 	 39562.3076568935503019 
	 4.8029999999999999 	 39562.3353223460508161 
	 4.8062500000000004 	 39562.3629066856738064 
	 4.8094999999999999 	 39562.3904130154842278 
	 4.8127499999999994 	 39562.4178444361314178 
	 4.8160000000000007 	 39562.4452040483083692 
	 4.8192499999999994 	 39562.4724949526644195 
	 4.8224999999999998 	 39562.4997164763408364 
	 4.8257500000000002 	 39562.5268371278725681 
	 4.8289999999999997 	 39562.5538103668513941 
	 4.8322500000000002 	 39562.5805895509838592 
	 4.8355000000000006 	 39562.6071280380128883 
	 4.8387499999999992 	 39562.6333791856450262 
	 4.8420000000000005 	 39562.6593008997951983 
	 4.8452500000000001 	 39562.6849151609203545 
	 4.8484999999999996 	 39562.7102913146736682 
	 4.8517500000000000 	 39562.7354998171504121 
	 4.8550000000000004 	 39562.7606111244022031 
	 4.8582500000000000 	 39562.7856956925388658 
	 4.8615000000000004 	 39562.8108217471162789 
	 4.8647499999999999 	 39562.8359956084459554 
	 4.8680000000000003 	 39562.8611551548674470 
	 4.8712499999999999 	 39562.8862347229514853 
	 4.8745000000000003 	 39562.9111686491160071 
	 4.8777499999999998 	 39562.9358912699972279 
	 4.8810000000000002 	 39562.9603373509526136 
	 4.8842499999999998 	 39562.9844728676398518 
	 4.8875000000000002 	 39563.0083156137916376 
	 4.8907500000000006 	 39563.0318882688006852 
	 4.8940000000000001 	 39563.0552135120524326 
	 4.8972499999999997 	 39563.0783140228886623 
	 4.9005000000000010 	 39563.1012125202978496 
	 4.9037499999999996 	 39563.1239482782548293 
	 4.9070000000000000 	 39563.1466026638227049 
	 4.9102500000000004 	 39563.1692636353109265 
	 4.9135000000000000 	 39563.1920191510871518 
	 4.9167500000000004 	 39563.2149571694608312 
	 4.9200000000000008 	 39563.2381656487850705 
	 4.9232499999999995 	 39563.2616648865878233 
	 4.9265000000000008 	 39563.2852045370673295 
	 4.9297500000000003 	 39563.3084665935894009 
	 4.9329999999999998 	 39563.3311330495344009 
	 4.9362500000000002 	 39563.3528858983117971 
	 4.9395000000000007 	 39563.3734071332582971 
	 4.9427499999999993 	 39563.3925132973308791 
	 4.9460000000000006 	 39563.4108801907423185 
	 4.9492500000000001 	 39563.4295215544261737 
	 4.9524999999999997 	 39563.4494519381260034 
	 4.9557500000000001 	 39563.4716858915344346 
	 4.9590000000000005 	 39563.4972379643222666 
	 4.9622500000000000 	 39563.5268691310629947 
	 4.9655000000000005 	 39563.5586508694104850 
	 4.9687500000000000 	 39563.5890347673703218 
	 4.9719999999999995 	 39563.6144501512098941 
	 4.9752500000000000 	 39563.6313263471820392 
	 4.9784999999999995 	 39563.6360926815832499 
	 4.9817499999999999 	 39563.6254583923946484 
	 4.9850000000000003 	 39563.6015416243462823 
	 4.9882499999999999 	 39563.5713528570558992 
	 4.9914999999999994 	 39563.5420788411356625 
	 4.9947500000000007 	 39563.5209063271322520 
	 4.9979999999999993 	 39563.5150220656505553 
	 5.0012499999999998 	 39563.5314767797171953 
	 5.0045000000000002 	 39563.5715188018439221 
	 5.0077499999999997 	 39563.6285471316514304 
	 5.0109999999999992 	 39563.6954035999297048 
	 5.0142500000000005 	 39563.7649300375487655 
	 5.0174999999999992 	 39563.8299682753058732 
	 5.0207499999999996 	 39563.8833819424035028 
	 5.0240000000000000 	 39563.9212543659741641 
	 5.0272499999999996 	 39563.9462624723746558 
	 5.0305000000000000 	 39563.9618905344177620 
	 5.0337500000000004 	 39563.9716228249744745 
	 5.0369999999999990 	 39563.9789436169157852 
	 5.0402500000000003 	 39563.9873368572443724 
	 5.0434999999999999 	 39563.9993937766703311 
	 5.0467499999999994 	 39564.0148668330803048 
	 5.0499999999999998 	 39564.0329454866150627 
	 5.0532500000000002 	 39564.0528191973644425 
	 5.0564999999999998 	 39564.0736774255201453 
	 5.0597500000000002 	 39564.0947096311647329 
	 5.0629999999999997 	 39564.1152168246335350 
	 5.0662500000000001 	 39564.1350624793849420 
	 5.0694999999999997 	 39564.1542869483091636 
	 5.0727500000000001 	 39564.1729306486886344 
	 5.0759999999999996 	 39564.1910339979440323 
	 5.0792500000000000 	 39564.2086374134378275 
	 5.0824999999999996 	 39564.2257846042630263 
	 5.0857500000000000 	 39564.2425461630627979 
	 5.0890000000000004 	 39564.2590058099158341 
	 5.0922499999999999 	 39564.2752473537548212 
	 5.0954999999999995 	 39564.2913546035852050 
	 5.0987500000000008 	 39564.3074113682814641 
	 5.1019999999999994 	 39564.3234967794269323 
	 5.1052499999999998 	 39564.3396240735892206 
	 5.1085000000000003 	 39564.3557577763494919 
	 5.1117499999999998 	 39564.3718612714437768 
	 5.1150000000000002 	 39564.3878979425790021 
	 5.1182500000000006 	 39564.4038311734038871 
	 5.1214999999999993 	 39564.4196250483946642 
	 5.1247500000000006 	 39564.4352631016372470 
	 5.1280000000000001 	 39564.4507503704735427 
	 5.1312499999999996 	 39564.4660930050304160 
	 5.1345000000000001 	 39564.4812971554929391 
	 5.1377500000000005 	 39564.4963689719443209 
	 5.1409999999999991 	 39564.5113146330768359 
	 5.1442500000000004 	 39564.5261423896881752 
	 5.1475000000000000 	 39564.5408639331144514 
	 5.1507499999999995 	 39564.5554912791485549 
	 5.1539999999999999 	 39564.5700364435324445 
	 5.1572500000000003 	 39564.5845114418989397 
	 5.1604999999999999 	 39564.5989282841910608 
	 5.1637500000000003 	 39564.6132965145152411 
	 5.1669999999999998 	 39564.6276194076344837 
	 5.1702500000000002 	 39564.6418992565668304 
	 5.1734999999999998 	 39564.6561383544612909 
	 5.1767500000000002 	 39564.6703389942558715 
	 5.1799999999999997 	 39564.6845034690995817 
	 5.1832500000000001 	 39564.6986301584984176 
	 5.1864999999999997 	 39564.7127017880702624 
	 5.1897500000000001 	 39564.7266971698554698 
	 5.1930000000000005 	 39564.7405951159380493 
	 5.1962500000000000 	 39564.7543744384020101 
	 5.1994999999999996 	 39564.7680139493604656 
	 5.2027500000000009 	 39564.7814972206251696 
	 5.2059999999999995 	 39564.7948382211034186 
	 5.2092499999999999 	 39564.8080628745519789 
	 5.2125000000000004 	 39564.8211971334021655 
	 5.2157499999999999 	 39564.8342669500343618 
	 5.2189999999999994 	 39564.8472982769017108 
	 5.2222500000000007 	 39564.8603141868516104 
	 5.2254999999999994 	 39564.8733072120448924 
	 5.2287499999999998 	 39564.8862514897700748 
	 5.2320000000000002 	 39564.8991209046071162 
	 5.2352499999999997 	 39564.9118893410632154 
	 5.2385000000000002 	 39564.9245306836746749 
	 5.2417500000000006 	 39564.9370200690391357 
	 5.2449999999999992 	 39564.9493568282196065 
	 5.2482500000000005 	 39564.9615621759658097 
	 5.2515000000000001 	 39564.9736581155593740 
	 5.2547499999999996 	 39564.9856666502746521 
	 5.2580000000000000 	 39564.9976097834223765 
	 5.2612500000000004 	 39565.0095092584233498 
	 5.2645000000000000 	 39565.0213757379169692 
	 5.2677500000000004 	 39565.0332048944110284 
	 5.2709999999999999 	 39565.0449913365009706 
	 5.2742500000000003 	 39565.0567296726731001 
	 5.2774999999999999 	 39565.0684145115228603 
	 5.2807500000000003 	 39565.0800404716646881 
	 5.2839999999999998 	 39565.0916036706184968 
	 5.2872500000000002 	 39565.1031032951577799 
	 5.2904999999999998 	 39565.1145389079028973 
	 5.2937500000000002 	 39565.1259100715105888 
	 5.2970000000000006 	 39565.1372163485648343 
	 5.3002500000000001 	 39565.1484573023044504 
	 5.3034999999999997 	 39565.1596340711257653 
	 5.3067500000000010 	 39565.1707528024999192 
	 5.3099999999999996 	 39565.1818206372990971 
	 5.3132500000000000 	 39565.1928447163954843 
	 5.3165000000000004 	 39565.2038321806612657 
	 5.3197500000000000 	 39565.2147901710268343 
	 5.3230000000000004 	 39565.2257212052209070 
	 5.3262500000000008 	 39565.2366044904920273 
	 5.3294999999999995 	 39565.2474119034231990 
	 5.3327500000000008 	 39565.2581153179271496 
	 5.3360000000000003 	 39565.2686866079675383 
	 5.3392499999999998 	 39565.2790976474498166 
	 5.3425000000000002 	 39565.2893261503704707 
	 5.3457500000000007 	 39565.2993975261269952 
	 5.3489999999999993 	 39565.3093604742462048 
	 5.3522500000000006 	 39565.3192638518521562 
	 5.3555000000000001 	 39565.3291565161052858 
	 5.3587499999999997 	 39565.3390873241805821 
	 5.3620000000000001 	 39565.3491011268924922 
	 5.3652500000000005 	 39565.3591863343390287 
	 5.3685000000000000 	 39565.3692896344364271 
	 5.3717500000000005 	 39565.3793567370230448 
	 5.3750000000000000 	 39565.3893333519154112 
	 5.3782499999999995 	 39565.3991651889082277 
	 5.3815000000000000 	 39565.4087997534516035 
	 5.3847499999999995 	 39565.4182343871143530 
	 5.3879999999999999 	 39565.4275215298112016 
	 5.3912500000000003 	 39565.4367164727373165 
	 5.3944999999999999 	 39565.4458745071387966 
	 5.3977499999999994 	 39565.4550509242399130 
	 5.4010000000000007 	 39565.4643004853496677 
	 5.4042499999999993 	 39565.4736393893472268 
	 5.4074999999999998 	 39565.4830198103591101 
	 5.4107500000000002 	 39565.4923878858899116 
	 5.4139999999999997 	 39565.5016897535533644 
	 5.4172499999999992 	 39565.5108715509122703 
	 5.4205000000000005 	 39565.5198794768293737 
	 5.4237499999999992 	 39565.5286853462894214 
	 5.4269999999999996 	 39565.5373261065615225 
	 5.4302500000000000 	 39565.5458489038501284 
	 5.4334999999999996 	 39565.5543008843669668 
	 5.4367500000000000 	 39565.5627291943237651 
	 5.4400000000000004 	 39565.5711809799104230 
	 5.4432499999999990 	 39565.5796919112981413 
	 5.4465000000000003 	 39565.5882517544669099 
	 5.4497499999999999 	 39565.5968387992470525 
	 5.4529999999999994 	 39565.6054313355998602 
	 5.4562499999999998 	 39565.6140076534647960 
	 5.4595000000000002 	 39565.6225460426503560 
	 5.4627499999999998 	 39565.6310252877519815 
	 5.4660000000000002 	 39565.6394273315672763 
	 5.4692499999999997 	 39565.6477353592417785 
	 5.4725000000000001 	 39565.6559325587950298 
	 5.4757499999999997 	 39565.6640021183411591 
	 5.4790000000000001 	 39565.6719272258415003 
	 5.4822499999999996 	 39565.6796937938779593 
	 5.4855000000000000 	 39565.6873166307341307 
	 5.4887499999999996 	 39565.6948279489370179 
	 5.4920000000000000 	 39565.7022602000652114 
	 5.4952500000000004 	 39565.7096458357918891 
	 5.4984999999999999 	 39565.7170173077247455 
	 5.5017499999999995 	 39565.7244062235986348 
	 5.5050000000000008 	 39565.7318278831007774 
	 5.5082499999999994 	 39565.7392828354859375 
	 5.5114999999999998 	 39565.7467710985583835 
	 5.5147500000000003 	 39565.7542926900714519 
	 5.5179999999999998 	 39565.7618476278075832 
	 5.5212500000000002 	 39565.7694356209613034 
	 5.5245000000000006 	 39565.7770432164033991 
	 5.5277499999999993 	 39565.7846391551865963 
	 5.5310000000000006 	 39565.7921909144206438 
	 5.5342500000000001 	 39565.7996659713535337 
	 5.5374999999999996 	 39565.8070318030877388 
	 5.5407500000000001 	 39565.8142559883563081 
	 5.5440000000000005 	 39565.8213211068068631 
	 5.5472499999999991 	 39565.8282404582350864 
	 5.5505000000000004 	 39565.8350311040267115 
	 5.5537500000000000 	 39565.8417101055165404 
	 5.5569999999999995 	 39565.8482945240466506 
	 5.5602499999999999 	 39565.8548014255720773 
	 5.5635000000000003 	 39565.8612603949441109 
	 5.5667499999999999 	 39565.8677408267685678 
	 5.5700000000000003 	 39565.8743200106400764 
	 5.5732499999999998 	 39565.8810752363351639 
	 5.5765000000000002 	 39565.8880837934557348 
	 5.5797499999999998 	 39565.8954229718510760 
	 5.5830000000000002 	 39565.9031393876211951 
	 5.5862499999999997 	 39565.9111249941779533 
	 5.5895000000000001 	 39565.9192231074557640 
	 5.5927499999999997 	 39565.9272770257812226 
	 5.5960000000000001 	 39565.9351300474081654 
	 5.5992500000000005 	 39565.9426254705831525 
	 5.6025000000000000 	 39565.9496258751460118 
	 5.6057499999999996 	 39565.9561513136941358 
	 5.6090000000000009 	 39565.9622987337279483 
	 5.6122499999999995 	 39565.9681656033862964 
	 5.6154999999999999 	 39565.9738493907425436 
	 5.6187500000000004 	 39565.9794475639937446 
	 5.6219999999999999 	 39565.9850535279038013 
	 5.6252499999999994 	 39565.9907034438801929 
	 5.6285000000000007 	 39565.9963911577724502 
	 5.6317499999999994 	 39566.0021095234333188 
	 5.6349999999999998 	 39566.0078513946791645 
	 5.6382500000000002 	 39566.0136096253409050 
	 5.6414999999999997 	 39566.0193769835314015 
	 5.6447500000000002 	 39566.0251438582999981 
	 5.6480000000000006 	 39566.0308980083500501 
	 5.6512499999999992 	 39566.0366270562954014 
	 5.6545000000000005 	 39566.0423186247280682 
	 5.6577500000000001 	 39566.0479603362473426 
	 5.6609999999999996 	 39566.0535398742722464 
	 5.6642500000000000 	 39566.0590493478593999 
	 5.6675000000000004 	 39566.0644882138731191 
	 5.6707500000000000 	 39566.0698566219216445 
	 5.6740000000000004 	 39566.0751547217005282 
	 5.6772499999999999 	 39566.0803826628180104 
	 5.6805000000000003 	 39566.0855406019763905 
	 5.6837499999999999 	 39566.0906316451073508 
	 5.6870000000000003 	 39566.0956663967663189 
	 5.6902499999999998 	 39566.1006566358410055 
	 5.6935000000000002 	 39566.1056141410808777 
	 5.6967499999999998 	 39566.1105506913809222 
	 5.7000000000000002 	 39566.1154780655197101 
	 5.7032500000000006 	 39566.1204076193826040 
	 5.7065000000000001 	 39566.1253490172166494 
	 5.7097499999999997 	 39566.1303115002083359 
	 5.7130000000000010 	 39566.1353043096532929 
	 5.7162499999999996 	 39566.1403366868107696 
	 5.7195000000000000 	 39566.1454178729254636 
	 5.7227500000000004 	 39566.1505512544172234 
	 5.7260000000000000 	 39566.1557028278621146 
	 5.7292500000000004 	 39566.1608238844055450 
	 5.7325000000000008 	 39566.1658656801591860 
	 5.7357499999999995 	 39566.1707794711910537 
	 5.7390000000000008 	 39566.1755165135691641 
	 5.7422500000000003 	 39566.1800347807293292 
	 5.7454999999999998 	 39566.1843634930773987 
	 5.7487500000000002 	 39566.1885747831765912 
	 5.7520000000000007 	 39566.1927413732337300 
	 5.7552499999999993 	 39566.1969359855938819 
	 5.7585000000000006 	 39566.2012313425220782 
	 5.7617500000000001 	 39566.2056963842333062 
	 5.7649999999999997 	 39566.2103269684739644 
	 5.7682500000000001 	 39566.2150528501661029 
	 5.7715000000000005 	 39566.2198014024397708 
	 5.7747500000000000 	 39566.2244999985632603 
	 5.7780000000000005 	 39566.2290760116811725 
	 5.7812500000000000 	 39566.2334579614107497 
	 5.7844999999999995 	 39566.2376232676178915 
	 5.7877500000000000 	 39566.2416155012251693 
	 5.7909999999999995 	 39566.2454829288253677 
	 5.7942499999999999 	 39566.2492738169676159 
	 5.7975000000000003 	 39566.2530364322155947 
	 5.8007499999999999 	 39566.2568189270386938 
	 5.8039999999999994 	 39566.2606526047165971 
	 5.8072500000000007 	 39566.2645342630130472 
	 5.8104999999999993 	 39566.2684564747760305 
	 5.8137499999999998 	 39566.2724118128317059 
	 5.8170000000000002 	 39566.2763928499698523 
	 5.8202499999999997 	 39566.2803921581798932 
	 5.8234999999999992 	 39566.2843999958422501 
	 5.8267500000000005 	 39566.2883992641582154 
	 5.8299999999999992 	 39566.2923714052230935 
	 5.8332499999999996 	 39566.2962978611976723 
	 5.8365000000000000 	 39566.3001600741918082 
	 5.8397499999999996 	 39566.3039394862935296 
	 5.8430000000000000 	 39566.3076232695748331 
	 5.8462500000000004 	 39566.3112274876766605 
	 5.8494999999999990 	 39566.3147772899828851 
	 5.8527500000000003 	 39566.3182978291006293 
	 5.8559999999999999 	 39566.3218142576079117 
	 5.8592499999999994 	 39566.3253517282282701 
	 5.8624999999999998 	 39566.3289315474685282 
	 5.8657500000000002 	 39566.3325436108279973 
	 5.8689999999999998 	 39566.3361624756216770 
	 5.8722500000000002 	 39566.3397625952566159 
	 5.8754999999999997 	 39566.3433184232490021 
	 5.8787500000000001 	 39566.3468044129622285 
	 5.8819999999999997 	 39566.3501968074997421 
	 5.8852500000000001 	 39566.3534970607943251 
	 5.8884999999999996 	 39566.3567252634238685 
	 5.8917500000000000 	 39566.3599019427128951 
	 5.8949999999999996 	 39566.3630476261823787 
	 5.8982500000000000 	 39566.3661828411713941 
	 5.9015000000000004 	 39566.3693277778074844 
	 5.9047499999999999 	 39566.3724932647455717 
	 5.9079999999999995 	 39566.3756797806126997 
	 5.9112500000000008 	 39566.3788872684453963 
	 5.9144999999999994 	 39566.3821156712801894 
	 5.9177499999999998 	 39566.3853649321390549 
	 5.9210000000000003 	 39566.3886348958185408 
	 5.9242499999999998 	 39566.3919182556419400 
	 5.9275000000000002 	 39566.3951958315155935 
	 5.9307500000000006 	 39566.3984473238961073 
	 5.9339999999999993 	 39566.4016524332037079 
	 5.9372500000000006 	 39566.4047908598877257 
	 5.9405000000000001 	 39566.4078423316896078 
	 5.9437499999999996 	 39566.4107980009066523 
	 5.9470000000000001 	 39566.4136780680346419 
	 5.9502500000000005 	 39566.4165072820469504 
	 5.9534999999999991 	 39566.4193103920842987 
	 5.9567500000000004 	 39566.4221121471782681 
	 5.9600000000000000 	 39566.4249372964040958 
	 5.9632499999999995 	 39566.4278027655600454 
	 5.9664999999999999 	 39566.4306941873874166 
	 5.9697500000000003 	 39566.4335893712705001 
	 5.9729999999999999 	 39566.4364661267245538 
	 5.9762500000000003 	 39566.4393022631484200 
	 5.9794999999999998 	 39566.4420755900282529 
	 5.9827500000000002 	 39566.4447674348557484 
	 5.9859999999999998 	 39566.4473815925375675 
	 5.9892500000000002 	 39566.4499306940633687 
	 5.9924999999999997 	 39566.4524273917195387 
	 5.9957500000000001 	 39566.4548843376469449 
	 5.9989999999999997 	 39566.4573141840883181 
	 6.0022500000000001 	 39566.4597295832791133 
	 6.0055000000000005 	 39566.4621431873747497 
	 6.0087500000000000 	 39566.4645676486397861 
	 6.0119999999999996 	 39566.4670156192732975 
	 6.0152500000000009 	 39566.4694997514598072 
	 6.0184999999999995 	 39566.4720326974420459 
	 6.0217499999999999 	 39566.4746255357677001 
	 6.0250000000000004 	 39566.4772589364292799 
	 6.0282499999999999 	 39566.4798860650043935 
	 6.0314999999999994 	 39566.4824590961070498 
	 6.0347500000000007 	 39566.4849302042712225 
	 6.0379999999999994 	 39566.4872515641473001 
	 6.0412499999999998 	 39566.4893763774016406 
	 6.0445000000000002 	 39566.4913016591817723 
	 6.0477499999999997 	 39566.4930836943312897 
	 6.0510000000000002 	 39566.4947829747688957 
	 6.0542500000000006 	 39566.4964599925078801 
	 6.0574999999999992 	 39566.4981752394960495 
	 6.0607500000000005 	 39566.4999890333565418 
	 6.0640000000000001 	 39566.5019359412472113 
	 6.0672499999999996 	 39566.5039977960695978 
	 6.0705000000000000 	 39566.5061499737494159 
	 6.0737500000000004 	 39566.5083678501687245 
	 6.0770000000000000 	 39566.5106268012750661 
	 6.0802500000000004 	 39566.5129022034307127 
	 6.0834999999999999 	 39566.5151707056211308 
	 6.0867500000000003 	 39566.5174130035666167 
	 6.0899999999999999 	 39566.5196105955983512 
	 6.0932500000000003 	 39566.5217449800038594 
	 6.0964999999999998 	 39566.5237976550924941 
	 6.0997500000000002 	 39566.5257501191445044 
	 6.1029999999999998 	 39566.5275918178958818 
	 6.1062500000000002 	 39566.5293522695646971 
	 6.1095000000000006 	 39566.5310735942839528 
	 6.1127500000000001 	 39566.5327979165813304 
	 6.1159999999999997 	 39566.5345673611736856 
	 6.1192500000000010 	 39566.5364240526687354 
	 6.1224999999999996 	 39566.5384041143843206 
	 6.1257500000000000 	 39566.5404946570488391 
	 6.1290000000000004 	 39566.5426588581904070 
	 6.1322500000000000 	 39566.5448597333088401 
	 6.1355000000000004 	 39566.5470602979039541 
	 6.1387500000000008 	 39566.5492235674610129 
	 6.1419999999999995 	 39566.5513137143861968 
	 6.1452500000000008 	 39566.5533112093471573 
	 6.1485000000000003 	 39566.5552085710078245 
	 6.1517499999999998 	 39566.5569986004702514 
	 6.1550000000000002 	 39566.5586740989019745 
	 6.1582500000000007 	 39566.5602278673613910 
	 6.1614999999999993 	 39566.5616539028633269 
	 6.1647500000000006 	 39566.5629793921470991 
	 6.1680000000000001 	 39566.5642682161851553 
	 6.1712499999999997 	 39566.5655861549457768 
	 6.1745000000000001 	 39566.5669989883608650 
	 6.1777500000000005 	 39566.5685724963332177 
	 6.1810000000000000 	 39566.5703717199867242 
	 6.1842500000000005 	 39566.5724079366264050 
	 6.1875000000000000 	 39566.5746031600501738 
	 6.1907499999999995 	 39566.5768709878466325 
	 6.1940000000000000 	 39566.5791250176480389 
	 6.1972499999999995 	 39566.5812788470502710 
	 6.2004999999999999 	 39566.5832461588215665 
	 6.2037500000000003 	 39566.5849761927311192 
	 6.2069999999999999 	 39566.5865085968907806 
	 6.2102499999999994 	 39566.5878971762867877 
	 6.2135000000000007 	 39566.5891957359708613 
	 6.2167499999999993 	 39566.5904580808710307 
	 6.2199999999999998 	 39566.5917380160390167 
	 6.2232500000000002 	 39566.5930777447501896 
	 6.2264999999999997 	 39566.5944730633127620 
	 6.2297499999999992 	 39566.5959081664041150 
	 6.2330000000000005 	 39566.5973672486215946 
	 6.2362499999999992 	 39566.5988345045989263 
	 6.2394999999999996 	 39566.6002941289625596 
	 6.2427500000000000 	 39566.6017328630114207 
	 6.2459999999999996 	 39566.6031537115486572 
	 6.2492500000000000 	 39566.6045660757226869 
	 6.2525000000000004 	 39566.6059793719978188 
	 6.2557499999999990 	 39566.6074030168383615 
	 6.2590000000000003 	 39566.6088464266649680 
	 6.2622499999999999 	 39566.6103172882649233 
	 6.2654999999999994 	 39566.6118049427386723 
	 6.2687499999999998 	 39566.6132876815754571 
	 6.2720000000000002 	 39566.6147436444371124 
	 6.2752499999999998 	 39566.6161509709272650 
	 6.2785000000000002 	 39566.6174878007150255 
	 6.2817499999999997 	 39566.6187334021524293 
	 6.2850000000000001 	 39566.6198888549406547 
	 6.2882499999999997 	 39566.6209749670670135 
	 6.2915000000000001 	 39566.6220132572198054 
	 6.2947499999999996 	 39566.6230252442765050 
	 6.2980000000000000 	 39566.6240324468890321 
	 6.3012499999999996 	 39566.6250561067427043 
	 6.3045000000000000 	 39566.6261056432485930 
	 6.3077500000000004 	 39566.6271744832047261 
	 6.3109999999999999 	 39566.6282549181123613 
	 6.3142499999999995 	 39566.6293392395455157 
	 6.3175000000000008 	 39566.6304197390127229 
	 6.3207499999999994 	 39566.6314887429471128 
	 6.3239999999999998 	 39566.6325437279301696 
	 6.3272500000000003 	 39566.6335927175605320 
	 6.3304999999999998 	 39566.6346450268974877 
	 6.3337500000000002 	 39566.6357099709712202 
	 6.3370000000000006 	 39566.6367968648264650 
	 6.3402499999999993 	 39566.6379150205393671 
	 6.3435000000000006 	 39566.6390656714065699 
	 6.3467500000000001 	 39566.6402243606280535 
	 6.3499999999999996 	 39566.6413615364799625 
	 6.3532500000000001 	 39566.6424476472675451 
	 6.3565000000000005 	 39566.6434531412160140 
	 6.3597499999999991 	 39566.6443484666524455 
	 6.3630000000000004 	 39566.6451148128107889 
	 6.3662500000000000 	 39566.6457875278501888 
	 6.3694999999999995 	 39566.6464189913240261 
	 6.3727499999999999 	 39566.6470615890866611 
	 6.3760000000000003 	 39566.6477677068833145 
	 6.3792499999999999 	 39566.6485897305828985 
	 6.3825000000000003 	 39566.6495709907976561 
	 6.3857499999999998 	 39566.6506808647536673 
	 6.3890000000000002 	 39566.6518526176587329 
	 6.3922499999999998 	 39566.6530192703357898 
	 6.3955000000000002 	 39566.6541138434840832 
	 6.3987499999999997 	 39566.6550693579338258 
	 6.4020000000000001 	 39566.6558254178235075 
	 6.4052499999999997 	 39566.6564143742943997 
	 6.4085000000000001 	 39566.6569371388613945 
	 6.4117500000000005 	 39566.6574962303348002 
	 6.4150000000000000 	 39566.6581941675103735 
	 6.4182499999999996 	 39566.6591334692202508 
	 6.4215000000000009 	 39566.6604130560808699 
	 6.4247499999999995 	 39566.6620319819921860 
	 6.4279999999999999 	 39566.6638788894124446 
	 6.4312500000000004 	 39566.6658367070194799 
	 6.4344999999999999 	 39566.6677883634838508 
	 6.4377499999999994 	 39566.6696167874470120 
	 6.4410000000000007 	 39566.6712056057731388 
	 6.4442499999999994 	 39566.6724892479687696 
	 6.4474999999999998 	 39566.6734864910540637 
	 6.4507500000000002 	 39566.6742240645835409 
	 6.4539999999999997 	 39566.6747286981699290 
	 6.4572500000000002 	 39566.6750271214186796 
	 6.4605000000000006 	 39566.6751461224193918 
	 6.4637499999999992 	 39566.6751369457342662 
	 6.4670000000000005 	 39566.6751130193442805 
	 6.4702500000000001 	 39566.6751975085062440 
	 6.4734999999999996 	 39566.6755135784260347 
	 6.4767500000000000 	 39566.6761843943677377 
	 6.4800000000000004 	 39566.6773331215372309 
	 6.4832500000000000 	 39566.6790323387249373 
	 6.4865000000000004 	 39566.6811522788193543 
	 6.4897499999999999 	 39566.6835125883008004 
	 6.4930000000000003 	 39566.6859329136568704 
	 6.4962499999999999 	 39566.6882329013023991 
	 6.4995000000000003 	 39566.6902321977249812 
	 6.5027499999999998 	 39566.6917777163544088 
	 6.5060000000000002 	 39566.6928905018939986 
	 6.5092499999999998 	 39566.6936600840563187 
	 6.5125000000000002 	 39566.6941761563866748 
	 6.5157500000000006 	 39566.6945284124085447 
	 6.5190000000000001 	 39566.6948065456526820 
	 6.5222499999999997 	 39566.6950947970690322 
	 6.5255000000000010 	 39566.6954195755024557 
	 6.5287499999999996 	 39566.6957724574458553 
	 6.5320000000000000 	 39566.6961445406705025 
	 6.5352500000000004 	 39566.6965269229622209 
	 6.5385000000000000 	 39566.6969107020922820 
	 6.5417500000000004 	 39566.6972872705082409 
	 6.5450000000000008 	 39566.6976537143273163 
	 6.5482499999999995 	 39566.6980122695313185 
	 6.5515000000000008 	 39566.6983653576462530 
	 6.5547500000000003 	 39566.6987154002854368 
	 6.5579999999999998 	 39566.6990648189021158 
	 6.5612500000000002 	 39566.6994160047543119 
	 6.5645000000000007 	 39566.6997700522697414 
	 6.5677499999999993 	 39566.7001263020138140 
	 6.5710000000000006 	 39566.7004839699147851 
	 6.5742500000000001 	 39566.7008422719954979 
	 6.5774999999999997 	 39566.7012004241842078 
	 6.5807500000000001 	 39566.7015576455742121 
	 6.5840000000000005 	 39566.7019136085364153 
	 6.5872500000000000 	 39566.7022689139557770 
	 6.5905000000000005 	 39566.7026242763677146 
	 6.5937500000000000 	 39566.7029804102858179 
	 6.5969999999999995 	 39566.7033380302600563 
	 6.6002500000000000 	 39566.7036978506075684 
	 6.6034999999999995 	 39566.7040600059772260 
	 6.6067499999999999 	 39566.7044227878650418 
	 6.6100000000000003 	 39566.7047841221137787 
	 6.6132499999999999 	 39566.7051419346244074 
	 6.6164999999999994 	 39566.7054941512906225 
	 6.6197500000000007 	 39566.7058386979915667 
	 6.6229999999999993 	 39566.7061747664047289 
	 6.6262499999999998 	 39566.7065079306339612 
	 6.6295000000000002 	 39566.7068457718487480 
	 6.6327499999999997 	 39566.7071958719607210 
	 6.6359999999999992 	 39566.7075658129106159 
	 6.6392500000000005 	 39566.7079631766027887 
	 6.6424999999999992 	 39566.7083928264546557 
	 6.6457499999999996 	 39566.7088374237428070 
	 6.6490000000000000 	 39566.7092687882832251 
	 6.6522499999999996 	 39566.7096586665356881 
	 6.6555000000000000 	 39566.7099788049163180 
	 6.6587500000000004 	 39566.7102009499067208 
	 6.6619999999999990 	 39566.7102998456175555 
	 6.6652500000000003 	 39566.7102924678692943 
	 6.6684999999999999 	 39566.7102270109899109 
	 6.6717499999999994 	 39566.7101524011595757 
	 6.6749999999999998 	 39566.7101175645802869 
	 6.6782500000000002 	 39566.7101714273812831 
	 6.6814999999999998 	 39566.7103612220962532 
	 6.6847500000000002 	 39566.7106871720170602 
	 6.6879999999999997 	 39566.7110975279283593 
	 6.6912500000000001 	 39566.7115378508897265 
	 6.6944999999999997 	 39566.7119537021062570 
	 6.6977500000000001 	 39566.7122906425938709 
	 6.7009999999999996 	 39566.7124947688644170 
	 6.7042500000000000 	 39566.7125511290578288 
	 6.7074999999999996 	 39566.7125094427465228 
	 6.7107500000000000 	 39566.7124255269372952 
	 6.7140000000000004 	 39566.7123551986805978 
	 6.7172499999999999 	 39566.7123542749977787 
	 6.7204999999999995 	 39566.7124785051637446 
	 6.7237500000000008 	 39566.7127553276950493 
	 6.7269999999999994 	 39566.7131401974183973 
	 6.7302499999999998 	 39566.7135772973560961 
	 6.7335000000000003 	 39566.7140108105450054 
	 6.7367499999999998 	 39566.7143849200292607 
	 6.7400000000000002 	 39566.7146438088384457 
	 6.7432500000000006 	 39566.7147500359205878 
	 6.7464999999999993 	 39566.7147396640139050 
	 6.7497500000000006 	 39566.7146671317022992 
	 6.7530000000000001 	 39566.7145868776278803 
	 6.7562499999999996 	 39566.7145533404182061 
	 6.7595000000000001 	 39566.7146209587081103 
	 6.7627500000000005 	 39566.7148337343605817 
	 6.7659999999999991 	 39566.7151690182581660 
	 6.7692500000000004 	 39566.7155779478707700 
	 6.7725000000000000 	 39566.7160115978549584 
	 6.7757499999999995 	 39566.7164210429546074 
	 6.7789999999999999 	 39566.7167573578917654 
	 6.7822500000000003 	 39566.7169758853779058 
	 6.7854999999999999 	 39566.7170772360404953 
	 6.7887500000000003 	 39566.7170892853318946 
	 6.7919999999999998 	 39566.7170402835618006 
	 6.7952500000000002 	 39566.7169584808652871 
	 6.7984999999999998 	 39566.7168721275520511 
	 6.8017500000000002 	 39566.7168085417506518 
	 6.8049999999999997 	 39566.7167770312880748 
	 6.8082500000000001 	 39566.7167706136315246 
	 6.8114999999999997 	 39566.7167817193330848 
	 6.8147500000000001 	 39566.7168027789593907 
	 6.8180000000000005 	 39566.7168262230261462 
	 6.8212500000000000 	 39566.7168445730931126 
	 6.8244999999999996 	 39566.7168542326398892 
	 6.8277500000000009 	 39566.7168568565030000 
	 6.8309999999999995 	 39566.7168544722590013 
	 6.8342499999999999 	 39566.7168491075281054 
	 6.8375000000000004 	 39566.7168427899014205 
	 6.8407499999999999 	 39566.7168375416731578 
	 6.8439999999999994 	 39566.7168346081598429 
	 6.8472500000000007 	 39566.7168336432878277 
	 6.8504999999999994 	 39566.7168341060896637 
	 6.8537499999999998 	 39566.7168354556852137 
	 6.8570000000000002 	 39566.7168371511361329 
	 6.8602499999999997 	 39566.7168386515550083 
	 6.8635000000000002 	 39566.7168395568151027 
	 6.8667500000000006 	 39566.7168399142610724 
	 6.8699999999999992 	 39566.7168398600115324 
	 6.8732500000000005 	 39566.7168395301268902 
	 6.8765000000000001 	 39566.7168390607403126 
	 6.8797499999999996 	 39566.7168385879413108 
	 6.8830000000000000 	 39566.7168382295494666 
	 6.8862500000000004 	 39566.7168380110597354 
	 6.8895000000000000 	 39566.7168379290815210 
	 6.8927500000000004 	 39566.7168379800568800 
	 6.8959999999999999 	 39566.7168381605515606 
	 6.8992500000000003 	 39566.7168384670439991 
	 6.9024999999999999 	 39566.7168388871068601 
	 6.9057500000000003 	 39566.7168393346728408 
	 6.9089999999999998 	 39566.7168396878259955 
	 6.9122500000000002 	 39566.7168398243738920 
	 6.9154999999999998 	 39566.7168396221604780 
	 6.9187500000000002 	 39566.7168389589933213 
	 6.9220000000000006 	 39566.7168377365596825 
	 6.9252500000000001 	 39566.7168361927178921 
	 6.9284999999999997 	 39566.7168348138438887 
	 6.9317500000000010 	 39566.7168340921125491 
	 6.9349999999999996 	 39566.7168345196696464 
	 6.9382500000000000 	 39566.7168365887846448 
	 6.9415000000000004 	 39566.7168407532517449 
	 6.9447500000000000 	 39566.7168464033384225 
	 6.9480000000000004 	 39566.7168517533136765 
	 6.9512500000000008 	 39566.7168549566122238 
	 6.9544999999999995 	 39566.7168541666615056 
	 6.9577500000000008 	 39566.7168475369107910 
	 6.9610000000000003 	 39566.7168332631772500 
	 6.9642499999999998 	 39566.7168126293327077 
	 6.9675000000000002 	 39566.7167920460487949 
	 6.9707500000000007 	 39566.7167784074190422 
	 6.9739999999999993 	 39566.7167786075660842 
	 6.9772500000000006 	 39566.7167995405252441 
	 6.9805000000000001 	 39566.7168480806212756 
	 6.9837499999999997 	 39566.7169228286293219 
	 6.9870000000000001 	 39566.7170013488284894 
	 6.9902500000000005 	 39566.7170579113517306 
	 6.9935000000000000 	 39566.7170667864993447 
	 6.9967500000000005 	 39566.7170022444115602 
	 7.0000000000000000 	 39566.7168385553231928 
end

poten 2
name "2^2Sigma"
symmetry +
lambda 0
mult 2
type  grid
values
	 0.5000000000000000 	 196613.0250332428840920 
	 0.5032500000000000 	 194533.9666235070326366 
	 0.5065000000000000 	 192475.4813372703501955 
	 0.5097500000000000 	 190437.4638430791674182 
	 0.5130000000000000 	 188419.8088094803970307 
	 0.5162500000000000 	 186422.4109050205443054 
	 0.5195000000000000 	 184445.1647982462018263 
	 0.5227500000000000 	 182487.9651577039330732 
	 0.5260000000000000 	 180550.7066519407089800 
	 0.5292500000000000 	 178633.2839495030057151 
	 0.5325000000000000 	 176735.5917189373576548 
	 0.5357500000000001 	 174857.5246287902409676 
	 0.5390000000000000 	 172998.9773476087138988 
	 0.5422500000000000 	 171159.8445439393108245 
	 0.5455000000000000 	 169340.0208863285370171 
	 0.5487500000000001 	 167539.4010433228977490 
	 0.5520000000000000 	 165757.8796834693639539 
	 0.5552500000000000 	 163995.3514753144991118 
	 0.5585000000000000 	 162251.7110874046920799 
	 0.5617500000000000 	 160526.8531882868846878 
	 0.5649999999999999 	 158820.6724465076113120 
	 0.5682500000000000 	 157133.0635306132608093 
	 0.5715000000000000 	 155463.9211091508623213 
	 0.5747500000000000 	 153813.1398506668629125 
	 0.5780000000000000 	 152180.6144237079424784 
	 0.5812500000000000 	 150566.2394968206644990 
	 0.5845000000000000 	 148969.9097385518834926 
	 0.5877500000000000 	 147391.5198174479883164 
	 0.5910000000000000 	 145830.9644020557170734 
	 0.5942500000000001 	 144288.1381609216332436 
	 0.5975000000000000 	 142762.9357625925331376 
	 0.6007500000000000 	 141255.2518756150966510 
	 0.6040000000000000 	 139764.9811685356544331 
	 0.6072500000000001 	 138292.0183099009736907 
	 0.6105000000000000 	 136836.2579682578798383 
	 0.6137500000000000 	 135397.5948121529654600 
	 0.6170000000000000 	 133975.9235101326194126 
	 0.6202500000000000 	 132571.1387307437835261 
	 0.6234999999999999 	 131183.1351425328757614 
	 0.6267500000000000 	 129811.8074140465178061 
	 0.6300000000000000 	 128457.0502138316369383 
	 0.6332500000000001 	 127118.7582104345929110 
	 0.6365000000000001 	 125796.8260724021820351 
	 0.6397500000000000 	 124491.1484682809968945 
	 0.6430000000000000 	 123201.6200666175573133 
	 0.6462500000000000 	 121928.1355359586741542 
	 0.6495000000000000 	 120670.5895448509108974 
	 0.6527500000000001 	 119428.8767618408019189 
	 0.6560000000000000 	 118202.8918554752453929 
	 0.6592500000000000 	 116992.5294943006883841 
	 0.6625000000000000 	 115797.6843468638835475 
	 0.6657500000000001 	 114618.2510817112051882 
	 0.6690000000000000 	 113454.1243673896533437 
	 0.6722500000000000 	 112305.1988724456750788 
	 0.6755000000000000 	 111171.3692654258775292 
	 0.6787500000000000 	 110052.5302148770570057 
	 0.6819999999999999 	 108948.5763893457478844 
	 0.6852500000000000 	 107859.4024573784554377 
	 0.6885000000000000 	 106784.9030875220487360 
	 0.6917500000000000 	 105724.9729483231494669 
	 0.6950000000000000 	 104679.5067083282483509 
	 0.6982500000000000 	 103648.3990360840543872 
	 0.7015000000000000 	 102631.5446001371892635 
	 0.7047500000000000 	 101628.8380690344201867 
	 0.7080000000000000 	 100640.1741113222087733 
	 0.7112500000000000 	 99665.4473955471767113 
	 0.7145000000000000 	 98704.5525902562076226 
	 0.7177500000000000 	 97757.3843639957485721 
	 0.7210000000000000 	 96823.8373853124503512 
	 0.7242500000000001 	 95903.8063227529200958 
	 0.7275000000000000 	 94997.1858448639395647 
	 0.7307500000000000 	 94103.8706201920722378 
	 0.7340000000000000 	 93223.7553172838961473 
	 0.7372500000000000 	 92356.7346046861639479 
	 0.7404999999999999 	 91502.7031509454391198 
	 0.7437500000000000 	 90661.5556246082851430 
	 0.7470000000000000 	 89833.1866942214983283 
	 0.7502500000000001 	 89017.4910283316130517 
	 0.7535000000000001 	 88214.3632954853965202 
	 0.7567500000000000 	 87423.6981642293103505 
	 0.7600000000000000 	 86645.3903031101071974 
	 0.7632500000000000 	 85879.3343806744815083 
	 0.7665000000000000 	 85125.4250654689240037 
	 0.7697500000000000 	 84383.5570260400709230 
	 0.7730000000000000 	 83653.6249309347040253 
	 0.7762500000000001 	 82935.5234486993722385 
	 0.7795000000000000 	 82229.1472478807700099 
	 0.7827500000000001 	 81534.3909970254462678 
	 0.7860000000000000 	 80851.1493646801536670 
	 0.7892500000000000 	 80179.3170193914120318 
	 0.7925000000000000 	 79518.7886297059449134 
	 0.7957500000000000 	 78869.4588641703739995 
	 0.7989999999999999 	 78231.2223913313209778 
	 0.8022500000000000 	 77603.9738797353784321 
	 0.8055000000000000 	 76987.6079979292699136 
	 0.8087500000000001 	 76382.0194144595880061 
	 0.8120000000000001 	 75787.1027978730853647 
	 0.8152500000000000 	 75202.7528167162090540 
	 0.8185000000000000 	 74628.8641395357262809 
	 0.8217500000000000 	 74065.3314348782732850 
	 0.8250000000000000 	 73512.0493712904280983 
	 0.8282500000000000 	 72968.9126173188124085 
	 0.8314999999999999 	 72435.8158415102079744 
	 0.8347500000000000 	 71912.6537124110182049 
	 0.8380000000000000 	 71399.3208985681849299 
	 0.8412500000000001 	 70895.7120685281115584 
	 0.8445000000000000 	 70401.7218908375361934 
	 0.8477500000000000 	 69917.2450340430805227 
	 0.8510000000000000 	 69442.1761666913662339 
	 0.8542500000000000 	 68976.4099573290150147 
	 0.8574999999999999 	 68519.8410745027067605 
	 0.8607500000000000 	 68072.3641867590631591 
	 0.8640000000000000 	 67633.8739626447204500 
	 0.8672500000000001 	 67204.2650707062857691 
	 0.8705000000000001 	 66783.4321794905699790 
	 0.8737500000000000 	 66371.2699575440346962 
	 0.8770000000000000 	 65967.6730734133161604 
	 0.8802500000000000 	 65572.5361956451379228 
	 0.8835000000000000 	 65185.7539927860561875 
	 0.8867499999999999 	 64807.2211333827508497 
	 0.8899999999999999 	 64436.8322859819454607 
	 0.8932500000000000 	 64074.4821191301161889 
	 0.8965000000000001 	 63720.0653013739793096 
	 0.8997500000000000 	 63373.4765012602729257 
	 0.9030000000000000 	 63034.6103873354950338 
	 0.9062500000000000 	 62703.3616281463255291 
	 0.9095000000000000 	 62379.6248922394297551 
	 0.9127500000000000 	 62063.2948481614293996 
	 0.9159999999999999 	 61754.2661644589898060 
	 0.9192500000000000 	 61452.4335096786671784 
	 0.9225000000000001 	 61157.6915523671268602 
	 0.9257500000000001 	 60869.9349610711360583 
	 0.9290000000000000 	 60589.0584043372073211 
	 0.9322500000000000 	 60314.9565507119914400 
	 0.9355000000000000 	 60047.5240687421464827 
	 0.9387500000000000 	 59786.6556269743232406 
	 0.9419999999999999 	 59532.2458939551288495 
	 0.9452500000000000 	 59284.1895382311777212 
	 0.9485000000000001 	 59042.3812283492079587 
	 0.9517500000000001 	 58806.7156328558048699 
	 0.9550000000000001 	 58577.0874202976119705 
	 0.9582499999999999 	 58353.3912592212218442 
	 0.9615000000000000 	 58135.5218181733507663 
	 0.9647500000000000 	 57923.3737657005913206 
	 0.9680000000000000 	 57716.8417703496015747 
	 0.9712499999999999 	 57515.8205006669813883 
	 0.9745000000000000 	 57320.2046251994033810 
	 0.9777499999999999 	 57129.8888124935328960 
	 0.9810000000000001 	 56944.7677310959552415 
	 0.9842500000000000 	 56764.7360495533430367 
	 0.9875000000000000 	 56589.6884364122961415 
	 0.9907500000000000 	 56419.5195602195235551 
	 0.9940000000000000 	 56254.1240895216324134 
	 0.9972500000000000 	 56093.3966928652371280 
	 1.0005000000000002 	 55937.2320387969521107 
	 1.0037499999999999 	 55785.5247958635009127 
	 1.0070000000000001 	 55638.1696326114615658 
	 1.0102500000000001 	 55495.0612175874921377 
	 1.0135000000000001 	 55356.0942193382361438 
	 1.0167500000000000 	 55221.1633064103589277 
	 1.0200000000000000 	 55090.1631473504385212 
	 1.0232500000000000 	 54962.9948150660056854 
	 1.0265000000000000 	 54839.5849999081256101 
	 1.0297499999999999 	 54719.8667965886124875 
	 1.0330000000000001 	 54603.7696738733575330 
	 1.0362499999999999 	 54491.2048176185999182 
	 1.0395000000000001 	 54382.0776642060518498 
	 1.0427500000000001 	 54276.2953431613495923 
	 1.0460000000000000 	 54173.7758101265862933 
	 1.0492500000000000 	 54074.4412785915337736 
	 1.0525000000000002 	 53978.2138238470215583 
	 1.0557500000000000 	 53885.0143092970538419 
	 1.0589999999999999 	 53794.7630065732082585 
	 1.0622499999999999 	 53707.3803909764101263 
	 1.0655000000000001 	 53622.7891404808760853 
	 1.0687499999999999 	 53540.9132597358111525 
	 1.0720000000000001 	 53461.6768538525211625 
	 1.0752500000000000 	 53385.0051863895423594 
	 1.0785000000000000 	 53310.8243772536079632 
	 1.0817500000000000 	 53239.0606344995176187 
	 1.0850000000000000 	 53169.6414815837051719 
	 1.0882499999999999 	 53102.4956317384931026 
	 1.0914999999999999 	 53037.5518812481677742 
	 1.0947499999999999 	 52974.7401416999273351 
	 1.0980000000000001 	 52913.9915577465071692 
	 1.1012499999999998 	 52855.2373609190617572 
	 1.1045000000000000 	 52798.4097666966481484 
	 1.1077500000000000 	 52743.4423216192662949 
	 1.1110000000000000 	 52690.2686782833043253 
	 1.1142500000000000 	 52638.8233314543758752 
	 1.1175000000000002 	 52589.0421741487152758 
	 1.1207499999999999 	 52540.8612360929328133 
	 1.1240000000000001 	 52494.2172675912152044 
	 1.1272500000000001 	 52449.0484946136857616 
	 1.1305000000000001 	 52405.2933252843722585 
	 1.1337500000000000 	 52362.8907808928051963 
	 1.1370000000000000 	 52321.7814417797926581 
	 1.1402500000000000 	 52281.9061326040828135 
	 1.1435000000000000 	 52243.2061957991027157 
	 1.1467499999999999 	 52205.6246202833208372 
	 1.1500000000000001 	 52169.1047215134312864 
	 1.1532499999999999 	 52133.5902454102106276 
	 1.1565000000000001 	 52099.0266597512381850 
	 1.1597500000000001 	 52065.3598627781975665 
	 1.1630000000000000 	 52032.5361124206319801 
	 1.1662499999999998 	 52000.5034802426453098 
	 1.1695000000000000 	 51969.2106081466990872 
	 1.1727500000000000 	 51938.6064303508901503 
	 1.1759999999999999 	 51908.6417465229824302 
	 1.1792499999999999 	 51879.2680900010236655 
	 1.1825000000000001 	 51850.4372306864024722 
	 1.1857499999999999 	 51822.1028561541679665 
	 1.1890000000000001 	 51794.2195903920801356 
	 1.1922500000000000 	 51766.7422452472383156 
	 1.1955000000000000 	 51739.6275578195709386 
	 1.1987500000000000 	 51712.8334247927414253 
	 1.2020000000000000 	 51686.3178953015158186 
	 1.2052499999999999 	 51660.0409416912079905 
	 1.2084999999999999 	 51633.9639579844151740 
	 1.2117499999999999 	 51608.0484648600977380 
	 1.2150000000000001 	 51582.2577864204795333 
	 1.2182499999999998 	 51556.5568779571840423 
	 1.2215000000000000 	 51530.9108214079897152 
	 1.2247500000000000 	 51505.2865825424596551 
	 1.2280000000000000 	 51479.6532098715615575 
	 1.2312500000000000 	 51453.9798912802943960 
	 1.2345000000000002 	 51428.2371622282662429 
	 1.2377499999999999 	 51402.3973811414325610 
	 1.2410000000000001 	 51376.4330586376891006 
	 1.2442500000000001 	 51350.3183638393311412 
	 1.2475000000000001 	 51324.0302194773394149 
	 1.2507500000000000 	 51297.5458156098538893 
	 1.2540000000000000 	 51270.8434806864752318 
	 1.2572500000000000 	 51243.9038744614008465 
	 1.2605000000000000 	 51216.7079446670395555 
	 1.2637499999999999 	 51189.2376937472727150 
	 1.2669999999999999 	 51161.4778058833981049 
	 1.2702499999999999 	 51133.4133854887404596 
	 1.2734999999999999 	 51105.0303688708954724 
	 1.2767500000000001 	 51076.3173377008060925 
	 1.2800000000000000 	 51047.2633982891202322 
	 1.2832499999999998 	 51017.8582949865012779 
	 1.2865000000000000 	 50988.0943243029541918 
	 1.2897500000000002 	 50957.9644207883902709 
	 1.2929999999999999 	 50927.4620374420046574 
	 1.2962499999999999 	 50896.5832414115866413 
	 1.2995000000000001 	 50865.3249219230783638 
	 1.3027500000000001 	 50833.6842728551564505 
	 1.3060000000000000 	 50801.6604317358069238 
	 1.3092500000000000 	 50769.2533005189543474 
	 1.3125000000000000 	 50736.4630654913926264 
	 1.3157500000000000 	 50703.2922201468172716 
	 1.3190000000000000 	 50669.7443846032547299 
	 1.3222499999999999 	 50635.8233346631750464 
	 1.3254999999999999 	 50601.5344164646739955 
	 1.3287500000000001 	 50566.8839219626242993 
	 1.3320000000000001 	 50531.8782597232857370 
	 1.3352499999999998 	 50496.5252980070363265 
	 1.3385000000000000 	 50460.8339841104316292 
	 1.3417500000000002 	 50424.8133487523591612 
	 1.3450000000000000 	 50388.4735458567447495 
	 1.3482499999999999 	 50351.8257452820907929 
	 1.3515000000000001 	 50314.8811845791205997 
	 1.3547500000000001 	 50277.6519641379418317 
	 1.3580000000000001 	 50240.1511382932585548 
	 1.3612500000000001 	 50202.3918255408061668 
	 1.3645000000000000 	 50164.3877754360655672 
	 1.3677500000000000 	 50126.1535912169783842 
	 1.3710000000000000 	 50087.7039426972623914 
	 1.3742500000000000 	 50049.0539347413723590 
	 1.3774999999999999 	 50010.2193945270337281 
	 1.3807500000000001 	 49971.2162192062896793 
	 1.3840000000000001 	 49932.0605824176309397 
	 1.3872499999999999 	 49892.7692240147298435 
	 1.3905000000000001 	 49853.3589535818609875 
	 1.3937500000000003 	 49813.8467482630803715 
	 1.3970000000000000 	 49774.2500112439665827 
	 1.4002500000000000 	 49734.5862124539416982 
	 1.4035000000000002 	 49694.8729057316377293 
	 1.4067500000000002 	 49655.1279117410158506 
	 1.4100000000000001 	 49615.3691040639168932 
	 1.4132500000000001 	 49575.6143872150860261 
	 1.4164999999999999 	 49535.8817894405510742 
	 1.4197500000000001 	 49496.1893699190623011 
	 1.4229999999999998 	 49456.5551993269327795 
	 1.4262500000000000 	 49416.9974063135814504 
	 1.4295000000000000 	 49377.5341377592412755 
	 1.4327500000000000 	 49338.1835032524395501 
	 1.4359999999999999 	 49298.9633741868601646 
	 1.4392499999999999 	 49259.8915282757516252 
	 1.4424999999999999 	 49220.9857908443591441 
	 1.4457499999999999 	 49182.2643778963465593 
	 1.4490000000000001 	 49143.7456962064461550 
	 1.4522499999999998 	 49105.4480331815866521 
	 1.4554999999999998 	 49067.3883964790293248 
	 1.4587500000000000 	 49029.5830229600833263 
	 1.4620000000000000 	 48992.0481946839645389 
	 1.4652499999999999 	 48954.8009796836340684 
	 1.4684999999999999 	 48917.8590270001877798 
	 1.4717500000000001 	 48881.2399606253165985 
	 1.4750000000000001 	 48844.9606573000346543 
	 1.4782499999999998 	 48809.0373178802838083 
	 1.4815000000000000 	 48773.4861133535523550 
	 1.4847500000000000 	 48738.3230616067594383 
	 1.4880000000000000 	 48703.5640112604814931 
	 1.4912500000000000 	 48669.2247952658508439 
	 1.4944999999999999 	 48635.3209518231014954 
	 1.4977499999999999 	 48601.8676204006769694 
	 1.5010000000000001 	 48568.8799083180565503 
	 1.5042499999999999 	 48536.3726430550887017 
	 1.5074999999999998 	 48504.3601874746964313 
	 1.5107500000000000 	 48472.8568590043287259 
	 1.5140000000000000 	 48441.8767343499785056 
	 1.5172500000000000 	 48411.4333972455715411 
	 1.5205000000000000 	 48381.5403704638010822 
	 1.5237500000000002 	 48352.2109261432706262 
	 1.5270000000000001 	 48323.4576991537760478 
	 1.5302499999999999 	 48295.2932244961848482 
	 1.5335000000000001 	 48267.7298176339972997 
	 1.5367500000000001 	 48240.7790959179692436 
	 1.5400000000000000 	 48214.4525382461288245 
	 1.5432500000000000 	 48188.7614229635073571 
	 1.5465000000000000 	 48163.7162262034544256 
	 1.5497500000000000 	 48139.3272235462427489 
	 1.5530000000000002 	 48115.6045146351534640 
	 1.5562499999999999 	 48092.5573119950640830 
	 1.5594999999999999 	 48070.1945491764854523 
	 1.5627500000000001 	 48048.5250100530101918 
	 1.5660000000000001 	 48027.5565232856533839 
	 1.5692500000000000 	 48007.2965418559833779 
	 1.5725000000000000 	 47987.7523934662458487 
	 1.5757500000000002 	 47968.9303900056111161 
	 1.5790000000000002 	 47950.8363473348654225 
	 1.5822499999999999 	 47933.4759812979245908 
	 1.5855000000000001 	 47916.8539825471816584 
	 1.5887500000000001 	 47900.9744242599554127 
	 1.5920000000000001 	 47885.8412944673982565 
	 1.5952500000000001 	 47871.4575012166606029 
	 1.5985000000000000 	 47857.8251542082725791 
	 1.6017500000000000 	 47844.9463013885542750 
	 1.6050000000000002 	 47832.8221590487810317 
	 1.6082500000000000 	 47821.4531912514285068 
	 1.6114999999999999 	 47810.8397909542691195 
	 1.6147500000000001 	 47800.9811298588174395 
	 1.6179999999999999 	 47791.8750294603305520 
	 1.6212500000000001 	 47783.5192284939112142 
	 1.6244999999999998 	 47775.9109159958461532 
	 1.6277499999999998 	 47769.0465373831466422 
	 1.6310000000000000 	 47762.9224741140424157 
	 1.6342499999999998 	 47757.5342945258598775 
	 1.6374999999999997 	 47752.8762169343099231 
	 1.6407499999999999 	 47748.9423287427562173 
	 1.6440000000000001 	 47745.7261815317542641 
	 1.6472500000000001 	 47743.2202295741299167 
	 1.6504999999999999 	 47741.4167917343147565 
	 1.6537500000000001 	 47740.3077482575827162 
	 1.6570000000000000 	 47739.8838641451729927 
	 1.6602499999999998 	 47740.1357296523783589 
	 1.6635000000000000 	 47741.0536292179021984 
	 1.6667500000000000 	 47742.6268748058573692 
	 1.6699999999999999 	 47744.8445855149184354 
	 1.6732500000000001 	 47747.6956690259466995 
	 1.6764999999999999 	 47751.1681873482521041 
	 1.6797499999999999 	 47755.2499910731712589 
	 1.6830000000000001 	 47759.9288018743172870 
	 1.6862499999999998 	 47765.1916913895838661 
	 1.6894999999999998 	 47771.0255268386463285 
	 1.6927500000000000 	 47777.4171063917092397 
	 1.6960000000000002 	 47784.3527877341039130 
	 1.6992500000000001 	 47791.8187553110692534 
	 1.7024999999999999 	 47799.8011594100971706 
	 1.7057500000000001 	 47808.2858747376667452 
	 1.7090000000000001 	 47817.2586414325196529 
	 1.7122499999999998 	 47826.7051889031936298 
	 1.7155000000000000 	 47836.6111424153859843 
	 1.7187500000000000 	 47846.9620645092581981 
	 1.7220000000000000 	 47857.7435201802727534 
	 1.7252500000000002 	 47868.9411211574624758 
	 1.7284999999999999 	 47880.5405137162597384 
	 1.7317499999999999 	 47892.5273519211405073 
	 1.7350000000000001 	 47904.8874246965642669 
	 1.7382499999999999 	 47917.6066429476341000 
	 1.7414999999999998 	 47930.6709286389450426 
	 1.7447500000000000 	 47944.0663887104383321 
	 1.7480000000000002 	 47957.7793346082544303 
	 1.7512500000000002 	 47971.7960941962810466 
	 1.7544999999999999 	 47986.1032442123614601 
	 1.7577500000000001 	 48000.6876980648303288 
	 1.7610000000000001 	 48015.5363962099072523 
	 1.7642499999999999 	 48030.6365083110067644 
	 1.7675000000000001 	 48045.9755845834297361 
	 1.7707500000000000 	 48061.5412127381641767 
	 1.7740000000000000 	 48077.3212191528000403 
	 1.7772500000000002 	 48093.3039189690243802 
	 1.7805000000000000 	 48109.4776876307369093 
	 1.7837499999999999 	 48125.8310911715816474 
	 1.7870000000000001 	 48142.3531802233846975 
	 1.7902499999999999 	 48159.0330813666514587 
	 1.7934999999999999 	 48175.8601026799806277 
	 1.7967500000000001 	 48192.8241293928294908 
	 1.8000000000000003 	 48209.9151611976049026 
	 1.8032500000000002 	 48227.1233276914936141 
	 1.8065000000000000 	 48244.4392780902126106 
	 1.8097500000000002 	 48261.8537915141860140 
	 1.8130000000000002 	 48279.3577531770497444 
	 1.8162499999999999 	 48296.9425832404085668 
	 1.8195000000000001 	 48314.5998700923883007 
	 1.8227499999999999 	 48332.3212842896900838 
	 1.8260000000000001 	 48350.0990207402865053 
	 1.8292500000000000 	 48367.9254805763412151 
	 1.8324999999999998 	 48385.7931191321549704 
	 1.8357500000000000 	 48403.6948303805911564 
	 1.8390000000000000 	 48421.6237224845463061 
	 1.8422499999999999 	 48439.5729452799350838 
	 1.8454999999999999 	 48457.5360752178166877 
	 1.8487499999999999 	 48475.5069457006393350 
	 1.8519999999999999 	 48493.4794225810619537 
	 1.8552500000000001 	 48511.4477791203389643 
	 1.8584999999999998 	 48529.4065897445325390 
	 1.8617499999999998 	 48547.3504467311431654 
	 1.8650000000000000 	 48565.2741508790713851 
	 1.8682500000000000 	 48583.1726915941108018 
	 1.8714999999999999 	 48601.0410778544101049 
	 1.8747499999999999 	 48618.8746732523432001 
	 1.8780000000000001 	 48636.6692334378167288 
	 1.8812500000000001 	 48654.4205385466775624 
	 1.8844999999999998 	 48672.1245477441043477 
	 1.8877500000000000 	 48689.7774623816876556 
	 1.8910000000000000 	 48707.3755033205306972 
	 1.8942500000000000 	 48724.9150601287255995 
	 1.8975000000000000 	 48742.3928024776760140 
	 1.9007499999999999 	 48759.8054275602189591 
	 1.9039999999999999 	 48777.1497968509356724 
	 1.9072500000000001 	 48794.4231082562910160 
	 1.9104999999999999 	 48811.6226008767116582 
	 1.9137499999999998 	 48828.7455138126751990 
	 1.9170000000000000 	 48845.7890861645646510 
	 1.9202500000000000 	 48862.7505571246874752 
	 1.9235000000000000 	 48879.6274173866695492 
	 1.9267500000000000 	 48896.4179574004156166 
	 1.9300000000000002 	 48913.1206262269042782 
	 1.9332500000000001 	 48929.7338729271141347 
	 1.9364999999999999 	 48946.2561465620674426 
	 1.9397500000000001 	 48962.6858961927573546 
	 1.9430000000000001 	 48979.0214347129222006 
	 1.9462500000000000 	 48995.2603884278942132 
	 1.9495000000000000 	 49011.4001677295455011 
	 1.9527500000000000 	 49027.4381829310586909 
	 1.9560000000000000 	 49043.3718443455509259 
	 1.9592500000000002 	 49059.1985622861902812 
	 1.9624999999999999 	 49074.9162448717615916 
	 1.9657499999999999 	 49090.5268657996057300 
	 1.9690000000000001 	 49106.0343840158311650 
	 1.9722500000000001 	 49121.4427719073864864 
	 1.9755000000000000 	 49136.7560018611911801 
	 1.9787500000000000 	 49151.9780462640919723 
	 1.9820000000000002 	 49167.1120413892931538 
	 1.9852500000000002 	 49182.1493444308289327 
	 1.9884999999999999 	 49197.0726052417812753 
	 1.9917500000000001 	 49211.8642695460002869 
	 1.9950000000000001 	 49226.5067830671905540 
	 1.9982500000000001 	 49240.9825915291876299 
	 2.0015000000000001 	 49255.2754977850054274 
	 2.0047500000000000 	 49269.4069713059361675 
	 2.0080000000000000 	 49283.4401253242103849 
	 2.0112500000000000 	 49297.4402281429647701 
	 2.0145000000000000 	 49311.4725480653432896 
	 2.0177499999999999 	 49325.6023533944535302 
	 2.0209999999999999 	 49339.8940919361193664 
	 2.0242499999999999 	 49354.3525074977878830 
	 2.0274999999999999 	 49368.8832175576317240 
	 2.0307499999999998 	 49383.3824936168530257 
	 2.0339999999999998 	 49397.7466071765811648 
	 2.0372500000000002 	 49411.8718297380037257 
	 2.0404999999999998 	 49425.6545371647516731 
	 2.0437499999999997 	 49439.0347157638752833 
	 2.0469999999999997 	 49452.0632369068043772 
	 2.0502500000000001 	 49464.8083352614121395 
	 2.0535000000000001 	 49477.3382454956008587 
	 2.0567500000000001 	 49489.7212022772509954 
	 2.0600000000000001 	 49502.0254402743012179 
	 2.0632500000000000 	 49514.3049005932407454 
	 2.0665000000000000 	 49526.5563500948192086 
	 2.0697500000000000 	 49538.7622620783658931 
	 2.0730000000000000 	 49550.9051098432391882 
	 2.0762499999999999 	 49562.9673666888120351 
	 2.0794999999999999 	 49574.9315059143700637 
	 2.0827499999999999 	 49586.7823016516922507 
	 2.0859999999999999 	 49598.5192215527276858 
	 2.0892499999999998 	 49610.1475121444600518 
	 2.0924999999999998 	 49621.6724337830673903 
	 2.0957499999999998 	 49633.0992468247350189 
	 2.0990000000000002 	 49644.4332116257137386 
	 2.1022500000000002 	 49655.6792498098366195 
	 2.1055000000000001 	 49666.8386903010905371 
	 2.1087499999999997 	 49677.9106981327204267 
	 2.1120000000000001 	 49688.8944086001283722 
	 2.1152500000000001 	 49699.7889569987601135 
	 2.1185000000000000 	 49710.5934786239522509 
	 2.1217500000000000 	 49721.3071532438480062 
	 2.1250000000000000 	 49731.9300199997378513 
	 2.1282500000000000 	 49742.4628953325009206 
	 2.1315000000000000 	 49752.9066236892394954 
	 2.1347499999999999 	 49763.2620495169830974 
	 2.1379999999999999 	 49773.5300172627758002 
	 2.1412500000000003 	 49783.7113684788928367 
	 2.1444999999999999 	 49793.8068212378857424 
	 2.1477499999999998 	 49803.8169265716423979 
	 2.1509999999999998 	 49813.7422236551647075 
	 2.1542500000000002 	 49823.5832516633818159 
	 2.1575000000000002 	 49833.3405497712956276 
	 2.1607500000000002 	 49843.0146571843215497 
	 2.1640000000000001 	 49852.6061176133007393 
	 2.1672500000000001 	 49862.1154839955415810 
	 2.1705000000000001 	 49871.5433103980685701 
	 2.1737500000000001 	 49880.8901508879207540 
	 2.1770000000000000 	 49890.1565595321299043 
	 2.1802500000000000 	 49899.3430904545966769 
	 2.1835000000000000 	 49908.4504536711028777 
	 2.1867500000000000 	 49917.4798549218248809 
	 2.1899999999999999 	 49926.4325982612863299 
	 2.1932499999999999 	 49935.3099877440035925 
	 2.1964999999999999 	 49944.1133274244493805 
	 2.1997499999999999 	 49952.8439213570745778 
	 2.2030000000000003 	 49961.5029122607156751 
	 2.2062500000000003 	 49970.0906293600419303 
	 2.2095000000000002 	 49978.6071460580278654 
	 2.2127499999999998 	 49987.0525356643702253 
	 2.2160000000000002 	 49995.4268714886420639 
	 2.2192500000000002 	 50003.7302268405474024 
	 2.2225000000000001 	 50011.9626750296883984 
	 2.2257500000000001 	 50020.1242893657617969 
	 2.2290000000000001 	 50028.2151431583915837 
	 2.2322500000000001 	 50036.2353097172090202 
	 2.2355000000000000 	 50044.1848623518817476 
	 2.2387500000000000 	 50052.0638743720483035 
	 2.2420000000000000 	 50059.8723496138773044 
	 2.2452500000000004 	 50067.6093131795714726 
	 2.2484999999999999 	 50075.2730666706120246 
	 2.2517499999999999 	 50082.8618947272480000 
	 2.2549999999999999 	 50090.3740819896993344 
	 2.2582500000000003 	 50097.8079130981204798 
	 2.2615000000000003 	 50105.1616758081945591 
	 2.2647500000000003 	 50112.4337443413605797 
	 2.2680000000000002 	 50119.6225885149033275 
	 2.2712500000000002 	 50126.7266830930311698 
	 2.2745000000000002 	 50133.7445028400543379 
	 2.2777500000000002 	 50140.6745225203048903 
	 2.2810000000000001 	 50147.5152414834155934 
	 2.2842500000000001 	 50154.2669480474869488 
	 2.2875000000000001 	 50160.9329007482810994 
	 2.2907500000000001 	 50167.5166381641247426 
	 2.2940000000000000 	 50174.0216988733300241 
	 2.2972500000000000 	 50180.4516214542236412 
	 2.3005000000000000 	 50186.8099443239407265 
	 2.3037500000000000 	 50193.1001385380150168 
	 2.3070000000000004 	 50199.3255038769493694 
	 2.3102500000000004 	 50205.4893133015430067 
	 2.3135000000000003 	 50211.5948397725223913 
	 2.3167499999999999 	 50217.6453562506940216 
	 2.3200000000000003 	 50223.6441356968352920 
	 2.3232500000000003 	 50229.5940059196291259 
	 2.3265000000000002 	 50235.4960141193951131 
	 2.3297499999999998 	 50241.3507623444456840 
	 2.3329999999999997 	 50247.1588526430496131 
	 2.3362499999999997 	 50252.9208870634392952 
	 2.3395000000000001 	 50258.6374676539417123 
	 2.3427499999999997 	 50264.3091352445189841 
	 2.3459999999999996 	 50269.9360397146083415 
	 2.3492499999999996 	 50275.5181771851857775 
	 2.3525000000000000 	 50281.0555434091220377 
	 2.3557500000000000 	 50286.5481341393606272 
	 2.3590000000000000 	 50291.9959451288887067 
	 2.3622499999999995 	 50297.3989809537015390 
	 2.3654999999999999 	 50302.7573397702581133 
	 2.3687499999999999 	 50308.0711760986814625 
	 2.3719999999999999 	 50313.3406452336494112 
	 2.3752499999999999 	 50318.5659024699125439 
	 2.3784999999999998 	 50323.7471031021632371 
	 2.3817499999999998 	 50328.8844009607637418 
	 2.3849999999999998 	 50333.9779215798480436 
	 2.3882500000000002 	 50339.0277648996416247 
	 2.3914999999999997 	 50344.0340299382369267 
	 2.3947499999999997 	 50348.9968157137482194 
	 2.3980000000000001 	 50353.9162212442533928 
	 2.4012500000000001 	 50358.7923470134410309 
	 2.4044999999999996 	 50363.6253560215845937 
	 2.4077500000000001 	 50368.4154958396902657 
	 2.4109999999999996 	 50373.1630200419967878 
	 2.4142499999999996 	 50377.8681822026264854 
	 2.4175000000000000 	 50382.5312358957453398 
	 2.4207500000000000 	 50387.1524352121850825 
	 2.4239999999999999 	 50391.7321105515511590 
	 2.4272499999999999 	 50396.2707485859573353 
	 2.4304999999999999 	 50400.7688551220708177 
	 2.4337499999999999 	 50405.2269359665806405 
	 2.4369999999999998 	 50409.6454969261176302 
	 2.4402500000000003 	 50414.0250437770446297 
	 2.4435000000000002 	 50418.3659989538573427 
	 2.4467499999999998 	 50422.6685198705527000 
	 2.4500000000000002 	 50426.9327113811013987 
	 2.4532499999999997 	 50431.1586783394595841 
	 2.4564999999999997 	 50435.3465255996561609 
	 2.4597500000000001 	 50439.4963580155817908 
	 2.4630000000000001 	 50443.6083222674205899 
	 2.4662499999999996 	 50447.6827759331499692 
	 2.4695000000000000 	 50451.7201429123742855 
	 2.4727500000000000 	 50455.7208471288467990 
	 2.4760000000000000 	 50459.6853125063207699 
	 2.4792500000000000 	 50463.6139629686440458 
	 2.4824999999999999 	 50467.5072108403110178 
	 2.4857499999999999 	 50471.3653737149797962 
	 2.4889999999999999 	 50475.1887229284402565 
	 2.4922500000000003 	 50478.9775295033614384 
	 2.4954999999999998 	 50482.7320644624269335 
	 2.4987499999999998 	 50486.4525988283276092 
	 2.5020000000000002 	 50490.1394059326557908 
	 2.5052500000000002 	 50493.7927916354965419 
	 2.5084999999999997 	 50497.4130858425487531 
	 2.5117500000000001 	 50501.0006190232961671 
	 2.5149999999999997 	 50504.5557216471861466 
	 2.5182499999999997 	 50508.0787241836660542 
	 2.5215000000000001 	 50511.5699545836687321 
	 2.5247500000000000 	 50515.0296708977839444 
	 2.5280000000000000 	 50518.4580538955488009 
	 2.5312500000000000 	 50521.8552803472412052 
	 2.5345000000000000 	 50525.2215270230663009 
	 2.5377500000000000 	 50528.5569706933674752 
	 2.5409999999999999 	 50531.8617895939532900 
	 2.5442500000000003 	 50535.1362686105640023 
	 2.5475000000000003 	 50538.3808696990308817 
	 2.5507499999999999 	 50541.5960715100518428 
	 2.5540000000000003 	 50544.7823526942738681 
	 2.5572499999999998 	 50547.9401919023584924 
	 2.5604999999999998 	 50551.0700675223852159 
	 2.5637500000000002 	 50554.1723482266097562 
	 2.5670000000000002 	 50557.2471237207500963 
	 2.5702499999999997 	 50560.2944400275737280 
	 2.5735000000000001 	 50563.3143431700373185 
	 2.5767500000000001 	 50566.3068791708501521 
	 2.5800000000000001 	 50569.2720940529252402 
	 2.5832500000000000 	 50572.2100834105222020 
	 2.5865000000000000 	 50575.1211411238837172 
	 2.5897500000000000 	 50578.0056106445990736 
	 2.5930000000000000 	 50580.8638354243084905 
	 2.5962500000000004 	 50583.6961589146376355 
	 2.5994999999999999 	 50586.5029245672922116 
	 2.6027499999999999 	 50589.2844616465154104 
	 2.6060000000000003 	 50592.0410088134594844 
	 2.6092500000000003 	 50594.7727690956089646 
	 2.6124999999999998 	 50597.4799454352469184 
	 2.6157500000000002 	 50600.1627407745691016 
	 2.6189999999999998 	 50602.8213580557712703 
	 2.6222499999999997 	 50605.4560013343652827 
	 2.6255000000000002 	 50608.0668864728795597 
	 2.6287500000000001 	 50610.6542364452907350 
	 2.6320000000000001 	 50613.2182743233497604 
	 2.6352500000000001 	 50615.7592231787348283 
	 2.6385000000000001 	 50618.2773060831968905 
	 2.6417500000000000 	 50620.7727455265412573 
	 2.6450000000000000 	 50623.2457527530787047 
	 2.6482500000000004 	 50625.6965288357459940 
	 2.6515000000000004 	 50628.1252744809753494 
	 2.6547499999999999 	 50630.5321903951698914 
	 2.6580000000000004 	 50632.9174772848346038 
	 2.6612499999999999 	 50635.2813358563216752 
	 2.6644999999999999 	 50637.6239668161142617 
	 2.6677500000000003 	 50639.9455708706591395 
	 2.6710000000000003 	 50642.2463487263521529 
	 2.6742499999999998 	 50644.5265010896837339 
	 2.6775000000000002 	 50646.7862286670497269 
	 2.6807500000000002 	 50649.0257321320241317 
	 2.6840000000000002 	 50651.2452073016902432 
	 2.6872500000000001 	 50653.4448400479450356 
	 2.6905000000000001 	 50655.6248150246756268 
	 2.6937500000000001 	 50657.7853168860165169 
	 2.6970000000000001 	 50659.9265302858475479 
	 2.7002500000000005 	 50662.0486398776702117 
	 2.7035000000000000 	 50664.1518287170329131 
	 2.7067500000000000 	 50666.2362747782390215 
	 2.7100000000000004 	 50668.3021550279227085 
	 2.7132500000000004 	 50670.3496464327108697 
	 2.7164999999999999 	 50672.3789259592595045 
	 2.7197500000000003 	 50674.3901705741154728 
	 2.7229999999999999 	 50676.3835572689786204 
	 2.7262499999999998 	 50678.3592631618812447 
	 2.7295000000000003 	 50680.3174654105241643 
	 2.7327500000000002 	 50682.2583411725790938 
	 2.7359999999999998 	 50684.1820676058632671 
	 2.7392499999999997 	 50686.0888218680629507 
	 2.7425000000000002 	 50687.9787783915307955 
	 2.7457500000000001 	 50689.8520893507084111 
	 2.7489999999999997 	 50691.7088960513792699 
	 2.7522500000000001 	 50693.5493397255995660 
	 2.7554999999999996 	 50695.3735616055710125 
	 2.7587499999999996 	 50697.1817029233861831 
	 2.7620000000000000 	 50698.9739087001362350 
	 2.7652500000000000 	 50700.7503773342759814 
	 2.7684999999999995 	 50702.5113466820839676 
	 2.7717499999999999 	 50704.2570555248967139 
	 2.7749999999999999 	 50705.9877426439343253 
	 2.7782499999999999 	 50707.7036468204751145 
	 2.7814999999999999 	 50709.4050034258034430 
	 2.7847499999999998 	 50711.0919531875260873 
	 2.7879999999999998 	 50712.7645321962772869 
	 2.7912499999999998 	 50714.4227711277926574 
	 2.7945000000000002 	 50716.0667006577132270 
	 2.7977499999999997 	 50717.6963514617673354 
	 2.8009999999999997 	 50719.3117547548463335 
	 2.8042500000000001 	 50720.9129809843434487 
	 2.8075000000000001 	 50722.5001657355460338 
	 2.8107499999999996 	 50724.0734507350716740 
	 2.8140000000000001 	 50725.6329777095161262 
	 2.8172499999999996 	 50727.1788883855697350 
	 2.8204999999999996 	 50728.7113245556101901 
	 2.8237500000000000 	 50730.2304554779475438 
	 2.8270000000000000 	 50731.7365202468135976 
	 2.8302499999999999 	 50733.2297688918479253 
	 2.8334999999999999 	 50734.7104514426609967 
	 2.8367499999999999 	 50736.1788179288851097 
	 2.8399999999999999 	 50737.6351183802034939 
	 2.8432499999999998 	 50739.0795625110622495 
	 2.8465000000000003 	 50740.5121987754610018 
	 2.8497500000000002 	 50741.9330353121913504 
	 2.8529999999999998 	 50743.3420802600376192 
	 2.8562500000000002 	 50744.7393417578350636 
	 2.8594999999999997 	 50746.1248279443607316 
	 2.8627499999999997 	 50747.4985681678663241 
	 2.8660000000000001 	 50748.8607272235894925 
	 2.8692500000000001 	 50750.2115231772695552 
	 2.8724999999999996 	 50751.5511742221860914 
	 2.8757500000000000 	 50752.8798985515895765 
	 2.8790000000000000 	 50754.1979143587086583 
	 2.8822500000000000 	 50755.5054287233069772 
	 2.8855000000000000 	 50756.8025308523792773 
	 2.8887499999999999 	 50758.0892389578148141 
	 2.8919999999999999 	 50759.3655702758987900 
	 2.8952499999999999 	 50760.6315420428290963 
	 2.8985000000000003 	 50761.8871714948472800 
	 2.9017499999999998 	 50763.1324786425975617 
	 2.9049999999999998 	 50764.3675371076169540 
	 2.9082500000000002 	 50765.5924690022584400 
	 2.9115000000000002 	 50766.8073981860288768 
	 2.9147499999999997 	 50768.0124485184278456 
	 2.9180000000000001 	 50769.2077438589622034 
	 2.9212499999999997 	 50770.3934074603894260 
	 2.9244999999999997 	 50771.5695366955842474 
	 2.9277500000000001 	 50772.7361939275288023 
	 2.9310000000000000 	 50773.8934390341601102 
	 2.9342500000000000 	 50775.0413318933788105 
	 2.9375000000000000 	 50776.1799323831291986 
	 2.9407500000000000 	 50777.3093007875431795 
	 2.9440000000000000 	 50778.4295573887648061 
	 2.9472499999999999 	 50779.5409453384927474 
	 2.9505000000000003 	 50780.6437228331706137 
	 2.9537500000000003 	 50781.7381480690746685 
	 2.9569999999999999 	 50782.8244792426339700 
	 2.9602500000000003 	 50783.9029745071311481 
	 2.9634999999999998 	 50784.9737740691343788 
	 2.9667499999999998 	 50786.0366430729991407 
	 2.9700000000000002 	 50787.0912722791836131 
	 2.9732500000000002 	 50788.1373524480659398 
	 2.9764999999999997 	 50789.1745743401115760 
	 2.9797500000000001 	 50790.2026287157641491 
	 2.9830000000000001 	 50791.2213180822363938 
	 2.9862500000000001 	 50792.2310084019554779 
	 2.9895000000000000 	 50793.2322428284533089 
	 2.9927500000000000 	 50794.2255645799159538 
	 2.9960000000000000 	 50795.2115168746095151 
	 2.9992500000000000 	 50796.1906429307491635 
	 3.0025000000000004 	 50797.1634224833032931 
	 3.0057499999999999 	 50798.1298168000939768 
	 3.0089999999999999 	 50799.0895339778799098 
	 3.0122500000000003 	 50800.0422803993424168 
	 3.0155000000000003 	 50800.9877624471628224 
	 3.0187499999999998 	 50801.9256865041243145 
	 3.0220000000000002 	 50802.8557797238245257 
	 3.0252499999999998 	 50803.7780618781252997 
	 3.0284999999999997 	 50804.6927690484008053 
	 3.0317500000000002 	 50805.6001423870184226 
	 3.0350000000000001 	 50806.5004230464401189 
	 3.0382500000000001 	 50807.3938521790041705 
	 3.0415000000000001 	 50808.2806670667050639 
	 3.0447500000000001 	 50809.1609975697356276 
	 3.0480000000000000 	 50810.0348547838075319 
	 3.0512500000000000 	 50810.9022436587401899 
	 3.0545000000000004 	 50811.7631691442584270 
	 3.0577500000000004 	 50812.6176361900943448 
	 3.0609999999999999 	 50813.4656501010977081 
	 3.0642500000000004 	 50814.3072420198150212 
	 3.0674999999999999 	 50815.1424859871112858 
	 3.0707499999999999 	 50815.9714600884908577 
	 3.0740000000000003 	 50816.7942424093998852 
	 3.0772500000000003 	 50817.6109110352990683 
	 3.0804999999999998 	 50818.4215440175103140 
	 3.0837500000000002 	 50819.2262051192446961 
	 3.0870000000000002 	 50820.0249217743839836 
	 3.0902500000000002 	 50820.8177157282189000 
	 3.0935000000000001 	 50821.6046087259164779 
	 3.0967500000000001 	 50822.3856225127310609 
	 3.1000000000000001 	 50823.1607788339097169 
	 3.1032500000000001 	 50823.9301248054980533 
	 3.1065000000000005 	 50824.6938090271796682 
	 3.1097500000000000 	 50825.4520054695021827 
	 3.1130000000000000 	 50826.2048881029550103 
	 3.1162500000000004 	 50826.9526308980712201 
	 3.1195000000000004 	 50827.6954078253838816 
	 3.1227499999999999 	 50828.4333605039792019 
	 3.1260000000000003 	 50829.1664239507445018 
	 3.1292499999999999 	 50829.8944519271608442 
	 3.1324999999999998 	 50830.6172980002520490 
	 3.1357500000000003 	 50831.3348157371583511 
	 3.1390000000000002 	 50832.0468587048089830 
	 3.1422499999999998 	 50832.7532881326042116 
	 3.1454999999999997 	 50833.4540465187747031 
	 3.1487500000000002 	 50834.1491253099229652 
	 3.1520000000000001 	 50834.8385166253137868 
	 3.1552499999999997 	 50835.5222125843356480 
	 3.1585000000000001 	 50836.2002053062169580 
	 3.1617499999999996 	 50836.8725132538238540 
	 3.1649999999999996 	 50837.5396639425525791 
	 3.1682500000000000 	 50838.2026453236831003 
	 3.1715000000000000 	 50838.8624619381735101 
	 3.1747499999999995 	 50839.5201183268291061 
	 3.1779999999999999 	 50840.1766190305861528 
	 3.1812499999999999 	 50840.8329448437434621 
	 3.1844999999999999 	 50841.4890636269483366 
	 3.1877499999999999 	 50842.1435729688673746 
	 3.1909999999999998 	 50842.7949731922708452 
	 3.1942499999999998 	 50843.4417646198271541 
	 3.1974999999999998 	 50844.0824475742992945 
	 3.2007500000000002 	 50844.7155271955416538 
	 3.2039999999999997 	 50845.3402201343924389 
	 3.2072499999999997 	 50845.9572001405686024 
	 3.2105000000000001 	 50846.5673193767652265 
	 3.2137500000000001 	 50847.1714300056046341 
	 3.2169999999999996 	 50847.7703841898328392 
	 3.2202500000000001 	 50848.3650340253007016 
	 3.2234999999999996 	 50848.9560485645561130 
	 3.2267499999999996 	 50849.5435147959506139 
	 3.2300000000000000 	 50850.1274042702571023 
	 3.2332500000000000 	 50850.7076885382484761 
	 3.2364999999999999 	 50851.2843391507485649 
	 3.2397499999999999 	 50851.8573276585229905 
	 3.2429999999999999 	 50852.4266087044234155 
	 3.2462499999999999 	 50852.9920516773199779 
	 3.2494999999999998 	 50853.5534991559252376 
	 3.2527500000000003 	 50854.1107937093329383 
	 3.2560000000000002 	 50854.6637779064694769 
	 3.2592499999999998 	 50855.2122943163558375 
	 3.2625000000000002 	 50855.7562602404432255 
	 3.2657499999999997 	 50856.2962033197400160 
	 3.2689999999999997 	 50856.8329492281700368 
	 3.2722500000000001 	 50857.3673256574620609 
	 3.2755000000000001 	 50857.9001602992939297 
	 3.2787499999999996 	 50858.4322808453289326 
	 3.2820000000000000 	 50858.9644403463535127 
	 3.2852500000000000 	 50859.4963403196961735 
	 3.2885000000000000 	 50860.0269049670896493 
	 3.2917500000000000 	 50860.5550402675362420 
	 3.2949999999999999 	 50861.0796522000018740 
	 3.2982499999999999 	 50861.5996467434160877 
	 3.3014999999999999 	 50862.1139557569113094 
	 3.3047500000000003 	 50862.6222293939645169 
	 3.3079999999999998 	 50863.1249119458807399 
	 3.3112499999999998 	 50863.6224888006545370 
	 3.3145000000000002 	 50864.1154453462513629 
	 3.3177500000000002 	 50864.6042669706657762 
	 3.3209999999999997 	 50865.0894372764742002 
	 3.3242500000000001 	 50865.5713099480053643 
	 3.3274999999999997 	 50866.0500229669560213 
	 3.3307499999999997 	 50866.5256939778046217 
	 3.3340000000000001 	 50866.9984406250077882 
	 3.3372500000000000 	 50867.4683805531094549 
	 3.3405000000000000 	 50867.9356311898154672 
	 3.3437500000000000 	 50868.4002194209460868 
	 3.3470000000000000 	 50868.8619419176247902 
	 3.3502500000000000 	 50869.3205593020757078 
	 3.3534999999999999 	 50869.7758321965084178 
	 3.3567500000000003 	 50870.2275212231907062 
	 3.3600000000000003 	 50870.6753870043539791 
	 3.3632499999999999 	 50871.1193888716443325 
	 3.3665000000000003 	 50871.5602809945194167 
	 3.3697499999999998 	 50871.9990162517642602 
	 3.3729999999999998 	 50872.4365475222075474 
	 3.3762500000000002 	 50872.8738276847434463 
	 3.3795000000000002 	 50873.3118096181424335 
	 3.3827499999999997 	 50873.7512198221156723 
	 3.3860000000000001 	 50874.1913390992922359 
	 3.3892500000000001 	 50874.6308796681696549 
	 3.3925000000000001 	 50875.0685523865176947 
	 3.3957500000000000 	 50875.5030681122007081 
	 3.3990000000000000 	 50875.9331377030321164 
	 3.4022500000000000 	 50876.3575758229126222 
	 3.4055000000000000 	 50876.7762981352207134 
	 3.4087500000000004 	 50877.1898834376261220 
	 3.4119999999999999 	 50877.5989196411392186 
	 3.4152499999999999 	 50878.0039946567558218 
	 3.4185000000000003 	 50878.4056963954426465 
	 3.4217500000000003 	 50878.8046003628551261 
	 3.4249999999999998 	 50879.2010423489919049 
	 3.4282500000000002 	 50879.5951413218645030 
	 3.4314999999999998 	 50879.9870084374706494 
	 3.4347499999999997 	 50880.3767548517716932 
	 3.4380000000000002 	 50880.7644917206780519 
	 3.4412500000000001 	 50881.1503262221958721 
	 3.4445000000000001 	 50881.5341958488934324 
	 3.4477500000000001 	 50881.9158085470844526 
	 3.4510000000000001 	 50882.2948559692158597 
	 3.4542500000000000 	 50882.6710297677200288 
	 3.4575000000000000 	 50883.0440215949929552 
	 3.4607500000000004 	 50883.4135260337425279 
	 3.4640000000000004 	 50883.7796704658248927 
	 3.4672499999999999 	 50884.1434686001084629 
	 3.4705000000000004 	 50884.5060426708078012 
	 3.4737499999999999 	 50884.8685149121811264 
	 3.4769999999999999 	 50885.2320075584648293 
	 3.4802500000000003 	 50885.5976426408305997 
	 3.4835000000000003 	 50885.9659857774531702 
	 3.4867499999999998 	 50886.3358332336501917 
	 3.4900000000000002 	 50886.7056303691788344 
	 3.4932500000000002 	 50887.0738225436507491 
	 3.4965000000000002 	 50887.4388551167212427 
	 3.4997500000000001 	 50887.7991734480820014 
	 3.5030000000000001 	 50888.1535655287734699 
	 3.5062500000000001 	 50888.5025469815882389 
	 3.5095000000000001 	 50888.8471767220544280 
	 3.5127500000000005 	 50889.1885138640573132 
	 3.5160000000000000 	 50889.5276175215403782 
	 3.5192500000000000 	 50889.8655468083452433 
	 3.5225000000000004 	 50890.2032291319628712 
	 3.5257500000000004 	 50890.5405162542228936 
	 3.5289999999999999 	 50890.8767346919339616 
	 3.5322500000000003 	 50891.2112074059259612 
	 3.5354999999999999 	 50891.5432573569560191 
	 3.5387499999999998 	 50891.8722075058030896 
	 3.5420000000000003 	 50892.1974173813068774 
	 3.5452500000000002 	 50892.5187616789917229 
	 3.5484999999999998 	 50892.8364959162427112 
	 3.5517499999999997 	 50893.1508845383214066 
	 3.5550000000000002 	 50893.4621919903293019 
	 3.5582500000000001 	 50893.7706827175279614 
	 3.5614999999999997 	 50894.0766318889509421 
	 3.5647500000000001 	 50894.3806123110407498 
	 3.5679999999999996 	 50894.6835258544160752 
	 3.5712499999999996 	 50894.9862914189798175 
	 3.5745000000000000 	 50895.2898279044748051 
	 3.5777500000000000 	 50895.5950542107457295 
	 3.5809999999999995 	 50895.9028778075298760 
	 3.5842499999999999 	 50896.2133744486927753 
	 3.5874999999999999 	 50896.5252389930683421 
	 3.5907499999999999 	 50896.8370361040724674 
	 3.5939999999999999 	 50897.1473304449464194 
	 3.5972499999999998 	 50897.4546866790769855 
	 3.6004999999999998 	 50897.7576707245025318 
	 3.6037499999999998 	 50898.0553728088561911 
	 3.6070000000000002 	 50898.3482162834552582 
	 3.6102499999999997 	 50898.6368332510464825 
	 3.6134999999999997 	 50898.9218558144129929 
	 3.6167500000000001 	 50899.2039160762287793 
	 3.6200000000000001 	 50899.4836461392987985 
	 3.6232499999999996 	 50899.7615915104834130 
	 3.6265000000000001 	 50900.0379513130974374 
	 3.6297499999999996 	 50900.3128380745256436 
	 3.6329999999999996 	 50900.5863643222619430 
	 3.6362500000000000 	 50900.8586425836765557 
	 3.6395000000000000 	 50901.1297853862488410 
	 3.6427499999999999 	 50901.3998616202588892 
	 3.6459999999999999 	 50901.6686615018334123 
	 3.6492499999999999 	 50901.9358656461918144 
	 3.6524999999999999 	 50902.2011544061679160 
	 3.6557499999999998 	 50902.4642081347410567 
	 3.6590000000000003 	 50902.7247071847814368 
	 3.6622500000000002 	 50902.9824140728233033 
	 3.6654999999999998 	 50903.2379627684786101 
	 3.6687500000000002 	 50903.4925121193518862 
	 3.6719999999999997 	 50903.7472281862865202 
	 3.6752499999999997 	 50904.0032770301768323 
	 3.6785000000000001 	 50904.2618247118880390 
	 3.6817500000000001 	 50904.5239684518455761 
	 3.6849999999999996 	 50904.7894752239808440 
	 3.6882500000000000 	 50905.0569087995099835 
	 3.6915000000000000 	 50905.3247895982349291 
	 3.6947500000000000 	 50905.5916380399066838 
	 3.6980000000000000 	 50905.8559745443417341 
	 3.7012499999999999 	 50906.1163373975286959 
	 3.7044999999999999 	 50906.3720269862606074 
	 3.7077499999999999 	 50906.6233746487123426 
	 3.7110000000000003 	 50906.8707849030324724 
	 3.7142499999999998 	 50907.1146622674568789 
	 3.7174999999999998 	 50907.3554112600759254 
	 3.7207500000000002 	 50907.5934363027627114 
	 3.7240000000000002 	 50907.8291275884112110 
	 3.7272499999999997 	 50908.0628461707383394 
	 3.7305000000000001 	 50908.2949495354041574 
	 3.7337499999999997 	 50908.5257951681633131 
	 3.7369999999999997 	 50908.7557405547631788 
	 3.7402500000000001 	 50908.9851431108982069 
	 3.7435000000000000 	 50909.2141684671441908 
	 3.7467500000000000 	 50909.4423723912768764 
	 3.7500000000000000 	 50909.6691897004202474 
	 3.7532500000000000 	 50909.8940552116255276 
	 3.7565000000000000 	 50910.1164037420530804 
	 3.7597499999999995 	 50910.3356701088341651 
	 3.7630000000000003 	 50910.5516053027895396 
	 3.7662499999999994 	 50910.7655545403540600 
	 3.7694999999999999 	 50910.9793643783050356 
	 3.7727499999999998 	 50911.1948815563227981 
	 3.7759999999999998 	 50911.4139528141095070 
	 3.7792499999999993 	 50911.6384248914473574 
	 3.7825000000000002 	 50911.8697956486284966 
	 3.7857499999999997 	 50912.1067136483761715 
	 3.7889999999999997 	 50912.3464361225196626 
	 3.7922499999999997 	 50912.5862108830406214 
	 3.7955000000000001 	 50912.8232857421025983 
	 3.7987499999999996 	 50913.0549085116799688 
	 3.8020000000000000 	 50913.2784944477025419 
	 3.8052500000000000 	 50913.4938177354997606 
	 3.8085000000000000 	 50913.7023963303581695 
	 3.8117499999999995 	 50913.9057890673575457 
	 3.8150000000000004 	 50914.1055547816795297 
	 3.8182499999999999 	 50914.3032523083529668 
	 3.8214999999999999 	 50914.5004199457689538 
	 3.8247499999999999 	 50914.6980260025520693 
	 3.8280000000000003 	 50914.8964086133491946 
	 3.8312499999999994 	 50915.0958733013976598 
	 3.8345000000000002 	 50915.2967255897528958 
	 3.8377499999999998 	 50915.4992710016449564 
	 3.8409999999999997 	 50915.7038035898003727 
	 3.8442499999999997 	 50915.9097827587102074 
	 3.8475000000000001 	 50916.1152821494761156 
	 3.8507499999999997 	 50916.3182447484941804 
	 3.8540000000000001 	 50916.5166135421677609 
	 3.8572500000000001 	 50916.7083315169293201 
	 3.8605000000000000 	 50916.8913442297853180 
	 3.8637499999999996 	 50917.0646714081885875 
	 3.8670000000000004 	 50917.2300639937384403 
	 3.8702499999999995 	 50917.3897006041370332 
	 3.8734999999999999 	 50917.5457598570355913 
	 3.8767499999999999 	 50917.7004203700271319 
	 3.8799999999999999 	 50917.8558607608283637 
	 3.8832499999999994 	 50918.0137829196901293 
	 3.8865000000000003 	 50918.1739818272908451 
	 3.8897499999999998 	 50918.3357757368939929 
	 3.8929999999999998 	 50918.4984829017557786 
	 3.8962499999999998 	 50918.6614215751542361 
	 3.8995000000000002 	 50918.8239100103892270 
	 3.9027499999999997 	 50918.9853203442035010 
	 3.9060000000000001 	 50919.1453688229157706 
	 3.9092500000000001 	 50919.3039070289742085 
	 3.9125000000000001 	 50919.4607868687671726 
	 3.9157499999999996 	 50919.6158602487048483 
	 3.9190000000000005 	 50919.7689790751683176 
	 3.9222500000000000 	 50919.9200188069517026 
	 3.9255000000000000 	 50920.0691047075160895 
	 3.9287500000000000 	 50920.2165124981620465 
	 3.9320000000000004 	 50920.3625199678499484 
	 3.9352499999999995 	 50920.5074049056274816 
	 3.9385000000000003 	 50920.6514451004331931 
	 3.9417499999999999 	 50920.7949088878522161 
	 3.9449999999999998 	 50920.9378819281773758 
	 3.9482499999999998 	 50921.0802846525475616 
	 3.9515000000000002 	 50921.2220315390950418 
	 3.9547499999999998 	 50921.3630370658502216 
	 3.9580000000000002 	 50921.5032157108071260 
	 3.9612500000000002 	 50921.6424844443681650 
	 3.9645000000000001 	 50921.7808665504999226 
	 3.9677499999999997 	 50921.9185291317407973 
	 3.9710000000000005 	 50922.0556494991178624 
	 3.9742499999999996 	 50922.1924049638037104 
	 3.9775000000000000 	 50922.3289728368690703 
	 3.9807500000000000 	 50922.4655295499615022 
	 3.9840000000000000 	 50922.6021216340959654 
	 3.9872499999999995 	 50922.7385295976055204 
	 3.9905000000000004 	 50922.8745013759762514 
	 3.9937499999999999 	 50923.0097849045778275 
	 3.9969999999999999 	 50923.1441281189181609 
	 4.0002499999999994 	 50923.2772789848531829 
	 4.0034999999999998 	 50923.4090688516589580 
	 4.0067500000000003 	 50923.5395942217292031 
	 4.0099999999999998 	 50923.6690041837646277 
	 4.0132500000000002 	 50923.7974478264732170 
	 4.0165000000000006 	 50923.9250742385338526 
	 4.0197500000000002 	 50924.0520325087200035 
	 4.0230000000000006 	 50924.1784470641432563 
	 4.0262500000000001 	 50924.3043179824962863 
	 4.0295000000000005 	 50924.4296062369612628 
	 4.0327500000000001 	 50924.5542727864085464 
	 4.0360000000000005 	 50924.6782785897230497 
	 4.0392500000000000 	 50924.8015846058406169 
	 4.0425000000000004 	 50924.9241599542874610 
	 4.0457500000000000 	 50925.0460404031327926 
	 4.0490000000000004 	 50925.1672942651639460 
	 4.0522499999999999 	 50925.2879900737243588 
	 4.0555000000000003 	 50925.4081963618955342 
	 4.0587499999999999 	 50925.5279816629845300 
	 4.0620000000000003 	 50925.6474027170988848 
	 4.0652499999999998 	 50925.7663501252245624 
	 4.0685000000000002 	 50925.8845916746940929 
	 4.0717499999999998 	 50926.0018922737872344 
	 4.0750000000000002 	 50926.1180168306309497 
	 4.0782499999999997 	 50926.2327302535559284 
	 4.0815000000000001 	 50926.3458091753782355 
	 4.0847499999999997 	 50926.4573556447794545 
	 4.0880000000000001 	 50926.5678314856995712 
	 4.0912499999999996 	 50926.6777171407811693 
	 4.0945000000000000 	 50926.7874930524703814 
	 4.0977499999999996 	 50926.8976396633370314 
	 4.1010000000000000 	 50927.0086331042111851 
	 4.1042500000000004 	 50927.1206357629343984 
	 4.1074999999999999 	 50927.2332891210826347 
	 4.1107500000000003 	 50927.3461855473942705 
	 4.1140000000000008 	 50927.4589174104548874 
	 4.1172500000000003 	 50927.5710770790756214 
	 4.1205000000000007 	 50927.6822572380333440 
	 4.1237500000000002 	 50927.7921826921592583 
	 4.1270000000000007 	 50927.9009141776550678 
	 4.1302500000000002 	 50928.0085650337932748 
	 4.1335000000000006 	 50928.1152485997736221 
	 4.1367500000000001 	 50928.2210782148031285 
	 4.1400000000000006 	 50928.3261672180524329 
	 4.1432500000000001 	 50928.4306165117159253 
	 4.1465000000000005 	 50928.5344772495300276 
	 4.1497500000000000 	 50928.6377881482912926 
	 4.1530000000000005 	 50928.7405879246507538 
	 4.1562500000000000 	 50928.8429152953758603 
	 4.1594999999999995 	 50928.9448089771904051 
	 4.1627500000000000 	 50929.0463003402473987 
	 4.1659999999999995 	 50929.1473738385830075 
	 4.1692499999999999 	 50929.2479954742302652 
	 4.1724999999999994 	 50929.3481312052826979 
	 4.1757499999999999 	 50929.4477469895500690 
	 4.1789999999999994 	 50929.5468087851113523 
	 4.1822499999999998 	 50929.6452866968102171 
	 4.1854999999999993 	 50929.7431948141238536 
	 4.1887499999999998 	 50929.8405737182329176 
	 4.1919999999999993 	 50929.9374643545743311 
	 4.1952499999999997 	 50930.0339076684249449 
	 4.1984999999999992 	 50930.1299446051707491 
	 4.2017499999999997 	 50930.2256131391914096 
	 4.2050000000000001 	 50930.3208938350580866 
	 4.2082499999999996 	 50930.4157153304404346 
	 4.2115000000000000 	 50930.5100043920174357 
	 4.2147499999999996 	 50930.6036877865626593 
	 4.2180000000000000 	 50930.6966922807769151 
	 4.2212500000000004 	 50930.7889477253193036 
	 4.2244999999999990 	 50930.8805155198715511 
	 4.2277500000000003 	 50930.9716350203379989 
	 4.2309999999999999 	 50931.0625582146094530 
	 4.2342499999999994 	 50931.1535370904312003 
	 4.2374999999999998 	 50931.2448236356503912 
	 4.2407500000000002 	 50931.3366682340274565 
	 4.2439999999999998 	 50931.4290843527414836 
	 4.2472500000000002 	 50931.5216002785746241 
	 4.2504999999999997 	 50931.6136848910682602 
	 4.2537500000000001 	 50931.7048070696037030 
	 4.2569999999999997 	 50931.7944356937223347 
	 4.2602500000000001 	 50931.8820397250747192 
	 4.2634999999999996 	 50931.9673135860430193 
	 4.2667500000000000 	 50932.0506686469889246 
	 4.2699999999999996 	 50932.1326584664930124 
	 4.2732500000000000 	 50932.2138366032595513 
	 4.2765000000000004 	 50932.2947566158982227 
	 4.2797499999999999 	 50932.3759720630259835 
	 4.2829999999999995 	 50932.4579297371528810 
	 4.2862500000000008 	 50932.5405380898882868 
	 4.2894999999999994 	 50932.6235362792431260 
	 4.2927499999999998 	 50932.7066634014481679 
	 4.2960000000000003 	 50932.7896585527487332 
	 4.2992499999999998 	 50932.8722608294337988 
	 4.3025000000000002 	 50932.9542325004731538 
	 4.3057500000000006 	 50933.0355250867141876 
	 4.3089999999999993 	 50933.1161825218441663 
	 4.3122500000000006 	 50933.1962493652390549 
	 4.3155000000000001 	 50933.2757701763039222 
	 4.3187499999999996 	 50933.3547895143783535 
	 4.3220000000000001 	 50933.4333510351134464 
	 4.3252500000000005 	 50933.5114856620930368 
	 4.3284999999999991 	 50933.5892149072169559 
	 4.3317500000000004 	 50933.6665600616834126 
	 4.3350000000000000 	 50933.7435424167197198 
	 4.3382499999999995 	 50933.8201832635022583 
	 4.3414999999999999 	 50933.8965032705891645 
	 4.3447500000000003 	 50933.9725058230396826 
	 4.3479999999999999 	 50934.0481751978077227 
	 4.3512500000000003 	 50934.1234946828335524 
	 4.3544999999999998 	 50934.1984475662611658 
	 4.3577500000000002 	 50934.2730171359653468 
	 4.3609999999999998 	 50934.3471867080661468 
	 4.3642500000000002 	 50934.4209416343073826 
	 4.3674999999999997 	 50934.4942706467554672 
	 4.3707500000000001 	 50934.5671627959090983 
	 4.3739999999999997 	 50934.6396071324998047 
	 4.3772500000000001 	 50934.7115927071645274 
	 4.3805000000000005 	 50934.7831086138612591 
	 4.3837500000000000 	 50934.8541620687683462 
	 4.3869999999999996 	 50934.9248063660124899 
	 4.3902500000000009 	 50934.9951020149019314 
	 4.3934999999999995 	 50935.0651095248540514 
	 4.3967499999999999 	 50935.1348894051407115 
	 4.4000000000000004 	 50935.2045021651647403 
	 4.4032499999999999 	 50935.2739785500671132 
	 4.4064999999999994 	 50935.3432302483051899 
	 4.4097500000000007 	 50935.4121391841472359 
	 4.4129999999999994 	 50935.4805872818251373 
	 4.4162499999999998 	 50935.5484564656508155 
	 4.4195000000000002 	 50935.6156286598052247 
	 4.4227499999999997 	 50935.6820151178617380 
	 4.4260000000000002 	 50935.7477143949145102 
	 4.4292500000000006 	 50935.8128987107484136 
	 4.4324999999999992 	 50935.8777404614520492 
	 4.4357500000000005 	 50935.9424120431067422 
	 4.4390000000000001 	 50936.0070858517283341 
	 4.4422499999999996 	 50936.0719172367389547 
	 4.4455000000000000 	 50936.1368807456747163 
	 4.4487500000000004 	 50936.2018420285603497 
	 4.4520000000000000 	 50936.2666652389452793 
	 4.4552500000000004 	 50936.3312145303061698 
	 4.4584999999999999 	 50936.3953540562579292 
	 4.4617500000000003 	 50936.4589527628559154 
	 4.4649999999999999 	 50936.5219722064794041 
	 4.4682500000000003 	 50936.5844577090610983 
	 4.4714999999999998 	 50936.6464576107246103 
	 4.4747500000000002 	 50936.7080202514262055 
	 4.4779999999999998 	 50936.7691939712822204 
	 4.4812500000000002 	 50936.8300267691665795 
	 4.4845000000000006 	 50936.8905520925618475 
	 4.4877500000000001 	 50936.9507837042256142 
	 4.4909999999999997 	 50937.0107339695823612 
	 4.4942500000000010 	 50937.0704152541002259 
	 4.4974999999999996 	 50937.1298399232109659 
	 4.5007500000000000 	 50937.1890202324284473 
	 4.5040000000000004 	 50937.2479522030043881 
	 4.5072500000000000 	 50937.3065986100700684 
	 4.5105000000000004 	 50937.3649181580767618 
	 4.5137500000000008 	 50937.4228695513302227 
	 4.5169999999999995 	 50937.4804114943035529 
	 4.5202500000000008 	 50937.5375027017289540 
	 4.5235000000000003 	 50937.5941304912266787 
	 4.5267499999999998 	 50937.6503731351549504 
	 4.5300000000000002 	 50937.7063269444406615 
	 4.5332500000000007 	 50937.7620882298942888 
	 4.5364999999999993 	 50937.8177533024718286 
	 4.5397500000000006 	 50937.8734184730346897 
	 4.5430000000000001 	 50937.9291477881488390 
	 4.5462499999999997 	 50937.9848426094467868 
	 4.5495000000000001 	 50938.0403531387128169 
	 4.5527500000000005 	 50938.0955295589737943 
	 4.5560000000000000 	 50938.1502220533657237 
	 4.5592500000000005 	 50938.2042808049009182 
	 4.5625000000000000 	 50938.2575784822984133 
	 4.5657499999999995 	 50938.3101713941287016 
	 4.5690000000000000 	 50938.3622055215091677 
	 4.5722499999999995 	 50938.4138274527067551 
	 4.5754999999999999 	 50938.4651837760175113 
	 4.5787500000000003 	 50938.5164210797229316 
	 4.5819999999999999 	 50938.5676771445796476 
	 4.5852499999999994 	 50938.6189656740607461 
	 4.5885000000000007 	 50938.6702086508230423 
	 4.5917499999999993 	 50938.7213259072668734 
	 4.5949999999999998 	 50938.7722372758144047 
	 4.5982500000000002 	 50938.8228625888659735 
	 4.6014999999999997 	 50938.8731235899394960 
	 4.6047499999999992 	 50938.9229950618027942 
	 4.6080000000000005 	 50938.9725104270255542 
	 4.6112499999999992 	 50939.0217061427683802 
	 4.6144999999999996 	 50939.0706186661409447 
	 4.6177500000000000 	 50939.1192844543111278 
	 4.6209999999999996 	 50939.1677397429957637 
	 4.6242500000000000 	 50939.2160046538338065 
	 4.6275000000000004 	 50939.2640725544333691 
	 4.6307499999999990 	 50939.3119342898862669 
	 4.6340000000000003 	 50939.3595807053206954 
	 4.6372499999999999 	 50939.4070026458284701 
	 4.6404999999999994 	 50939.4541909621766536 
	 4.6437499999999998 	 50939.5011388680286473 
	 4.6470000000000002 	 50939.5478455849442980 
	 4.6502499999999998 	 50939.5943112753593596 
	 4.6535000000000002 	 50939.6405361015495146 
	 4.6567499999999997 	 50939.6865202258995851 
	 4.6600000000000001 	 50939.7322638107507373 
	 4.6632499999999997 	 50939.7777589913748670 
	 4.6665000000000001 	 50939.8229657941265032 
	 4.6697499999999996 	 50939.8678362183854915 
	 4.6730000000000000 	 50939.9123222634225385 
	 4.6762499999999996 	 50939.9563759285738342 
	 4.6795000000000000 	 50939.9999492131319130 
	 4.6827500000000004 	 50940.0430180361508974 
	 4.6859999999999999 	 50940.0857110726428800 
	 4.6892499999999995 	 50940.1282170755512198 
	 4.6925000000000008 	 50940.1707249416285777 
	 4.6957499999999994 	 50940.2134235676348908 
	 4.6989999999999998 	 50940.2565018502937164 
	 4.7022500000000003 	 50940.3001245963241672 
	 4.7054999999999998 	 50940.3442011065199040 
	 4.7087500000000002 	 50940.3884867898304947 
	 4.7120000000000006 	 50940.4327349402956315 
	 4.7152499999999993 	 50940.4766988519841107 
	 4.7185000000000006 	 50940.5201318189356243 
	 4.7217500000000001 	 50940.5627964434170281 
	 4.7249999999999996 	 50940.6046351957629668 
	 4.7282500000000001 	 50940.6457532363565406 
	 4.7315000000000005 	 50940.6862615872450988 
	 4.7347499999999991 	 50940.7262712704759906 
	 4.7380000000000004 	 50940.7658933081766008 
	 4.7412500000000000 	 50940.8052379690925591 
	 4.7444999999999995 	 50940.8443833909404930 
	 4.7477499999999999 	 50940.8833642451354535 
	 4.7510000000000003 	 50940.9222121177008376 
	 4.7542499999999999 	 50940.9609585947837331 
	 4.7575000000000003 	 50940.9996352624148130 
	 4.7607499999999998 	 50941.0382735030289041 
	 4.7640000000000002 	 50941.0768746167450445 
	 4.7672499999999998 	 50941.1153782989058527 
	 4.7705000000000002 	 50941.1537167012866121 
	 4.7737499999999997 	 50941.1918219759900239 
	 4.7770000000000001 	 50941.2296262749150628 
	 4.7802499999999997 	 50941.2670617605326697 
	 4.7835000000000001 	 50941.3040893080906244 
	 4.7867500000000005 	 50941.3407610973226838 
	 4.7900000000000000 	 50941.3771474159220816 
	 4.7932499999999996 	 50941.4133185515966034 
	 4.7965000000000009 	 50941.4493447920249309 
	 4.7997499999999995 	 50941.4852964248930220 
	 4.8029999999999999 	 50941.5212287844042294 
	 4.8062500000000004 	 50941.5571218058757950 
	 4.8094999999999999 	 50941.5929317137197359 
	 4.8127499999999994 	 50941.6286147236460238 
	 4.8160000000000007 	 50941.6641270514155622 
	 4.8192499999999994 	 50941.6994249127819785 
	 4.8224999999999998 	 50941.7344715123181231 
	 4.8257500000000002 	 50941.7692871328399633 
	 4.8289999999999997 	 50941.8039199287522933 
	 4.8322500000000002 	 50941.8384182432055240 
	 4.8355000000000006 	 50941.8728304192991345 
	 4.8387499999999992 	 50941.9072048002271913 
	 4.8420000000000005 	 50941.9415798464979162 
	 4.8452500000000001 	 50941.9758547941964935 
	 4.8484999999999996 	 50942.0098259618025622 
	 4.8517500000000000 	 50942.0432872550300090 
	 4.8550000000000004 	 50942.0760325795854442 
	 4.8582500000000000 	 50942.1078558412264101 
	 4.8615000000000004 	 50942.1385602540685795 
	 4.8647499999999999 	 50942.1682073856427451 
	 4.8680000000000003 	 50942.1971444355876883 
	 4.8712499999999999 	 50942.2257333851302974 
	 4.8745000000000003 	 50942.2543362154174247 
	 4.8777499999999998 	 50942.2833149077414419 
	 4.8810000000000002 	 50942.3130290551271173 
	 4.8842499999999998 	 50942.3436644794564927 
	 4.8875000000000002 	 50942.3751184907159768 
	 4.8907500000000006 	 50942.4072611970623257 
	 4.8940000000000001 	 50942.4399627065795357 
	 4.8972499999999997 	 50942.4730931273807073 
	 4.9005000000000010 	 50942.5065224996942561 
	 4.9037499999999996 	 50942.5400924670684617 
	 4.9070000000000000 	 50942.5735724712867523 
	 4.9102500000000004 	 50942.6067206481093308 
	 4.9135000000000000 	 50942.6392951334273675 
	 4.9167500000000004 	 50942.6710540629283059 
	 4.9200000000000008 	 50942.7017555724887643 
	 4.9232499999999995 	 50942.7312813044627546 
	 4.9265000000000008 	 50942.7600069276450085 
	 4.9297500000000003 	 50942.7884316174240666 
	 4.9329999999999998 	 50942.8170545491084340 
	 4.9362500000000002 	 50942.8463748981448589 
	 4.9395000000000007 	 50942.8768918398272945 
	 4.9427499999999993 	 50942.9089129299245542 
	 4.9460000000000006 	 50942.9415220075607067 
	 4.9492500000000001 	 50942.9733216312524746 
	 4.9524999999999997 	 50943.0029132078125258 
	 4.9557500000000001 	 50943.0288981440899079 
	 4.9590000000000005 	 50943.0498778468245291 
	 4.9622500000000000 	 50943.0648159718984971 
	 4.9655000000000005 	 50943.0765183002440608 
	 4.9687500000000000 	 50943.0901047329825815 
	 4.9719999999999995 	 50943.1107269736239687 
	 4.9752500000000000 	 50943.1435367256199243 
	 4.9784999999999995 	 50943.1936856924585300 
	 4.9817499999999999 	 50943.2659702312230365 
	 4.9850000000000003 	 50943.3583201210276457 
	 4.9882499999999999 	 50943.4624543481768342 
	 4.9914999999999994 	 50943.5698681240100996 
	 4.9947500000000007 	 50943.6720566598014557 
	 4.9979999999999993 	 50943.7605151668394683 
	 5.0012499999999998 	 50943.8268764782988001 
	 5.0045000000000002 	 50943.8686438240110874 
	 5.0077499999999997 	 50943.8912617638416123 
	 5.0109999999999992 	 50943.9007385566728772 
	 5.0142500000000005 	 50943.9030824613728328 
	 5.0174999999999992 	 50943.9043017368094297 
	 5.0207499999999996 	 50943.9103882867784705 
	 5.0240000000000000 	 50943.9249183061765507 
	 5.0272499999999996 	 50943.9465208752080798 
	 5.0305000000000000 	 50943.9732193295640172 
	 5.0337500000000004 	 50944.0030370049353223 
	 5.0369999999999990 	 50944.0339972370347823 
	 5.0402500000000003 	 50944.0641235496295849 
	 5.0434999999999999 	 50944.0919547994562890 
	 5.0467499999999994 	 50944.1176685643586097 
	 5.0499999999999998 	 50944.1417674205222283 
	 5.0532500000000002 	 50944.1647539440746186 
	 5.0564999999999998 	 50944.1871307111941860 
	 5.0597500000000002 	 50944.2094002980302321 
	 5.0629999999999997 	 50944.2319875820248853 
	 5.0662500000000001 	 50944.2549256644415436 
	 5.0694999999999997 	 50944.2781244439102011 
	 5.0727500000000001 	 50944.3014937737752916 
	 5.0759999999999996 	 50944.3249435076868394 
	 5.0792500000000000 	 50944.3483834991420736 
	 5.0824999999999996 	 50944.3717282419383992 
	 5.0857500000000000 	 50944.3949301273751189 
	 5.0890000000000004 	 50944.4179600522038527 
	 5.0922499999999999 	 50944.4407890385482460 
	 5.0954999999999995 	 50944.4633881085173925 
	 5.0987500000000008 	 50944.4857282841912820 
	 5.1019999999999994 	 50944.5077853271795902 
	 5.1052499999999998 	 50944.5296017686414416 
	 5.1085000000000003 	 50944.5512694972276222 
	 5.1117499999999998 	 50944.5728815587208373 
	 5.1150000000000002 	 50944.5945309988455847 
	 5.1182500000000006 	 50944.6163108633772936 
	 5.1214999999999993 	 50944.6383089014707366 
	 5.1247500000000006 	 50944.6604658576834481 
	 5.1280000000000001 	 50944.6825599499570671 
	 5.1312499999999996 	 50944.7043609854590613 
	 5.1345000000000001 	 50944.7256387714005541 
	 5.1377500000000005 	 50944.7461631149344612 
	 5.1409999999999991 	 50944.7657069416818558 
	 5.1442500000000004 	 50944.7842700887922547 
	 5.1475000000000000 	 50944.8022291340093943 
	 5.1507499999999995 	 50944.8199961753853131 
	 5.1539999999999999 	 50944.8379833110957406 
	 5.1572500000000003 	 50944.8566026392072672 
	 5.1604999999999999 	 50944.8762657666375162 
	 5.1637500000000003 	 50944.8971790234791115 
	 5.1669999999999998 	 50944.9190267977101030 
	 5.1702500000000002 	 50944.9414117472624639 
	 5.1734999999999998 	 50944.9639365301554790 
	 5.1767500000000002 	 50944.9862038042629138 
	 5.1799999999999997 	 50945.0078162276695366 
	 5.1832500000000001 	 50945.0284781683221809 
	 5.1864999999999997 	 50945.0483008347291616 
	 5.1897500000000001 	 50945.0674971453408943 
	 5.1930000000000005 	 50945.0862800186878303 
	 5.1962500000000000 	 50945.1048623732494889 
	 5.1994999999999996 	 50945.1234571275927010 
	 5.2027500000000009 	 50945.1422460880567087 
	 5.2059999999999995 	 50945.1612123736049398 
	 5.2092499999999999 	 50945.1802609605510952 
	 5.2125000000000004 	 50945.1992966382240411 
	 5.2157499999999999 	 50945.2182241959017119 
	 5.2189999999999994 	 50945.2369484229566297 
	 5.2222500000000007 	 50945.2553824108836125 
	 5.2254999999999994 	 50945.2735273067082744 
	 5.2287499999999998 	 50945.2914372934319545 
	 5.2320000000000002 	 50945.3091672829978052 
	 5.2352499999999997 	 50945.3267721872834954 
	 5.2385000000000002 	 50945.3443069181957981 
	 5.2417500000000006 	 50945.3618246615369571 
	 5.2449999999999992 	 50945.3793452486061142 
	 5.2482500000000005 	 50945.3968583416717593 
	 5.2515000000000001 	 50945.4143525160252466 
	 5.2547499999999996 	 50945.4318163469870342 
	 5.2580000000000000 	 50945.4492384098412003 
	 5.2612500000000004 	 50945.4666073008338572 
	 5.2645000000000000 	 50945.4839125108483131 
	 5.2677500000000004 	 50945.5011447409051470 
	 5.2709999999999999 	 50945.5182947780849645 
	 5.2742500000000003 	 50945.5353534092573682 
	 5.2774999999999999 	 50945.5523114214302041 
	 5.2807500000000003 	 50945.5691596035758266 
	 5.2839999999999998 	 50945.5858890423551202 
	 5.2872500000000002 	 50945.6024914337613154 
	 5.2904999999999998 	 50945.6189585485990392 
	 5.2937500000000002 	 50945.6352821575128473 
	 5.2970000000000006 	 50945.6514540312564350 
	 5.3002500000000001 	 50945.6674659372147289 
	 5.3034999999999997 	 50945.6833006845845375 
	 5.3067500000000010 	 50945.6989125956461066 
	 5.3099999999999996 	 50945.7142503431241494 
	 5.3132500000000000 	 50945.7292625997361029 
	 5.3165000000000004 	 50945.7438980381557485 
	 5.3197500000000000 	 50945.7581053311441792 
	 5.3230000000000004 	 50945.7718762942895410 
	 5.3262500000000008 	 50945.7854202806920512 
	 5.3294999999999995 	 50945.7990150528930826 
	 5.3327500000000008 	 50945.8129383984123706 
	 5.3360000000000003 	 50945.8274681048205821 
	 5.3392499999999998 	 50945.8428819596301764 
	 5.3425000000000002 	 50945.8593970543879550 
	 5.3457500000000007 	 50945.8767347764296574 
	 5.3489999999999993 	 50945.8943744575517485 
	 5.3522500000000006 	 50945.9117937906921725 
	 5.3555000000000001 	 50945.9284704687670455 
	 5.3587499999999997 	 50945.9438821847797954 
	 5.3620000000000001 	 50945.9575516306504142 
	 5.3652500000000005 	 50945.9696354394836817 
	 5.3685000000000000 	 50945.9807588670082623 
	 5.3717500000000005 	 50945.9915581548848422 
	 5.3750000000000000 	 50946.0026695449123508 
	 5.3782499999999995 	 50946.0147292787660263 
	 5.3815000000000000 	 50946.0283548038132722 
	 5.3847499999999995 	 50946.0436419360994478 
	 5.3879999999999999 	 50946.0601097824255703 
	 5.3912500000000003 	 50946.0772476047714008 
	 5.3944999999999999 	 50946.0945446650875965 
	 5.3977499999999994 	 50946.1114902254048502 
	 5.4010000000000007 	 50946.1275771145155886 
	 5.4042499999999993 	 50946.1425577061818331 
	 5.4074999999999998 	 50946.1566152955783764 
	 5.4107500000000002 	 50946.1699738066163263 
	 5.4139999999999997 	 50946.1828571632504463 
	 5.4172499999999992 	 50946.1954892894354998 
	 5.4205000000000005 	 50946.2080939446168486 
	 5.4237499999999992 	 50946.2208261297128047 
	 5.4269999999999996 	 50946.2336660188884707 
	 5.4302500000000000 	 50946.2465664104238385 
	 5.4334999999999996 	 50946.2594801025625202 
	 5.4367500000000000 	 50946.2723598936063354 
	 5.4400000000000004 	 50946.2851585818425519 
	 5.4432499999999990 	 50946.2978403973320383 
	 5.4465000000000003 	 50946.3104152973537566 
	 5.4497499999999999 	 50946.3229046709238901 
	 5.4529999999999994 	 50946.3353299071313813 
	 5.4562499999999998 	 50946.3477123950215173 
	 5.4595000000000002 	 50946.3600735236541368 
	 5.4627499999999998 	 50946.3724286497672438 
	 5.4660000000000002 	 50946.3847546062170295 
	 5.4692499999999997 	 50946.3970130747547955 
	 5.4725000000000001 	 50946.4091657008539187 
	 5.4757499999999997 	 50946.4211741300969152 
	 5.4790000000000001 	 50946.4330000078552985 
	 5.4822499999999996 	 50946.4446144023604575 
	 5.4855000000000000 	 50946.4560883214217029 
	 5.4887499999999996 	 50946.4675529668529634 
	 5.4920000000000000 	 50946.4791403675990296 
	 5.4952500000000004 	 50946.4909825526701752 
	 5.4984999999999999 	 50946.5032115510548465 
	 5.5017499999999995 	 50946.5159486854317947 
	 5.5050000000000008 	 50946.5291083933698246 
	 5.5082499999999994 	 50946.5424179858018761 
	 5.5114999999999998 	 50946.5555980314093176 
	 5.5147500000000003 	 50946.5683690989171737 
	 5.5179999999999998 	 50946.5804517570359167 
	 5.5212500000000002 	 50946.5915720533521380 
	 5.5245000000000006 	 50946.6016897418739973 
	 5.5277499999999993 	 50946.6110807290460798 
	 5.5310000000000006 	 50946.6200433627382154 
	 5.5342500000000001 	 50946.6288759908493375 
	 5.5374999999999996 	 50946.6378769611692405 
	 5.5407500000000001 	 50946.6473436615633545 
	 5.5440000000000005 	 50946.6574316668557003 
	 5.5472499999999991 	 50946.6680061346487491 
	 5.5505000000000004 	 50946.6788966625026660 
	 5.5537500000000000 	 50946.6899328479994438 
	 5.5569999999999995 	 50946.7009442887574551 
	 5.5602499999999999 	 50946.7117606042011175 
	 5.5635000000000003 	 50946.7222711259382777 
	 5.5667499999999999 	 50946.7325550664972980 
	 5.5700000000000003 	 50946.7427292962311185 
	 5.5732499999999998 	 50946.7529106856381986 
	 5.5765000000000002 	 50946.7632161050496507 
	 5.5797499999999998 	 50946.7737624249566579 
	 5.5830000000000002 	 50946.7846344542849693 
	 5.5862499999999997 	 50946.7957553406013176 
	 5.5895000000000001 	 50946.8069973931560526 
	 5.5927499999999997 	 50946.8182329027913511 
	 5.5960000000000001 	 50946.8293341603202862 
	 5.5992500000000005 	 50946.8401734564613434 
	 5.6025000000000000 	 50946.8506369372043991 
	 5.6057499999999996 	 50946.8607239036573446 
	 5.6090000000000009 	 50946.8704889113432728 
	 5.6122499999999995 	 50946.8799868898568093 
	 5.6154999999999999 	 50946.8892727687998558 
	 5.6187500000000004 	 50946.8984014777743141 
	 5.6219999999999999 	 50946.9074266286334023 
	 5.6252499999999994 	 50946.9163832691629068 
	 5.6285000000000007 	 50946.9252927240959252 
	 5.6317499999999994 	 50946.9341759965391248 
	 5.6349999999999998 	 50946.9430540895409649 
	 5.6382500000000002 	 50946.9519480060844216 
	 5.6414999999999997 	 50946.9608779803020298 
	 5.6447500000000002 	 50946.9698429018244497 
	 5.6480000000000006 	 50946.9788180623145308 
	 5.6512499999999992 	 50946.9877775322529487 
	 5.6545000000000005 	 50946.9966953820839990 
	 5.6577500000000001 	 50947.0055456822665292 
	 5.6609999999999996 	 50947.0143027563754003 
	 5.6642500000000000 	 50947.0229593478434253 
	 5.6675000000000004 	 50947.0315387821465265 
	 5.6707500000000000 	 50947.0400672683754237 
	 5.6740000000000004 	 50947.0485710154898698 
	 5.6772499999999999 	 50947.0570762324787211 
	 5.6805000000000003 	 50947.0656090302436496 
	 5.6837499999999999 	 50947.0741545319397119 
	 5.6870000000000003 	 50947.0825936439214274 
	 5.6902499999999998 	 50947.0907909536545048 
	 5.6935000000000002 	 50947.0986110483208904 
	 5.6967499999999998 	 50947.1059185153426370 
	 5.7000000000000002 	 50947.1125779420399340 
	 5.7032500000000006 	 50947.1185309990833048 
	 5.7065000000000001 	 50947.1240276905446080 
	 5.7097499999999997 	 50947.1293951038387604 
	 5.7130000000000010 	 50947.1349603263661265 
	 5.7162499999999996 	 50947.1410504455634509 
	 5.7195000000000000 	 50947.1479925487947185 
	 5.7227500000000004 	 50947.1560478469255031 
	 5.7260000000000000 	 50947.1650568512268364 
	 5.7292500000000004 	 50947.1746946143175592 
	 5.7325000000000008 	 50947.1846357928807265 
	 5.7357499999999995 	 50947.1945550436503254 
	 5.7390000000000008 	 50947.2041270232803072 
	 5.7422500000000003 	 50947.2130513871888979 
	 5.7454999999999998 	 50947.2212929356683162 
	 5.7487500000000002 	 50947.2289761662323144 
	 5.7520000000000007 	 50947.2362277710199123 
	 5.7552499999999993 	 50947.2431744422428892 
	 5.7585000000000006 	 50947.2499428720766446 
	 5.7617500000000001 	 50947.2566566364039318 
	 5.7649999999999997 	 50947.2633790933323326 
	 5.7682500000000001 	 50947.2701191341329832 
	 5.7715000000000005 	 50947.2768836876348360 
	 5.7747500000000000 	 50947.2836796826886712 
	 5.7780000000000005 	 50947.2905140481379931 
	 5.7812500000000000 	 50947.2973932545864955 
	 5.7844999999999995 	 50947.3043042260251241 
	 5.7877500000000000 	 50947.3112074441814912 
	 5.7909999999999995 	 50947.3180615138990106 
	 5.7942499999999999 	 50947.3248250399847166 
	 5.7975000000000003 	 50947.3314566272601951 
	 5.8007499999999999 	 50947.3379151745320996 
	 5.8039999999999994 	 50947.3442030066435109 
	 5.8072500000000007 	 50947.3504113800445339 
	 5.8104999999999993 	 50947.3566424405289581 
	 5.8137499999999998 	 50947.3629983337450540 
	 5.8170000000000002 	 50947.3695812054065755 
	 5.8202499999999997 	 50947.3764931724654161 
	 5.8234999999999992 	 50947.3837576539226575 
	 5.8267500000000005 	 50947.3911478147419984 
	 5.8299999999999992 	 50947.3983871884847758 
	 5.8332499999999996 	 50947.4051993087123265 
	 5.8365000000000000 	 50947.4113077089132275 
	 5.8397499999999996 	 50947.4164359226633678 
	 5.8430000000000000 	 50947.4204048226092709 
	 5.8462500000000004 	 50947.4235260892892256 
	 5.8494999999999990 	 50947.4262657488288824 
	 5.8527500000000003 	 50947.4290898836188717 
	 5.8559999999999999 	 50947.4324645761444117 
	 5.8592499999999994 	 50947.4368559088616166 
	 5.8624999999999998 	 50947.4426637870346894 
	 5.8657500000000002 	 50947.4497476470351103 
	 5.8689999999999998 	 50947.4577030107029714 
	 5.8722500000000002 	 50947.4661236130632460 
	 5.8754999999999997 	 50947.4746031891845632 
	 5.8787500000000001 	 50947.4827354740409646 
	 5.8819999999999997 	 50947.4901361512165749 
	 5.8852500000000001 	 50947.4967301111246343 
	 5.8884999999999996 	 50947.5026708166697063 
	 5.8917500000000000 	 50947.5081170890916837 
	 5.8949999999999996 	 50947.5132277497468749 
	 5.8982500000000000 	 50947.5181616199624841 
	 5.9015000000000004 	 50947.5230745900262264 
	 5.9047499999999999 	 50947.5280412008869462 
	 5.9079999999999995 	 50947.5330460547120310 
	 5.9112500000000008 	 50947.5380690992315067 
	 5.9144999999999994 	 50947.5430902822117787 
	 5.9177499999999998 	 50947.5480895514338044 
	 5.9210000000000003 	 50947.5530471190722892 
	 5.9242499999999998 	 50947.5579624343445175 
	 5.9275000000000002 	 50947.5628668856516015 
	 5.9307500000000006 	 50947.5677948728989577 
	 5.9339999999999993 	 50947.5727807958828635 
	 5.9372500000000006 	 50947.5778590543923201 
	 5.9405000000000001 	 50947.5830639560736017 
	 5.9437499999999996 	 50947.5883912742501707 
	 5.9470000000000001 	 50947.5937388042730163 
	 5.9502500000000005 	 50947.5989889990014490 
	 5.9534999999999991 	 50947.6040243116294732 
	 5.9567500000000004 	 50947.6087271950673312 
	 5.9600000000000000 	 50947.6129801023635082 
	 5.9632499999999995 	 50947.6167235283719492 
	 5.9664999999999999 	 50947.6201301354230964 
	 5.9697500000000003 	 50947.6234306275437120 
	 5.9729999999999999 	 50947.6268557089279057 
	 5.9762500000000003 	 50947.6306360836679232 
	 5.9794999999999998 	 50947.6350024558851146 
	 5.9827500000000002 	 50947.6401460971901543 
	 5.9859999999999998 	 50947.6460064566199435 
	 5.9892500000000002 	 50947.6524239425780252 
	 5.9924999999999997 	 50947.6592387266864534 
	 5.9957500000000001 	 50947.6662909804581432 
	 5.9989999999999997 	 50947.6734208754205611 
	 6.0022500000000001 	 50947.6804685831011739 
	 6.0055000000000005 	 50947.6872742750128964 
	 6.0087500000000000 	 50947.6936781227122992 
	 6.0119999999999996 	 50947.6995202977486770 
	 6.0152500000000009 	 50947.7046409715840127 
	 6.0184999999999995 	 50947.7088803158258088 
	 6.0217499999999999 	 50947.7120901313901413 
	 6.0250000000000004 	 50947.7143469415022992 
	 6.0282499999999999 	 50947.7159305298628169 
	 6.0314999999999994 	 50947.7171280036636745 
	 6.0347500000000007 	 50947.7182264700459200 
	 6.0379999999999994 	 50947.7195130362160853 
	 6.0412499999999998 	 50947.7212711566244252 
	 6.0445000000000002 	 50947.7236284768514452 
	 6.0477499999999997 	 50947.7265018680045614 
	 6.0510000000000002 	 50947.7297932396832039 
	 6.0542500000000006 	 50947.7334045016395976 
	 6.0574999999999992 	 50947.7372375635022763 
	 6.0607500000000005 	 50947.7411944700652384 
	 6.0640000000000001 	 50947.7451972221897449 
	 6.0672499999999996 	 50947.7492086887286860 
	 6.0705000000000000 	 50947.7531967425602488 
	 6.0737500000000004 	 50947.7571292564971372 
	 6.0770000000000000 	 50947.7609741035121260 
	 6.0802500000000004 	 50947.7646991631409037 
	 6.0834999999999999 	 50947.7682908577116905 
	 6.0867500000000003 	 50947.7717945734693785 
	 6.0899999999999999 	 50947.7752673908398720 
	 6.0932500000000003 	 50947.7787663901472115 
	 6.0964999999999998 	 50947.7823486517445417 
	 6.0997500000000002 	 50947.7860712559559033 
	 6.1029999999999998 	 50947.7899580819794210 
	 6.1062500000000002 	 50947.7938656002079370 
	 6.1095000000000006 	 50947.7975976357192849 
	 6.1127500000000001 	 50947.8009579942226992 
	 6.1159999999999997 	 50947.8037504816020373 
	 6.1192500000000010 	 50947.8057789036174654 
	 6.1224999999999996 	 50947.8068929725195630 
	 6.1257500000000000 	 50947.8073173185694031 
	 6.1290000000000004 	 50947.8074596469014068 
	 6.1322500000000000 	 50947.8077289022767218 
	 6.1355000000000004 	 50947.8085340292454930 
	 6.1387500000000008 	 50947.8102839725470403 
	 6.1419999999999995 	 50947.8133563371957280 
	 6.1452500000000008 	 50947.8176872188123525 
	 6.1485000000000003 	 50947.8228863400800037 
	 6.1517499999999998 	 50947.8285557724375394 
	 6.1550000000000002 	 50947.8342975873238174 
	 6.1582500000000007 	 50947.8397138560976600 
	 6.1614999999999993 	 50947.8444173137686448 
	 6.1647500000000006 	 50947.8483166578080272 
	 6.1680000000000001 	 50947.8516477982702781 
	 6.1712499999999997 	 50947.8546635785751278 
	 6.1745000000000001 	 50947.8576168421132024 
	 6.1777500000000005 	 50947.8607604322460247 
	 6.1810000000000000 	 50947.8643449549563229 
	 6.1842500000000005 	 50947.8684582035421045 
	 6.1875000000000000 	 50947.8729176546548842 
	 6.1907499999999995 	 50947.8775152982416330 
	 6.1940000000000000 	 50947.8820431244457723 
	 6.1972499999999995 	 50947.8862931233161362 
	 6.2004999999999999 	 50947.8900575050938642 
	 6.2037500000000003 	 50947.8932204794327845 
	 6.2069999999999999 	 50947.8959001759940293 
	 6.2102499999999994 	 50947.8982513536393526 
	 6.2135000000000007 	 50947.9004287711941288 
	 6.2167499999999993 	 50947.9025871874982840 
	 6.2199999999999998 	 50947.9048813613844686 
	 6.2232500000000002 	 50947.9074282604633481 
	 6.2264999999999997 	 50947.9101936874285457 
	 6.2297499999999992 	 50947.9131056537516997 
	 6.2330000000000005 	 50947.9160921709553804 
	 6.2362499999999992 	 50947.9190812504675705 
	 6.2394999999999996 	 50947.9220009037744603 
	 6.2427500000000000 	 50947.9247884489959688 
	 6.2459999999999996 	 50947.9274406381591689 
	 6.2492500000000000 	 50947.9299775982872234 
	 6.2525000000000004 	 50947.9324195123845129 
	 6.2557499999999990 	 50947.9347865633608308 
	 6.2590000000000003 	 50947.9370989342278335 
	 6.2622499999999999 	 50947.9393752082396531 
	 6.2654999999999994 	 50947.9416170017211698 
	 6.2687499999999998 	 50947.9438157118347590 
	 6.2720000000000002 	 50947.9459625952586066 
	 6.2752499999999998 	 50947.9480489087145543 
	 6.2785000000000002 	 50947.9500659089026158 
	 6.2817499999999997 	 50947.9520069351347047 
	 6.2850000000000001 	 50947.9539055712666595 
	 6.2882499999999997 	 50947.9558318021008745 
	 6.2915000000000001 	 50947.9578569239238277 
	 6.2947499999999996 	 50947.9600522330947570 
	 6.2980000000000000 	 50947.9624890258855885 
	 6.3012499999999996 	 50947.9652368958195439 
	 6.3045000000000000 	 50947.9682928004913265 
	 6.3077500000000004 	 50947.9715554375870852 
	 6.3109999999999999 	 50947.9749165299435845 
	 6.3142499999999995 	 50947.9782678004048648 
	 6.3175000000000008 	 50947.9815009718295187 
	 6.3207499999999994 	 50947.9845080982922809 
	 6.3239999999999998 	 50947.9872301536161103 
	 6.3272500000000003 	 50947.9897082943571149 
	 6.3304999999999998 	 50947.9919959437538637 
	 6.3337500000000002 	 50947.9941465250594774 
	 6.3370000000000006 	 50947.9962134615052491 
	 6.3402499999999993 	 50947.9982501708582276 
	 6.3435000000000006 	 50948.0002948674809886 
	 6.3467500000000001 	 50948.0023374203665298 
	 6.3499999999999996 	 50948.0043581104982877 
	 6.3532500000000001 	 50948.0063372188233188 
	 6.3565000000000005 	 50948.0082550262159202 
	 6.3597499999999991 	 50948.0100918137177359 
	 6.3630000000000004 	 50948.0118370095733553 
	 6.3662500000000000 	 50948.0135261651957990 
	 6.3694999999999995 	 50948.0152093364085886 
	 6.3727499999999999 	 50948.0169365844121785 
	 6.3760000000000003 	 50948.0187579703342635 
	 6.3792499999999999 	 50948.0207235553680221 
	 6.3825000000000003 	 50948.0228681777953170 
	 6.3857499999999998 	 50948.0251023509554216 
	 6.3890000000000002 	 50948.0272758794744732 
	 6.3922499999999998 	 50948.0292381570179714 
	 6.3955000000000002 	 50948.0308385770767927 
	 6.3987499999999997 	 50948.0319265334546799 
	 6.4020000000000001 	 50948.0323706018098164 
	 6.4052499999999997 	 50948.0323095949206618 
	 6.4085000000000001 	 50948.0320820901542902 
	 6.4117500000000005 	 50948.0320313480769983 
	 6.4150000000000000 	 50948.0325006292550825 
	 6.4182499999999996 	 50948.0338331942621153 
	 6.4215000000000009 	 50948.0363599377742503 
	 6.4247499999999995 	 50948.0400685440326924 
	 6.4279999999999999 	 50948.0445672479982022 
	 6.4312500000000004 	 50948.0494446479715407 
	 6.4344999999999999 	 50948.0542893423626083 
	 6.4377499999999994 	 50948.0586899295594776 
	 6.4410000000000007 	 50948.0622381553621381 
	 6.4442499999999994 	 50948.0647547932094312 
	 6.4474999999999998 	 50948.0664408702868968 
	 6.4507500000000002 	 50948.0675332652899669 
	 6.4539999999999997 	 50948.0682688570450409 
	 6.4572500000000002 	 50948.0688845243639662 
	 6.4605000000000006 	 50948.0696169668080984 
	 6.4637499999999992 	 50948.0706280072627123 
	 6.4670000000000005 	 50948.0718890850403113 
	 6.4702500000000001 	 50948.0733418277595774 
	 6.4734999999999996 	 50948.0749278628572938 
	 6.4767500000000000 	 50948.0765888179230387 
	 6.4800000000000004 	 50948.0782663204445271 
	 6.4832500000000000 	 50948.0799087945706560 
	 6.4865000000000004 	 50948.0814918505348032 
	 6.4897499999999999 	 50948.0829978952169768 
	 6.4930000000000003 	 50948.0844093354608049 
	 6.4962499999999999 	 50948.0857085781681235 
	 6.4995000000000003 	 50948.0868780301316292 
	 6.5027499999999998 	 50948.0879091687311302 
	 6.5060000000000002 	 50948.0888513966056053 
	 6.5092499999999998 	 50948.0897768982613343 
	 6.5125000000000002 	 50948.0907579126869678 
	 6.5157500000000006 	 50948.0918666788202245 
	 6.5190000000000001 	 50948.0931754356643069 
	 6.5222499999999997 	 50948.0947436700298567 
	 6.5255000000000010 	 50948.0964956145980977 
	 6.5287499999999996 	 50948.0982740384351928 
	 6.5320000000000000 	 50948.0999205910629826 
	 6.5352500000000004 	 50948.1012769218941685 
	 6.5385000000000000 	 50948.1021846804651432 
	 6.5417500000000004 	 50948.1024962847877759 
	 6.5450000000000008 	 50948.1022722403868102 
	 6.5482499999999995 	 50948.1017612669966184 
	 6.5515000000000008 	 50948.1012188657987281 
	 6.5547500000000003 	 50948.1009005379019072 
	 6.5579999999999998 	 50948.1010617844294757 
	 6.5612500000000002 	 50948.1019535103478120 
	 6.5645000000000007 	 50948.1036305636516772 
	 6.5677499999999993 	 50948.1058825716027059 
	 6.5710000000000006 	 50948.1084803352277959 
	 6.5742500000000001 	 50948.1111946555683971 
	 6.5774999999999997 	 50948.1137963336077519 
	 6.5807500000000001 	 50948.1160568105988204 
	 6.5840000000000005 	 50948.1178420830474352 
	 6.5872500000000000 	 50948.1192117868777132 
	 6.5905000000000005 	 50948.1202492679367424 
	 6.5937500000000000 	 50948.1210378720570588 
	 6.5969999999999995 	 50948.1216609450930264 
	 6.6002500000000000 	 50948.1222018290136475 
	 6.6034999999999995 	 50948.1227331845148001 
	 6.6067499999999999 	 50948.1232937068125466 
	 6.6100000000000003 	 50948.1239153548813192 
	 6.6132499999999999 	 50948.1246300877392059 
	 6.6164999999999994 	 50948.1254698643824668 
	 6.6197500000000007 	 50948.1264666438000859 
	 6.6229999999999993 	 50948.1276353267603554 
	 6.6262499999999998 	 50948.1289048020116752 
	 6.6295000000000002 	 50948.1301769099736703 
	 6.6327499999999997 	 50948.1313534811997670 
	 6.6359999999999992 	 50948.1323363461851841 
	 6.6392500000000005 	 50948.1330273354687961 
	 6.6424999999999992 	 50948.1333545180750662 
	 6.6457499999999996 	 50948.1334602529386757 
	 6.6490000000000000 	 50948.1335915381932864 
	 6.6522499999999996 	 50948.1339960803961731 
	 6.6555000000000000 	 50948.1349215860973345 
	 6.6587500000000004 	 50948.1366157618977013 
	 6.6619999999999990 	 50948.1392993472763919 
	 6.6652500000000003 	 50948.1428131733118789 
	 6.6684999999999999 	 50948.1467172348347958 
	 6.6717499999999994 	 50948.1505649429309415 
	 6.6749999999999998 	 50948.1539097086570109 
	 6.6782500000000002 	 50948.1563049430624233 
	 6.6814999999999998 	 50948.1573183632135624 
	 6.6847500000000002 	 50948.1569147418340435 
	 6.6879999999999997 	 50948.1554978319327347 
	 6.6912500000000001 	 50948.1534941037316457 
	 6.6944999999999997 	 50948.1513300275546499 
	 6.6977500000000001 	 50948.1494320735218935 
	 6.7009999999999996 	 50948.1482236528099747 
	 6.7042500000000000 	 50948.1479055754898582 
	 6.7074999999999996 	 50948.1483090679103043 
	 6.7107500000000000 	 50948.1492305108477012 
	 6.7140000000000004 	 50948.1504662850638852 
	 6.7172499999999999 	 50948.1518127712843125 
	 6.7204999999999995 	 50948.1530665072059492 
	 6.7237500000000008 	 50948.1540896048099967 
	 6.7269999999999994 	 50948.1549109071856947 
	 6.7302499999999998 	 50948.1555853655081592 
	 6.7335000000000003 	 50948.1561679309670581 
	 6.7367499999999998 	 50948.1567135547229555 
	 6.7400000000000002 	 50948.1572771879509673 
	 6.7432500000000006 	 50948.1579019257769687 
	 6.7464999999999993 	 50948.1585834387660725 
	 6.7497500000000006 	 50948.1593055413904949 
	 6.7530000000000001 	 50948.1600520481588319 
	 6.7562499999999996 	 50948.1608067735505756 
	 6.7595000000000001 	 50948.1615535320452182 
	 6.7627500000000005 	 50948.1622787610031082 
	 6.7659999999999991 	 50948.1629856479121372 
	 6.7692500000000004 	 50948.1636839679413242 
	 6.7725000000000000 	 50948.1643835119830328 
	 6.7757499999999995 	 50948.1650940710605937 
	 6.7789999999999999 	 50948.1658254360518185 
	 6.7822500000000003 	 50948.1665824607407558 
	 6.7854999999999999 	 50948.1673176338226767 
	 6.7887500000000003 	 50948.1679519042081665 
	 6.7919999999999998 	 50948.1684057874954306 
	 6.7952500000000002 	 50948.1685997991880868 
	 6.7984999999999998 	 50948.1684544548843405 
	 6.8017500000000002 	 50948.1678980878059519 
	 6.8049999999999997 	 50948.1670100969058694 
	 6.8082500000000001 	 50948.1660065194591880 
	 6.8114999999999997 	 50948.1651083160249982 
	 6.8147500000000001 	 50948.1645364469150081 
	 6.8180000000000005 	 50948.1645118725864450 
	 6.8212500000000000 	 50948.1652509901468875 
	 6.8244999999999996 	 50948.1667755445305374 
	 6.8277500000000009 	 50948.1688439598074183 
	 6.8309999999999995 	 50948.1711959687818307 
	 6.8342499999999999 	 50948.1735713042580755 
	 6.8375000000000004 	 50948.1757096990695572 
	 6.8407499999999999 	 50948.1773517529509263 
	 6.8439999999999994 	 50948.1783661201625364 
	 6.8472500000000007 	 50948.1788836967243697 
	 6.8504999999999994 	 50948.1790674886506167 
	 6.8537499999999998 	 50948.1790805019190884 
	 6.8570000000000002 	 50948.1790857425512513 
	 6.8602499999999997 	 50948.1792461981603992 
	 6.8635000000000002 	 50948.1796746477193665 
	 6.8667500000000006 	 50948.1803242099049385 
	 6.8699999999999992 	 50948.1811163389356807 
	 6.8732500000000005 	 50948.1819724890083307 
	 6.8765000000000001 	 50948.1828141143123503 
	 6.8797499999999996 	 50948.1835626690735808 
	 6.8830000000000000 	 50948.1841549068485620 
	 6.8862500000000004 	 50948.1846047243016073 
	 6.8895000000000000 	 50948.1849502776385634 
	 6.8927500000000004 	 50948.1852297317382181 
	 6.8959999999999999 	 50948.1854812516539823 
	 6.8992500000000003 	 50948.1857430023010238 
	 6.9024999999999999 	 50948.1860489176979172 
	 6.9057500000000003 	 50948.1863983772782376 
	 6.9089999999999998 	 50948.1867738872679183 
	 6.9122500000000002 	 50948.1871578397840494 
	 6.9154999999999998 	 50948.1875326267763739 
	 6.9187500000000002 	 50948.1878806403110502 
	 6.9220000000000006 	 50948.1881862095760880 
	 6.9252500000000001 	 50948.1884609545959393 
	 6.9284999999999997 	 50948.1887366693845252 
	 6.9317500000000010 	 50948.1890456208493561 
	 6.9349999999999996 	 50948.1894200758979423 
	 6.9382500000000000 	 50948.1898923015323817 
	 6.9415000000000004 	 50948.1904922094763606 
	 6.9447500000000000 	 50948.1911843466441496 
	 6.9480000000000004 	 50948.1918609930580715 
	 6.9512500000000008 	 50948.1924106890437542 
	 6.9544999999999995 	 50948.1927219747813069 
	 6.9577500000000008 	 50948.1926833906181855 
	 6.9610000000000003 	 50948.1921852022933308 
	 6.9642499999999998 	 50948.1912432313984027 
	 6.9675000000000002 	 50948.1900817596688285 
	 6.9707500000000007 	 50948.1889447230059886 
	 6.9739999999999993 	 50948.1880760574713349 
	 6.9772500000000006 	 50948.1877196990099037 
	 6.9805000000000001 	 50948.1881192474975251 
	 6.9837499999999997 	 50948.1893778424564516 
	 6.9870000000000001 	 50948.1912414852267830 
	 6.9902500000000005 	 50948.1934002533671446 
	 6.9935000000000000 	 50948.1955442246544408 
	 6.9967500000000005 	 50948.1973634766836767 
	 7.0000000000000000 	 50948.1985480871735490 
end

poten 3
name "3^2Sigma"
symmetry +
lambda 0
mult 2
type  grid
values
	 0.5000000000000000 	 210864.7514209961518645 
	 0.5032500000000000 	 208599.0166282338905148 
	 0.5065000000000000 	 206362.5837183822877705 
	 0.5097500000000000 	 204155.1862518492853269 
	 0.5130000000000000 	 201976.5583107326820027 
	 0.5162500000000000 	 199826.4364051070297137 
	 0.5195000000000000 	 197704.5588113157136831 
	 0.5227500000000000 	 195610.6654262614320032 
	 0.5260000000000000 	 193544.4979789748031180 
	 0.5292500000000000 	 191505.7997583413380198 
	 0.5325000000000000 	 189494.3156432449468412 
	 0.5357500000000001 	 187509.7921524043485988 
	 0.5390000000000000 	 185551.9772218387515750 
	 0.5422500000000000 	 183620.6202692206134088 
	 0.5455000000000000 	 181715.4721999446919654 
	 0.5487500000000001 	 179836.2852154973661527 
	 0.5520000000000000 	 177982.8128941119939554 
	 0.5552500000000000 	 176154.8101660948887002 
	 0.5585000000000000 	 174352.0331527600355912 
	 0.5617500000000000 	 172574.2392571231466718 
	 0.5649999999999999 	 170821.1871141537849326 
	 0.5682500000000000 	 169092.6364597932551987 
	 0.5715000000000000 	 167388.3482272497785743 
	 0.5747500000000000 	 165708.0844773107091896 
	 0.5780000000000000 	 164051.6082961445499677 
	 0.5812500000000000 	 162418.6838936540007126 
	 0.5845000000000000 	 160809.0765186645730864 
	 0.5877500000000000 	 159222.5523837379587349 
	 0.5910000000000000 	 157658.8787627071142197 
	 0.5942500000000001 	 156117.8238950918021146 
	 0.5975000000000000 	 154599.1569360167777631 
	 0.6007500000000000 	 153102.6480504896899220 
	 0.6040000000000000 	 151628.0683108871162403 
	 0.6072500000000001 	 150175.1896701899531763 
	 0.6105000000000000 	 148743.7850507406983525 
	 0.6137500000000000 	 147333.6282382109493483 
	 0.6170000000000000 	 145944.4938766540144570 
	 0.6202500000000000 	 144576.1575493778509554 
	 0.6234999999999999 	 143228.3956726000178605 
	 0.6267500000000000 	 141900.9855108858901076 
	 0.6300000000000000 	 140593.7052480170968920 
	 0.6332500000000001 	 139306.3338829938147683 
	 0.6365000000000001 	 138038.6512646117189433 
	 0.6397500000000000 	 136790.4381505461933557 
	 0.6430000000000000 	 135561.4761076917056926 
	 0.6462500000000000 	 134351.5475649717845954 
	 0.6495000000000000 	 133160.4358589149196632 
	 0.6527500000000001 	 131987.9251399934582878 
	 0.6560000000000000 	 130833.8004429475695360 
	 0.6592500000000000 	 129697.8477170667028986 
	 0.6625000000000000 	 128579.8537401428766316 
	 0.6657500000000001 	 127479.6062055645015789 
	 0.6690000000000000 	 126396.8937354702793527 
	 0.6722500000000000 	 125331.5058040712319780 
	 0.6755000000000000 	 124283.2328405172447674 
	 0.6787500000000000 	 123251.8662231520866044 
	 0.6819999999999999 	 122237.1982142136257607 
	 0.6852500000000000 	 121239.0220769727166044 
	 0.6885000000000000 	 120257.1320495875406777 
	 0.6917500000000000 	 119291.3232934756233590 
	 0.6950000000000000 	 118341.3920224799949210 
	 0.6982500000000000 	 117407.1354553547862452 
	 0.7015000000000000 	 116488.3517803592549171 
	 0.7047500000000000 	 115584.8402932244352996 
	 0.7080000000000000 	 114696.4013281514198752 
	 0.7112500000000000 	 113822.8362413409922738 
	 0.7145000000000000 	 112963.9475533489312511 
	 0.7177500000000000 	 112119.5388596535049146 
	 0.7210000000000000 	 111289.4148358743113931 
	 0.7242500000000001 	 110473.3813787326507736 
	 0.7275000000000000 	 109671.2454988117096946 
	 0.7307500000000000 	 108882.8153498417232186 
	 0.7340000000000000 	 108107.9003614678222220 
	 0.7372500000000000 	 107346.3111183372966480 
	 0.7404999999999999 	 106597.8594148940173909 
	 0.7437500000000000 	 105862.3583732479892205 
	 0.7470000000000000 	 105139.6223133127787150 
	 0.7502500000000001 	 104429.4668338124902220 
	 0.7535000000000001 	 103731.7089089428773150 
	 0.7567500000000000 	 103046.1667546590906568 
	 0.7600000000000000 	 102372.6599357541999780 
	 0.7632500000000000 	 101711.0094356618938036 
	 0.7665000000000000 	 101061.0375242598820478 
	 0.7697500000000000 	 100422.5678898754704278 
	 0.7730000000000000 	 99795.4256775379035389 
	 0.7762500000000001 	 99179.4373637732496718 
	 0.7795000000000000 	 98574.4309112706978340 
	 0.7827500000000001 	 97980.2357721321895951 
	 0.7860000000000000 	 97396.6827750732481945 
	 0.7892500000000000 	 96823.6042992725560907 
	 0.7925000000000000 	 96260.8342406708979979 
	 0.7957500000000000 	 95708.2079167438641889 
	 0.7989999999999999 	 95165.5622548004903365 
	 0.8022500000000000 	 94632.7357211066992022 
	 0.8055000000000000 	 94109.5682479676179355 
	 0.8087500000000001 	 93595.9014304720476503 
	 0.8120000000000001 	 93091.5784201192436740 
	 0.8152500000000000 	 92596.4438783401419641 
	 0.8185000000000000 	 92110.3441744497686159 
	 0.8217500000000000 	 91633.1272474754950963 
	 0.8250000000000000 	 91164.6425894861749839 
	 0.8282500000000000 	 90704.7414363438001601 
	 0.8314999999999999 	 90253.2766035319218645 
	 0.8347500000000000 	 89810.1025016710918862 
	 0.8380000000000000 	 89375.0753107837226707 
	 0.8412500000000001 	 88948.0527979815524304 
	 0.8445000000000000 	 88528.8943657826748677 
	 0.8477500000000000 	 88117.4612013673031470 
	 0.8510000000000000 	 87713.6160845319827786 
	 0.8542500000000000 	 87317.2234679553366732 
	 0.8574999999999999 	 86928.1495944805210456 
	 0.8607500000000000 	 86546.2623033841518918 
	 0.8640000000000000 	 86171.4311406207125401 
	 0.8672500000000001 	 85803.5274388319667196 
	 0.8705000000000001 	 85442.4241294333769474 
	 0.8737500000000000 	 85087.9958797754661646 
	 0.8770000000000000 	 84740.1191323728271527 
	 0.8802500000000000 	 84398.6719296017545275 
	 0.8835000000000000 	 84063.5340736843936611 
	 0.8867499999999999 	 83734.5871234863734571 
	 0.8899999999999999 	 83411.7142377832497004 
	 0.8932500000000000 	 83094.8003530149435392 
	 0.8965000000000001 	 82783.7321378786145942 
	 0.8997500000000000 	 82478.3978601832641289 
	 0.9030000000000000 	 82178.6875764589058235 
	 0.9062500000000000 	 81884.4930464181234129 
	 0.9095000000000000 	 81595.7076274118444417 
	 0.9127500000000000 	 81312.2264692232129164 
	 0.9159999999999999 	 81033.9463922447321238 
	 0.9192500000000000 	 80760.7658125035959529 
	 0.9225000000000001 	 80492.5849343322042841 
	 0.9257500000000001 	 80229.3055977728217840 
	 0.9290000000000000 	 79970.8312360878626350 
	 0.9322500000000000 	 79717.0670584784820676 
	 0.9355000000000000 	 79467.9198737614060519 
	 0.9387500000000000 	 79223.2980812292225892 
	 0.9419999999999999 	 78983.1118352107296232 
	 0.9452500000000000 	 78747.2728535138303414 
	 0.9485000000000001 	 78515.6944410244468600 
	 0.9517500000000001 	 78288.2916285746032372 
	 0.9550000000000001 	 78064.9809751294087619 
	 0.9582499999999999 	 77845.6806219318241347 
	 0.9615000000000000 	 77630.3103999583690893 
	 0.9647500000000000 	 77418.7916342021344462 
	 0.9680000000000000 	 77211.0472252336330712 
	 0.9712499999999999 	 77007.0017196716507897 
	 0.9745000000000000 	 76806.5811281105707167 
	 0.9777499999999999 	 76609.7130301923898514 
	 0.9810000000000001 	 76416.3265802239475306 
	 0.9842500000000000 	 76226.3524035023874603 
	 0.9875000000000000 	 76039.7227340235258453 
	 0.9907500000000000 	 75856.3709907201700844 
	 0.9940000000000000 	 75676.2322536352730822 
	 0.9972500000000000 	 75499.2439429454389028 
	 1.0005000000000002 	 75325.3437676518951776 
	 1.0037499999999999 	 75154.4706055413116701 
	 1.0070000000000001 	 74986.5663061846862547 
	 1.0102500000000001 	 74821.5731848256400554 
	 1.0135000000000001 	 74659.4344501872838009 
	 1.0167500000000000 	 74500.0961521920544328 
	 1.0200000000000000 	 74343.5049042414466385 
	 1.0232500000000000 	 74189.6080249775986886 
	 1.0265000000000000 	 74038.3556540050485637 
	 1.0297499999999999 	 73889.6986361689341720 
	 1.0330000000000001 	 73743.5883532726293197 
	 1.0362499999999999 	 73599.9788945944746956 
	 1.0395000000000001 	 73458.8252008396957535 
	 1.0427500000000001 	 73320.0826130240166094 
	 1.0460000000000000 	 73183.7090266334416810 
	 1.0492500000000000 	 73049.6633418119017733 
	 1.0525000000000002 	 72917.9047541907639243 
	 1.0557500000000000 	 72788.3948530125344405 
	 1.0589999999999999 	 72661.0963963356916793 
	 1.0622499999999999 	 72535.9723486027651234 
	 1.0655000000000001 	 72412.9877792991173919 
	 1.0687499999999999 	 72292.1090257820760598 
	 1.0720000000000001 	 72173.3025963678810513 
	 1.0752500000000000 	 72056.5371623585815541 
	 1.0785000000000000 	 71941.7829939801013097 
	 1.0817500000000000 	 71829.0104485520714661 
	 1.0850000000000000 	 71718.1908420276886318 
	 1.0882499999999999 	 71609.2963574404566316 
	 1.0914999999999999 	 71502.2993537514557829 
	 1.0947499999999999 	 71397.1762056451407261 
	 1.0980000000000001 	 71293.9077275416202610 
	 1.1012499999999998 	 71192.4747953011392383 
	 1.1045000000000000 	 71092.8511050599190639 
	 1.1077500000000000 	 70995.0006403979205061 
	 1.1110000000000000 	 70898.8870871657272801 
	 1.1142500000000000 	 70804.5026332410634495 
	 1.1175000000000002 	 70711.8867883130733389 
	 1.1207499999999999 	 70621.0829349513951456 
	 1.1240000000000001 	 70532.0474899615364848 
	 1.1272500000000001 	 70444.5587735102599254 
	 1.1305000000000001 	 70358.3735527821700089 
	 1.1337500000000000 	 70273.3546848401601892 
	 1.1370000000000000 	 70189.6347736708266893 
	 1.1402500000000000 	 70107.3886624555452727 
	 1.1435000000000000 	 70026.7911943757935660 
	 1.1467499999999999 	 69948.0172126128163654 
	 1.1500000000000001 	 69871.2415603480476420 
	 1.1532499999999999 	 69796.6390807628922630 
	 1.1565000000000001 	 69724.3846170387550956 
	 1.1597500000000001 	 69654.6530123569245916 
	 1.1630000000000000 	 69587.6191098988638259 
	 1.1662499999999998 	 69523.4577528459776659 
	 1.1695000000000000 	 69462.3437843795545632 
	 1.1727500000000000 	 69404.3243498171650572 
	 1.1759999999999999 	 69348.6310934679349884 
	 1.1792499999999999 	 69294.1749278913630405 
	 1.1825000000000001 	 69239.9753508367430186 
	 1.1857499999999999 	 69185.9449437196308281 
	 1.1890000000000001 	 69132.4323866038757842 
	 1.1922500000000000 	 69079.7680275582242757 
	 1.1955000000000000 	 69028.0564644498517737 
	 1.1987500000000000 	 68977.2663253205682850 
	 1.2020000000000000 	 68927.3682815581560135 
	 1.2052499999999999 	 68878.3881156115239719 
	 1.2084999999999999 	 68830.3923491750756511 
	 1.2117499999999999 	 68783.4476966813381296 
	 1.2150000000000001 	 68737.6061416527954862 
	 1.2182499999999998 	 68692.9063435617426876 
	 1.2215000000000000 	 68649.3865665442717727 
	 1.2247500000000000 	 68607.0874263783625793 
	 1.2280000000000000 	 68566.0521387890330516 
	 1.2312500000000000 	 68526.3239685533335432 
	 1.2345000000000002 	 68487.9425335455744062 
	 1.2377499999999999 	 68450.9425181989936391 
	 1.2410000000000001 	 68415.3582531143911183 
	 1.2442500000000001 	 68381.2238038623472676 
	 1.2475000000000001 	 68348.5727959851501510 
	 1.2507500000000000 	 68317.4387992627744097 
	 1.2540000000000000 	 68287.8532750321319327 
	 1.2572500000000000 	 68259.8433667627978139 
	 1.2605000000000000 	 68233.4356862997374265 
	 1.2637499999999999 	 68208.6556220235943329 
	 1.2669999999999999 	 68185.5254515025590081 
	 1.2702499999999999 	 68164.0669647116737906 
	 1.2734999999999999 	 68144.3006460680626333 
	 1.2767500000000001 	 68126.2428284104680642 
	 1.2800000000000000 	 68109.9090212183364201 
	 1.2832499999999998 	 68095.3139240418677218 
	 1.2865000000000000 	 68082.4689967139420332 
	 1.2897500000000002 	 68071.3848891381203430 
	 1.2929999999999999 	 68062.0712968575535342 
	 1.2962499999999999 	 68054.5331032959220465 
	 1.2995000000000001 	 68048.7736785971355857 
	 1.3027500000000001 	 68044.7959893464867491 
	 1.3060000000000000 	 68042.6004284608934540 
	 1.3092500000000000 	 68042.1863766485184897 
	 1.3125000000000000 	 68043.5527808790066047 
	 1.3157500000000000 	 68046.6950655624968931 
	 1.3190000000000000 	 68051.6069350200123154 
	 1.3222499999999999 	 68058.2818354074406670 
	 1.3254999999999999 	 68066.7105982152861543 
	 1.3287500000000001 	 68076.8824801160080824 
	 1.3320000000000001 	 68088.7865584921528352 
	 1.3352499999999998 	 68102.4096898066054564 
	 1.3385000000000000 	 68117.7370887721335748 
	 1.3417500000000002 	 68134.7538584001595154 
	 1.3450000000000000 	 68153.4436869599885540 
	 1.3482499999999999 	 68173.7889830920612440 
	 1.3515000000000001 	 68195.7720565616182284 
	 1.3547500000000001 	 68219.3737525141768856 
	 1.3580000000000001 	 68244.5732968293450540 
	 1.3612500000000001 	 68271.3498175328277284 
	 1.3645000000000000 	 68299.6818430463463301 
	 1.3677500000000000 	 68329.5470906620903406 
	 1.3710000000000000 	 68360.9232118457584875 
	 1.3742500000000000 	 68393.7872577403904870 
	 1.3774999999999999 	 68428.1152827750047436 
	 1.3807500000000001 	 68463.8832458453543950 
	 1.3840000000000001 	 68501.0668754445214290 
	 1.3872499999999999 	 68539.6414282258774620 
	 1.3905000000000001 	 68579.5821026567136869 
	 1.3937500000000003 	 68620.8639250015839934 
	 1.3970000000000000 	 68663.4614836777182063 
	 1.4002500000000000 	 68707.3492985298798885 
	 1.4035000000000002 	 68752.5018605684163049 
	 1.4067500000000002 	 68798.8935691114311339 
	 1.4100000000000001 	 68846.4988052922417410 
	 1.4132500000000001 	 68895.2920052133122226 
	 1.4164999999999999 	 68945.2478248537809122 
	 1.4197500000000001 	 68996.3409751618455630 
	 1.4229999999999998 	 69048.5461901059607044 
	 1.4262500000000000 	 69101.8383197282382753 
	 1.4295000000000000 	 69156.1922505725960946 
	 1.4327500000000000 	 69211.5829475444770651 
	 1.4359999999999999 	 69267.9858758938644314 
	 1.4392499999999999 	 69325.3766976533806883 
	 1.4424999999999999 	 69383.7311351844837191 
	 1.4457499999999999 	 69443.0253997082763817 
	 1.4490000000000001 	 69503.2359411593934055 
	 1.4522499999999998 	 69564.3392186268756632 
	 1.4554999999999998 	 69626.3117711527302163 
	 1.4587500000000000 	 69689.1301859347440768 
	 1.4620000000000000 	 69752.7711219135817373 
	 1.4652499999999999 	 69817.2122394126345171 
	 1.4684999999999999 	 69882.4319389980228152 
	 1.4717500000000001 	 69948.4086445299617480 
	 1.4750000000000001 	 70015.1208946518599987 
	 1.4782499999999998 	 70082.5473318287113216 
	 1.4815000000000000 	 70150.6666239813202992 
	 1.4847500000000000 	 70219.4580417321849382 
	 1.4880000000000000 	 70288.9015220432338538 
	 1.4912500000000000 	 70358.9770439405401703 
	 1.4944999999999999 	 70429.6649098180641886 
	 1.4977499999999999 	 70500.9458595140167745 
	 1.5010000000000001 	 70572.8006682950363029 
	 1.5042499999999999 	 70645.2104299400525633 
	 1.5074999999999998 	 70718.1567670530057512 
	 1.5107500000000000 	 70791.6213551100081531 
	 1.5140000000000000 	 70865.5863145834300667 
	 1.5172500000000000 	 70940.0346772509219591 
	 1.5205000000000000 	 71014.9495861967734527 
	 1.5237500000000002 	 71090.3140687412087573 
	 1.5270000000000001 	 71166.1108578589919489 
	 1.5302499999999999 	 71242.3226406324101845 
	 1.5335000000000001 	 71318.9326477491122205 
	 1.5367500000000001 	 71395.9258385222346988 
	 1.5400000000000000 	 71473.2875150935142301 
	 1.5432500000000000 	 71551.0028943509969395 
	 1.5465000000000000 	 71629.0568521683017025 
	 1.5497500000000000 	 71707.4341791653714608 
	 1.5530000000000002 	 71786.1198876416747225 
	 1.5562499999999999 	 71865.1001076584798284 
	 1.5594999999999999 	 71944.3613207827875158 
	 1.5627500000000001 	 72023.8900163742073346 
	 1.5660000000000001 	 72103.6727327396947658 
	 1.5692500000000000 	 72183.6960274367302191 
	 1.5725000000000000 	 72263.9465467986592557 
	 1.5757500000000002 	 72344.4116618151019793 
	 1.5790000000000002 	 72425.0790973301627673 
	 1.5822499999999999 	 72505.9366176438779803 
	 1.5855000000000001 	 72586.9723801293002907 
	 1.5887500000000001 	 72668.1747789080982329 
	 1.5920000000000001 	 72749.5322198332578409 
	 1.5952500000000001 	 72831.0332281892769970 
	 1.5985000000000000 	 72912.6664175471669296 
	 1.6017500000000000 	 72994.4204339678690303 
	 1.6050000000000002 	 73076.2845113424118608 
	 1.6082500000000000 	 73158.2484152518445626 
	 1.6114999999999999 	 73240.3019317102443893 
	 1.6147500000000001 	 73322.4348821535968455 
	 1.6179999999999999 	 73404.6371271797252120 
	 1.6212500000000001 	 73486.8985368060530163 
	 1.6244999999999998 	 73569.2092963913019048 
	 1.6277499999999998 	 73651.5600178810273064 
	 1.6310000000000000 	 73733.9413455405738205 
	 1.6342499999999998 	 73816.3440720513317501 
	 1.6374999999999997 	 73898.7592365093150875 
	 1.6407499999999999 	 73981.1779017600638326 
	 1.6440000000000001 	 74063.5912069722835440 
	 1.6472500000000001 	 74145.9904476169031113 
	 1.6504999999999999 	 74228.3669388073030859 
	 1.6537500000000001 	 74310.7122064069553744 
	 1.6570000000000000 	 74393.0183121382724494 
	 1.6602499999999998 	 74475.2774016014445806 
	 1.6635000000000000 	 74557.4815347532712622 
	 1.6667500000000000 	 74639.6224992105999263 
	 1.6699999999999999 	 74721.6920285786327440 
	 1.6732500000000001 	 74803.6820679846714484 
	 1.6764999999999999 	 74885.5854086440522224 
	 1.6797499999999999 	 74967.3950532942981226 
	 1.6830000000000001 	 75049.1039265365106985 
	 1.6862499999999998 	 75130.7045589894696604 
	 1.6894999999999998 	 75212.1893573753186502 
	 1.6927500000000000 	 75293.5507953209453262 
	 1.6960000000000002 	 75374.7817740072932793 
	 1.6992500000000001 	 75455.8753627699770732 
	 1.7024999999999999 	 75536.8246468272409402 
	 1.7057500000000001 	 75617.6228378248779336 
	 1.7090000000000001 	 75698.2632091443520039 
	 1.7122499999999998 	 75778.7390277739323210 
	 1.7155000000000000 	 75859.0434884629939916 
	 1.7187500000000000 	 75939.1697424513113219 
	 1.7220000000000000 	 76019.1109515887656016 
	 1.7252500000000002 	 76098.8604356251162244 
	 1.7284999999999999 	 76178.4116310328390682 
	 1.7317499999999999 	 76257.7579854784271447 
	 1.7350000000000001 	 76336.8931100596673787 
	 1.7382499999999999 	 76415.8107636974746129 
	 1.7414999999999998 	 76494.5046994205622468 
	 1.7447500000000000 	 76572.9683589008200215 
	 1.7480000000000002 	 76651.1948395773943048 
	 1.7512500000000002 	 76729.1772268149798037 
	 1.7544999999999999 	 76806.9088507970154751 
	 1.7577500000000001 	 76884.3833728920290014 
	 1.7610000000000001 	 76961.5944761309656315 
	 1.7642499999999999 	 77038.5357092125341296 
	 1.7675000000000001 	 77115.2003978043503594 
	 1.7707500000000000 	 77191.5818465694028419 
	 1.7740000000000000 	 77267.6733636805147398 
	 1.7772500000000002 	 77343.4682644979038741 
	 1.7805000000000000 	 77418.9598649156687316 
	 1.7837499999999999 	 77494.1413362070452422 
	 1.7870000000000001 	 77569.0054819280630909 
	 1.7902499999999999 	 77643.5450480208673980 
	 1.7934999999999999 	 77717.7526883796672337 
	 1.7967500000000001 	 77791.6207641924993368 
	 1.8000000000000003 	 77865.1415785965509713 
	 1.8032500000000002 	 77938.3075236327567836 
	 1.8065000000000000 	 78011.1113469573174370 
	 1.8097500000000002 	 78083.5458851299626986 
	 1.8130000000000002 	 78155.6038123185862787 
	 1.8162499999999999 	 78227.2769838709791657 
	 1.8195000000000001 	 78298.5569976384867914 
	 1.8227499999999999 	 78369.4353501242876519 
	 1.8260000000000001 	 78439.9028912060020957 
	 1.8292500000000000 	 78509.9502164469740819 
	 1.8324999999999998 	 78579.5678732653905172 
	 1.8357500000000000 	 78648.7460208486736519 
	 1.8390000000000000 	 78717.4746288084716070 
	 1.8422499999999999 	 78785.7436595510662301 
	 1.8454999999999999 	 78853.5430126713617938 
	 1.8487499999999999 	 78920.8625499332847539 
	 1.8519999999999999 	 78987.6920506505703088 
	 1.8552500000000001 	 79054.0201399145589676 
	 1.8584999999999998 	 79119.8345895913371351 
	 1.8617499999999998 	 79185.1231268661795184 
	 1.8650000000000000 	 79249.8730020489747403 
	 1.8682500000000000 	 79314.0710341181111289 
	 1.8714999999999999 	 79377.7039973152423045 
	 1.8747499999999999 	 79440.7578555649815826 
	 1.8780000000000001 	 79503.2176769155485090 
	 1.8812500000000001 	 79565.0684696105017792 
	 1.8844999999999998 	 79626.2946684865455609 
	 1.8877500000000000 	 79686.8799326893058605 
	 1.8910000000000000 	 79746.8078563948074589 
	 1.8942500000000000 	 79806.0613127691030968 
	 1.8975000000000000 	 79864.6219778876984492 
	 1.9007499999999999 	 79922.4714077028911561 
	 1.9039999999999999 	 79979.5900862069684081 
	 1.9072500000000001 	 80035.9563021323701832 
	 1.9104999999999999 	 80091.5480754151649307 
	 1.9137499999999998 	 80146.3434259914938593 
	 1.9170000000000000 	 80200.3203737973090028 
	 1.9202500000000000 	 80253.4569383602065500 
	 1.9235000000000000 	 80305.7300197794102132 
	 1.9267500000000000 	 80357.1129584537557093 
	 1.9300000000000002 	 80407.5783888070436660 
	 1.9332500000000001 	 80457.0989452629291918 
	 1.9364999999999999 	 80505.6472622450964991 
	 1.9397500000000001 	 80553.1959741773316637 
	 1.9430000000000001 	 80599.7169559007888893 
	 1.9462500000000000 	 80645.1782522561989026 
	 1.9495000000000000 	 80689.5467036536138039 
	 1.9527500000000000 	 80732.7891500636906130 
	 1.9560000000000000 	 80774.8724314569408307 
	 1.9592500000000002 	 80815.7633878040214768 
	 1.9624999999999999 	 80855.4288440320087830 
	 1.9657499999999999 	 80893.8355022084288066 
	 1.9690000000000001 	 80930.9500044074666221 
	 1.9722500000000001 	 80966.7389922971196938 
	 1.9755000000000000 	 81001.1691075455455575 
	 1.9787500000000000 	 81034.2069918206252623 
	 1.9820000000000002 	 81065.8190027533273678 
	 1.9852500000000002 	 81095.9674964894802542 
	 1.9884999999999999 	 81124.6118711936869659 
	 1.9917500000000001 	 81151.7114556857122807 
	 1.9950000000000001 	 81177.2255787851463538 
	 1.9982500000000001 	 81201.1135693117103074 
	 2.0015000000000001 	 81223.3356238251726609 
	 2.0047500000000000 	 81243.8760226915037492 
	 2.0080000000000000 	 81262.7456730434059864 
	 2.0112500000000000 	 81279.9568599529156927 
	 2.0145000000000000 	 81295.5218684919818770 
	 2.0177499999999999 	 81309.4529837325535482 
	 2.0209999999999999 	 81321.7622303151438246 
	 2.0242499999999999 	 81332.4426824174588546 
	 2.0274999999999999 	 81341.4559508337406442 
	 2.0307499999999998 	 81348.7606798803608399 
	 2.0339999999999998 	 81354.3155138736910885 
	 2.0372500000000002 	 81358.0790971300593810 
	 2.0404999999999998 	 81360.0101397392136278 
	 2.0437499999999997 	 81360.0948368153767660 
	 2.0469999999999997 	 81358.3892676217219559 
	 2.0502500000000001 	 81354.9604544567409903 
	 2.0535000000000001 	 81349.8754196190711809 
	 2.0567500000000001 	 81343.2011854072479764 
	 2.0600000000000001 	 81335.0047741198941367 
	 2.0632500000000000 	 81325.3492276449542260 
	 2.0665000000000000 	 81314.2816662278055446 
	 2.0697500000000000 	 81301.8452297032636125 
	 2.0730000000000000 	 81288.0830579059256706 
	 2.0762499999999999 	 81273.0382906706654467 
	 2.0794999999999999 	 81256.7540678321965970 
	 2.0827499999999999 	 81239.2747708767128643 
	 2.0859999999999999 	 81220.6527106951107271 
	 2.0892499999999998 	 81200.9433167663810309 
	 2.0924999999999998 	 81180.2020260325225536 
	 2.0957499999999998 	 81158.4842754354758654 
	 2.0990000000000002 	 81135.8455019172979519 
	 2.1022500000000002 	 81112.3406366654235171 
	 2.1055000000000001 	 81088.0192466777807567 
	 2.1087499999999997 	 81062.9276680896000471 
	 2.1120000000000001 	 81037.1121926351333968 
	 2.1152500000000001 	 81010.6191120486619184 
	 2.1185000000000000 	 80983.4947180643939646 
	 2.1217500000000000 	 80955.7850756269472186 
	 2.1250000000000000 	 80927.5318672844296088 
	 2.1282500000000000 	 80898.7728117243241286 
	 2.1315000000000000 	 80869.5454848163062707 
	 2.1347499999999999 	 80839.8874624299060088 
	 2.1379999999999999 	 80809.8363204347260762 
	 2.1412500000000003 	 80779.4295510200900026 
	 2.1444999999999999 	 80748.7010769132175483 
	 2.1477499999999998 	 80717.6799921589845326 
	 2.1509999999999998 	 80686.3950480486091692 
	 2.1542500000000002 	 80654.8749958730622893 
	 2.1575000000000002 	 80623.1485869233583799 
	 2.1607500000000002 	 80591.2445568574767094 
	 2.1640000000000001 	 80559.1893322633841308 
	 2.1672500000000001 	 80527.0046109996037558 
	 2.1705000000000001 	 80494.7115119201916968 
	 2.1737500000000001 	 80462.3311538790294435 
	 2.1770000000000000 	 80429.8846557301149005 
	 2.1802500000000000 	 80397.3931360079877777 
	 2.1835000000000000 	 80364.8768377627566224 
	 2.1867500000000000 	 80332.3532200680347160 
	 2.1899999999999999 	 80299.8391898671980016 
	 2.1932499999999999 	 80267.3516541037824936 
	 2.1964999999999999 	 80234.9075197210622719 
	 2.1997499999999999 	 80202.5236936624569353 
	 2.2030000000000003 	 80170.2161503909883322 
	 2.2062500000000003 	 80137.9961625745199854 
	 2.2095000000000002 	 80105.8735242951224791 
	 2.2127499999999998 	 80073.8580290953104850 
	 2.2160000000000002 	 80041.9594705173512921 
	 2.2192500000000002 	 80010.1876421038468834 
	 2.2225000000000001 	 79978.5523373970790999 
	 2.2257500000000001 	 79947.0633499395480612 
	 2.2290000000000001 	 79915.7304732736956794 
	 2.2322500000000001 	 79884.5635009419638664 
	 2.2355000000000000 	 79853.5722264867217746 
	 2.2387500000000000 	 79822.7664434504986275 
	 2.2420000000000000 	 79792.1556905533507233 
	 2.2452500000000004 	 79761.7459166081680451 
	 2.2484999999999999 	 79731.5404166932275984 
	 2.2517499999999999 	 79701.5424236742983339 
	 2.2549999999999999 	 79671.7551704172365135 
	 2.2582500000000003 	 79642.1818897878983989 
	 2.2615000000000003 	 79612.8257731109042652 
	 2.2647500000000003 	 79583.6888587496505352 
	 2.2680000000000002 	 79554.7719103676645318 
	 2.2712500000000002 	 79526.0756256624881644 
	 2.2745000000000002 	 79497.6007023315469269 
	 2.2777500000000002 	 79469.3478380724991439 
	 2.2810000000000001 	 79441.3177427211194299 
	 2.2842500000000001 	 79413.5120093621371780 
	 2.2875000000000001 	 79385.9336975351907313 
	 2.2907500000000001 	 79358.5860050424817018 
	 2.2940000000000000 	 79331.4721296861243900 
	 2.2972500000000000 	 79304.5952692682913039 
	 2.3005000000000000 	 79277.9586225151142571 
	 2.3037500000000000 	 79251.5657742303737905 
	 2.3070000000000004 	 79225.4212908695335500 
	 2.3102500000000004 	 79199.5298926030955045 
	 2.3135000000000003 	 79173.8962996015907265 
	 2.3167499999999999 	 79148.5252320354775293 
	 2.3200000000000003 	 79123.4214100753451930 
	 2.3232500000000003 	 79098.5890816726605408 
	 2.3265000000000002 	 79074.0306059029389871 
	 2.3297499999999998 	 79049.7478696228936315 
	 2.3329999999999997 	 79025.7427596890775021 
	 2.3362499999999997 	 79002.0171629579999717 
	 2.3395000000000001 	 78978.5729662863595877 
	 2.3427499999999997 	 78955.4118977131147403 
	 2.3459999999999996 	 78932.5346710401208838 
	 2.3492499999999996 	 78909.9416011759167304 
	 2.3525000000000000 	 78887.6330020742025226 
	 2.3557500000000000 	 78865.6091876888822298 
	 2.3590000000000000 	 78843.8704719737579580 
	 2.3622499999999995 	 78822.4171315416169818 
	 2.3654999999999999 	 78801.2490469543117797 
	 2.3687499999999999 	 78780.3658602312789299 
	 2.3719999999999999 	 78759.7672101137140999 
	 2.3752499999999999 	 78739.4527353429293726 
	 2.3784999999999998 	 78719.4220746601349674 
	 2.3817499999999998 	 78699.6748588275804650 
	 2.3849999999999998 	 78680.2105644236726221 
	 2.3882500000000002 	 78661.0285285682621179 
	 2.3914999999999997 	 78642.1280833565979265 
	 2.3947499999999997 	 78623.5085608837252948 
	 2.3980000000000001 	 78605.1692932448349893 
	 2.4012500000000001 	 78587.1096102444425924 
	 2.4044999999999996 	 78569.3287439781415742 
	 2.4077500000000001 	 78551.8257943631178932 
	 2.4109999999999996 	 78534.5998519341665087 
	 2.4142499999999996 	 78517.6500072261260357 
	 2.4175000000000000 	 78500.9753507737332257 
	 2.4207500000000000 	 78484.5749729594099335 
	 2.4239999999999999 	 78468.4479416450340068 
	 2.4272499999999999 	 78452.5932785731565673 
	 2.4304999999999999 	 78437.0099998393998249 
	 2.4337499999999999 	 78421.6971215391386067 
	 2.4369999999999998 	 78406.6536597679660190 
	 2.4402500000000003 	 78391.8786305992107373 
	 2.4435000000000002 	 78377.3709892536426196 
	 2.4467499999999998 	 78363.1294974456832279 
	 2.4500000000000002 	 78349.1528785127738956 
	 2.4532499999999997 	 78335.4398557921231259 
	 2.4564999999999997 	 78321.9891526212304598 
	 2.4597500000000001 	 78308.7994923373480560 
	 2.4630000000000001 	 78295.8696095484774560 
	 2.4662499999999996 	 78283.1982956914871465 
	 2.4695000000000000 	 78270.7843600744381547 
	 2.4727500000000000 	 78258.6266120117506944 
	 2.4760000000000000 	 78246.7238608180341544 
	 2.4792500000000000 	 78235.0749158078688197 
	 2.4824999999999999 	 78223.6785744581720792 
	 2.4857499999999999 	 78212.5335375684953760 
	 2.4889999999999999 	 78201.6384587300708517 
	 2.4922500000000003 	 78190.9919912145269336 
	 2.4954999999999998 	 78180.5927882936084643 
	 2.4987499999999998 	 78170.4395032388856634 
	 2.5020000000000002 	 78160.5307894592842786 
	 2.5052500000000002 	 78150.8653022969665471 
	 2.5084999999999997 	 78141.4416985232819570 
	 2.5117500000000001 	 78132.2586349430202972 
	 2.5149999999999997 	 78123.3147683609859087 
	 2.5182499999999997 	 78114.6087555820849957 
	 2.5215000000000001 	 78106.1392516240302939 
	 2.5247500000000000 	 78097.9048619074455928 
	 2.5280000000000000 	 78089.9041370186314452 
	 2.5312500000000000 	 78082.1356247063376941 
	 2.5345000000000000 	 78074.5978727192123188 
	 2.5377500000000000 	 78067.2894288059469545 
	 2.5409999999999999 	 78060.2088416468468495 
	 2.5442500000000003 	 78053.3547277121542720 
	 2.5475000000000003 	 78046.7258160236524418 
	 2.5507499999999999 	 78040.3208462147595128 
	 2.5540000000000003 	 78034.1385579189663986 
	 2.5572499999999998 	 78028.1776907697349088 
	 2.5604999999999998 	 78022.4369842283340404 
	 2.5637500000000002 	 78016.9151057871058583 
	 2.5670000000000002 	 78011.6105399485531962 
	 2.5702499999999997 	 78006.5217425611335784 
	 2.5735000000000001 	 78001.6471694732754258 
	 2.5767500000000001 	 77996.9852765333489515 
	 2.5800000000000001 	 77992.5345195898698876 
	 2.5832500000000000 	 77988.2933941421215422 
	 2.5865000000000000 	 77984.2605542937089922 
	 2.5897500000000000 	 77980.4346937990339939 
	 2.5930000000000000 	 77976.8145064124983037 
	 2.5962500000000004 	 77973.3986858886783011 
	 2.5994999999999999 	 77970.1859259819175350 
	 2.6027499999999999 	 77967.1749124563939404 
	 2.6060000000000003 	 77964.3642800481757149 
	 2.6092500000000003 	 77961.7526434243336553 
	 2.6124999999999998 	 77959.3386172040191013 
	 2.6157500000000002 	 77957.1208160062378738 
	 2.6189999999999998 	 77955.0978544500976568 
	 2.6222499999999997 	 77953.2683492022333667 
	 2.6255000000000002 	 77951.6309386460925452 
	 2.6287500000000001 	 77950.1842742452572566 
	 2.6320000000000001 	 77948.9270076430693734 
	 2.6352500000000001 	 77947.8577904827252496 
	 2.6385000000000001 	 77946.9752744076831732 
	 2.6417500000000000 	 77946.2781121782318223 
	 2.6450000000000000 	 77945.7649781396758044 
	 2.6482500000000004 	 77945.4345661609550007 
	 2.6515000000000004 	 77945.2855708142888034 
	 2.6547499999999999 	 77945.3166866720566759 
	 2.6580000000000004 	 77945.5266083065216662 
	 2.6612499999999999 	 77945.9140302899177186 
	 2.6644999999999999 	 77946.4776471946679521 
	 2.6677500000000003 	 77947.2161535930063110 
	 2.6710000000000003 	 77948.1282440572394989 
	 2.6742499999999998 	 77949.2126131596887717 
	 2.6775000000000002 	 77950.4679554726171773 
	 2.6807500000000002 	 77951.8929656774125760 
	 2.6840000000000002 	 77953.4863545544940280 
	 2.6872500000000001 	 77955.2468658542493358 
	 2.6905000000000001 	 77957.1732473637384828 
	 2.6937500000000001 	 77959.2642468701960752 
	 2.6970000000000001 	 77961.5186121607112000 
	 2.7002500000000005 	 77963.9350910240464145 
	 2.7035000000000000 	 77966.5124356218002504 
	 2.7067500000000000 	 77969.2494120208139066 
	 2.7100000000000004 	 77972.1447890456183814 
	 2.7132500000000004 	 77975.1973355207883287 
	 2.7164999999999999 	 77978.4058202710148180 
	 2.7197500000000003 	 77981.7690121207415359 
	 2.7229999999999999 	 77985.2856848735973472 
	 2.7262499999999998 	 77988.9546374385827221 
	 2.7295000000000003 	 77992.7746766195632517 
	 2.7327500000000002 	 77996.7446092233440140 
	 2.7359999999999998 	 78000.8632420567737427 
	 2.7392499999999997 	 78005.1293819265847560 
	 2.7425000000000002 	 78009.5418386161763920 
	 2.7457500000000001 	 78014.0994462182861753 
	 2.7489999999999997 	 78018.8010506964055821 
	 2.7522500000000001 	 78023.6454980941343820 
	 2.7554999999999996 	 78028.6316344551596558 
	 2.7587499999999996 	 78033.7583058232412441 
	 2.7620000000000000 	 78039.0243595430511050 
	 2.7652500000000000 	 78044.4286612880241591 
	 2.7684999999999995 	 78049.9700902805343503 
	 2.7717499999999999 	 78055.6475260605948279 
	 2.7749999999999999 	 78061.4598481681896374 
	 2.7782499999999999 	 78067.4059361432882724 
	 2.7814999999999999 	 78073.4846702271606773 
	 2.7847499999999998 	 78079.6949501237832010 
	 2.7879999999999998 	 78086.0356970546126831 
	 2.7912499999999998 	 78092.5058333548513474 
	 2.7945000000000002 	 78099.1042813595413463 
	 2.7977499999999997 	 78105.8299634039140074 
	 2.8009999999999997 	 78112.6818019927304704 
	 2.8042500000000001 	 78119.6587319797254167 
	 2.8075000000000001 	 78126.7597087216272485 
	 2.8107499999999996 	 78133.9836895081971306 
	 2.8140000000000001 	 78141.3296316291671246 
	 2.8172499999999996 	 78148.7964923742401879 
	 2.8204999999999996 	 78156.3832290675491095 
	 2.8237500000000000 	 78164.0888133437110810 
	 2.8270000000000000 	 78171.9122532246256014 
	 2.8302499999999999 	 78179.8525624297617469 
	 2.8334999999999999 	 78187.9087546786904568 
	 2.8367499999999999 	 78196.0798436908662552 
	 2.8399999999999999 	 78204.3648431859619450 
	 2.8432499999999998 	 78212.7627678110147826 
	 2.8465000000000003 	 78221.2726359243679326 
	 2.8497500000000002 	 78229.8934668118017726 
	 2.8529999999999998 	 78238.6242797592421994 
	 2.8562500000000002 	 78247.4640940524841426 
	 2.8594999999999997 	 78256.4119289774534991 
	 2.8627499999999997 	 78265.4668109644699143 
	 2.8660000000000001 	 78274.6278120700444560 
	 2.8692500000000001 	 78283.8940222950332100 
	 2.8724999999999996 	 78293.2645316832640674 
	 2.8757500000000000 	 78302.7384302786958870 
	 2.8790000000000000 	 78312.3148081250546966 
	 2.8822500000000000 	 78321.9927406623173738 
	 2.8855000000000000 	 78331.7711484368337551 
	 2.8887499999999999 	 78341.6488587021594867 
	 2.8919999999999999 	 78351.6246974297828274 
	 2.8952499999999999 	 78361.6974905911774840 
	 2.8985000000000003 	 78371.8660641577880597 
	 2.9017499999999998 	 78382.1292637078731786 
	 2.9049999999999998 	 78392.4863136927888263 
	 2.9082500000000002 	 78402.9367812530981610 
	 2.9115000000000002 	 78413.4802458764606854 
	 2.9147499999999997 	 78424.1162870506523177 
	 2.9180000000000001 	 78434.8444842632889049 
	 2.9212499999999997 	 78445.6644119602569845 
	 2.9244999999999997 	 78456.5754295235819882 
	 2.9277500000000001 	 78467.5766054021514719 
	 2.9310000000000000 	 78478.6669873935752548 
	 2.9342500000000000 	 78489.8456232954195002 
	 2.9375000000000000 	 78501.1115609052940272 
	 2.9407500000000000 	 78512.4638484488241374 
	 2.9440000000000000 	 78523.9015973762579961 
	 2.9472499999999999 	 78535.4240486150374636 
	 2.9505000000000003 	 78547.0304589464503806 
	 2.9537500000000003 	 78558.7200851515226532 
	 2.9569999999999999 	 78570.4921840115130180 
	 2.9602500000000003 	 78582.3460123059339821 
	 2.9634999999999998 	 78594.2808223009924404 
	 2.9667499999999998 	 78606.2958519108360633 
	 2.9700000000000002 	 78618.3903362031996949 
	 2.9732500000000002 	 78630.5635102459054906 
	 2.9764999999999997 	 78642.8146091066591907 
	 2.9797500000000001 	 78655.1428678533411585 
	 2.9830000000000001 	 78667.5475296449731104 
	 2.9862500000000001 	 78680.0278784393594833 
	 2.9895000000000000 	 78692.5832110242627095 
	 2.9927500000000000 	 78705.2128241921891458 
	 2.9960000000000000 	 78717.9160147356451489 
	 2.9992500000000000 	 78730.6920794470497640 
	 3.0025000000000004 	 78743.5403151189238997 
	 3.0057499999999999 	 78756.4600185437302571 
	 3.0089999999999999 	 78769.4504865139897447 
	 3.0122500000000003 	 78782.5110158220923040 
	 3.0155000000000003 	 78795.6409032605588436 
	 3.0187499999999998 	 78808.8394456219248241 
	 3.0220000000000002 	 78822.1059406421845779 
	 3.0252499999999998 	 78835.4396993503323756 
	 3.0284999999999997 	 78848.8400426017615246 
	 3.0317500000000002 	 78862.3062914822512539 
	 3.0350000000000001 	 78875.8377670775516890 
	 3.0382500000000001 	 78889.4337904734129552 
	 3.0415000000000001 	 78903.0936839273490477 
	 3.0447500000000001 	 78916.8168022167956224 
	 3.0480000000000000 	 78930.6025360731437104 
	 3.0512500000000000 	 78944.4502780883194646 
	 3.0545000000000004 	 78958.3594208542926935 
	 3.0577500000000004 	 78972.3293569629313424 
	 3.0609999999999999 	 78986.3594789409544319 
	 3.0642500000000004 	 79000.4491745628765784 
	 3.0674999999999999 	 79014.5978237134550000 
	 3.0707499999999999 	 79028.8048055336403195 
	 3.0740000000000003 	 79043.0694991643249523 
	 3.0772500000000003 	 79057.3912837463722099 
	 3.0804999999999998 	 79071.7695384442195063 
	 3.0837500000000002 	 79086.2036522632406559 
	 3.0870000000000002 	 79100.6930392304493580 
	 3.0902500000000002 	 79115.2371172909915913 
	 3.0935000000000001 	 79129.8353043900860939 
	 3.0967500000000001 	 79144.4870184728060849 
	 3.1000000000000001 	 79159.1916774844576139 
	 3.1032500000000001 	 79173.9487039954256034 
	 3.1065000000000005 	 79188.7575390779238660 
	 3.1097500000000000 	 79203.6176284295070218 
	 3.1130000000000000 	 79218.5284177475550678 
	 3.1162500000000004 	 79233.4893527297535911 
	 3.1195000000000004 	 79248.4998790734098293 
	 3.1227499999999999 	 79263.5594444657617714 
	 3.1260000000000003 	 79278.6675092999357730 
	 3.1292499999999999 	 79293.8235389661276713 
	 3.1324999999999998 	 79309.0269988666404970 
	 3.1357500000000003 	 79324.2773544036754174 
	 3.1390000000000002 	 79339.5740709795209114 
	 3.1422499999999998 	 79354.9166143525362713 
	 3.1454999999999997 	 79370.3044540593691636 
	 3.1487500000000002 	 79385.7370619120629271 
	 3.1520000000000001 	 79401.2139097538602073 
	 3.1552499999999997 	 79416.7344694282801356 
	 3.1585000000000001 	 79432.2982127786235651 
	 3.1617499999999996 	 79447.9046134056698065 
	 3.1649999999999996 	 79463.5531788714142749 
	 3.1682500000000000 	 79479.2434474553738255 
	 3.1715000000000000 	 79494.9749585440149531 
	 3.1747499999999995 	 79510.7472515235567698 
	 3.1779999999999999 	 79526.5598657805530820 
	 3.1812499999999999 	 79542.4123407161969226 
	 3.1844999999999999 	 79558.3042163705977146 
	 3.1877499999999999 	 79574.2350336480449187 
	 3.1909999999999998 	 79590.2043335141352145 
	 3.1942499999999998 	 79606.2116569344361778 
	 3.1974999999999998 	 79622.2565448745008325 
	 3.2007500000000002 	 79638.3385382999404101 
	 3.2039999999999997 	 79654.4571781763806939 
	 3.2072499999999997 	 79670.6120054693601560 
	 3.2105000000000001 	 79686.8025611444900278 
	 3.2137500000000001 	 79703.0283861672796775 
	 3.2169999999999996 	 79719.2890215033985442 
	 3.2202500000000001 	 79735.5840081206260948 
	 3.2234999999999996 	 79751.9128929929865990 
	 3.2267499999999996 	 79768.2752421944169328 
	 3.2300000000000000 	 79784.6706255866738502 
	 3.2332500000000000 	 79801.0986130315141054 
	 3.2364999999999999 	 79817.5587743907963159 
	 3.2397499999999999 	 79834.0506795262481319 
	 3.2429999999999999 	 79850.5739076446043327 
	 3.2462499999999999 	 79867.1280850719631417 
	 3.2494999999999998 	 79883.7128529520123266 
	 3.2527500000000003 	 79900.3278524340857984 
	 3.2560000000000002 	 79916.9727246673137415 
	 3.2592499999999998 	 79933.6471108009573072 
	 3.2625000000000002 	 79950.3506449776468799 
	 3.2657499999999997 	 79967.0829041180259082 
	 3.2689999999999997 	 79983.8434372006158810 
	 3.2722500000000001 	 80000.6317930149380118 
	 3.2755000000000001 	 80017.4475203502806835 
	 3.2787499999999996 	 80034.2901679960777983 
	 3.2820000000000000 	 80051.1592893345077755 
	 3.2852500000000000 	 80068.0545024473394733 
	 3.2885000000000000 	 80084.9754732439760119 
	 3.2917500000000000 	 80101.9218687552638585 
	 3.2949999999999999 	 80118.8933560117729940 
	 3.2982499999999999 	 80135.8896020442480221 
	 3.3014999999999999 	 80152.9102738833316835 
	 3.3047500000000003 	 80169.9550385597394779 
	 3.3079999999999998 	 80187.0235631041723536 
	 3.3112499999999998 	 80204.1155145472730510 
	 3.3145000000000002 	 80221.2305599197425181 
	 3.3177500000000002 	 80238.3683662522817031 
	 3.3209999999999997 	 80255.5286005217931233 
	 3.3242500000000001 	 80272.7109257923875703 
	 3.3274999999999997 	 80289.9149986316770082 
	 3.3307499999999997 	 80307.1404749949142570 
	 3.3340000000000001 	 80324.3870108372211689 
	 3.3372500000000000 	 80341.6542621137050446 
	 3.3405000000000000 	 80358.9418847974011442 
	 3.3437500000000000 	 80376.2495423082145862 
	 3.3470000000000000 	 80393.5769170007843059 
	 3.3502500000000000 	 80410.9236941947601736 
	 3.3534999999999999 	 80428.2895592096610926 
	 3.3567500000000003 	 80445.6741973652096931 
	 3.3600000000000003 	 80463.0772939809539821 
	 3.3632499999999999 	 80480.4985337494726991 
	 3.3665000000000003 	 80497.9375988553365460 
	 3.3697499999999998 	 80515.3941708558268147 
	 3.3729999999999998 	 80532.8679313085158356 
	 3.3762500000000002 	 80550.3585617707867641 
	 3.3795000000000002 	 80567.8657438000664115 
	 3.3827499999999997 	 80585.3891675499617122 
	 3.3860000000000001 	 80602.9285780708014499 
	 3.3892500000000001 	 80620.4837420030380599 
	 3.3925000000000001 	 80638.0544260391179705 
	 3.3957500000000000 	 80655.6403968713857466 
	 3.3990000000000000 	 80673.2414211922150571 
	 3.4022500000000000 	 80690.8572656938631553 
	 3.4055000000000000 	 80708.4876970687764697 
	 3.4087500000000004 	 80726.1324820092413574 
	 3.4119999999999999 	 80743.7913872075878317 
	 3.4152499999999999 	 80761.4641793562186649 
	 3.4185000000000003 	 80779.1506251474638702 
	 3.4217500000000003 	 80796.8504810598969925 
	 3.4249999999999998 	 80814.5633062054985203 
	 3.4282500000000002 	 80832.2884811790136155 
	 3.4314999999999998 	 80850.0253801430808380 
	 3.4347499999999997 	 80867.7733772604551632 
	 3.4380000000000002 	 80885.5318466938042548 
	 3.4412500000000001 	 80903.3001812240690924 
	 3.4445000000000001 	 80921.0785678106476553 
	 3.4477500000000001 	 80938.8682677581964526 
	 3.4510000000000001 	 80956.6706186317896936 
	 3.4542500000000000 	 80974.4869579962978605 
	 3.4575000000000000 	 80992.3186234166496433 
	 3.4607500000000004 	 81010.1669369164301315 
	 3.4640000000000004 	 81028.0309249978890875 
	 3.4672499999999999 	 81045.9049131798092276 
	 3.4705000000000004 	 81063.7826513738546055 
	 3.4737499999999999 	 81081.6578894915728597 
	 3.4769999999999999 	 81099.5243774446425959 
	 3.4802500000000003 	 81117.3758663035696372 
	 3.4835000000000003 	 81135.2092824509745697 
	 3.4867499999999998 	 81153.0316495300503448 
	 3.4900000000000002 	 81170.8519937168748584 
	 3.4932500000000002 	 81188.6793411872204160 
	 3.4965000000000002 	 81206.5227181169611868 
	 3.4997500000000001 	 81224.3911506820004433 
	 3.5030000000000001 	 81242.2936650582414586 
	 3.5062500000000001 	 81260.2392874216166092 
	 3.5095000000000001 	 81278.2370439479855122 
	 3.5127500000000005 	 81296.2959608131786808 
	 3.5160000000000000 	 81314.4250641931284918 
	 3.5192500000000000 	 81332.6333802638109773 
	 3.5225000000000004 	 81350.9268166529946029 
	 3.5257500000000004 	 81369.2858118070871569 
	 3.5289999999999999 	 81387.6783674030884868 
	 3.5322500000000003 	 81406.0724009171099169 
	 3.5354999999999999 	 81424.4358298253500834 
	 3.5387499999999998 	 81442.7365716039494146 
	 3.5420000000000003 	 81460.9446751385985408 
	 3.5452500000000002 	 81479.0602163796138484 
	 3.5484999999999998 	 81497.1054679094377207 
	 3.5517499999999997 	 81515.1032226742245257 
	 3.5550000000000002 	 81533.0762736200849758 
	 3.5582500000000001 	 81551.0474136931734392 
	 3.5614999999999997 	 81569.0389663253299659 
	 3.5647500000000001 	 81587.0602237507118843 
	 3.5679999999999996 	 81605.1060710678575560 
	 3.5712499999999996 	 81623.1706478042178787 
	 3.5745000000000000 	 81641.2480934868217446 
	 3.5777500000000000 	 81659.3325476430181880 
	 3.5809999999999995 	 81677.4181804536347045 
	 3.5842499999999999 	 81695.5013926354586147 
	 3.5874999999999999 	 81713.5822882551146904 
	 3.5907499999999999 	 81731.6613205443136394 
	 3.5939999999999999 	 81749.7389427346934099 
	 3.5972499999999998 	 81767.8156080578482943 
	 3.6004999999999998 	 81785.8917697454453446 
	 3.6037499999999998 	 81803.9678810290788533 
	 3.6070000000000002 	 81822.0443951403140090 
	 3.6102499999999997 	 81840.1217653109197272 
	 3.6134999999999997 	 81858.2004447724320926 
	 3.6167500000000001 	 81876.2808867565036053 
	 3.6200000000000001 	 81894.3635444947576616 
	 3.6232499999999996 	 81912.4486968381534098 
	 3.6265000000000001 	 81930.5359251149639022 
	 3.6297499999999996 	 81948.6246362727106316 
	 3.6329999999999996 	 81966.7142372591188177 
	 3.6362500000000000 	 81984.8041350216662977 
	 3.6395000000000000 	 82002.8937365080346353 
	 3.6427499999999999 	 82020.9825109664961929 
	 3.6459999999999999 	 82039.0703255092375912 
	 3.6492499999999999 	 82057.1572037257719785 
	 3.6524999999999999 	 82075.2431695800914895 
	 3.6557499999999998 	 82093.3282470362028107 
	 3.6590000000000003 	 82111.4124600581853883 
	 3.6622500000000002 	 82129.4958212816709420 
	 3.6654999999999998 	 82147.5782231912162388 
	 3.6687500000000002 	 82165.6594859039760195 
	 3.6719999999999997 	 82183.7394285425252747 
	 3.6752499999999997 	 82201.8178702295263065 
	 3.6785000000000001 	 82219.8946300876123132 
	 3.6817500000000001 	 82237.9695296192803653 
	 3.6849999999999996 	 82256.0424363155325409 
	 3.6882500000000000 	 82274.1132592636568006 
	 3.6915000000000000 	 82292.1819090496428544 
	 3.6947500000000000 	 82310.2482962595240679 
	 3.6980000000000000 	 82328.3123314793338068 
	 3.7012499999999999 	 82346.3739252951199887 
	 3.7044999999999999 	 82364.4329882929305313 
	 3.7077499999999999 	 82382.4894310586678330 
	 3.7110000000000003 	 82400.5431641784816748 
	 3.7142499999999998 	 82418.5940982383181108 
	 3.7174999999999998 	 82436.6421438242105069 
	 3.7207500000000002 	 82454.6872113610443193 
	 3.7240000000000002 	 82472.7291874629154336 
	 3.7272499999999997 	 82490.7679099824308651 
	 3.7305000000000001 	 82508.8032108015904669 
	 3.7337499999999997 	 82526.8349218023067806 
	 3.7369999999999997 	 82544.8628748666378669 
	 3.7402500000000001 	 82562.8869019298290368 
	 3.7435000000000000 	 82580.9069808136264328 
	 3.7467500000000000 	 82598.9235532485618023 
	 3.7500000000000000 	 82616.9371529694326455 
	 3.7532500000000000 	 82634.9483137111237738 
	 3.7565000000000000 	 82652.9575692084472394 
	 3.7597499999999995 	 82670.9654531963751651 
	 3.7630000000000003 	 82688.9721864316234132 
	 3.7662499999999994 	 82706.9764115593134193 
	 3.7694999999999999 	 82724.9762749516085023 
	 3.7727499999999998 	 82742.9699227993551176 
	 3.7759999999999998 	 82760.9555012935888954 
	 3.7792499999999993 	 82778.9311566253163619 
	 3.7825000000000002 	 82796.8954371848521987 
	 3.7857499999999997 	 82814.8501761248771800 
	 3.7889999999999997 	 82832.7988105692493264 
	 3.7922499999999997 	 82850.7447885010333266 
	 3.7955000000000001 	 82868.6915579035703558 
	 3.7987499999999996 	 82886.6425667599396547 
	 3.8020000000000000 	 82904.6012630534241907 
	 3.8052500000000000 	 82922.5710947671177564 
	 3.8085000000000000 	 82940.5555098842742154 
	 3.8117499999999995 	 82958.5579563880746718 
	 3.8150000000000004 	 82976.5818822617584374 
	 3.8182499999999999 	 82994.6307354884047527 
	 3.8214999999999999 	 83012.7077306587598287 
	 3.8247499999999999 	 83030.8096046406717505 
	 3.8280000000000003 	 83048.9259326092433184 
	 3.8312499999999994 	 83067.0459191210538847 
	 3.8345000000000002 	 83085.1587687325372826 
	 3.8377499999999998 	 83103.2536860003019683 
	 3.8409999999999997 	 83121.3198754808399826 
	 3.8442499999999997 	 83139.3465417306288145 
	 3.8475000000000001 	 83157.3228893062332645 
	 3.8507499999999997 	 83175.2381227641017176 
	 3.8540000000000001 	 83193.0814466608571820 
	 3.8572500000000001 	 83210.8420655528898351 
	 3.8605000000000000 	 83228.5092352048086468 
	 3.8637499999999996 	 83246.0936099146056222 
	 3.8670000000000004 	 83263.6602524564950727 
	 3.8702499999999995 	 83281.2827453318022890 
	 3.8734999999999999 	 83299.0346710419398732 
	 3.8767499999999999 	 83316.9896120881749084 
	 3.8799999999999999 	 83335.2211509720364120 
	 3.8832499999999994 	 83353.7805878736544400 
	 3.8865000000000003 	 83372.6300936887564603 
	 3.8897499999999998 	 83391.7095569916127715 
	 3.8929999999999998 	 83410.9588663567701587 
	 3.8962499999999998 	 83430.3179103586298879 
	 3.8995000000000002 	 83449.7265775716950884 
	 3.9027499999999997 	 83469.1247565703233704 
	 3.9060000000000001 	 83488.4523359290324152 
	 3.9092500000000001 	 83507.6492042221798329 
	 3.9125000000000001 	 83526.6552500243124086 
	 3.9157499999999996 	 83545.4103619098023046 
	 3.9190000000000005 	 83563.8544284531380981 
	 3.9222500000000000 	 83581.9349338155880105 
	 3.9255000000000000 	 83599.6799233080382692 
	 3.9287500000000000 	 83617.1659643923194380 
	 3.9320000000000004 	 83634.4702913583023474 
	 3.9352499999999995 	 83651.6701384958723793 
	 3.9385000000000003 	 83668.8427400949731236 
	 3.9417499999999999 	 83686.0627829630830092 
	 3.9449999999999998 	 83703.3557273417391116 
	 3.9482499999999998 	 83720.7025082363252295 
	 3.9515000000000002 	 83738.0824564069771441 
	 3.9547499999999998 	 83755.4749026136851171 
	 3.9580000000000002 	 83772.8591776165267220 
	 3.9612500000000002 	 83790.2148554984596558 
	 3.9645000000000001 	 83807.5318895244563464 
	 3.9677499999999997 	 83824.8142736647423590 
	 3.9710000000000005 	 83842.0669985400600126 
	 3.9742499999999996 	 83859.2950547711370746 
	 3.9775000000000000 	 83876.5034329788759351 
	 3.9807500000000000 	 83893.6971122917166213 
	 3.9840000000000000 	 83910.8793743953428930 
	 3.9872499999999995 	 83928.0500247926975135 
	 3.9905000000000004 	 83945.2084433491254458 
	 3.9937499999999999 	 83962.3540099297388224 
	 3.9969999999999999 	 83979.4861043999844696 
	 4.0002499999999994 	 83996.6041066250181757 
	 4.0034999999999998 	 84013.7073964702431113 
	 4.0067500000000003 	 84030.7953538008296164 
	 4.0099999999999998 	 84047.8673584821517579 
	 4.0132500000000002 	 84064.9227903794235317 
	 4.0165000000000006 	 84081.9610293579171412 
	 4.0197500000000002 	 84098.9814552829775494 
	 4.0230000000000006 	 84115.9835620999365347 
	 4.0262500000000001 	 84132.9674189737706911 
	 4.0295000000000005 	 84149.9332759604149032 
	 4.0327500000000001 	 84166.8813831818697508 
	 4.0360000000000005 	 84183.8119907598593272 
	 4.0392500000000000 	 84200.7253488164715236 
	 4.0425000000000004 	 84217.6216788586752955 
	 4.0457500000000000 	 84234.5009686968551250 
	 4.0490000000000004 	 84251.3630920253344811 
	 4.0522499999999999 	 84268.2079217662103474 
	 4.0555000000000003 	 84285.0353308411285980 
	 4.0587499999999999 	 84301.8451921721716644 
	 4.0620000000000003 	 84318.6373804767645197 
	 4.0652499999999998 	 84335.4117957700218540 
	 4.0685000000000002 	 84352.1683567670115735 
	 4.0717499999999998 	 84368.9069826216145884 
	 4.0750000000000002 	 84385.6275924873625627 
	 4.0782499999999997 	 84402.3301055180490948 
	 4.0815000000000001 	 84419.0144412400986766 
	 4.0847499999999997 	 84435.6805295285448665 
	 4.0880000000000001 	 84452.3283116992824944 
	 4.0912499999999996 	 84468.9577296603820287 
	 4.0945000000000000 	 84485.5687253198120743 
	 4.0977499999999996 	 84502.1612405856867554 
	 4.1010000000000000 	 84518.7352172484097537 
	 4.1042500000000004 	 84535.2905885357176885 
	 4.1074999999999999 	 84551.8272734591882909 
	 4.1107500000000003 	 84568.3451896900805878 
	 4.1140000000000008 	 84584.8442548993043602 
	 4.1172500000000003 	 84601.3243867582932580 
	 4.1205000000000007 	 84617.7855029487691354 
	 4.1237500000000002 	 84634.2275256382126827 
	 4.1270000000000007 	 84650.6503883988334564 
	 4.1302500000000002 	 84667.0540265889867442 
	 4.1335000000000006 	 84683.4383755667513469 
	 4.1367500000000001 	 84699.8033706903952407 
	 4.1400000000000006 	 84716.1489473180408822 
	 4.1432500000000001 	 84732.4750424737721914 
	 4.1465000000000005 	 84748.7815998447040329 
	 4.1497500000000000 	 84765.0685647839272860 
	 4.1530000000000005 	 84781.3358826444164151 
	 4.1562500000000000 	 84797.5834987791749882 
	 4.1594999999999995 	 84813.8113585412065731 
	 4.1627500000000000 	 84830.0194014609151054 
	 4.1659999999999995 	 84846.2075298844138160 
	 4.1692499999999999 	 84862.3756315334030660 
	 4.1724999999999994 	 84878.5235940947604831 
	 4.1757499999999999 	 84894.6513052551454166 
	 4.1789999999999994 	 84910.7586527014645981 
	 4.1822499999999998 	 84926.8455331989825936 
	 4.1854999999999993 	 84942.9119398049515439 
	 4.1887499999999998 	 84958.9579235730780056 
	 4.1919999999999993 	 84974.9835363542078994 
	 4.1952499999999997 	 84990.9888299990125233 
	 4.1984999999999992 	 85006.9738563584105577 
	 4.2017499999999997 	 85022.9386605190375121 
	 4.2050000000000001 	 85038.8831568614841672 
	 4.2082499999999996 	 85054.8071415430604247 
	 4.2115000000000000 	 85070.7104064615268726 
	 4.2147499999999996 	 85086.5927435146295466 
	 4.2180000000000000 	 85102.4539446001144825 
	 4.2212500000000004 	 85118.2938034893159056 
	 4.2244999999999990 	 85134.1121938705182401 
	 4.2277500000000003 	 85149.9090975420986069 
	 4.2309999999999999 	 85165.6845039763720706 
	 4.2342499999999994 	 85181.4384026455809362 
	 4.2374999999999998 	 85197.1707830220693722 
	 4.2407500000000002 	 85212.8816345333762001 
	 4.2439999999999998 	 85228.5709400151099544 
	 4.2472500000000002 	 85244.2386688024998875 
	 4.2504999999999997 	 85259.8847885779250646 
	 4.2537500000000001 	 85275.5092670236190315 
	 4.2569999999999997 	 85291.1120718220481649 
	 4.2602500000000001 	 85306.6931706512987148 
	 4.2634999999999996 	 85322.2525199842930306 
	 4.2667500000000000 	 85337.7900406616099644 
	 4.2699999999999996 	 85353.3056464572146069 
	 4.2732500000000000 	 85368.7992511449265294 
	 4.2765000000000004 	 85384.2707684985653032 
	 4.2797499999999999 	 85399.7201122920960188 
	 4.2829999999999995 	 85415.1471977936016629 
	 4.2862500000000008 	 85430.5519478058267850 
	 4.2894999999999994 	 85445.9342875009606360 
	 4.2927499999999998 	 85461.2941420519200619 
	 4.2960000000000003 	 85476.6314366316946689 
	 4.2992499999999998 	 85491.9460964133031666 
	 4.3025000000000002 	 85507.2380514869146282 
	 4.3057500000000006 	 85522.5072721012547845 
	 4.3089999999999993 	 85537.7537481147592189 
	 4.3122500000000006 	 85552.9774695186497411 
	 4.3155000000000001 	 85568.1784263040462974 
	 4.3187499999999996 	 85583.3566084622434573 
	 4.3220000000000001 	 85598.5120020555186784 
	 4.3252500000000005 	 85613.6445377963536885 
	 4.3284999999999991 	 85628.7541054816392716 
	 4.3317500000000004 	 85643.8405939489603043 
	 4.3350000000000000 	 85658.9038920359307667 
	 4.3382499999999995 	 85673.9438885801937431 
	 4.3414999999999999 	 85688.9604733577143634 
	 4.3447500000000003 	 85703.9535621879767859 
	 4.3479999999999999 	 85718.9230996839760337 
	 4.3512500000000003 	 85733.8690319487359375 
	 4.3544999999999998 	 85748.7913050852948800 
	 4.3577500000000002 	 85763.6898651966621401 
	 4.3609999999999998 	 85778.5646585879294435 
	 4.3642500000000002 	 85793.4156462644314161 
	 4.3674999999999997 	 85808.2428136384405661 
	 4.3707500000000001 	 85823.0461484232801013 
	 4.3739999999999997 	 85837.8256383323750924 
	 4.3772500000000001 	 85852.5812710792379221 
	 4.3805000000000005 	 85867.3130343099473976 
	 4.3837500000000000 	 85882.0208875982061727 
	 4.3869999999999996 	 85896.7047191398160066 
	 4.3902500000000009 	 85911.3644059535290580 
	 4.3934999999999995 	 85925.9998250581120374 
	 4.3967499999999999 	 85940.6108534723316552 
	 4.4000000000000004 	 85955.1973682149837259 
	 4.4032499999999999 	 85969.7592660776863340 
	 4.4064999999999994 	 85984.2965229438123060 
	 4.4097500000000007 	 85998.8091344695130829 
	 4.4129999999999994 	 86013.2970963109546574 
	 4.4162499999999998 	 86027.7604041243612301 
	 4.4195000000000002 	 86042.1990535658260342 
	 4.4227499999999997 	 86056.6130320802767528 
	 4.4260000000000002 	 86071.0022746729518985 
	 4.4292500000000006 	 86085.3666957252862630 
	 4.4324999999999992 	 86099.7062095691071590 
	 4.4357500000000005 	 86114.0207305364456261 
	 4.4390000000000001 	 86128.3101729591435287 
	 4.4422499999999996 	 86142.5744532231619814 
	 4.4455000000000000 	 86156.8135094998870045 
	 4.4487500000000004 	 86171.0272930819774047 
	 4.4520000000000000 	 86185.2157554424775299 
	 4.4552500000000004 	 86199.3788480543589685 
	 4.4584999999999999 	 86213.5165223907824839 
	 4.4617500000000003 	 86227.6287296453083400 
	 4.4649999999999999 	 86241.7154156147298636 
	 4.4682500000000003 	 86255.7765212139638606 
	 4.4714999999999998 	 86269.8119871822564164 
	 4.4747500000000002 	 86283.8217542586207855 
	 4.4779999999999998 	 86297.8057631822593976 
	 4.4812500000000002 	 86311.7639547472354025 
	 4.4845000000000006 	 86325.6962720914889360 
	 4.4877500000000001 	 86339.6026615233276971 
	 4.4909999999999997 	 86353.4830695764248958 
	 4.4942500000000010 	 86367.3374427842936711 
	 4.4974999999999996 	 86381.1657276804908179 
	 4.5007500000000000 	 86394.9678707730490714 
	 4.5040000000000004 	 86408.7438148054061458 
	 4.5072500000000000 	 86422.4934948112932034 
	 4.5105000000000004 	 86436.2168448805605294 
	 4.5137500000000008 	 86449.9137991030293051 
	 4.5169999999999995 	 86463.5842915684625041 
	 4.5202500000000008 	 86477.2282563700282481 
	 4.5235000000000003 	 86490.8456367426551878 
	 4.5267499999999998 	 86504.4364049914292991 
	 4.5300000000000002 	 86518.0005391867453000 
	 4.5332500000000007 	 86531.5380173990270123 
	 4.5364999999999993 	 86545.0488176987273619 
	 4.5397500000000006 	 86558.5329181562992744 
	 4.5430000000000001 	 86571.9902902265894227 
	 4.5462499999999997 	 86585.4208720071765129 
	 4.5495000000000001 	 86598.8245911058766069 
	 4.5527500000000005 	 86612.2013751263439190 
	 4.5560000000000000 	 86625.5511516727128765 
	 4.5592500000000005 	 86638.8738483486667974 
	 4.5625000000000000 	 86652.1693875890487107 
	 4.5657499999999995 	 86665.4376496126933489 
	 4.5690000000000000 	 86678.6784940241923323 
	 4.5722499999999995 	 86691.8917802885116544 
	 4.5754999999999999 	 86705.0773678707191721 
	 4.5787500000000003 	 86718.2351162358099828 
	 4.5819999999999999 	 86731.3649039793817792 
	 4.5852499999999994 	 86744.4668792082229629 
	 4.5885000000000007 	 86757.5413892571523320 
	 4.5917499999999993 	 86770.5887861316150520 
	 4.5949999999999998 	 86783.6094218370417366 
	 4.5982500000000002 	 86796.6036483788193436 
	 4.6014999999999997 	 86809.5717875218542758 
	 4.6047499999999992 	 86822.5133217141701607 
	 4.6080000000000005 	 86835.4268054653803119 
	 4.6112499999999992 	 86848.3107452641124837 
	 4.6144999999999996 	 86861.1636475989944302 
	 4.6177500000000000 	 86873.9840189586539054 
	 4.6209999999999996 	 86886.7703981836966705 
	 4.6242500000000000 	 86899.5236782288266113 
	 4.6275000000000004 	 86912.2486605752928881 
	 4.6307499999999990 	 86924.9505152141209692 
	 4.6340000000000003 	 86937.6344121362053556 
	 4.6372499999999999 	 86950.3055213325133082 
	 4.6404999999999994 	 86962.9689979094546288 
	 4.6437499999999998 	 86975.6237771062442334 
	 4.6470000000000002 	 86988.2529793633148074 
	 4.6502499999999998 	 87000.8372487100132275 
	 4.6535000000000002 	 87013.3572291752789170 
	 4.6567499999999997 	 87025.7935647883859929 
	 4.6600000000000001 	 87038.1268995784048457 
	 4.6632499999999997 	 87050.3591167010890786 
	 4.6665000000000001 	 87062.5770558177464409 
	 4.6697499999999996 	 87074.8887957165425178 
	 4.6730000000000000 	 87087.4024151852936484 
	 4.6762499999999996 	 87100.2259930121072102 
	 4.6795000000000000 	 87113.4676079848577501 
	 4.6827500000000004 	 87127.2045298067241674 
	 4.6859999999999999 	 87141.3172759484150447 
	 4.6892499999999995 	 87155.6089823850197718 
	 4.6925000000000008 	 87169.8825999129621778 
	 4.6957499999999994 	 87183.9410793288552668 
	 4.6989999999999998 	 87197.5873714291519718 
	 4.7022500000000003 	 87210.6426185310410801 
	 4.7054999999999998 	 87223.1209078599204076 
	 4.7087500000000002 	 87235.1525377685175044 
	 4.7120000000000006 	 87246.8694036703673191 
	 4.7152499999999993 	 87258.4034009790630080 
	 4.7185000000000006 	 87269.8864251081831753 
	 4.7217500000000001 	 87281.4460198372107698 
	 4.7249999999999996 	 87293.1256396443059202 
	 4.7282500000000001 	 87304.8926805643568514 
	 4.7315000000000005 	 87316.7117982445342932 
	 4.7347499999999991 	 87328.5476483321690466 
	 4.7380000000000004 	 87340.3648864745482570 
	 4.7412500000000000 	 87352.1285923187970184 
	 4.7444999999999995 	 87363.8219316537142731 
	 4.7477499999999999 	 87375.4525367607129738 
	 4.7510000000000003 	 87387.0297766249714186 
	 4.7542499999999999 	 87398.5630202317406656 
	 4.7575000000000003 	 87410.0616365661262535 
	 4.7607499999999998 	 87421.5349702472449280 
	 4.7640000000000002 	 87432.9887669171876041 
	 4.7672499999999998 	 87444.4214018965431023 
	 4.7705000000000002 	 87455.8303480540052988 
	 4.7737499999999997 	 87467.2130782586027635 
	 4.7770000000000001 	 87478.5670653791166842 
	 4.7802499999999997 	 87489.8897825236781500 
	 4.7835000000000001 	 87501.1793583173130173 
	 4.7867500000000005 	 87512.4360058808233589 
	 4.7900000000000000 	 87523.6603517411131179 
	 4.7932499999999996 	 87534.8530224253918277 
	 4.7965000000000009 	 87546.0146444606070872 
	 4.7997499999999995 	 87557.1458443738665665 
	 4.8029999999999999 	 87568.2471396888140589 
	 4.8062500000000004 	 87579.3184983077808283 
	 4.8094999999999999 	 87590.3597152923175599 
	 4.8127499999999994 	 87601.3705856407177635 
	 4.8160000000000007 	 87612.3509043513331562 
	 4.8192499999999994 	 87623.3004664225445595 
	 4.8224999999999998 	 87634.2190842221170897 
	 4.8257500000000002 	 87645.1067119731596904 
	 4.8289999999999997 	 87655.9633731679350603 
	 4.8322500000000002 	 87666.7890917674812954 
	 4.8355000000000006 	 87677.5838917330256663 
	 4.8387499999999992 	 87688.3477970256353728 
	 4.8420000000000005 	 87699.0808283313381253 
	 4.8452500000000001 	 87709.7829601959965657 
	 4.8484999999999996 	 87720.4541330577339977 
	 4.8517500000000000 	 87731.0942865551332943 
	 4.8550000000000004 	 87741.7033603267191211 
	 4.8582500000000000 	 87752.2812940111034550 
	 4.8615000000000004 	 87762.8280280958570074 
	 4.8647499999999999 	 87773.3435266365704592 
	 4.8680000000000003 	 87783.8277797450427897 
	 4.8712499999999999 	 87794.2807788814243395 
	 4.8745000000000003 	 87804.7025155058363453 
	 4.8777499999999998 	 87815.0929810785892187 
	 4.8810000000000002 	 87825.4521670115063898 
	 4.8842499999999998 	 87835.7800612005958101 
	 4.8875000000000002 	 87846.0766457045392599 
	 4.8907500000000006 	 87856.3419020317087416 
	 4.8940000000000001 	 87866.5758116903161863 
	 4.8972499999999997 	 87876.7783561887481483 
	 4.9005000000000010 	 87886.9495170279842569 
	 4.9037499999999996 	 87897.0892726622550981 
	 4.9070000000000000 	 87907.1975937989773229 
	 4.9102500000000004 	 87917.2744499323744094 
	 4.9135000000000000 	 87927.3198105568444589 
	 4.9167500000000004 	 87937.3336451665381901 
	 4.9200000000000008 	 87947.3159232559264638 
	 4.9232499999999995 	 87957.2666239872050937 
	 4.9265000000000008 	 87967.1857651946193073 
	 4.9297500000000003 	 87977.0733743803430116 
	 4.9329999999999998 	 87986.9294790464773541 
	 4.9362500000000002 	 87996.7541066953854170 
	 4.9395000000000007 	 88006.5472848290955881 
	 4.9427499999999993 	 88016.3090301454940345 
	 4.9460000000000006 	 88026.0392903433239553 
	 4.9492500000000001 	 88035.7379859844950261 
	 4.9524999999999997 	 88045.4050375659717247 
	 4.9557500000000001 	 88055.0403655847621849 
	 4.9590000000000005 	 88064.6438905377872288 
	 4.9622500000000000 	 88074.2155408850521781 
	 4.9655000000000005 	 88083.7553295437101042 
	 4.9687500000000000 	 88093.2633203002769733 
	 4.9719999999999995 	 88102.7395776399353053 
	 4.9752500000000000 	 88112.1841660480276914 
	 4.9784999999999995 	 88121.5971500099112745 
	 4.9817499999999999 	 88130.9785911173239583 
	 4.9850000000000003 	 88140.3284950460947584 
	 4.9882499999999999 	 88149.6468168965220684 
	 4.9914999999999994 	 88158.9335099465970416 
	 4.9947500000000007 	 88168.1885274744417984 
	 4.9979999999999993 	 88177.4118227580329403 
	 5.0012499999999998 	 88186.6033490753761726 
	 5.0045000000000002 	 88195.7630597045645118 
	 5.0077499999999997 	 88204.8909079235600075 
	 5.0109999999999992 	 88213.9868470104265725 
	 5.0142500000000005 	 88223.0508302432281198 
	 5.0174999999999992 	 88232.0828108999703545 
	 5.0207499999999996 	 88241.0827426005271263 
	 5.0240000000000000 	 88250.0506294655497186 
	 5.0272499999999996 	 88258.9865790354233468 
	 5.0305000000000000 	 88267.8907115138426889 
	 5.0337500000000004 	 88276.7631471042986959 
	 5.0369999999999990 	 88285.6040060104860459 
	 5.0402500000000003 	 88294.4134084268152947 
	 5.0434999999999999 	 88303.1914494068914792 
	 5.0467499999999994 	 88311.9381440585711971 
	 5.0499999999999998 	 88320.6534916345990496 
	 5.0532500000000002 	 88329.3374913875450147 
	 5.0564999999999998 	 88337.9901425700954860 
	 5.0597500000000002 	 88346.6114444348786492 
	 5.0629999999999997 	 88355.2013809672207572 
	 5.0662500000000001 	 88363.7598591703572311 
	 5.0694999999999997 	 88372.2867618391173892 
	 5.0727500000000001 	 88380.7819717591628432 
	 5.0759999999999996 	 88389.2453717164462432 
	 5.0792500000000000 	 88397.6768444967019605 
	 5.0824999999999996 	 88406.0762916827661684 
	 5.0857500000000000 	 88414.4437683720316272 
	 5.0890000000000004 	 88422.7794046241033357 
	 5.0922499999999999 	 88431.0833310061861994 
	 5.0954999999999995 	 88439.3556780854269164 
	 5.0987500000000008 	 88447.5965764289576327 
	 5.1019999999999994 	 88455.8061511631967733 
	 5.1052499999999998 	 88463.9844507655361667 
	 5.1085000000000003 	 88472.1314670528081479 
	 5.1117499999999998 	 88480.2471905136044370 
	 5.1150000000000002 	 88488.3316116364439949 
	 5.1182500000000006 	 88496.3847209098603344 
	 5.1214999999999993 	 88504.4065093141398393 
	 5.1247500000000006 	 88512.3969814740121365 
	 5.1280000000000001 	 88520.3561570997408126 
	 5.1312499999999996 	 88528.2840566821832908 
	 5.1345000000000001 	 88536.1807007123134099 
	 5.1377500000000005 	 88544.0461096808721777 
	 5.1409999999999991 	 88551.8803041763894726 
	 5.1442500000000004 	 88559.6833118772192392 
	 5.1475000000000000 	 88567.4551722338510444 
	 5.1507499999999995 	 88575.1959258064453024 
	 5.1539999999999999 	 88582.9056131552933948 
	 5.1572500000000003 	 88590.5842748405848397 
	 5.1604999999999999 	 88598.2319514242699370 
	 5.1637500000000003 	 88605.8486841612029821 
	 5.1669999999999998 	 88613.4345160680823028 
	 5.1702500000000002 	 88620.9894904374377802 
	 5.1734999999999998 	 88628.5136505620757816 
	 5.1767500000000002 	 88636.0070397343661170 
	 5.1799999999999997 	 88643.4697012470860500 
	 5.1832500000000001 	 88650.9016732262971345 
	 5.1864999999999997 	 88658.3029731324786553 
	 5.1897500000000001 	 88665.6736132595688105 
	 5.1930000000000005 	 88673.0136059014912462 
	 5.1962500000000000 	 88680.3229633521987125 
	 5.1994999999999996 	 88687.6016979057458229 
	 5.2027500000000009 	 88694.8498283944645664 
	 5.2059999999999995 	 88702.0674154067819472 
	 5.2092499999999999 	 88709.2545359533978626 
	 5.2125000000000004 	 88716.4112670842441730 
	 5.2157499999999999 	 88723.5376858493691543 
	 5.2189999999999994 	 88730.6338692987919785 
	 5.2222500000000007 	 88737.6998912469280185 
	 5.2254999999999994 	 88744.7357911902799970 
	 5.2287499999999998 	 88751.7415879558102461 
	 5.2320000000000002 	 88758.7173000863404013 
	 5.2352499999999997 	 88765.6629461247066502 
	 5.2385000000000002 	 88772.5785446137597319 
	 5.2417500000000006 	 88779.4641155602585059 
	 5.2449999999999992 	 88786.3197072590846801 
	 5.2482500000000005 	 88793.1453935916215414 
	 5.2515000000000001 	 88799.9412493611889658 
	 5.2547499999999996 	 88806.7073493710340699 
	 5.2580000000000000 	 88813.4437684245058335 
	 5.2612500000000004 	 88820.1505808173096739 
	 5.2645000000000000 	 88826.8278391958301654 
	 5.2677500000000004 	 88833.4755669197329553 
	 5.2709999999999999 	 88840.0937852700008079 
	 5.2742500000000003 	 88846.6825155272817938 
	 5.2774999999999999 	 88853.2417789725150215 
	 5.2807500000000003 	 88859.7715970939316321 
	 5.2839999999999998 	 88866.2720220338233048 
	 5.2872500000000002 	 88872.7431687096541282 
	 5.2904999999999998 	 88879.1851597255590605 
	 5.2937500000000002 	 88885.5981176856730599 
	 5.2970000000000006 	 88891.9821651940728771 
	 5.3002500000000001 	 88898.3374248453037580 
	 5.3034999999999997 	 88904.6639930964738596 
	 5.3067500000000010 	 88910.9618832895648666 
	 5.3099999999999996 	 88917.2310922826145543 
	 5.3132500000000000 	 88923.4716169337625615 
	 5.3165000000000004 	 88929.6834541011194233 
	 5.3197500000000000 	 88935.8666006429120898 
	 5.3230000000000004 	 88942.0210690336098196 
	 5.3262500000000008 	 88948.1469504898996092 
	 5.3294999999999995 	 88954.2443609907495556 
	 5.3327500000000008 	 88960.3134165239462163 
	 5.3360000000000003 	 88966.3542330774071161 
	 5.3392499999999998 	 88972.3669266390643315 
	 5.3425000000000002 	 88978.3516080199187854 
	 5.3457500000000007 	 88984.3083457508764695 
	 5.3489999999999993 	 88990.2371877173573012 
	 5.3522500000000006 	 88996.1381816649227403 
	 5.3555000000000001 	 89002.0113753391633509 
	 5.3587499999999997 	 89007.8568164856696967 
	 5.3620000000000001 	 89013.6745544358273037 
	 5.3652500000000005 	 89019.4646608608891256 
	 5.3685000000000000 	 89025.2272239465673920 
	 5.3717500000000005 	 89030.9623322654661024 
	 5.3750000000000000 	 89036.6700743903347757 
	 5.3782499999999995 	 89042.3505388938356191 
	 5.3815000000000000 	 89048.0038137168012327 
	 5.3847499999999995 	 89053.6299692636093823 
	 5.3879999999999999 	 89059.2290565504081314 
	 5.3912500000000003 	 89064.8011255898745731 
	 5.3944999999999999 	 89070.3462263948895270 
	 5.3977499999999994 	 89075.8644089782173978 
	 5.4010000000000007 	 89081.3557236288907006 
	 5.4042499999999993 	 89086.8202407401695382 
	 5.4074999999999998 	 89092.2580640840606065 
	 5.4107500000000002 	 89097.6693005796987563 
	 5.4139999999999997 	 89103.0540571461897343 
	 5.4172499999999992 	 89108.4124407027557027 
	 5.4205000000000005 	 89113.7445581566717010 
	 5.4237499999999992 	 89119.0505114579136716 
	 5.4269999999999996 	 89124.3303899524180451 
	 5.4302500000000000 	 89129.5842810123867821 
	 5.4334999999999996 	 89134.8122720099636354 
	 5.4367500000000000 	 89140.0144503173942212 
	 5.4400000000000004 	 89145.1909033067931887 
	 5.4432499999999990 	 89150.3417124797124416 
	 5.4465000000000003 	 89155.4669358542014379 
	 5.4497499999999999 	 89160.5666255777177867 
	 5.4529999999999994 	 89165.6408337975881295 
	 5.4562499999999998 	 89170.6896126613573870 
	 5.4595000000000002 	 89175.7130143162648892 
	 5.4627499999999998 	 89180.7110956992983120 
	 5.4660000000000002 	 89185.6839443333446980 
	 5.4692499999999997 	 89190.6316597708791960 
	 5.4725000000000001 	 89195.5543415929860203 
	 5.4757499999999997 	 89200.4520893809676636 
	 5.4790000000000001 	 89205.3250027159083402 
	 5.4822499999999996 	 89210.1731820089917164 
	 5.4855000000000000 	 89214.9967364745534724 
	 5.4887499999999996 	 89219.7957806291378802 
	 5.4920000000000000 	 89224.5704290621797554 
	 5.4952500000000004 	 89229.3207963629974984 
	 5.4984999999999999 	 89234.0469971211277880 
	 5.5017499999999995 	 89238.7491431295638904 
	 5.5050000000000008 	 89243.4272921464289539 
	 5.5082499999999994 	 89248.0814530552161159 
	 5.5114999999999998 	 89252.7116329787240829 
	 5.5147500000000003 	 89257.3178390395769384 
	 5.5179999999999998 	 89261.9000783604860771 
	 5.5212500000000002 	 89266.4583619980257936 
	 5.5245000000000006 	 89270.9928688153740950 
	 5.5277499999999993 	 89275.5040046804933809 
	 5.5310000000000006 	 89279.9921915746235754 
	 5.5342500000000001 	 89284.4578514791210182 
	 5.5374999999999996 	 89288.9014063752110815 
	 5.5407500000000001 	 89293.3232747183792526 
	 5.5440000000000005 	 89297.7233541559689911 
	 5.5472499999999991 	 89302.1004757769114804 
	 5.5505000000000004 	 89306.4533400762447855 
	 5.5537500000000000 	 89310.7806475489342120 
	 5.5569999999999995 	 89315.0810986900323769 
	 5.5602499999999999 	 89319.3533945070521440 
	 5.5635000000000003 	 89323.5976398086640984 
	 5.5667499999999999 	 89327.8184033900906797 
	 5.5700000000000003 	 89332.0211393635108834 
	 5.5732499999999998 	 89336.2113018412783276 
	 5.5765000000000002 	 89340.3943449354119366 
	 5.5797499999999998 	 89344.5757227583380882 
	 5.5830000000000002 	 89348.7590626805613283 
	 5.5862499999999997 	 89352.9387811935594073 
	 5.5895000000000001 	 89357.1063982192135882 
	 5.5927499999999997 	 89361.2534326223685639 
	 5.5960000000000001 	 89365.3714032678108197 
	 5.5992500000000005 	 89369.4518290203996003 
	 5.6025000000000000 	 89373.4872958496271167 
	 5.6057499999999996 	 89377.4791047699254705 
	 5.6090000000000009 	 89381.4328124093590304 
	 5.6122499999999995 	 89385.3540042080276180 
	 5.6154999999999999 	 89389.2482656059000874 
	 5.6187500000000004 	 89393.1211820430180524 
	 5.6219999999999999 	 89396.9780686966842040 
	 5.6252499999999994 	 89400.8204333140456583 
	 5.6285000000000007 	 89404.6469691102538491 
	 5.6317499999999994 	 89408.4563033184094820 
	 5.6349999999999998 	 89412.2470631716714706 
	 5.6382500000000002 	 89416.0178759029658977 
	 5.6414999999999997 	 89419.7673989524046192 
	 5.6447500000000002 	 89423.4951281392422970 
	 5.6480000000000006 	 89427.2014861852512695 
	 5.6512499999999992 	 89430.8869437794201076 
	 5.6545000000000005 	 89434.5519716107373824 
	 5.6577500000000001 	 89438.1970403682789765 
	 5.6609999999999996 	 89441.8226184487575665 
	 5.6642500000000000 	 89445.4290074552554870 
	 5.6675000000000004 	 89449.0162320636154618 
	 5.6707500000000000 	 89452.5842908400227316 
	 5.6740000000000004 	 89456.1331823506625369 
	 5.6772499999999999 	 89459.6629051618365338 
	 5.6805000000000003 	 89463.1734579012409085 
	 5.6837499999999999 	 89466.6648649481066968 
	 5.6870000000000003 	 89470.1372161570470780 
	 5.6902499999999998 	 89473.5906116359401494 
	 5.6935000000000002 	 89477.0251514920091722 
	 5.6967499999999998 	 89480.4409358330303803 
	 5.7000000000000002 	 89483.8380647665326251 
	 5.7032500000000006 	 89487.2166399752604775 
	 5.7065000000000001 	 89490.5767694428504910 
	 5.7097499999999997 	 89493.9185627281549387 
	 5.7130000000000010 	 89497.2421293899824377 
	 5.7162499999999996 	 89500.5475789872434689 
	 5.7195000000000000 	 89503.8350210786593379 
	 5.7227500000000004 	 89507.1045625642000232 
	 5.7260000000000000 	 89510.3562933628854807 
	 5.7292500000000004 	 89513.5902967153670033 
	 5.7325000000000008 	 89516.8066558463178808 
	 5.7357499999999995 	 89520.0054539804696105 
	 5.7390000000000008 	 89523.1867743425391382 
	 5.7422500000000003 	 89526.3506992098409683 
	 5.7454999999999998 	 89529.4973008141241735 
	 5.7487500000000002 	 89532.6266453363205073 
	 5.7520000000000007 	 89535.7387988741102163 
	 5.7552499999999993 	 89538.8338275253045140 
	 5.7585000000000006 	 89541.9117973876564065 
	 5.7617500000000001 	 89544.9727755564526888 
	 5.7649999999999997 	 89548.0168484023452038 
	 5.7682500000000001 	 89551.0441197306936374 
	 5.7715000000000005 	 89554.0546939748455770 
	 5.7747500000000000 	 89557.0486755681195064 
	 5.7780000000000005 	 89560.0261689440376358 
	 5.7812500000000000 	 89562.9872783160535619 
	 5.7844999999999995 	 89565.9320985118974932 
	 5.7877500000000000 	 89568.8607116628700169 
	 5.7909999999999995 	 89571.7731989990716102 
	 5.7942499999999999 	 89574.6696417505299905 
	 5.7975000000000003 	 89577.5501211473310832 
	 5.8007499999999999 	 89580.4147184153553098 
	 5.8039999999999994 	 89583.2635141668433789 
	 5.8072500000000007 	 89586.0965877572016325 
	 5.8104999999999993 	 89588.9140183878771495 
	 5.8137499999999998 	 89591.7158852605352877 
	 5.8170000000000002 	 89594.5022675766085740 
	 5.8202499999999997 	 89597.2732445400470169 
	 5.8234999999999992 	 89600.0289018643961754 
	 5.8267500000000005 	 89602.7693459635775071 
	 5.8299999999999992 	 89605.4946873568114825 
	 5.8332499999999996 	 89608.2050365633476758 
	 5.8365000000000000 	 89610.9005041024065576 
	 5.8397499999999996 	 89613.5812004933250137 
	 5.8430000000000000 	 89616.2472200996126048 
	 5.8462500000000004 	 89618.8985758244525641 
	 5.8494999999999990 	 89621.5352549540548353 
	 5.8527500000000003 	 89624.1572447649086826 
	 5.8559999999999999 	 89626.7645325337944087 
	 5.8592499999999994 	 89629.3571055374195566 
	 5.8624999999999998 	 89631.9349775007285643 
	 5.8657500000000002 	 89634.4983781510818517 
	 5.8689999999999998 	 89637.0476426914392505 
	 5.8722500000000002 	 89639.5831070387503132 
	 5.8754999999999997 	 89642.1051071100228000 
	 5.8787500000000001 	 89644.6139788222499192 
	 5.8819999999999997 	 89647.1100152976869140 
	 5.8852500000000001 	 89649.5929067691176897 
	 5.8884999999999996 	 89652.0618978014390450 
	 5.8917500000000000 	 89654.5162225112726446 
	 5.8949999999999996 	 89656.9551150155166397 
	 5.8982500000000000 	 89659.3778094308217987 
	 5.9015000000000004 	 89661.7836035997606814 
	 5.9047499999999999 	 89664.1735640500264708 
	 5.9079999999999995 	 89666.5507127464661608 
	 5.9112500000000008 	 89668.9181728479743470 
	 5.9144999999999994 	 89671.2790675134892808 
	 5.9177499999999998 	 89673.6365199019783176 
	 5.9210000000000003 	 89675.9935843666025903 
	 5.9242499999999998 	 89678.3483085659827339 
	 5.9275000000000002 	 89680.6904275618435349 
	 5.9307500000000006 	 89683.0088926754688146 
	 5.9339999999999993 	 89685.2926552279241150 
	 5.9372500000000006 	 89687.5306665404059459 
	 5.9405000000000001 	 89689.7119095651869429 
	 5.9437499999999996 	 89691.8385851234488655 
	 5.9470000000000001 	 89693.9465021382638952 
	 5.9502500000000005 	 89696.0767321660096059 
	 5.9534999999999991 	 89698.2703467632818501 
	 5.9567500000000004 	 89700.5684174864290981 
	 5.9600000000000000 	 89703.0120158919598907 
	 5.9632499999999995 	 89705.6260459491604706 
	 5.9664999999999999 	 89708.3707412787625799 
	 5.9697500000000003 	 89711.1901679143338697 
	 5.9729999999999999 	 89714.0283918894128874 
	 5.9762500000000003 	 89716.8294792375381803 
	 5.9794999999999998 	 89719.5374959922919516 
	 5.9827500000000002 	 89722.1037076522625284 
	 5.9859999999999998 	 89724.5253567659819964 
	 5.9892500000000002 	 89726.8177683850954054 
	 5.9924999999999997 	 89728.9963108338270104 
	 5.9957500000000001 	 89731.0763524363283068 
	 5.9989999999999997 	 89733.0732615169108612 
	 6.0022500000000001 	 89735.0024063996679615 
	 6.0055000000000005 	 89736.8791554088529665 
	 6.0087500000000000 	 89738.7188768686464755 
	 6.0119999999999996 	 89740.5369391033163993 
	 6.0152500000000009 	 89742.3487104369705776 
	 6.0184999999999995 	 89744.1695591939205769 
	 6.0217499999999999 	 89746.0144363310682820 
	 6.0250000000000004 	 89747.8902277613087790 
	 6.0282499999999999 	 89749.7965245970408432 
	 6.0314999999999994 	 89751.7326551186124561 
	 6.0347500000000007 	 89753.6979476065462222 
	 6.0379999999999994 	 89755.6917303412046749 
	 6.0412499999999998 	 89757.7132025387691101 
	 6.0445000000000002 	 89759.7560580477438634 
	 6.0477499999999997 	 89761.8065431892318884 
	 6.0510000000000002 	 89763.8503756368590984 
	 6.0542500000000006 	 89765.8732730643387185 
	 6.0574999999999992 	 89767.8609531452675583 
	 6.0607500000000005 	 89769.7991843246709323 
	 6.0640000000000001 	 89771.6812341661279788 
	 6.0672499999999996 	 89773.5157276309037115 
	 6.0705000000000000 	 89775.3131701011734549 
	 6.0737500000000004 	 89777.0840669589379104 
	 6.0770000000000000 	 89778.8389235865324736 
	 6.0802500000000004 	 89780.5882443550071912 
	 6.0834999999999999 	 89782.3397638340393314 
	 6.0867500000000003 	 89784.0924088257015683 
	 6.0899999999999999 	 89785.8433593374793418 
	 6.0932500000000003 	 89787.5897953769017477 
	 6.0964999999999998 	 89789.3288969513814664 
	 6.0997500000000002 	 89791.0578440684184898 
	 6.1029999999999998 	 89792.7742953485576436 
	 6.1062500000000002 	 89794.4783226970175747 
	 6.1095000000000006 	 89796.1707569310092367 
	 6.1127500000000001 	 89797.8524291446083225 
	 6.1159999999999997 	 89799.5241704319923883 
	 6.1192500000000010 	 89801.1868118873971980 
	 6.1224999999999996 	 89802.8411175869550789 
	 6.1257500000000000 	 89804.4873042724793777 
	 6.1290000000000004 	 89806.1253214183088858 
	 6.1322500000000000 	 89807.7551166895573260 
	 6.1355000000000004 	 89809.3766377512220060 
	 6.1387500000000008 	 89810.9898322683438892 
	 6.1419999999999995 	 89812.5946367629221641 
	 6.1452500000000008 	 89814.1908307757985312 
	 6.1485000000000003 	 89815.7780778039741563 
	 6.1517499999999998 	 89817.3560386239842046 
	 6.1550000000000002 	 89818.9243740123929456 
	 6.1582500000000007 	 89820.4827447457209928 
	 6.1614999999999993 	 89822.0308458061772399 
	 6.1647500000000006 	 89823.5693215382925700 
	 6.1680000000000001 	 89825.0998658906028140 
	 6.1712499999999997 	 89826.6242271286755567 
	 6.1745000000000001 	 89828.1441535181365907 
	 6.1777500000000005 	 89829.6613933245535009 
	 6.1810000000000000 	 89831.1776732245343737 
	 6.1842500000000005 	 89832.6931489521230105 
	 6.1875000000000000 	 89834.2053680114331655 
	 6.1907499999999995 	 89835.7116319936176296 
	 6.1940000000000000 	 89837.2092424897418823 
	 6.1972499999999995 	 89838.6955010907549877 
	 6.2004999999999999 	 89840.1677121598913800 
	 6.2037500000000003 	 89841.6243383933178848 
	 6.2069999999999999 	 89843.0667876957159024 
	 6.2102499999999994 	 89844.4969291568850167 
	 6.2135000000000007 	 89845.9166318664501887 
	 6.2167499999999993 	 89847.3277649142255541 
	 6.2199999999999998 	 89848.7321973898651777 
	 6.2232500000000002 	 89850.1313968700123951 
	 6.2264999999999997 	 89851.5252248786564451 
	 6.2297499999999992 	 89852.9131414267758373 
	 6.2330000000000005 	 89854.2946065251890104 
	 6.2362499999999992 	 89855.6690801848744741 
	 6.2394999999999996 	 89857.0360224166797707 
	 6.2427500000000000 	 89858.3949714183981996 
	 6.2459999999999996 	 89859.7459647028299514 
	 6.2492500000000000 	 89861.0892361604928738 
	 6.2525000000000004 	 89862.4250201518152608 
	 6.2557499999999990 	 89863.7535510372545104 
	 6.2590000000000003 	 89865.0750631772098131 
	 6.2622499999999999 	 89866.3897778657847084 
	 6.2654999999999994 	 89867.6977778110449435 
	 6.2687499999999998 	 89868.9990622505720239 
	 6.2720000000000002 	 89870.2936292746453546 
	 6.2752499999999998 	 89871.5814769738062751 
	 6.2785000000000002 	 89872.8626034382614307 
	 6.2817499999999997 	 89874.1370082603971241 
	 6.2850000000000001 	 89875.4047200535133015 
	 6.2882499999999997 	 89876.6657936806732323 
	 6.2915000000000001 	 89877.9202849504799815 
	 6.2947499999999996 	 89879.1682496717403410 
	 6.2980000000000000 	 89880.4097436530864798 
	 6.3012499999999996 	 89881.6448222186882049 
	 6.3045000000000000 	 89882.8735200192168122 
	 6.3077500000000004 	 89884.0958437392982887 
	 6.3109999999999999 	 89885.3117980782408267 
	 6.3142499999999995 	 89886.5213877354835859 
	 6.3175000000000008 	 89887.7246174103929661 
	 6.3207499999999994 	 89888.9214919871301390 
	 6.3239999999999998 	 89890.1120436422206694 
	 6.3272500000000003 	 89891.2963604441320058 
	 6.3304999999999998 	 89892.4745373050973285 
	 6.3337500000000002 	 89893.6466691371460911 
	 6.3370000000000006 	 89894.8128508524096105 
	 6.3402499999999993 	 89895.9731773523963057 
	 6.3435000000000006 	 89897.1277143918850925 
	 6.3467500000000001 	 89898.2764350414799992 
	 6.3499999999999996 	 89899.4192939900531201 
	 6.3532500000000001 	 89900.5562459267384838 
	 6.3565000000000005 	 89901.6872455403790809 
	 6.3597499999999991 	 89902.8122475201525958 
	 6.3630000000000004 	 89903.9312386262463406 
	 6.3662500000000000 	 89905.0443673305853736 
	 6.3694999999999995 	 89906.1518329588725464 
	 6.3727499999999999 	 89907.2538348554662662 
	 6.3760000000000003 	 89908.3505723645212129 
	 6.3792499999999999 	 89909.4422448304540012 
	 6.3825000000000003 	 89910.5290008555166423 
	 6.3857499999999998 	 89911.6105746331159025 
	 6.3890000000000002 	 89912.6864979975507595 
	 6.3922499999999998 	 89913.7563014135375852 
	 6.3955000000000002 	 89914.8195153453561943 
	 6.3987499999999997 	 89915.8756702576938551 
	 6.4020000000000001 	 89916.9243822527059820 
	 6.4052499999999997 	 89917.9664738891588058 
	 6.4085000000000001 	 89919.0036595632700482 
	 6.4117500000000005 	 89920.0376745790999848 
	 6.4150000000000000 	 89921.0702542405342683 
	 6.4182499999999996 	 89922.1031338516622782 
	 6.4215000000000009 	 89923.1379771986976266 
	 6.4247499999999995 	 89924.1744631205219775 
	 6.4279999999999999 	 89925.2100759219465544 
	 6.4312500000000004 	 89926.2421863402414601 
	 6.4344999999999999 	 89927.2681651129096281 
	 6.4377499999999994 	 89928.2853829772211611 
	 6.4410000000000007 	 89929.2912320536852349 
	 6.4442499999999994 	 89930.2846604162186850 
	 6.4474999999999998 	 89931.2671994827978779 
	 6.4507500000000002 	 89932.2406242379365722 
	 6.4539999999999997 	 89933.2067096663959092 
	 6.4572500000000002 	 89934.1672307527624071 
	 6.4605000000000006 	 89935.1239610574557446 
	 6.4637499999999992 	 89936.0780790006101597 
	 6.4670000000000005 	 89937.0292497827176703 
	 6.4702500000000001 	 89937.9769016520585865 
	 6.4734999999999996 	 89938.9204628567968030 
	 6.4767500000000000 	 89939.8593616451544221 
	 6.4800000000000004 	 89940.7930262652953388 
	 6.4832500000000000 	 89941.7210373415291542 
	 6.4865000000000004 	 89942.6435850017296616 
	 6.4897499999999999 	 89943.5610117500327760 
	 6.4930000000000003 	 89944.4736600903997896 
	 6.4962499999999999 	 89945.3818725269811694 
	 6.4995000000000003 	 89946.2859915636508958 
	 6.5027499999999998 	 89947.1863072803680552 
	 6.5060000000000002 	 89948.0827749664167641 
	 6.5092499999999998 	 89948.9752182404045016 
	 6.5125000000000002 	 89949.8634604055696400 
	 6.5157500000000006 	 89950.7473247651942074 
	 6.5190000000000001 	 89951.6266346226620954 
	 6.5222499999999997 	 89952.5012306992139202 
	 6.5255000000000010 	 89953.3711384548660135 
	 6.5287499999999996 	 89954.2364946186717134 
	 6.5320000000000000 	 89955.0974374486395391 
	 6.5352500000000004 	 89955.9541052027198020 
	 6.5385000000000000 	 89956.8066361390665406 
	 6.5417500000000004 	 89957.6551639476965647 
	 6.5450000000000008 	 89958.4997340474656085 
	 6.5482499999999995 	 89959.3403120165021392 
	 6.5515000000000008 	 89960.1768605562392622 
	 6.5547500000000003 	 89961.0093423681246350 
	 6.5579999999999998 	 89961.8377201535622589 
	 6.5612500000000002 	 89962.6619576071971096 
	 6.5645000000000007 	 89963.4820607903820928 
	 6.5677499999999993 	 89964.2980930773774162 
	 6.5710000000000006 	 89965.1101219104166375 
	 6.5742500000000001 	 89965.9182147319661453 
	 6.5774999999999997 	 89966.7224389842886012 
	 6.5807500000000001 	 89967.5228619584959233 
	 6.5840000000000005 	 89968.3195285917172441 
	 6.5872500000000000 	 89969.1124380429828307 
	 6.5905000000000005 	 89969.9015838659834117 
	 6.5937500000000000 	 89970.6869596145406831 
	 6.5969999999999995 	 89971.4685588422580622 
	 6.6002500000000000 	 89972.2463751045142999 
	 6.6034999999999995 	 89973.0204063829878578 
	 6.6067499999999999 	 89973.7906647351919673 
	 6.6100000000000003 	 89974.5571650098718237 
	 6.6132499999999999 	 89975.3199220560491085 
	 6.6164999999999994 	 89976.0789507226145361 
	 6.6197500000000007 	 89976.8342658585315803 
	 6.6229999999999993 	 89977.5858882396714762 
	 6.6262499999999998 	 89978.3338685272756265 
	 6.6295000000000002 	 89979.0782667807361577 
	 6.6327499999999997 	 89979.8191430629522074 
	 6.6359999999999992 	 89980.5565574366628425 
	 6.6392500000000005 	 89981.2905699647817528 
	 6.6424999999999992 	 89982.0212339479476213 
	 6.6457499999999996 	 89982.7485474605782656 
	 6.6490000000000000 	 89983.4724816096859286 
	 6.6522499999999996 	 89984.1930073197872844 
	 6.6555000000000000 	 89984.9100955152680399 
	 6.6587500000000004 	 89985.6237171207321808 
	 6.6619999999999990 	 89986.3338463742256863 
	 6.6652500000000003 	 89987.0405041969788726 
	 6.6684999999999999 	 89987.7437460191576974 
	 6.6717499999999994 	 89988.4436280800291570 
	 6.6749999999999998 	 89989.1402066188456956 
	 6.6782500000000002 	 89989.8335378747287905 
	 6.6814999999999998 	 89990.5236767335154582 
	 6.6847500000000002 	 89991.2106405143858865 
	 6.6879999999999997 	 89991.8944050040881848 
	 6.6912500000000001 	 89992.5749438393977471 
	 6.6944999999999997 	 89993.2522306577302516 
	 6.6977500000000001 	 89993.9262390960211633 
	 6.7009999999999996 	 89994.5969434327707859 
	 6.7042500000000000 	 89995.2643646085925866 
	 6.7074999999999996 	 89995.9286010375944898 
	 6.7107500000000000 	 89996.5897584380581975 
	 6.7140000000000004 	 89997.2479425285418984 
	 6.7172499999999999 	 89997.9032590273272945 
	 6.7204999999999995 	 89998.5558134853781667 
	 6.7237500000000008 	 89999.2056414069520542 
	 6.7269999999999994 	 89999.8526001943828305 
	 6.7302499999999998 	 90000.4965193613898009 
	 6.7335000000000003 	 90001.1372284216340631 
	 6.7367499999999998 	 90001.7745568887621630 
	 6.7400000000000002 	 90002.4083342765225098 
	 6.7432500000000006 	 90003.0385051330667920 
	 6.7464999999999993 	 90003.6654741447127890 
	 6.7497500000000006 	 90004.2897610320651438 
	 6.7530000000000001 	 90004.9118855159758823 
	 6.7562499999999996 	 90005.5323673171515111 
	 6.7595000000000001 	 90006.1517261563858483 
	 6.7627500000000005 	 90006.7702594067668542 
	 6.7659999999999991 	 90007.3868444909894606 
	 6.7692500000000004 	 90007.9998003733635414 
	 6.7725000000000000 	 90008.6074446816783166 
	 6.7757499999999995 	 90009.2080950439849403 
	 6.7789999999999999 	 90009.8000690881453920 
	 6.7822500000000003 	 90010.3821208985609701 
	 6.7854999999999999 	 90010.9576337528997101 
	 6.7887500000000003 	 90011.5327791015006369 
	 6.7919999999999998 	 90012.1137667119910475 
	 6.7952500000000002 	 90012.7068063519982388 
	 6.7984999999999998 	 90013.3181077891786117 
	 6.8017500000000002 	 90013.9534651290305192 
	 6.8049999999999997 	 90014.6106403840967687 
	 6.8082500000000001 	 90015.2801305701432284 
	 6.8114999999999997 	 90015.9521709451073548 
	 6.8147500000000001 	 90016.6169967667228775 
	 6.8180000000000005 	 90017.2648432928108377 
	 6.8212500000000000 	 90017.8860974989947863 
	 6.8244999999999996 	 90018.4776180341432337 
	 6.8277500000000009 	 90019.0450182694185060 
	 6.8309999999999995 	 90019.5945330120157450 
	 6.8342499999999999 	 90020.1323970690427814 
	 6.8375000000000004 	 90020.6648452477384126 
	 6.8407499999999999 	 90021.1980961652152473 
	 6.8439999999999994 	 90021.7359771134506445 
	 6.8472500000000007 	 90022.2774182047432987 
	 6.8504999999999994 	 90022.8207499209820526 
	 6.8537499999999998 	 90023.3643027443031315 
	 6.8570000000000002 	 90023.9064071566972416 
	 6.8602499999999997 	 90024.4453938047663542 
	 6.8635000000000002 	 90024.9800442417617887 
	 6.8667500000000006 	 90025.5105738710408332 
	 6.8699999999999992 	 90026.0374824633618118 
	 6.8732500000000005 	 90026.5612697894976009 
	 6.8765000000000001 	 90027.0824356201628689 
	 6.8797499999999996 	 90027.6014797261886997 
	 6.8830000000000000 	 90028.1188153842522297 
	 6.8862500000000004 	 90028.6344197469297796 
	 6.8895000000000000 	 90029.1481328177032992 
	 6.8927500000000004 	 90029.6597945499670459 
	 6.8959999999999999 	 90030.1692448971298290 
	 6.8992500000000003 	 90030.6763238125131465 
	 6.9024999999999999 	 90031.1808897564333165 
	 6.9057500000000003 	 90031.6829523335472913 
	 6.9089999999999998 	 90032.1825949537305860 
	 6.9122500000000002 	 90032.6799015263968613 
	 6.9154999999999998 	 90033.1749559609306743 
	 6.9187500000000002 	 90033.6678421667893417 
	 6.9220000000000006 	 90034.1586405584530439 
	 6.9252500000000001 	 90034.6473823134438135 
	 6.9284999999999997 	 90035.1340622123680077 
	 6.9317500000000010 	 90035.6186741825367790 
	 6.9349999999999996 	 90036.1012121513485909 
	 6.9382500000000000 	 90036.5816700460563879 
	 6.9415000000000004 	 90037.0600418425165117 
	 6.9447500000000000 	 90037.5363228627393255 
	 6.9480000000000004 	 90038.0105099171487382 
	 6.9512500000000008 	 90038.4825998929591151 
	 6.9544999999999995 	 90038.9525896775739966 
	 6.9577500000000008 	 90039.4204761583387153 
	 6.9610000000000003 	 90039.8862563276925357 
	 6.9642499999999998 	 90040.3499348215846112 
	 6.9675000000000002 	 90040.8115289668785408 
	 6.9707500000000007 	 90041.2710572867072187 
	 6.9739999999999993 	 90041.7285383043781621 
	 6.9772500000000006 	 90042.1839905431843363 
	 6.9805000000000001 	 90042.6374325275537558 
	 6.9837499999999997 	 90043.0888832857599482 
	 6.9870000000000001 	 90043.5383631271251943 
	 6.9902500000000005 	 90043.9858925613370957 
	 6.9935000000000000 	 90044.4314920983160846 
	 6.9967500000000005 	 90044.8751822477643145 
	 7.0000000000000000 	 90045.3169835196895292 
end

poten 4
name "4^2Sigma"
symmetry +
lambda 0
mult 2
type  grid
values
	 0.5000000000000000 	 162889.0711778010881972 
	 0.5032500000000000 	 162406.3054076996049844 
	 0.5065000000000000 	 161926.9288749044644646 
	 0.5097500000000000 	 161450.9213521825731732 
	 0.5130000000000000 	 160978.2626275370712392 
	 0.5162500000000000 	 160508.9325599474250339 
	 0.5195000000000000 	 160042.9110621863510460 
	 0.5227500000000000 	 159580.1780980756739154 
	 0.5260000000000000 	 159120.7136908953543752 
	 0.5292500000000000 	 158664.4979163646930829 
	 0.5325000000000000 	 158211.5109051192121115 
	 0.5357500000000001 	 157761.7328466261969879 
	 0.5390000000000000 	 157315.1439828638685867 
	 0.5422500000000000 	 156871.7246121763600968 
	 0.5455000000000000 	 156431.4550917590968311 
	 0.5487500000000001 	 155994.3158316396584269 
	 0.5520000000000000 	 155560.2872994949284475 
	 0.5552500000000000 	 155129.3500218332628720 
	 0.5585000000000000 	 154701.4845784374047071 
	 0.5617500000000000 	 154276.6716080004989635 
	 0.5649999999999999 	 153854.8918079578725155 
	 0.5682500000000000 	 153436.1259295691270381 
	 0.5715000000000000 	 153020.3547842249972746 
	 0.5747500000000000 	 152607.5592419147142209 
	 0.5780000000000000 	 152197.7202271073474549 
	 0.5812500000000000 	 151790.8187255530501716 
	 0.5845000000000000 	 151386.8357814227056224 
	 0.5877500000000000 	 150985.7524941275187302 
	 0.5910000000000000 	 150587.5500254052749369 
	 0.5942500000000001 	 150192.2095952246454544 
	 0.5975000000000000 	 149799.7124796603457071 
	 0.6007500000000000 	 149410.0400180219730828 
	 0.6040000000000000 	 149023.1736076714587398 
	 0.6072500000000001 	 148639.0947030463430565 
	 0.6105000000000000 	 148257.7848225572379306 
	 0.6137500000000000 	 147879.2255425242474303 
	 0.6170000000000000 	 147503.3984974162885919 
	 0.6202500000000000 	 147130.2853862100455444 
	 0.6234999999999999 	 146759.8679657162865624 
	 0.6267500000000000 	 146392.1280520503642038 
	 0.6300000000000000 	 146027.0475261631654575 
	 0.6332500000000001 	 145664.6083268463844433 
	 0.6365000000000001 	 145304.7924534051853698 
	 0.6397500000000000 	 144947.5819701201107819 
	 0.6430000000000000 	 144592.9589992038090713 
	 0.6462500000000000 	 144240.9057246153824963 
	 0.6495000000000000 	 143891.4043952631182037 
	 0.6527500000000001 	 143544.4373181656410452 
	 0.6560000000000000 	 143199.9868633147270884 
	 0.6592500000000000 	 142858.0354654835828114 
	 0.6625000000000000 	 142518.5656178213248495 
	 0.6657500000000001 	 142181.5598776420229115 
	 0.6690000000000000 	 141847.0008667564543430 
	 0.6722500000000000 	 141514.8712657057330944 
	 0.6755000000000000 	 141185.1538203234667890 
	 0.6787500000000000 	 140857.8313405627559405 
	 0.6819999999999999 	 140532.8866955536359455 
	 0.6852500000000000 	 140210.3028207498427946 
	 0.6885000000000000 	 139890.0627152838278562 
	 0.6917500000000000 	 139572.1494380038348027 
	 0.6950000000000000 	 139256.5461149875773117 
	 0.6982500000000000 	 138943.2359355139196850 
	 0.7015000000000000 	 138632.2021492118947208 
	 0.7047500000000000 	 138323.4280736876826268 
	 0.7080000000000000 	 138016.8970892655197531 
	 0.7112500000000000 	 137712.5926373480760958 
	 0.7145000000000000 	 137410.4982278774550650 
	 0.7177500000000000 	 137110.5974330526951235 
	 0.7210000000000000 	 136812.8738869776425418 
	 0.7242500000000001 	 136517.3112926383619197 
	 0.7275000000000000 	 136223.8934148745611310 
	 0.7307500000000000 	 135932.6040813443541992 
	 0.7340000000000000 	 135643.4271886983187869 
	 0.7372500000000000 	 135356.3466951228911057 
	 0.7404999999999999 	 135071.3466225937008858 
	 0.7437500000000000 	 134788.4110619787243195 
	 0.7470000000000000 	 134507.5241654561541509 
	 0.7502500000000001 	 134228.6701499917253386 
	 0.7535000000000001 	 133951.8333011622016784 
	 0.7567500000000000 	 133676.9979657223739196 
	 0.7600000000000000 	 133404.1485562140878756 
	 0.7632500000000000 	 133133.2695533554942813 
	 0.7665000000000000 	 132864.3454990083992016 
	 0.7697500000000000 	 132597.3610017925093416 
	 0.7730000000000000 	 132332.3007379464106634 
	 0.7762500000000001 	 132069.1494449178571813 
	 0.7795000000000000 	 131807.8919278268876951 
	 0.7827500000000001 	 131548.5130587626481429 
	 0.7860000000000000 	 131290.9977711912069935 
	 0.7892500000000000 	 131035.3310670807259157 
	 0.7925000000000000 	 130781.4980146576126572 
	 0.7957500000000000 	 130529.4837437968380982 
	 0.7989999999999999 	 130279.2734535938652698 
	 0.8022500000000000 	 130030.8524086605029879 
	 0.8055000000000000 	 129784.2059356360259699 
	 0.8087500000000001 	 129539.3194309582177084 
	 0.8120000000000001 	 129296.1783558414899744 
	 0.8152500000000000 	 129054.7682340146420756 
	 0.8185000000000000 	 128815.0746594157535583 
	 0.8217500000000000 	 128577.0832900529348990 
	 0.8250000000000000 	 128340.7798470468551386 
	 0.8282500000000000 	 128106.1501219438359840 
	 0.8314999999999999 	 127873.1799697187525453 
	 0.8347500000000000 	 127641.8553091674111784 
	 0.8380000000000000 	 127412.1621295108197955 
	 0.8412500000000001 	 127184.0864828581397887 
	 0.8445000000000000 	 126957.6144859341293341 
	 0.8477500000000000 	 126732.7323256847739685 
	 0.8510000000000000 	 126509.4262515194423031 
	 0.8542500000000000 	 126287.6825783146778122 
	 0.8574999999999999 	 126067.4876907920552185 
	 0.8607500000000000 	 125848.8280358303163666 
	 0.8640000000000000 	 125631.6901266565837432 
	 0.8672500000000001 	 125416.0605458272038959 
	 0.8705000000000001 	 125201.9259378697897773 
	 0.8737500000000000 	 124989.2730145455134334 
	 0.8770000000000000 	 124778.0885563199844910 
	 0.8802500000000000 	 124568.3594055677240249 
	 0.8835000000000000 	 124360.0724727602355415 
	 0.8867499999999999 	 124153.2147363706899341 
	 0.8899999999999999 	 123947.7732368452125229 
	 0.8932500000000000 	 123743.7350835412798915 
	 0.8965000000000001 	 123541.0874530702276388 
	 0.8997500000000000 	 123339.8175842086493503 
	 0.9030000000000000 	 123139.9127853848913219 
	 0.9062500000000000 	 122941.3604315179982223 
	 0.9095000000000000 	 122744.1479600170569029 
	 0.9127500000000000 	 122548.2628785820998019 
	 0.9159999999999999 	 122353.6927606576355174 
	 0.9192500000000000 	 122160.4252426377206575 
	 0.9225000000000001 	 121968.4480317191773793 
	 0.9257500000000001 	 121777.7489001454669051 
	 0.9290000000000000 	 121588.3156837069836911 
	 0.9322500000000000 	 121400.1362893545738189 
	 0.9355000000000000 	 121213.1986884669604478 
	 0.9387500000000000 	 121027.4909167093865108 
	 0.9419999999999999 	 120843.0010810838139150 
	 0.9452500000000000 	 120659.7173525157704717 
	 0.9485000000000001 	 120477.6279670861549675 
	 0.9517500000000001 	 120296.7212322035775287 
	 0.9550000000000001 	 120116.9855188362707850 
	 0.9582499999999999 	 119938.4092640764574753 
	 0.9615000000000000 	 119760.9809761723154224 
	 0.9647500000000000 	 119584.6892267228249693 
	 0.9680000000000000 	 119409.5226544992910931 
	 0.9712499999999999 	 119235.4699690524139442 
	 0.9745000000000000 	 119062.5199433579400647 
	 0.9777499999999999 	 118890.6614187903760467 
	 0.9810000000000001 	 118719.8833059635362588 
	 0.9842500000000000 	 118550.1745807971019531 
	 0.9875000000000000 	 118381.5242911370733054 
	 0.9907500000000000 	 118213.9215379266388481 
	 0.9940000000000000 	 118047.3554978714382742 
	 0.9972500000000000 	 117881.8154552517225966 
	 1.0005000000000002 	 117717.2907076284318464 
	 1.0037499999999999 	 117553.7706075967726065 
	 1.0070000000000001 	 117391.2446476830955362 
	 1.0102500000000001 	 117229.7023423411301337 
	 1.0135000000000001 	 117069.1332495337992441 
	 1.0167500000000000 	 116909.5270655791391619 
	 1.0200000000000000 	 116750.8735142346413340 
	 1.0232500000000000 	 116593.1623547528870404 
	 1.0265000000000000 	 116436.3834883680101484 
	 1.0297499999999999 	 116280.5268518093507737 
	 1.0330000000000001 	 116125.5824098253215197 
	 1.0362499999999999 	 115971.5402684429427609 
	 1.0395000000000001 	 115818.3905781174544245 
	 1.0427500000000001 	 115666.1235110737907235 
	 1.0460000000000000 	 115514.7293784594512545 
	 1.0492500000000000 	 115364.1985460590512957 
	 1.0525000000000002 	 115214.5213962542038644 
	 1.0557500000000000 	 115065.6884459063003305 
	 1.0589999999999999 	 114917.6902775438938988 
	 1.0622499999999999 	 114770.5174862435815157 
	 1.0655000000000001 	 114624.1607954540668288 
	 1.0687499999999999 	 114478.6110059430939145 
	 1.0720000000000001 	 114333.8589281157910591 
	 1.0752500000000000 	 114189.8954931781918276 
	 1.0785000000000000 	 114046.7117216349142836 
	 1.0817500000000000 	 113904.2986418817308731 
	 1.0850000000000000 	 113762.6473943433084060 
	 1.0882499999999999 	 113621.7492207745090127 
	 1.0914999999999999 	 113481.5953702671395149 
	 1.0947499999999999 	 113342.1771942253399175 
	 1.0980000000000001 	 113203.4861571682704380 
	 1.1012499999999998 	 113065.5137316238105996 
	 1.1045000000000000 	 112928.2514820378273726 
	 1.1077500000000000 	 112791.6910972006153315 
	 1.1110000000000000 	 112655.8242758440901525 
	 1.1142500000000000 	 112520.6427978246501880 
	 1.1175000000000002 	 112386.1385776907845866 
	 1.1207499999999999 	 112252.3035431653261185 
	 1.1240000000000001 	 112119.1296921954199206 
	 1.1272500000000001 	 111986.6091665399144404 
	 1.1305000000000001 	 111854.7341257090301951 
	 1.1337500000000000 	 111723.4967887344391784 
	 1.1370000000000000 	 111592.8895259890559828 
	 1.1402500000000000 	 111462.9047315620700829 
	 1.1435000000000000 	 111333.5348488820309285 
	 1.1467499999999999 	 111204.7724782734003384 
	 1.1500000000000001 	 111076.6102511768840486 
	 1.1532499999999999 	 110949.0408390510274330 
	 1.1565000000000001 	 110822.0570734253706178 
	 1.1597500000000001 	 110695.6518258472642628 
	 1.1630000000000000 	 110569.8179997053957777 
	 1.1662499999999998 	 110444.5486589403299149 
	 1.1695000000000000 	 110319.8369179817382246 
	 1.1727500000000000 	 110195.6759160899964627 
	 1.1759999999999999 	 110072.0589509814453777 
	 1.1792499999999999 	 109948.9793826917302795 
	 1.1825000000000001 	 109826.4305902647611219 
	 1.1857499999999999 	 109704.4061067651200574 
	 1.1890000000000001 	 109582.8995404664456146 
	 1.1922500000000000 	 109461.9045140585803892 
	 1.1955000000000000 	 109341.4147977302927757 
	 1.1987500000000000 	 109221.4242505094298394 
	 1.2020000000000000 	 109101.9267425227735657 
	 1.2052499999999999 	 108982.9162830575369298 
	 1.2084999999999999 	 108864.3869842713902472 
	 1.2117499999999999 	 108746.3329674244159833 
	 1.2150000000000001 	 108628.7484830686880741 
	 1.2182499999999998 	 108511.6278987006226089 
	 1.2215000000000000 	 108394.9655902887170669 
	 1.2247500000000000 	 108278.7560520023835124 
	 1.2280000000000000 	 108162.9939086921949638 
	 1.2312500000000000 	 108047.6737944614724256 
	 1.2345000000000002 	 107932.7904496268747607 
	 1.2377499999999999 	 107818.3387581879796926 
	 1.2410000000000001 	 107704.3136156306136400 
	 1.2442500000000001 	 107590.7100111178297084 
	 1.2475000000000001 	 107477.5230893442349043 
	 1.2507500000000000 	 107364.7480102166591678 
	 1.2540000000000000 	 107252.3800146005814895 
	 1.2572500000000000 	 107140.4145091563405003 
	 1.2605000000000000 	 107028.8469210085459054 
	 1.2637499999999999 	 106917.6727457251981832 
	 1.2669999999999999 	 106806.8876529003027827 
	 1.2702499999999999 	 106696.4873393989109900 
	 1.2734999999999999 	 106586.4675586186785949 
	 1.2767500000000001 	 106476.8242437274020631 
	 1.2800000000000000 	 106367.5533635455649346 
	 1.2832499999999998 	 106258.6509325352817541 
	 1.2865000000000000 	 106150.1131477258750238 
	 1.2897500000000002 	 106041.9362517884292174 
	 1.2929999999999999 	 105934.1165235056105303 
	 1.2962499999999999 	 105826.6504237444605678 
	 1.2995000000000001 	 105719.5344706324103754 
	 1.3027500000000001 	 105612.7652102693973575 
	 1.3060000000000000 	 105506.3393672580423299 
	 1.3092500000000000 	 105400.2537364053132478 
	 1.3125000000000000 	 105294.5051337653421797 
	 1.3157500000000000 	 105189.0905475469480734 
	 1.3190000000000000 	 105084.0070500232977793 
	 1.3222499999999999 	 104979.2517294424906140 
	 1.3254999999999999 	 104874.8218374497955665 
	 1.3287500000000001 	 104770.7147241052734898 
	 1.3320000000000001 	 104666.9277516543224920 
	 1.3352499999999998 	 104563.4584349547658348 
	 1.3385000000000000 	 104460.3044016789353918 
	 1.3417500000000002 	 104357.4632893993693870 
	 1.3450000000000000 	 104254.9328758916672086 
	 1.3482499999999999 	 104152.7110657445737161 
	 1.3515000000000001 	 104050.7957726769673172 
	 1.3547500000000001 	 103949.1850369979656534 
	 1.3580000000000001 	 103847.8770389727724250 
	 1.3612500000000001 	 103746.8699687401676783 
	 1.3645000000000000 	 103646.1621286464942386 
	 1.3677500000000000 	 103545.7519728300685529 
	 1.3710000000000000 	 103445.6379675436473917 
	 1.3742500000000000 	 103345.8186765388527419 
	 1.3774999999999999 	 103246.2928254436701536 
	 1.3807500000000001 	 103147.0591557099833153 
	 1.3840000000000001 	 103048.1164916966517922 
	 1.3872499999999999 	 102949.4638275479810545 
	 1.3905000000000001 	 102851.1001783622632502 
	 1.3937500000000003 	 102753.0246281108120456 
	 1.3970000000000000 	 102655.2364358831109712 
	 1.4002500000000000 	 102557.7348882107180543 
	 1.4035000000000002 	 102460.5193274475168437 
	 1.4067500000000002 	 102363.5892734592198394 
	 1.4100000000000001 	 102266.9442813162604580 
	 1.4132500000000001 	 102170.5839502506132703 
	 1.4164999999999999 	 102074.5080561401991872 
	 1.4197500000000001 	 101978.7164190243056510 
	 1.4229999999999998 	 101883.2088931284670252 
	 1.4262500000000000 	 101787.9855050536425551 
	 1.4295000000000000 	 101693.0463356079126243 
	 1.4327500000000000 	 101598.3914914681809023 
	 1.4359999999999999 	 101504.0212443875789177 
	 1.4392499999999999 	 101409.9359310427389573 
	 1.4424999999999999 	 101316.1359072766354075 
	 1.4457499999999999 	 101222.6216841954446863 
	 1.4490000000000001 	 101129.3938487212581094 
	 1.4522499999999998 	 101036.4530018155055586 
	 1.4554999999999998 	 100943.7998878984653857 
	 1.4587500000000000 	 100851.4353377964871470 
	 1.4620000000000000 	 100759.3601927642012015 
	 1.4652499999999999 	 100667.5754242443508701 
	 1.4684999999999999 	 100576.0820999170246068 
	 1.4717500000000001 	 100484.8812957198824733 
	 1.4750000000000001 	 100393.9742035552335437 
	 1.4782499999999998 	 100303.3621202153008198 
	 1.4815000000000000 	 100213.0463499208417488 
	 1.4847500000000000 	 100123.0282981812051730 
	 1.4880000000000000 	 100033.3094824891450116 
	 1.4912500000000000 	 99943.8914281635370571 
	 1.4944999999999999 	 99854.7757471540971892 
	 1.4977499999999999 	 99765.9641686027462129 
	 1.5010000000000001 	 99677.4584309653728269 
	 1.5042499999999999 	 99589.2603451256291009 
	 1.5074999999999998 	 99501.3718422185047530 
	 1.5107500000000000 	 99413.7948651165497722 
	 1.5140000000000000 	 99326.5314157614775468 
	 1.5172500000000000 	 99239.5836170621769270 
	 1.5205000000000000 	 99152.9536068513407372 
	 1.5237500000000002 	 99066.6435698521381710 
	 1.5270000000000001 	 98980.6558100124530029 
	 1.5302499999999999 	 98894.9926499623979907 
	 1.5335000000000001 	 98809.6564484952541534 
	 1.5367500000000001 	 98724.6496794000850059 
	 1.5400000000000000 	 98639.9748392723558936 
	 1.5432500000000000 	 98555.6344517939724028 
	 1.5465000000000000 	 98471.6311489923537010 
	 1.5497500000000000 	 98387.9675899813300930 
	 1.5530000000000002 	 98304.6464536092389608 
	 1.5562499999999999 	 98221.6705182306322968 
	 1.5594999999999999 	 98139.0425934920785949 
	 1.5627500000000001 	 98056.7655029943416594 
	 1.5660000000000001 	 97974.8421593798702816 
	 1.5692500000000000 	 97893.2755103106028400 
	 1.5725000000000000 	 97812.0685130288475193 
	 1.5757500000000002 	 97731.2242023360740859 
	 1.5790000000000002 	 97650.7456509063340491 
	 1.5822499999999999 	 97570.6359378569904948 
	 1.5855000000000001 	 97490.8982079257111764 
	 1.5887500000000001 	 97411.5356453735439572 
	 1.5920000000000001 	 97332.5514388186566066 
	 1.5952500000000001 	 97253.9488306113053113 
	 1.5985000000000000 	 97175.7311028212279780 
	 1.6017500000000000 	 97097.9015406405087560 
	 1.6050000000000002 	 97020.4634715970460093 
	 1.6082500000000000 	 96943.4202615115791559 
	 1.6114999999999999 	 96866.7752787302160868 
	 1.6147500000000001 	 96790.5319234018970747 
	 1.6179999999999999 	 96714.6936308361473493 
	 1.6212500000000001 	 96639.2638386877515586 
	 1.6244999999999998 	 96564.2460070345550776 
	 1.6277499999999998 	 96489.6436262878269190 
	 1.6310000000000000 	 96415.4601892100909026 
	 1.6342499999999998 	 96341.6992029676621314 
	 1.6374999999999997 	 96268.3641986422298942 
	 1.6407499999999999 	 96195.4587096231116448 
	 1.6440000000000001 	 96122.9862771633925149 
	 1.6472500000000001 	 96050.9504586197290337 
	 1.6504999999999999 	 95979.3548133273434360 
	 1.6537500000000001 	 95908.2029034496081294 
	 1.6570000000000000 	 95837.4982983412337489 
	 1.6602499999999998 	 95767.2445684827835066 
	 1.6635000000000000 	 95697.4452835873235017 
	 1.6667500000000000 	 95628.1040109288005624 
	 1.6699999999999999 	 95559.2243172968155704 
	 1.6732500000000001 	 95490.8097664014203474 
	 1.6764999999999999 	 95422.8639096327533480 
	 1.6797499999999999 	 95355.3902953009237535 
	 1.6830000000000001 	 95288.3924673697329126 
	 1.6862499999999998 	 95221.8739478875068016 
	 1.6894999999999998 	 95155.8382520108862082 
	 1.6927500000000000 	 95090.2888900814577937 
	 1.6960000000000002 	 95025.2293417073233286 
	 1.6992500000000001 	 94960.6630744095309637 
	 1.7024999999999999 	 94896.5935509812406963 
	 1.7057500000000001 	 94833.0241958403348690 
	 1.7090000000000001 	 94769.9584146660345141 
	 1.7122499999999998 	 94707.3996088112180587 
	 1.7155000000000000 	 94645.3511350900371326 
	 1.7187500000000000 	 94583.8163234909006860 
	 1.7220000000000000 	 94522.7985001538036158 
	 1.7252500000000002 	 94462.3009421996393939 
	 1.7284999999999999 	 94402.3268905129516497 
	 1.7317499999999999 	 94342.8795824530097889 
	 1.7350000000000001 	 94283.9622036693763221 
	 1.7382499999999999 	 94225.5778930408559972 
	 1.7414999999999998 	 94167.7297858658566838 
	 1.7447500000000000 	 94110.4209648460964672 
	 1.7480000000000002 	 94053.6544545328506501 
	 1.7512500000000002 	 93997.4332752547779819 
	 1.7544999999999999 	 93941.7603955801896518 
	 1.7577500000000001 	 93886.6387140570586780 
	 1.7610000000000001 	 93832.0711235850176308 
	 1.7642499999999999 	 93778.0604676983639365 
	 1.7675000000000001 	 93724.6095079702354269 
	 1.7707500000000000 	 93671.7209979373583337 
	 1.7740000000000000 	 93619.3976454806688707 
	 1.7772500000000002 	 93567.6420649833162315 
	 1.7805000000000000 	 93516.4568592820869526 
	 1.7837499999999999 	 93465.8445902672683587 
	 1.7870000000000001 	 93415.8077157171646832 
	 1.7902499999999999 	 93366.3486770945310127 
	 1.7934999999999999 	 93317.4698802476923447 
	 1.7967500000000001 	 93269.1736177741840947 
	 1.8000000000000003 	 93221.4621598110243212 
	 1.8032500000000002 	 93174.3377464094519382 
	 1.8065000000000000 	 93127.8024972767598229 
	 1.8097500000000002 	 93081.8585020343889482 
	 1.8130000000000002 	 93036.5078255337575683 
	 1.8162499999999999 	 92991.7524077298876364 
	 1.8195000000000001 	 92947.5941493013669970 
	 1.8227499999999999 	 92904.0349310567544308 
	 1.8260000000000001 	 92861.0765070030465722 
	 1.8292500000000000 	 92818.7205812770116609 
	 1.8324999999999998 	 92776.9688424563937588 
	 1.8357500000000000 	 92735.8228530245105503 
	 1.8390000000000000 	 92695.2841138919466175 
	 1.8422499999999999 	 92655.3541139547742205 
	 1.8454999999999999 	 92616.0342190991941607 
	 1.8487499999999999 	 92577.3257211226300569 
	 1.8519999999999999 	 92539.2299024665262550 
	 1.8552500000000001 	 92501.7479281120467931 
	 1.8584999999999998 	 92464.8808762112457771 
	 1.8617499999999998 	 92428.6298171460512094 
	 1.8650000000000000 	 92392.9957104868663009 
	 1.8682500000000000 	 92357.9794155756680993 
	 1.8714999999999999 	 92323.5817845496349037 
	 1.8747499999999999 	 92289.8035698051098734 
	 1.8780000000000001 	 92256.6454134667583276 
	 1.8812500000000001 	 92224.1079496794554871 
	 1.8844999999999998 	 92192.1917156413546763 
	 1.8877500000000000 	 92160.8971174022299238 
	 1.8910000000000000 	 92130.2245508479245473 
	 1.8942500000000000 	 92100.1743496467388468 
	 1.8975000000000000 	 92070.7467441678018076 
	 1.9007499999999999 	 92041.9419543023977894 
	 1.9039999999999999 	 92013.7600908666208852 
	 1.9072500000000001 	 91986.2010413026582683 
	 1.9104999999999999 	 91959.2646657018340193 
	 1.9137499999999998 	 91932.9508241554722190 
	 1.9170000000000000 	 91907.2593767547659809 
	 1.9202500000000000 	 91882.1901835512544494 
	 1.9235000000000000 	 91857.7429953743121587 
	 1.9267500000000000 	 91833.9172157352149952 
	 1.9300000000000002 	 91810.7121792636316968 
	 1.9332500000000001 	 91788.1272205892455531 
	 1.9364999999999999 	 91766.1616743416670943 
	 1.9397500000000001 	 91744.8148751505941618 
	 1.9430000000000001 	 91724.0861241276725195 
	 1.9462500000000000 	 91703.9745533792302012 
	 1.9495000000000000 	 91684.4792418636934599 
	 1.9527500000000000 	 91665.5992685201781569 
	 1.9560000000000000 	 91647.3337122878147056 
	 1.9592500000000002 	 91629.6816521057626233 
	 1.9624999999999999 	 91612.6420793793367920 
	 1.9657499999999999 	 91596.2132706254633376 
	 1.9690000000000001 	 91580.3931532760907430 
	 1.9722500000000001 	 91565.1796523999219062 
	 1.9755000000000000 	 91550.5706930656451732 
	 1.9787500000000000 	 91536.5642003417888191 
	 1.9820000000000002 	 91523.1581924820056884 
	 1.9852500000000002 	 91510.3520005179889267 
	 1.9884999999999999 	 91498.1459259144467069 
	 1.9917500000000001 	 91486.5402928863186389 
	 1.9950000000000001 	 91475.5354256486025406 
	 1.9982500000000001 	 91465.1316484162816778 
	 2.0015000000000001 	 91455.3288484835356940 
	 2.0047500000000000 	 91446.1147865723469295 
	 2.0080000000000000 	 91437.4638164120406145 
	 2.0112500000000000 	 91429.3495979180152062 
	 2.0145000000000000 	 91421.7457910056546098 
	 2.0177499999999999 	 91414.6260555903863860 
	 2.0209999999999999 	 91407.9645347310433863 
	 2.0242499999999999 	 91401.7705277250206564 
	 2.0274999999999999 	 91396.1117036432551686 
	 2.0307499999999998 	 91391.0612348631839268 
	 2.0339999999999998 	 91386.6922937620547600 
	 2.0372500000000002 	 91383.0780527171737049 
	 2.0404999999999998 	 91380.2917083631036803 
	 2.0437499999999997 	 91378.4165937370707979 
	 2.0469999999999997 	 91377.5618149626825470 
	 2.0502500000000001 	 91377.8405139254173264 
	 2.0535000000000001 	 91379.3658325107826386 
	 2.0567500000000001 	 91382.2509126042132266 
	 2.0600000000000001 	 91386.6088960913184565 
	 2.0632500000000000 	 91392.5197163613775047 
	 2.0665000000000000 	 91399.9304728197894292 
	 2.0697500000000000 	 91408.7550563755357871 
	 2.0730000000000000 	 91418.9073579378018621 
	 2.0762499999999999 	 91430.3012684157583863 
	 2.0794999999999999 	 91442.8506787185324356 
	 2.0827499999999999 	 91456.4773847711912822 
	 2.0859999999999999 	 91471.1536653204675531 
	 2.0892499999999998 	 91486.8716537098371191 
	 2.0924999999999998 	 91503.6235307960596401 
	 2.0957499999999998 	 91521.4014774358656723 
	 2.0990000000000002 	 91540.1976744860003237 
	 2.1022500000000002 	 91560.0015060669247760 
	 2.1055000000000001 	 91580.7726932470104657 
	 2.1087499999999997 	 91602.4530909755558241 
	 2.1120000000000001 	 91624.9843086721230065 
	 2.1152500000000001 	 91648.3079557563469280 
	 2.1185000000000000 	 91672.3656416476878803 
	 2.1217500000000000 	 91697.0997926116397139 
	 2.1250000000000000 	 91722.4686193283414468 
	 2.1282500000000000 	 91748.4446094189479481 
	 2.1315000000000000 	 91775.0007649032631889 
	 2.1347499999999999 	 91802.1100878010329325 
	 2.1379999999999999 	 91829.7455801319592865 
	 2.1412500000000003 	 91857.8802407298353501 
	 2.1444999999999999 	 91886.4869325235486031 
	 2.1477499999999998 	 91915.5383345928421477 
	 2.1509999999999998 	 91945.0071129677671706 
	 2.1542500000000002 	 91974.8659336780256126 
	 2.1575000000000002 	 92005.0874627535667969 
	 2.1607500000000002 	 92035.6443819697160507 
	 2.1640000000000001 	 92066.5116987750516273 
	 2.1672500000000001 	 92097.6691833499062341 
	 2.1705000000000001 	 92129.0971890422079014 
	 2.1737500000000001 	 92160.7760691999865230 
	 2.1770000000000000 	 92192.6861771713010967 
	 2.1802500000000000 	 92224.8078665787761565 
	 2.1835000000000000 	 92257.1222433353250381 
	 2.1867500000000000 	 92289.6128055825538468 
	 2.1899999999999999 	 92322.2635258990194416 
	 2.1932499999999999 	 92355.0583768635988235 
	 2.1964999999999999 	 92387.9813310548779555 
	 2.1997499999999999 	 92421.0163610515301116 
	 2.2030000000000003 	 92454.1482105984177906 
	 2.2062500000000003 	 92487.3655118488532025 
	 2.2095000000000002 	 92520.6581197543710005 
	 2.2127499999999998 	 92554.0158897127257660 
	 2.2160000000000002 	 92587.4286771215993213 
	 2.2192500000000002 	 92620.8863373788190074 
	 2.2225000000000001 	 92654.3787258820375428 
	 2.2257500000000001 	 92687.8956980290386127 
	 2.2290000000000001 	 92721.4271092176059028 
	 2.2322500000000001 	 92754.9628148454066832 
	 2.2355000000000000 	 92788.4926703103265027 
	 2.2387500000000000 	 92822.0065310099453200 
	 2.2420000000000000 	 92855.4944190552923828 
	 2.2452500000000004 	 92888.9487051949108718 
	 2.2484999999999999 	 92922.3634963391814381 
	 2.2517499999999999 	 92955.7329400999587961 
	 2.2549999999999999 	 92989.0511840890831081 
	 2.2582500000000003 	 93022.3123759184527444 
	 2.2615000000000003 	 93055.5106750993727474 
	 2.2647500000000003 	 93088.6405714087304659 
	 2.2680000000000002 	 93121.6969197612197604 
	 2.2712500000000002 	 93154.6745939674146939 
	 2.2745000000000002 	 93187.5684678378456738 
	 2.2777500000000002 	 93220.3734151830722112 
	 2.2810000000000001 	 93253.0843173289613333 
	 2.2842500000000001 	 93285.6966024514258606 
	 2.2875000000000001 	 93318.2066066596162273 
	 2.2907500000000001 	 93350.6107516660122201 
	 2.2940000000000000 	 93382.9054591827880358 
	 2.2972500000000000 	 93415.0871509224234615 
	 2.3005000000000000 	 93447.1522490655188449 
	 2.3037500000000000 	 93479.0973714570282027 
	 2.3070000000000004 	 93510.9196334437292535 
	 2.3102500000000004 	 93542.6162282751756720 
	 2.3135000000000003 	 93574.1843492010229966 
	 2.3167499999999999 	 93605.6211894708249019 
	 2.3200000000000003 	 93636.9239423342223745 
	 2.3232500000000003 	 93668.0899447775154840 
	 2.3265000000000002 	 93699.1171087340917438 
	 2.3297499999999998 	 93730.0034898741578218 
	 2.3329999999999997 	 93760.7471438677457627 
	 2.3362499999999997 	 93791.3461263849894749 
	 2.3395000000000001 	 93821.7984930960519705 
	 2.3427499999999997 	 93852.1023493987740949 
	 2.3459999999999996 	 93882.2561182608769741 
	 2.3492499999999996 	 93912.2583475485880626 
	 2.3525000000000000 	 93942.1075854268128751 
	 2.3557500000000000 	 93971.8023800607188605 
	 2.3590000000000000 	 94001.3412796151969815 
	 2.3622499999999995 	 94030.7228619384695776 
	 2.3654999999999999 	 94059.9460197071311995 
	 2.3687499999999999 	 94089.0098352195345797 
	 2.3719999999999999 	 94117.9133933799312217 
	 2.3752499999999999 	 94146.6557790927472524 
	 2.3784999999999998 	 94175.2360772621905198 
	 2.3817499999999998 	 94203.6533763966872357 
	 2.3849999999999998 	 94231.9068346476269653 
	 2.3882500000000002 	 94259.9956731583370129 
	 2.3914999999999997 	 94287.9191153417777969 
	 2.3947499999999997 	 94315.6763846108951839 
	 2.3980000000000001 	 94343.2667043785622809 
	 2.4012500000000001 	 94370.6893063161114696 
	 2.4044999999999996 	 94397.9437743658781983 
	 2.4077500000000001 	 94425.0301690134074306 
	 2.4109999999999996 	 94451.9485845709859859 
	 2.4142499999999996 	 94478.6991153507697163 
	 2.4175000000000000 	 94505.2818556648562662 
	 2.4207500000000000 	 94531.6968962749670027 
	 2.4239999999999999 	 94557.9438035224884516 
	 2.4272499999999999 	 94584.0210697918082587 
	 2.4304999999999999 	 94609.9270559677825077 
	 2.4337499999999999 	 94635.6601229352236260 
	 2.4369999999999998 	 94661.2186315788421780 
	 2.4402500000000003 	 94686.6009433474537218 
	 2.4435000000000002 	 94711.8069644691859139 
	 2.4467499999999998 	 94736.8415134588867659 
	 2.4500000000000002 	 94761.7103830574633321 
	 2.4532499999999997 	 94786.4193660056334920 
	 2.4564999999999997 	 94810.9742550443770597 
	 2.4597500000000001 	 94835.3808429143828107 
	 2.4630000000000001 	 94859.6413894334691577 
	 2.4662499999999996 	 94883.7403405539662344 
	 2.4695000000000000 	 94907.6565402553678723 
	 2.4727500000000000 	 94931.3688304723909823 
	 2.4760000000000000 	 94954.8560531399270985 
	 2.4792500000000000 	 94978.0970501929114107 
	 2.4824999999999999 	 95001.0783343575312756 
	 2.4857499999999999 	 95023.8490657133370405 
	 2.4889999999999999 	 95046.4889954559330363 
	 2.4922500000000003 	 95069.0780818922503386 
	 2.4954999999999998 	 95091.6962833292345749 
	 2.4987499999999998 	 95114.4235580738459248 
	 2.5020000000000002 	 95137.3319078664935660 
	 2.5052500000000002 	 95160.3812432070553768 
	 2.5084999999999997 	 95183.4486144135153154 
	 2.5117500000000001 	 95206.4091292826487916 
	 2.5149999999999997 	 95229.1378956111875596 
	 2.5182499999999997 	 95251.5100211959215812 
	 2.5215000000000001 	 95273.4039684935996775 
	 2.5247500000000000 	 95294.7913073088711826 
	 2.5280000000000000 	 95315.7465458114893408 
	 2.5312500000000000 	 95336.3495192473928910 
	 2.5345000000000000 	 95356.6800628624041565 
	 2.5377500000000000 	 95376.8180119023309089 
	 2.5409999999999999 	 95396.8427137737744488 
	 2.5442500000000003 	 95416.7980179592268541 
	 2.5475000000000003 	 95436.6688368677569088 
	 2.5507499999999999 	 95456.4345261151174782 
	 2.5540000000000003 	 95476.0744413170323242 
	 2.5572499999999998 	 95495.5679380892543122 
	 2.5604999999999998 	 95514.8943883546744473 
	 2.5637500000000002 	 95534.0399783556495095 
	 2.5670000000000002 	 95553.0082206035003765 
	 2.5702499999999997 	 95571.8053406994586112 
	 2.5735000000000001 	 95590.4375642447121209 
	 2.5767500000000001 	 95608.9111168403323973 
	 2.5800000000000001 	 95627.2322240876237629 
	 2.5832500000000000 	 95645.4059994774870574 
	 2.5865000000000000 	 95663.4331080605770694 
	 2.5897500000000000 	 95681.3131027771887602 
	 2.5930000000000000 	 95699.0455365677044028 
	 2.5962500000000004 	 95716.6299623725062702 
	 2.5994999999999999 	 95734.0659331319329794 
	 2.6027499999999999 	 95751.3529861169663491 
	 2.6060000000000003 	 95768.4905585303349653 
	 2.6092500000000003 	 95785.4780482185742585 
	 2.6124999999999998 	 95802.3148529341560788 
	 2.6157500000000002 	 95819.0003704294649651 
	 2.6189999999999998 	 95835.5339984567835927 
	 2.6222499999999997 	 95851.9163038522965508 
	 2.6255000000000002 	 95868.1602531148091657 
	 2.6287500000000001 	 95884.2862810867372900 
	 2.6320000000000001 	 95900.3149252459261334 
	 2.6352500000000001 	 95916.2667230703227688 
	 2.6385000000000001 	 95932.1622120378597174 
	 2.6417500000000000 	 95948.0211805497528985 
	 2.6450000000000000 	 95963.8489421381673310 
	 2.6482500000000004 	 95979.6377178731199820 
	 2.6515000000000004 	 95995.3792571027443046 
	 2.6547499999999999 	 96011.0653091752174078 
	 2.6580000000000004 	 96026.6876234387891600 
	 2.6612499999999999 	 96042.2379492415930144 
	 2.6644999999999999 	 96057.7080359317915281 
	 2.6677500000000003 	 96073.0896328576200176 
	 2.6710000000000003 	 96088.3744893672846956 
	 2.6742499999999998 	 96103.5543548089335673 
	 2.6775000000000002 	 96118.6209785307582933 
	 2.6807500000000002 	 96133.5661403021949809 
	 2.6840000000000002 	 96148.3861132191668730 
	 2.6872500000000001 	 96163.0863722330686869 
	 2.6905000000000001 	 96177.6735190067556687 
	 2.6937500000000001 	 96192.1541552033449989 
	 2.6970000000000001 	 96206.5348824858083390 
	 2.7002500000000005 	 96220.8223019464203389 
	 2.7035000000000000 	 96235.0214509595971322 
	 2.7067500000000000 	 96249.1323943902825704 
	 2.7100000000000004 	 96263.1542109340080060 
	 2.7132500000000004 	 96277.0859792861447204 
	 2.7164999999999999 	 96290.9267781422822736 
	 2.7197500000000003 	 96304.6756861977191875 
	 2.7229999999999999 	 96318.3320400368975243 
	 2.7262499999999998 	 96331.8964765831624391 
	 2.7295000000000003 	 96345.3700416809297167 
	 2.7327500000000002 	 96358.7537813238304807 
	 2.7359999999999998 	 96372.0487415055104066 
	 2.7392499999999997 	 96385.2559682196297217 
	 2.7425000000000002 	 96398.3764640009176219 
	 2.7457500000000001 	 96411.4108764553675428 
	 2.7489999999999997 	 96424.3596798750222661 
	 2.7522500000000001 	 96437.2233473783562658 
	 2.7554999999999996 	 96450.0023520839458797 
	 2.7587499999999996 	 96462.6971671103092376 
	 2.7620000000000000 	 96475.3082698736398015 
	 2.7652500000000000 	 96487.8361983324866742 
	 2.7684999999999995 	 96500.2815351999015547 
	 2.7717499999999999 	 96512.6448642381583340 
	 2.7749999999999999 	 96524.9267692093999358 
	 2.7782499999999999 	 96537.1278338758711470 
	 2.7814999999999999 	 96549.2486408596887486 
	 2.7847499999999998 	 96561.2897411398735130 
	 2.7879999999999998 	 96573.2516507112013642 
	 2.7912499999999998 	 96585.1348837578407256 
	 2.7945000000000002 	 96596.9399544641782995 
	 2.7977499999999997 	 96608.6673770145571325 
	 2.8009999999999997 	 96620.3176655039278558 
	 2.8042500000000001 	 96631.8913275302620605 
	 2.8075000000000001 	 96643.3888599044003058 
	 2.8107499999999996 	 96654.8107584203244187 
	 2.8140000000000001 	 96666.1575188717979472 
	 2.8172499999999996 	 96677.4296370527590625 
	 2.8204999999999996 	 96688.6276087391743204 
	 2.8237500000000000 	 96699.7519222784612793 
	 2.8270000000000000 	 96710.8030471292295260 
	 2.8302499999999999 	 96721.7814497923682211 
	 2.8334999999999999 	 96732.6875967687810771 
	 2.8367499999999999 	 96743.5219545594009105 
	 2.8399999999999999 	 96754.2849896652332973 
	 2.8432499999999998 	 96764.9771646400768077 
	 2.8465000000000003 	 96775.5989262505172519 
	 2.8497500000000002 	 96786.1507173159188824 
	 2.8529999999999998 	 96796.6329806558496784 
	 2.8562500000000002 	 96807.0461590898048598 
	 2.8594999999999997 	 96817.3906954371486790 
	 2.8627499999999997 	 96827.6670302311104024 
	 2.8660000000000001 	 96837.8755894034402445 
	 2.8692500000000001 	 96848.0167931432370096 
	 2.8724999999999996 	 96858.0910616259789094 
	 2.8757500000000000 	 96868.0988150272314670 
	 2.8790000000000000 	 96878.0404735222400632 
	 2.8822500000000000 	 96887.9164561501529533 
	 2.8855000000000000 	 96897.7271698982804082 
	 2.8887499999999999 	 96907.4730144949862733 
	 2.8919999999999999 	 96917.1543895687791519 
	 2.8952499999999999 	 96926.7716947483568219 
	 2.8985000000000003 	 96936.3253296622278867 
	 2.9017499999999998 	 96945.8156934470171109 
	 2.9049999999999998 	 96955.2431757321610348 
	 2.9082500000000002 	 96964.6081575476273429 
	 2.9115000000000002 	 96973.9110196137044113 
	 2.9147499999999997 	 96983.1521426506806165 
	 2.9180000000000001 	 96992.3319073788152309 
	 2.9212499999999997 	 97001.4506943540473003 
	 2.9244999999999997 	 97010.5088771246810211 
	 2.9277500000000001 	 97019.5068197590881027 
	 2.9310000000000000 	 97028.4448856527887983 
	 2.9342500000000000 	 97037.3234382012888091 
	 2.9375000000000000 	 97046.1428408000501804 
	 2.9407500000000000 	 97054.9034568120550830 
	 2.9440000000000000 	 97063.6056447889131960 
	 2.9472499999999999 	 97072.2497534297581296 
	 2.9505000000000003 	 97080.8361302270641318 
	 2.9537500000000003 	 97089.3651226733636577 
	 2.9569999999999999 	 97097.8370782612619223 
	 2.9602500000000003 	 97106.2523444821999874 
	 2.9634999999999998 	 97114.6112657908524852 
	 2.9667499999999998 	 97122.9141769853304140 
	 2.9700000000000002 	 97131.1614109486399684 
	 2.9732500000000002 	 97139.3533005637291353 
	 2.9764999999999997 	 97147.4901787136623170 
	 2.9797500000000001 	 97155.5723782813001890 
	 2.9830000000000001 	 97163.6002303870191099 
	 2.9862500000000001 	 97171.5740572633367265 
	 2.9895000000000000 	 97179.4941783477697754 
	 2.9927500000000000 	 97187.3609130769473268 
	 2.9960000000000000 	 97195.1745808873238275 
	 2.9992500000000000 	 97202.9355012154846918 
	 3.0025000000000004 	 97210.6439925568702165 
	 3.0057499999999999 	 97218.3003657220542664 
	 3.0089999999999999 	 97225.9049277686426649 
	 3.0122500000000003 	 97233.4579857289791107 
	 3.0155000000000003 	 97240.9598466353636468 
	 3.0187499999999998 	 97248.4108175201399717 
	 3.0220000000000002 	 97255.8112049698393093 
	 3.0252499999999998 	 97263.1613092918851180 
	 3.0284999999999997 	 97270.4614261519745924 
	 3.0317500000000002 	 97277.7118511069566011 
	 3.0350000000000001 	 97284.9128797137091169 
	 3.0382500000000001 	 97292.0648075290228007 
	 3.0415000000000001 	 97299.1679299353418173 
	 3.0447500000000001 	 97306.2225374707632000 
	 3.0480000000000000 	 97313.2289153179153800 
	 3.0512500000000000 	 97320.1873483822273556 
	 3.0545000000000004 	 97327.0981215690699173 
	 3.0577500000000004 	 97333.9615197839448228 
	 3.0609999999999999 	 97340.7778278840705752 
	 3.0642500000000004 	 97347.5473272208182607 
	 3.0674999999999999 	 97354.2702933249383932 
	 3.0707499999999999 	 97360.9470011782686925 
	 3.0740000000000003 	 97367.5777257627632935 
	 3.0772500000000003 	 97374.1627420602890197 
	 3.0804999999999998 	 97380.7023250470519997 
	 3.0837500000000002 	 97387.1967473452241393 
	 3.0870000000000002 	 97393.6462755909305997 
	 3.0902500000000002 	 97400.0511754830076825 
	 3.0935000000000001 	 97406.4117127203498967 
	 3.0967500000000001 	 97412.7281530017644400 
	 3.1000000000000001 	 97419.0007620262913406 
	 3.1032500000000001 	 97425.2298040390596725 
	 3.1065000000000005 	 97431.4155374711699551 
	 3.1097500000000000 	 97437.5582193001318956 
	 3.1130000000000000 	 97443.6581065033096820 
	 3.1162500000000004 	 97449.7154560582421254 
	 3.1195000000000004 	 97455.7305249423807254 
	 3.1227499999999999 	 97461.7035693021316547 
	 3.1260000000000003 	 97467.6348399768176023 
	 3.1292499999999999 	 97473.5245857184345368 
	 3.1324999999999998 	 97479.3730552740016719 
	 3.1357500000000003 	 97485.1804973905673251 
	 3.1390000000000002 	 97490.9471608151216060 
	 3.1422499999999998 	 97496.6732938632339938 
	 3.1454999999999997 	 97502.3591402739402838 
	 3.1487500000000002 	 97508.0049410297942813 
	 3.1520000000000001 	 97513.6109370755148120 
	 3.1552499999999997 	 97519.1773693558934610 
	 3.1585000000000001 	 97524.7044788155762944 
	 3.1617499999999996 	 97530.1925062059162883 
	 3.1649999999999996 	 97535.6416885427024681 
	 3.1682500000000000 	 97541.0522594627400395 
	 3.1715000000000000 	 97546.4244524810637813 
	 3.1747499999999995 	 97551.7585011128394399 
	 3.1779999999999999 	 97557.0546388731454499 
	 3.1812499999999999 	 97562.3130992096703267 
	 3.1844999999999999 	 97567.5341126959538087 
	 3.1877499999999999 	 97572.7179060175840277 
	 3.1909999999999998 	 97577.8647055842011468 
	 3.1942499999999998 	 97582.9747378053434659 
	 3.1974999999999998 	 97588.0482290905201808 
	 3.2007500000000002 	 97593.0854058353725122 
	 3.2039999999999997 	 97598.0864923711342271 
	 3.2072499999999997 	 97603.0517088014457840 
	 3.2105000000000001 	 97607.9812747123360168 
	 3.2137500000000001 	 97612.8754096897027921 
	 3.2169999999999996 	 97617.7343333196185995 
	 3.2202500000000001 	 97622.5582651875738520 
	 3.2234999999999996 	 97627.3474235116445925 
	 3.2267499999999996 	 97632.1020221622748068 
	 3.2300000000000000 	 97636.8222741472854977 
	 3.2332500000000000 	 97641.5083924748178106 
	 3.2364999999999999 	 97646.1605901527218521 
	 3.2397499999999999 	 97650.7790801890805596 
	 3.2429999999999999 	 97655.3640747576573631 
	 3.2462499999999999 	 97659.9157818261301145 
	 3.2494999999999998 	 97664.4344080395094352 
	 3.2527500000000003 	 97668.9201600423257332 
	 3.2560000000000002 	 97673.3732444790803129 
	 3.2592499999999998 	 97677.7938679942453746 
	 3.2625000000000002 	 97682.1822367639106233 
	 3.2657499999999997 	 97686.5385531383071793 
	 3.2689999999999997 	 97690.8630175993312150 
	 3.2722500000000001 	 97695.1558306163497036 
	 3.2755000000000001 	 97699.4171926587150665 
	 3.2787499999999996 	 97703.6473041957360692 
	 3.2820000000000000 	 97707.8463654634397244 
	 3.2852500000000000 	 97712.0145734097750392 
	 3.2885000000000000 	 97716.1521225522592431 
	 3.2917500000000000 	 97720.2592073514097137 
	 3.2949999999999999 	 97724.3360222677292768 
	 3.2982499999999999 	 97728.3827617618080694 
	 3.3014999999999999 	 97732.3996201981062768 
	 3.3047500000000003 	 97736.3867892757261870 
	 3.3079999999999998 	 97740.3444577473128447 
	 3.3112499999999998 	 97744.2728142126579769 
	 3.3145000000000002 	 97748.1720472717570374 
	 3.3177500000000002 	 97752.0423455245327204 
	 3.3209999999999997 	 97755.8838975432445295 
	 3.3242500000000001 	 97759.6968898765771883 
	 3.3274999999999997 	 97763.4815057142404839 
	 3.3307499999999997 	 97767.2379279291053535 
	 3.3340000000000001 	 97770.9663393940281821 
	 3.3372500000000000 	 97774.6669229819090106 
	 3.3405000000000000 	 97778.3398615621699719 
	 3.3437500000000000 	 97781.9853365827875677 
	 3.3470000000000000 	 97785.6035258772753878 
	 3.3502500000000000 	 97789.1946067130484153 
	 3.3534999999999999 	 97792.7587563576089451 
	 3.3567500000000003 	 97796.2961520784883760 
	 3.3600000000000003 	 97799.8069711431598989 
	 3.3632499999999999 	 97803.2913899036502698 
	 3.3665000000000003 	 97806.7495810500695370 
	 3.3697499999999998 	 97810.1817163568339311 
	 3.3729999999999998 	 97813.5879675986652728 
	 3.3762500000000002 	 97816.9685065500525525 
	 3.3795000000000002 	 97820.3235049856302794 
	 3.3827499999999997 	 97823.6531341358640930 
	 3.3860000000000001 	 97826.9575617575901560 
	 3.3892500000000001 	 97830.2369542408996494 
	 3.3925000000000001 	 97833.4914779729442671 
	 3.3957500000000000 	 97836.7212993408174952 
	 3.3990000000000000 	 97839.9265847315109568 
	 3.4022500000000000 	 97843.1075002397410572 
	 3.4055000000000000 	 97846.2642088587890612 
	 3.4087500000000004 	 97849.3968717141542584 
	 3.4119999999999999 	 97852.5056499055644963 
	 3.4152499999999999 	 97855.5907045328494860 
	 3.4185000000000003 	 97858.6521966956643155 
	 3.4217500000000003 	 97861.6902873588260263 
	 3.4249999999999998 	 97864.7051348770910408 
	 3.4282500000000002 	 97867.6968952445895411 
	 3.4314999999999998 	 97870.6657243704394205 
	 3.4347499999999997 	 97873.6117781637585722 
	 3.4380000000000002 	 97876.5352125335775781 
	 3.4412500000000001 	 97879.4361833407165250 
	 3.4445000000000001 	 97882.3148443845129805 
	 3.4477500000000001 	 97885.1713466756045818 
	 3.4510000000000001 	 97888.0058410267374711 
	 3.4542500000000000 	 97890.8184782505995827 
	 3.4575000000000000 	 97893.6094091599079547 
	 3.4607500000000004 	 97896.3787845572078368 
	 3.4640000000000004 	 97899.1267537311796332 
	 3.4672499999999999 	 97901.8534628708584933 
	 3.4705000000000004 	 97904.5590577855764423 
	 3.4737499999999999 	 97907.2436842847528169 
	 3.4769999999999999 	 97909.9074881777341943 
	 3.4802500000000003 	 97912.5506152735324576 
	 3.4835000000000003 	 97915.1732103604590520 
	 3.4867499999999998 	 97917.7754149807879003 
	 3.4900000000000002 	 97920.3573700333799934 
	 3.4932500000000002 	 97922.9192164167179726 
	 3.4965000000000002 	 97925.4610950295173097 
	 3.4997500000000001 	 97927.9831467704498209 
	 3.5030000000000001 	 97930.4855119065614417 
	 3.5062500000000001 	 97932.9683275205461541 
	 3.5095000000000001 	 97935.4317296934896149 
	 3.5127500000000005 	 97937.8758545060700271 
	 3.5160000000000000 	 97940.3008380392857362 
	 3.5192500000000000 	 97942.7068163738149451 
	 3.5225000000000004 	 97945.0939252320386004 
	 3.5257500000000004 	 97947.4622974094236270 
	 3.5289999999999999 	 97949.8120642721623881 
	 3.5322500000000003 	 97952.1433571766392561 
	 3.5354999999999999 	 97954.4563074794568820 
	 3.5387499999999998 	 97956.7510465370432939 
	 3.5420000000000003 	 97959.0277055261249188 
	 3.5452500000000002 	 97961.2864130900561577 
	 3.5484999999999998 	 97963.5272959996509599 
	 3.5517499999999997 	 97965.7504809817037312 
	 3.5550000000000002 	 97967.9560947630525334 
	 3.5582500000000001 	 97970.1442640705790836 
	 3.5614999999999997 	 97972.3151155568484683 
	 3.5647500000000001 	 97974.4687738125503529 
	 3.5679999999999996 	 97976.6053611487732269 
	 3.5712499999999996 	 97978.7249997587787220 
	 3.5745000000000000 	 97980.8278118356392952 
	 3.5777500000000000 	 97982.9139195725001628 
	 3.5809999999999995 	 97984.9834451409697067 
	 3.5842499999999999 	 97987.0365091455460060 
	 3.5874999999999999 	 97989.0732295882480685 
	 3.5907499999999999 	 97991.0937242259533377 
	 3.5939999999999999 	 97993.0981108155101538 
	 3.5972499999999998 	 97995.0865071137086488 
	 3.6004999999999998 	 97997.0590308748651296 
	 3.6037499999999998 	 97999.0157987530838000 
	 3.6070000000000002 	 98000.9569246057362761 
	 3.6102499999999997 	 98002.8825218521669740 
	 3.6134999999999997 	 98004.7927039117639652 
	 3.6167500000000001 	 98006.6875842038425617 
	 3.6200000000000001 	 98008.5672761477908352 
	 3.6232499999999996 	 98010.4318924567487556 
	 3.6265000000000001 	 98012.2815430190821644 
	 3.6297499999999996 	 98014.1163370168796973 
	 3.6329999999999996 	 98015.9363836323609576 
	 3.6362500000000000 	 98017.7417920475127175 
	 3.6395000000000000 	 98019.5326714446709957 
	 3.6427499999999999 	 98021.3091305882408051 
	 3.6459999999999999 	 98023.0712755761633161 
	 3.6492499999999999 	 98024.8192114574194420 
	 3.6524999999999999 	 98026.5530432784871664 
	 3.6557499999999998 	 98028.2728760859172326 
	 3.6590000000000003 	 98029.9788149262603838 
	 3.6622500000000002 	 98031.6709646229282953 
	 3.6654999999999998 	 98033.3494276339915814 
	 3.6687500000000002 	 98035.0143049927428365 
	 3.6719999999999997 	 98036.6656977127277059 
	 3.6752499999999997 	 98038.3037068077537697 
	 3.6785000000000001 	 98039.9284332914976403 
	 3.6817500000000001 	 98041.5399780752923107 
	 3.6849999999999996 	 98043.1384400952083524 
	 3.6882500000000000 	 98044.7239165002247319 
	 3.6915000000000000 	 98046.2965043750882614 
	 3.6947500000000000 	 98047.8563008043129230 
	 3.6980000000000000 	 98049.4034028727037366 
	 3.7012499999999999 	 98050.9379076286131749 
	 3.7044999999999999 	 98052.4599105736415368 
	 3.7077499999999999 	 98053.9695051164744655 
	 3.7110000000000003 	 98055.4667845174262766 
	 3.7142499999999998 	 98056.9518420369422529 
	 3.7174999999999998 	 98058.4247709351329831 
	 3.7207500000000002 	 98059.8856644648039946 
	 3.7240000000000002 	 98061.3346147534175543 
	 3.7272499999999997 	 98062.7717116243729834 
	 3.7305000000000001 	 98064.1970446187187918 
	 3.7337499999999997 	 98065.6107032777508721 
	 3.7369999999999997 	 98067.0127771425177343 
	 3.7402500000000001 	 98068.4033557540533366 
	 3.7435000000000000 	 98069.7825279020762537 
	 3.7467500000000000 	 98071.1503799880156294 
	 3.7500000000000000 	 98072.5069979394320399 
	 3.7532500000000000 	 98073.8524676841625478 
	 3.7565000000000000 	 98075.1868751497240737 
	 3.7597499999999995 	 98076.5103062639245763 
	 3.7630000000000003 	 98077.8228464944841107 
	 3.7662499999999994 	 98079.1245789908280130 
	 3.7694999999999999 	 98080.4155861731851473 
	 3.7727499999999998 	 98081.6959504614205798 
	 3.7759999999999998 	 98082.9657542754575843 
	 3.7792499999999993 	 98084.2250800353212981 
	 3.7825000000000002 	 98085.4740099028858822 
	 3.7857499999999997 	 98086.7126239321223693 
	 3.7889999999999997 	 98087.9410011480213143 
	 3.7922499999999997 	 98089.1592205683409702 
	 3.7955000000000001 	 98090.3673612110724207 
	 3.7987499999999996 	 98091.5655020939884707 
	 3.8020000000000000 	 98092.7537221070815576 
	 3.8052500000000000 	 98093.9320983361249091 
	 3.8085000000000000 	 98095.1007065336016240 
	 3.8117499999999995 	 98096.2596224207663909 
	 3.8150000000000004 	 98097.4089217187138274 
	 3.8182499999999999 	 98098.5486801485967590 
	 3.8214999999999999 	 98099.6789733793557389 
	 3.8247499999999999 	 98100.7998756282322574 
	 3.8280000000000003 	 98101.9114595074061072 
	 3.8312499999999994 	 98103.0137975463585462 
	 3.8345000000000002 	 98104.1069622741633793 
	 3.8377499999999998 	 98105.1910262202000013 
	 3.8409999999999997 	 98106.2660618987574708 
	 3.8442499999999997 	 98107.3321407330367947 
	 3.8475000000000001 	 98108.3893323353840970 
	 3.8507499999999997 	 98109.4377061470877379 
	 3.8540000000000001 	 98110.4773316095233895 
	 3.8572500000000001 	 98111.5082781640812755 
	 3.8605000000000000 	 98112.5306152503617341 
	 3.8637499999999996 	 98113.5444115510326810 
	 3.8670000000000004 	 98114.5497338238928933 
	 3.8702499999999995 	 98115.5466485256183660 
	 3.8734999999999999 	 98116.5352221127395751 
	 3.8767499999999999 	 98117.5155210417142371 
	 3.8799999999999999 	 98118.4876117692911066 
	 3.8832499999999994 	 98119.4515602714382112 
	 3.8865000000000003 	 98120.4074306022957899 
	 3.8897499999999998 	 98121.3552863354852889 
	 3.8929999999999998 	 98122.2951910446427064 
	 3.8962499999999998 	 98123.2272083033749368 
	 3.8995000000000002 	 98124.1514016854052898 
	 3.9027499999999997 	 98125.0678344832558651 
	 3.9060000000000001 	 98125.9765681956778280 
	 3.9092500000000001 	 98126.8776636154652806 
	 3.9125000000000001 	 98127.7711815339280292 
	 3.9157499999999996 	 98128.6571827423031209 
	 3.9190000000000005 	 98129.5357280318858102 
	 3.9222500000000000 	 98130.4068780454690568 
	 3.9255000000000000 	 98131.2706918520416366 
	 3.9287500000000000 	 98132.1272275724913925 
	 3.9320000000000004 	 98132.9765433146676514 
	 3.9352499999999995 	 98133.8186971866234671 
	 3.9385000000000003 	 98134.6537472961645108 
	 3.9417499999999999 	 98135.4817516839539167 
	 3.9449999999999998 	 98136.3027670903829858 
	 3.9482499999999998 	 98137.1168490797281265 
	 3.9515000000000002 	 98137.9240531739924336 
	 3.9547499999999998 	 98138.7244348951644497 
	 3.9580000000000002 	 98139.5180497650871985 
	 3.9612500000000002 	 98140.3049532821751200 
	 3.9645000000000001 	 98141.0851999374426669 
	 3.9677499999999997 	 98141.8588428592338460 
	 3.9710000000000005 	 98142.6259350790787721 
	 3.9742499999999996 	 98143.3865296285948716 
	 3.9775000000000000 	 98144.1406795393850189 
	 3.9807500000000000 	 98144.8884378380753333 
	 3.9840000000000000 	 98145.6298568262864137 
	 3.9872499999999995 	 98146.3649873207468772 
	 3.9905000000000004 	 98147.0938799564901274 
	 3.9937499999999999 	 98147.8165853682294255 
	 3.9969999999999999 	 98148.5331541910418309 
	 4.0002499999999994 	 98149.2436370595969493 
	 4.0034999999999998 	 98149.9480841295007849 
	 4.0067500000000003 	 98150.6465440328756813 
	 4.0099999999999998 	 98151.3390650996007025 
	 4.0132500000000002 	 98152.0256956595985685 
	 4.0165000000000006 	 98152.7064840426319279 
	 4.0197500000000002 	 98153.3814785787981236 
	 4.0230000000000006 	 98154.0507273075054400 
	 4.0262500000000001 	 98154.7142768038756913 
	 4.0295000000000005 	 98155.3721731825498864 
	 4.0327500000000001 	 98156.0244625580817228 
	 4.0360000000000005 	 98156.6711910447920673 
	 4.0392500000000000 	 98157.3124047572637210 
	 4.0425000000000004 	 98157.9481496484077070 
	 4.0457500000000000 	 98158.5784703530080151 
	 4.0490000000000004 	 98159.2034108616353478 
	 4.0522499999999999 	 98159.8230151608877350 
	 4.0555000000000003 	 98160.4373272370139603 
	 4.0587499999999999 	 98161.0463910765683977 
	 4.0620000000000003 	 98161.6502505865355488 
	 4.0652499999999998 	 98162.2489485562546179 
	 4.0685000000000002 	 98162.8425269484723685 
	 4.0717499999999998 	 98163.4310277069016593 
	 4.0750000000000002 	 98164.0144927748187911 
	 4.0782499999999997 	 98164.5929640960675897 
	 4.0815000000000001 	 98165.1664835817355197 
	 4.0847499999999997 	 98165.7350922520854510 
	 4.0880000000000001 	 98166.2988301414443413 
	 4.0912499999999996 	 98166.8577372334693791 
	 4.0945000000000000 	 98167.4118535114685073 
	 4.0977499999999996 	 98167.9612189590552589 
	 4.1010000000000000 	 98168.5058735506027006 
	 4.1042500000000004 	 98169.0458565963635920 
	 4.1074999999999999 	 98169.5812063043995295 
	 4.1107500000000003 	 98170.1119607787113637 
	 4.1140000000000008 	 98170.6381581230816664 
	 4.1172500000000003 	 98171.1598364418168785 
	 4.1205000000000007 	 98171.6770338375645224 
	 4.1237500000000002 	 98172.1897879565949552 
	 4.1270000000000007 	 98172.6981352833099663 
	 4.1302500000000002 	 98173.2021121205470990 
	 4.1335000000000006 	 98173.7017547707946505 
	 4.1367500000000001 	 98174.1970995369338198 
	 4.1400000000000006 	 98174.6881827214238001 
	 4.1432500000000001 	 98175.1750403395853937 
	 4.1465000000000005 	 98175.6577072559593944 
	 4.1497500000000000 	 98176.1362180479336530 
	 4.1530000000000005 	 98176.6106072924303589 
	 4.1562500000000000 	 98177.0809095668664668 
	 4.1594999999999995 	 98177.5471594482805813 
	 4.1627500000000000 	 98178.0093913470336702 
	 4.1659999999999995 	 98178.4676386082428508 
	 4.1692499999999999 	 98178.9219341578864260 
	 4.1724999999999994 	 98179.3723109212587588 
	 4.1757499999999999 	 98179.8188018233195180 
	 4.1789999999999994 	 98180.2614397892175475 
	 4.1822499999999998 	 98180.7002576565719210 
	 4.1854999999999993 	 98181.1352873357682256 
	 4.1887499999999998 	 98181.5665601784567116 
	 4.1919999999999993 	 98181.9941075288224965 
	 4.1952499999999997 	 98182.4179607308469713 
	 4.1984999999999992 	 98182.8381511286715977 
	 4.2017499999999997 	 98183.2547100270603551 
	 4.2050000000000001 	 98183.6676679702504771 
	 4.2082499999999996 	 98184.0770548148429953 
	 4.2115000000000000 	 98184.4829003925842699 
	 4.2147499999999996 	 98184.8852345352352131 
	 4.2180000000000000 	 98185.2840870744985295 
	 4.2212500000000004 	 98185.6794878285145387 
	 4.2244999999999990 	 98186.0714660303492565 
	 4.2277500000000003 	 98186.4600501219829312 
	 4.2309999999999999 	 98186.8452684891526587 
	 4.2342499999999994 	 98187.2271495176828466 
	 4.2374999999999998 	 98187.6057215933833504 
	 4.2407500000000002 	 98187.9810130990517791 
	 4.2439999999999998 	 98188.3530519996711519 
	 4.2472500000000002 	 98188.7218654038297245 
	 4.2504999999999997 	 98189.0874803153710673 
	 4.2537500000000001 	 98189.4499237380514387 
	 4.2569999999999997 	 98189.8092226757144090 
	 4.2602500000000001 	 98190.1654041320434771 
	 4.2634999999999996 	 98190.5184948363603326 
	 4.2667500000000000 	 98190.8685206452209968 
	 4.2699999999999996 	 98191.2155072422756348 
	 4.2732500000000000 	 98191.5594803109997883 
	 4.2765000000000004 	 98191.9004655349708628 
	 4.2797499999999999 	 98192.2384885977953672 
	 4.2829999999999995 	 98192.5735750177118462 
	 4.2862500000000008 	 98192.9057494796870742 
	 4.2894999999999994 	 98193.2350364065787289 
	 4.2927499999999998 	 98193.5614602210698649 
	 4.2960000000000003 	 98193.8850453460036078 
	 4.2992499999999998 	 98194.2058162041357718 
	 4.3025000000000002 	 98194.5237971269089030 
	 4.3057500000000006 	 98194.8390117001108592 
	 4.3089999999999993 	 98195.1514831454551313 
	 4.3122500000000006 	 98195.4612346820649691 
	 4.3155000000000001 	 98195.7682895291945897 
	 4.3187499999999996 	 98196.0726709060400026 
	 4.3220000000000001 	 98196.3744019872247009 
	 4.3252500000000005 	 98196.6735053188167512 
	 4.3284999999999991 	 98196.9700029824743979 
	 4.3317500000000004 	 98197.2639170488691889 
	 4.3350000000000000 	 98197.5552695886581205 
	 4.3382499999999995 	 98197.8440826725127408 
	 4.3414999999999999 	 98198.1303783532639500 
	 4.3447500000000003 	 98198.4141781852667918 
	 4.3479999999999999 	 98198.6955031721736304 
	 4.3512500000000003 	 98198.9743742890423164 
	 4.3544999999999998 	 98199.2508125110180117 
	 4.3577500000000002 	 98199.5248388131003594 
	 4.3609999999999998 	 98199.7964741653850069 
	 4.3642500000000002 	 98200.0657391686982010 
	 4.3674999999999997 	 98200.3326538112014532 
	 4.3707500000000001 	 98200.5972380231251009 
	 4.3739999999999997 	 98200.8595117348304484 
	 4.3772500000000001 	 98201.1194948766351445 
	 4.3805000000000005 	 98201.3772073781583458 
	 4.3837500000000000 	 98201.6326689165434800 
	 4.3869999999999996 	 98201.8858985267288517 
	 4.3902500000000009 	 98202.1369151429244084 
	 4.3934999999999995 	 98202.3857376995147206 
	 4.3967499999999999 	 98202.6323851307533914 
	 4.4000000000000004 	 98202.8768763709667837 
	 4.4032499999999999 	 98203.1192301962728379 
	 4.4064999999999994 	 98203.3594647499849088 
	 4.4097500000000007 	 98203.5975980172079289 
	 4.4129999999999994 	 98203.8336479830759345 
	 4.4162499999999998 	 98204.0676326326793060 
	 4.4195000000000002 	 98204.2995699510502163 
	 4.4227499999999997 	 98204.5294778321695048 
	 4.4260000000000002 	 98204.7573735865589697 
	 4.4292500000000006 	 98204.9832742955768481 
	 4.4324999999999992 	 98205.2071970400429564 
	 4.4357500000000005 	 98205.4291589007771108 
	 4.4390000000000001 	 98205.6491769584827125 
	 4.4422499999999996 	 98205.8672682462929515 
	 4.4455000000000000 	 98206.0834492922440404 
	 4.4487500000000004 	 98206.2977363198733656 
	 4.4520000000000000 	 98206.5101455487019848 
	 4.4552500000000004 	 98206.7206931980617810 
	 4.4584999999999999 	 98206.9293954875611234 
	 4.4617500000000003 	 98207.1362686151987873 
	 4.4649999999999999 	 98207.3413283667614451 
	 4.4682500000000003 	 98207.5445901548664551 
	 4.4714999999999998 	 98207.7460693789907964 
	 4.4747500000000002 	 98207.9457814381748904 
	 4.4779999999999998 	 98208.1437417319539236 
	 4.4812500000000002 	 98208.3399656520778080 
	 4.4845000000000006 	 98208.5344682746363105 
	 4.4877500000000001 	 98208.7272642485040706 
	 4.4909999999999997 	 98208.9183681922004325 
	 4.4942500000000010 	 98209.1077947242738446 
	 4.4974999999999996 	 98209.2955584633600665 
	 4.5007500000000000 	 98209.4816740263340762 
	 4.5040000000000004 	 98209.6661558054329362 
	 4.5072500000000000 	 98209.8490177325875266 
	 4.5105000000000004 	 98210.0302736832527444 
	 4.5137500000000008 	 98210.2099375328834867 
	 4.5169999999999995 	 98210.3880231570656179 
	 4.5202500000000008 	 98210.5645444311376195 
	 4.5235000000000003 	 98210.7395150836382527 
	 4.5267499999999998 	 98210.9129483756696573 
	 4.5300000000000002 	 98211.0848574758856557 
	 4.5332500000000007 	 98211.2552555525617208 
	 4.5364999999999993 	 98211.4241557744244346 
	 4.5397500000000006 	 98211.5915713098365813 
	 4.5430000000000001 	 98211.7575152391509619 
	 4.5462499999999997 	 98211.9220001982612303 
	 4.5495000000000001 	 98212.0850386831007199 
	 4.5527500000000005 	 98212.2466431896318682 
	 4.5560000000000000 	 98212.4068262139189756 
	 4.5592500000000005 	 98212.5656002518517198 
	 4.5625000000000000 	 98212.7229777508473489 
	 4.5657499999999995 	 98212.8789707621617708 
	 4.5690000000000000 	 98213.0335911434085574 
	 4.5722499999999995 	 98213.1868507509789197 
	 4.5754999999999999 	 98213.3387614411913091 
	 4.5787500000000003 	 98213.4893350705096964 
	 4.5819999999999999 	 98213.6385834715620149 
	 4.5852499999999994 	 98213.7865181444212794 
	 4.5885000000000007 	 98213.9331503429566510 
	 4.5917499999999993 	 98214.0784913154493552 
	 4.5949999999999998 	 98214.2225523100205464 
	 4.5982500000000002 	 98214.3653445749077946 
	 4.6014999999999997 	 98214.5068793488317169 
	 4.6047499999999992 	 98214.6471676076034782 
	 4.6080000000000005 	 98214.7862200362724252 
	 4.6112499999999992 	 98214.9240473049576394 
	 4.6144999999999996 	 98215.0606600836617872 
	 4.6177500000000000 	 98215.1960690424311906 
	 4.6209999999999996 	 98215.3302848486928269 
	 4.6242500000000000 	 98215.4633179757074686 
	 4.6275000000000004 	 98215.5951785743382061 
	 4.6307499999999990 	 98215.7258767652092502 
	 4.6340000000000003 	 98215.8554226688720519 
	 4.6372499999999999 	 98215.9838264058198547 
	 4.6404999999999994 	 98216.1110980962839676 
	 4.6437499999999998 	 98216.2372477281169267 
	 4.6470000000000002 	 98216.3622849523526384 
	 4.6502499999999998 	 98216.4862193674925948 
	 4.6535000000000002 	 98216.6090605716744903 
	 4.6567499999999997 	 98216.7308181635162327 
	 4.6600000000000001 	 98216.8515017411991721 
	 4.6632499999999997 	 98216.9711208205553703 
	 4.6665000000000001 	 98217.0896845864044735 
	 4.6697499999999996 	 98217.2072021410131129 
	 4.6730000000000000 	 98217.3236825866479194 
	 4.6762499999999996 	 98217.4391350255318685 
	 4.6795000000000000 	 98217.5535685599024873 
	 4.6827500000000004 	 98217.6669922444416443 
	 4.6859999999999999 	 98217.7794148298708024 
	 4.6892499999999995 	 98217.8908449474693043 
	 4.6925000000000008 	 98218.0012912281235913 
	 4.6957499999999994 	 98218.1107623028801754 
	 4.6989999999999998 	 98218.2192668026546016 
	 4.7022500000000003 	 98218.3268133336096071 
	 4.7054999999999998 	 98218.4334102394204820 
	 4.7087500000000002 	 98218.5390657056268537 
	 4.7120000000000006 	 98218.6437879154691473 
	 4.7152499999999993 	 98218.7475850523624104 
	 4.7185000000000006 	 98218.8504652996198274 
	 4.7217500000000001 	 98218.9524368295096792 
	 4.7249999999999996 	 98219.0535076004744042 
	 4.7282500000000001 	 98219.1536853779398371 
	 4.7315000000000005 	 98219.2529779199539917 
	 4.7347499999999991 	 98219.3513929849432316 
	 4.7380000000000004 	 98219.4489383310428821 
	 4.7412500000000000 	 98219.5456217127793934 
	 4.7444999999999995 	 98219.6414507213048637 
	 4.7477499999999999 	 98219.7364327269460773 
	 4.7510000000000003 	 98219.8305750843137503 
	 4.7542499999999999 	 98219.9238851482368773 
	 4.7575000000000003 	 98220.0163702731224475 
	 4.7607499999999998 	 98220.1080378130427562 
	 4.7640000000000002 	 98220.1988950058293995 
	 4.7672499999999998 	 98220.2889488522196189 
	 4.7705000000000002 	 98220.3782063235412352 
	 4.7737499999999997 	 98220.4666743913694518 
	 4.7770000000000001 	 98220.5543600272649201 
	 4.7802499999999997 	 98220.6412702026573243 
	 4.7835000000000001 	 98220.7274118134082528 
	 4.7867500000000005 	 98220.8127915150544140 
	 4.7900000000000000 	 98220.8974159153731307 
	 4.7932499999999996 	 98220.9812916222435888 
	 4.7965000000000009 	 98221.0644252433849033 
	 4.7997499999999995 	 98221.1468233866908122 
	 4.8029999999999999 	 98221.2284926146967337 
	 4.8062500000000004 	 98221.3094392617786070 
	 4.8094999999999999 	 98221.3896695906878449 
	 4.8127499999999994 	 98221.4691898640012369 
	 4.8160000000000007 	 98221.5480063444265397 
	 4.8192499999999994 	 98221.6261252945550950 
	 4.8224999999999998 	 98221.7035529522108845 
	 4.8257500000000002 	 98221.7802953522332245 
	 4.8289999999999997 	 98221.8563584304210963 
	 4.8322500000000002 	 98221.9317481218458852 
	 4.8355000000000006 	 98222.0064703615353210 
	 4.8387499999999992 	 98222.0805310846772045 
	 4.8420000000000005 	 98222.1539362142648315 
	 4.8452500000000001 	 98222.2266915031941608 
	 4.8484999999999996 	 98222.2988025787635706 
	 4.8517500000000000 	 98222.3702750653174007 
	 4.8550000000000004 	 98222.4411145870108157 
	 4.8582500000000000 	 98222.5113267683045706 
	 4.8615000000000004 	 98222.5809172285371460 
	 4.8647499999999999 	 98222.6498914532421622 
	 4.8680000000000003 	 98222.7182547793199774 
	 4.8712499999999999 	 98222.7860125364386477 
	 4.8745000000000003 	 98222.8531700537714642 
	 4.8777499999999998 	 98222.9197326610010350 
	 4.8810000000000002 	 98222.9857056860928424 
	 4.8842499999999998 	 98223.0510943583649350 
	 4.8875000000000002 	 98223.1159037429752061 
	 4.8907500000000006 	 98223.1801388896856224 
	 4.8940000000000001 	 98223.2438048481708393 
	 4.8972499999999997 	 98223.3069066682946868 
	 4.9005000000000010 	 98223.3694493995426456 
	 4.9037499999999996 	 98223.4314380242285552 
	 4.9070000000000000 	 98223.4928773535502842 
	 4.9102500000000004 	 98223.5537721719301771 
	 4.9135000000000000 	 98223.6141272639069939 
	 4.9167500000000004 	 98223.6739474137575598 
	 4.9200000000000008 	 98223.7332374059915310 
	 4.9232499999999995 	 98223.7920019831799436 
	 4.9265000000000008 	 98223.8502457199501805 
	 4.9297500000000003 	 98223.9079731491656275 
	 4.9329999999999998 	 98223.9651888036023593 
	 4.9362500000000002 	 98224.0218972162110731 
	 4.9395000000000007 	 98224.0781029196223244 
	 4.9427499999999993 	 98224.1338104227033909 
	 4.9460000000000006 	 98224.1890240802313201 
	 4.9492500000000001 	 98224.2437481866072631 
	 4.9524999999999997 	 98224.2979870359995402 
	 4.9557500000000001 	 98224.3517449226346798 
	 4.9590000000000005 	 98224.4050261406810023 
	 4.9622500000000000 	 98224.4578349719231483 
	 4.9655000000000005 	 98224.5101755651849089 
	 4.9687500000000000 	 98224.5620519896910992 
	 4.9719999999999995 	 98224.6134683132404462 
	 4.9752500000000000 	 98224.6644286038354039 
	 4.9784999999999995 	 98224.7149369294056669 
	 4.9817499999999999 	 98224.7649973523220979 
	 4.9850000000000003 	 98224.8146138271404197 
	 4.9882499999999999 	 98224.8637902107293485 
	 4.9914999999999994 	 98224.9125303565378999 
	 4.9947500000000007 	 98224.9608381179423304 
	 4.9979999999999993 	 98225.0087173484789673 
	 5.0012499999999998 	 98225.0561718995595584 
	 5.0045000000000002 	 98225.1032055404066341 
	 5.0077499999999997 	 98225.1498219290224370 
	 5.0109999999999992 	 98225.1960247154056560 
	 5.0142500000000005 	 98225.2418175496131880 
	 5.0174999999999992 	 98225.2872040816873778 
	 5.0207499999999996 	 98225.3321879613067722 
	 5.0240000000000000 	 98225.3767727796948748 
	 5.0272499999999996 	 98225.4209620088076917 
	 5.0305000000000000 	 98225.4647591058892431 
	 5.0337500000000004 	 98225.5081675281835487 
	 5.0369999999999990 	 98225.5511907329200767 
	 5.0402500000000003 	 98225.5938321773719508 
	 5.0434999999999999 	 98225.6360952807299327 
	 5.0467499999999994 	 98225.6779833414620953 
	 5.0499999999999998 	 98225.7194996341277147 
	 5.0532500000000002 	 98225.7606474331259960 
	 5.0564999999999998 	 98225.8014300130453194 
	 5.0597500000000002 	 98225.8418506482557859 
	 5.0629999999999997 	 98225.8819125906738918 
	 5.0662500000000001 	 98225.9216189774597296 
	 5.0694999999999997 	 98225.9609729101211997 
	 5.0727500000000001 	 98225.9999774896568852 
	 5.0759999999999996 	 98226.0386358176037902 
	 5.0792500000000000 	 98226.0769509951060172 
	 5.0824999999999996 	 98226.1149261110258522 
	 5.0857500000000000 	 98226.1525641524494858 
	 5.0890000000000004 	 98226.1898680568556301 
	 5.0922499999999999 	 98226.2268407613155432 
	 5.0954999999999995 	 98226.2634852030023467 
	 5.0987500000000008 	 98226.2998043189581949 
	 5.1019999999999994 	 98226.3358010403462686 
	 5.1052499999999998 	 98226.3714782130264211 
	 5.1085000000000003 	 98226.4068386200233363 
	 5.1117499999999998 	 98226.4418850428919541 
	 5.1150000000000002 	 98226.4766202631726628 
	 5.1182500000000006 	 98226.5110470623767469 
	 5.1214999999999993 	 98226.5451682196580805 
	 5.1247500000000006 	 98226.5789864470716566 
	 5.1280000000000001 	 98226.6125043825159082 
	 5.1312499999999996 	 98226.6457246601348743 
	 5.1345000000000001 	 98226.6786499141308013 
	 5.1377500000000005 	 98226.7112827783857938 
	 5.1409999999999991 	 98226.7436258865782293 
	 5.1442500000000004 	 98226.7756818225752795 
	 5.1475000000000000 	 98226.8074530886951834 
	 5.1507499999999995 	 98226.8389421792235225 
	 5.1539999999999999 	 98226.8701515886350535 
	 5.1572500000000003 	 98226.9010838112153579 
	 5.1604999999999999 	 98226.9317413414246403 
	 5.1637500000000003 	 98226.9621266400063178 
	 5.1669999999999998 	 98226.9922420823859284 
	 5.1702500000000002 	 98227.0220900304993847 
	 5.1734999999999998 	 98227.0516728465590859 
	 5.1767500000000002 	 98227.0809928924572887 
	 5.1799999999999997 	 98227.1100525303627364 
	 5.1832500000000001 	 98227.1388541013147915 
	 5.1864999999999997 	 98227.1673998629412381 
	 5.1897500000000001 	 98227.1956920518568950 
	 5.1930000000000005 	 98227.2237329046765808 
	 5.1962500000000000 	 98227.2515246580878738 
	 5.1994999999999996 	 98227.2790695486764889 
	 5.2027500000000009 	 98227.3063698010810185 
	 5.2059999999999995 	 98227.3334275634697406 
	 5.2092499999999999 	 98227.3602449535683263 
	 5.2125000000000004 	 98227.3868240892916219 
	 5.2157499999999999 	 98227.4131670884962659 
	 5.2189999999999994 	 98227.4392760689370334 
	 5.2222500000000007 	 98227.4651531423005508 
	 5.2254999999999994 	 98227.4908003541349899 
	 5.2287499999999998 	 98227.5162197103054496 
	 5.2320000000000002 	 98227.5414132160221925 
	 5.2352499999999997 	 98227.5663828766118968 
	 5.2385000000000002 	 98227.5911306973284809 
	 5.2417500000000006 	 98227.6156586807046551 
	 5.2449999999999992 	 98227.6399687756202184 
	 5.2482500000000005 	 98227.6640628825407475 
	 5.2515000000000001 	 98227.6879428999964148 
	 5.2547499999999996 	 98227.7116107267502230 
	 5.2580000000000000 	 98227.7350682614342077 
	 5.2612500000000004 	 98227.7583174017345300 
	 5.2645000000000000 	 98227.7813600045483327 
	 5.2677500000000004 	 98227.8041978714027209 
	 5.2709999999999999 	 98227.8268328000121983 
	 5.2742500000000003 	 98227.8492665880039567 
	 5.2774999999999999 	 98227.8715010331070516 
	 5.2807500000000003 	 98227.8935379326721886 
	 5.2839999999999998 	 98227.9153790553682484 
	 5.2872500000000002 	 98227.9370261103322264 
	 5.2904999999999998 	 98227.9584807996870950 
	 5.2937500000000002 	 98227.9797448253375478 
	 5.2970000000000006 	 98228.0008198893046938 
	 5.3002500000000001 	 98228.0217076936096419 
	 5.3034999999999997 	 98228.0424099213851150 
	 5.3067500000000010 	 98228.0629281959554646 
	 5.3099999999999996 	 98228.0832641286542639 
	 5.3132500000000000 	 98228.1034193309315015 
	 5.3165000000000004 	 98228.1233954141207505 
	 5.3197500000000000 	 98228.1431939897156553 
	 5.3230000000000004 	 98228.1628166577283992 
	 5.3262500000000008 	 98228.1822649616951821 
	 5.3294999999999995 	 98228.2015404272387968 
	 5.3327500000000008 	 98228.2206445797928609 
	 5.3360000000000003 	 98228.2395789450674783 
	 5.3392499999999998 	 98228.2583450485253707 
	 5.3425000000000002 	 98228.2769444096920779 
	 5.3457500000000007 	 98228.2953784975106828 
	 5.3489999999999993 	 98228.3136487565789139 
	 5.3522500000000006 	 98228.3317566311452538 
	 5.3555000000000001 	 98228.3497035654872889 
	 5.3587499999999997 	 98228.3674910039553652 
	 5.3620000000000001 	 98228.3851203879021341 
	 5.3652500000000005 	 98228.4025931164214853 
	 5.3685000000000000 	 98228.4199105576990405 
	 5.3717500000000005 	 98228.4370740790182026 
	 5.3750000000000000 	 98228.4540850477060303 
	 5.3782499999999995 	 98228.4709448310895823 
	 5.3815000000000000 	 98228.4876547953317640 
	 5.3847499999999995 	 98228.5042162733880104 
	 5.3879999999999999 	 98228.5206305616738973 
	 5.3912500000000003 	 98228.5368989545822842 
	 5.3944999999999999 	 98228.5530227465933422 
	 5.3977499999999994 	 98228.5690032321290346 
	 5.4010000000000007 	 98228.5848417053639423 
	 5.4042499999999993 	 98228.6005394358653575 
	 5.4074999999999998 	 98228.6160976530954940 
	 5.4107500000000002 	 98228.6315175822237507 
	 5.4139999999999997 	 98228.6468004488706356 
	 5.4172499999999992 	 98228.6619474783947226 
	 5.4205000000000005 	 98228.6769598961836891 
	 5.4237499999999992 	 98228.6918389110505814 
	 5.4269999999999996 	 98228.7065856895933393 
	 5.4302500000000000 	 98228.7212013919197489 
	 5.4334999999999996 	 98228.7356871780793881 
	 5.4367500000000000 	 98228.7500442081218353 
	 5.4400000000000004 	 98228.7642736421112204 
	 5.4432499999999990 	 98228.7783766298380215 
	 5.4465000000000003 	 98228.7923542797507253 
	 5.4497499999999999 	 98228.8062076899950625 
	 5.4529999999999994 	 98228.8199379587167641 
	 5.4562499999999998 	 98228.8335461841779761 
	 5.4595000000000002 	 98228.8470334643643582 
	 5.4627499999999998 	 98228.8604008918046020 
	 5.4660000000000002 	 98228.8736495206685504 
	 5.4692499999999997 	 98228.8867803907342022 
	 5.4725000000000001 	 98228.8997945414739661 
	 5.4757499999999997 	 98228.9126930124766659 
	 5.4790000000000001 	 98228.9254768432874698 
	 5.4822499999999996 	 98228.9381470704684034 
	 5.4855000000000000 	 98228.9507046978833387 
	 5.4887499999999996 	 98228.9631507099547889 
	 5.4920000000000000 	 98228.9754860906541580 
	 5.4952500000000004 	 98228.9877118240547134 
	 5.4984999999999999 	 98228.9998288943606894 
	 5.5017499999999995 	 98229.0118382841465063 
	 5.5050000000000008 	 98229.0237409497349290 
	 5.5082499999999994 	 98229.0355378234817181 
	 5.5114999999999998 	 98229.0472298370441422 
	 5.5147500000000003 	 98229.0588179217738798 
	 5.5179999999999998 	 98229.0703030093136476 
	 5.5212500000000002 	 98229.0816860307240859 
	 5.5245000000000006 	 98229.0929678968968801 
	 5.5277499999999993 	 98229.1041494915843941 
	 5.5310000000000006 	 98229.1152316965453792 
	 5.5342500000000001 	 98229.1262153935822425 
	 5.5374999999999996 	 98229.1371014644828392 
	 5.5407500000000001 	 98229.1478907909331610 
	 5.5440000000000005 	 98229.1585842403292190 
	 5.5472499999999991 	 98229.1691826509777457 
	 5.5505000000000004 	 98229.1796868576202542 
	 5.5537500000000000 	 98229.1900976948672906 
	 5.5569999999999995 	 98229.2004159973585047 
	 5.5602499999999999 	 98229.2106425999518251 
	 5.5635000000000003 	 98229.2207783278572606 
	 5.5667499999999999 	 98229.2308239772100933 
	 5.5700000000000003 	 98229.2407803379173856 
	 5.5732499999999998 	 98229.2506482003227575 
	 5.5765000000000002 	 98229.2604283542459598 
	 5.5797499999999998 	 98229.2701215900015086 
	 5.5830000000000002 	 98229.2797286919812905 
	 5.5862499999999997 	 98229.2892504170304164 
	 5.5895000000000001 	 98229.2986875128990505 
	 5.5927499999999997 	 98229.3080407274974277 
	 5.5960000000000001 	 98229.3173108087939909 
	 5.5992500000000005 	 98229.3264985045534559 
	 5.6025000000000000 	 98229.3356045596592594 
	 5.6057499999999996 	 98229.3446296942711342 
	 5.6090000000000009 	 98229.3535746162669966 
	 5.6122499999999995 	 98229.3624400337284897 
	 5.6154999999999999 	 98229.3712266543880105 
	 5.6187500000000004 	 98229.3799351862835465 
	 5.6219999999999999 	 98229.3885663357941667 
	 5.6252499999999994 	 98229.3971207887661876 
	 5.6285000000000007 	 98229.4055992155335844 
	 5.6317499999999994 	 98229.4140022862848127 
	 5.6349999999999998 	 98229.4223306710191537 
	 5.6382500000000002 	 98229.4305850397795439 
	 5.6414999999999997 	 98229.4387660622305702 
	 5.6447500000000002 	 98229.4468743913894286 
	 5.6480000000000006 	 98229.4549106625636341 
	 5.6512499999999992 	 98229.4628755099547561 
	 5.6545000000000005 	 98229.4707695679244353 
	 5.6577500000000001 	 98229.4785934706305852 
	 5.6609999999999996 	 98229.4863478522020159 
	 5.6642500000000000 	 98229.4940333348349668 
	 5.6675000000000004 	 98229.5016505206440343 
	 5.6707500000000000 	 98229.5092000100703444 
	 5.6740000000000004 	 98229.5166824034240562 
	 5.6772499999999999 	 98229.5240983011171920 
	 5.6805000000000003 	 98229.5314483033871511 
	 5.6837499999999999 	 98229.5387330025550909 
	 5.6870000000000003 	 98229.5459529700019630 
	 5.6902499999999998 	 98229.5531087741110241 
	 5.6935000000000002 	 98229.5602009830472525 
	 5.6967499999999998 	 98229.5672301650629379 
	 5.7000000000000002 	 98229.5741968884831294 
	 5.7032500000000006 	 98229.5811017164814984 
	 5.7065000000000001 	 98229.5879451920045540 
	 5.7097499999999997 	 98229.5947278528183233 
	 5.7130000000000010 	 98229.6014502369362162 
	 5.7162499999999996 	 98229.6081128821824677 
	 5.7195000000000000 	 98229.6147163264104165 
	 5.7227500000000004 	 98229.6212611045630183 
	 5.7260000000000000 	 98229.6277477331896080 
	 5.7292500000000004 	 98229.6341767212288687 
	 5.7325000000000008 	 98229.6405485779105220 
	 5.7357499999999995 	 98229.6468638123333221 
	 5.7390000000000008 	 98229.6531229336251272 
	 5.7422500000000003 	 98229.6593264493276365 
	 5.7454999999999998 	 98229.6654748511064099 
	 5.7487500000000002 	 98229.6715686210227432 
	 5.7520000000000007 	 98229.6776082408323418 
	 5.7552499999999993 	 98229.6835941925673978 
	 5.7585000000000006 	 98229.6895269579981687 
	 5.7617500000000001 	 98229.6954070184001466 
	 5.7649999999999997 	 98229.7012348419375485 
	 5.7682500000000001 	 98229.7070108852640260 
	 5.7715000000000005 	 98229.7127356043783948 
	 5.7747500000000000 	 98229.7184094555268530 
	 5.7780000000000005 	 98229.7240328946354566 
	 5.7812500000000000 	 98229.7296063777466770 
	 5.7844999999999995 	 98229.7351303508185083 
	 5.7877500000000000 	 98229.7406052464211825 
	 5.7909999999999995 	 98229.7460314963536803 
	 5.7942499999999999 	 98229.7514095322840149 
	 5.7975000000000003 	 98229.7567397859966150 
	 5.8007499999999999 	 98229.7620226890721824 
	 5.8039999999999994 	 98229.7672586662520189 
	 5.8072500000000007 	 98229.7724481278564781 
	 5.8104999999999993 	 98229.7775914825324435 
	 5.8137499999999998 	 98229.7826891388831427 
	 5.8170000000000002 	 98229.7877415055409074 
	 5.8202499999999997 	 98229.7927489911380690 
	 5.8234999999999992 	 98229.7977119996794499 
	 5.8267500000000005 	 98229.8026309208653402 
	 5.8299999999999992 	 98229.8075061414565425 
	 5.8332499999999996 	 98229.8123380481847562 
	 5.8365000000000000 	 98229.8171270277671283 
	 5.8397499999999996 	 98229.8218734670372214 
	 5.8430000000000000 	 98229.8265777499473188 
	 5.8462500000000004 	 98229.8312402469600784 
	 5.8494999999999990 	 98229.8358613241580315 
	 5.8527500000000003 	 98229.8404413475072943 
	 5.8559999999999999 	 98229.8449806831777096 
	 5.8592499999999994 	 98229.8494796971499454 
	 5.8624999999999998 	 98229.8539387540658936 
	 5.8657500000000002 	 98229.8583582063874928 
	 5.8689999999999998 	 98229.8627384006103966 
	 5.8722500000000002 	 98229.8670796832302585 
	 5.8754999999999997 	 98229.8713824006990762 
	 5.8787500000000001 	 98229.8756468994106399 
	 5.8819999999999997 	 98229.8798735253367340 
	 5.8852500000000001 	 98229.8840626139717642 
	 5.8884999999999996 	 98229.8882144935050746 
	 5.8917500000000000 	 98229.8923294917913154 
	 5.8949999999999996 	 98229.8964079368888633 
	 5.8982500000000000 	 98229.9004501567687839 
	 5.9015000000000004 	 98229.9044564790383447 
	 5.9047499999999999 	 98229.9084272234176751 
	 5.9079999999999995 	 98229.9123627007356845 
	 5.9112500000000008 	 98229.9162632212246535 
	 5.9144999999999994 	 98229.9201290952478303 
	 5.9177499999999998 	 98229.9239606331830146 
	 5.9210000000000003 	 98229.9277581452915911 
	 5.9242499999999998 	 98229.9315219360432820 
	 5.9275000000000002 	 98229.9352523003035458 
	 5.9307500000000006 	 98229.9389495322684525 
	 5.9339999999999993 	 98229.9426139258139301 
	 5.9372500000000006 	 98229.9462457750341855 
	 5.9405000000000001 	 98229.9498453738924582 
	 5.9437499999999996 	 98229.9534130122337956 
	 5.9470000000000001 	 98229.9569489689019974 
	 5.9502500000000005 	 98229.9604535210091854 
	 5.9534999999999991 	 98229.9639269458712079 
	 5.9567500000000004 	 98229.9673695206292905 
	 5.9600000000000000 	 98229.9707815224828664 
	 5.9632499999999995 	 98229.9741632268414833 
	 5.9664999999999999 	 98229.9775149019551463 
	 5.9697500000000003 	 98229.9808368143130792 
	 5.9729999999999999 	 98229.9841292303899536 
	 5.9762500000000003 	 98229.9873924166167853 
	 5.9794999999999998 	 98229.9906266395264538 
	 5.9827500000000002 	 98229.9938321630761493 
	 5.9859999999999998 	 98229.9970092359726550 
	 5.9892500000000002 	 98230.0001581005199114 
	 5.9924999999999997 	 98230.0032789992255857 
	 5.9957500000000001 	 98230.0063721745973453 
	 5.9989999999999997 	 98230.0094378689973382 
	 6.0022500000000001 	 98230.0124763248895761 
	 6.0055000000000005 	 98230.0154877847380703 
	 6.0087500000000000 	 98230.0184724909340730 
	 6.0119999999999996 	 98230.0214306860580109 
	 6.0152500000000009 	 98230.0243626123701688 
	 6.0184999999999995 	 98230.0272685125091812 
	 6.0217499999999999 	 98230.0301486281823600 
	 6.0250000000000004 	 98230.0330031899939058 
	 6.0282499999999999 	 98230.0358324181579519 
	 6.0314999999999994 	 98230.0386365325539373 
	 6.0347500000000007 	 98230.0414157531340607 
	 6.0379999999999994 	 98230.0441702997341054 
	 6.0412499999999998 	 98230.0469003921607509 
	 6.0445000000000002 	 98230.0496062471356709 
	 6.0477499999999997 	 98230.0522880770149641 
	 6.0510000000000002 	 98230.0549460938782431 
	 6.0542500000000006 	 98230.0575805098924320 
	 6.0574999999999992 	 98230.0601915371371433 
	 6.0607500000000005 	 98230.0627793877065415 
	 6.0640000000000001 	 98230.0653442698385334 
	 6.0672499999999996 	 98230.0678863842767896 
	 6.0705000000000000 	 98230.0704059306881391 
	 6.0737500000000004 	 98230.0729031086375471 
	 6.0770000000000000 	 98230.0753781179955695 
	 6.0802500000000004 	 98230.0778311582689639 
	 6.0834999999999999 	 98230.0802624271600507 
	 6.0867500000000003 	 98230.0826721151825041 
	 6.0899999999999999 	 98230.0850604117149487 
	 6.0932500000000003 	 98230.0874275059904903 
	 6.0964999999999998 	 98230.0897735873586498 
	 6.0997500000000002 	 98230.0920988450379809 
	 6.1029999999999998 	 98230.0944034670246765 
	 6.1062500000000002 	 98230.0966876345337369 
	 6.1095000000000006 	 98230.0989515265973751 
	 6.1127500000000001 	 98230.1011953223351156 
	 6.1159999999999997 	 98230.1034192008519312 
	 6.1192500000000010 	 98230.1056233412236907 
	 6.1224999999999996 	 98230.1078079218132189 
	 6.1257500000000000 	 98230.1099731149879517 
	 6.1290000000000004 	 98230.1121190903795650 
	 6.1322500000000000 	 98230.1142460174596636 
	 6.1355000000000004 	 98230.1163540657580597 
	 6.1387500000000008 	 98230.1184434048336698 
	 6.1419999999999995 	 98230.1205142038525082 
	 6.1452500000000008 	 98230.1225666270183865 
	 6.1485000000000003 	 98230.1246008348389296 
	 6.1517499999999998 	 98230.1266169876907952 
	 6.1550000000000002 	 98230.1286152462271275 
	 6.1582500000000007 	 98230.1305957707081689 
	 6.1614999999999993 	 98230.1325587215251289 
	 6.1647500000000006 	 98230.1345042550965445 
	 6.1680000000000001 	 98230.1364325234317221 
	 6.1712499999999997 	 98230.1383436784817604 
	 6.1745000000000001 	 98230.1402378720667912 
	 6.1777500000000005 	 98230.1421152560651535 
	 6.1810000000000000 	 98230.1439759823260829 
	 6.1842500000000005 	 98230.1458201997302240 
	 6.1875000000000000 	 98230.1476480525743682 
	 6.1907499999999995 	 98230.1494596845732303 
	 6.1940000000000000 	 98230.1512552393978694 
	 6.1972499999999995 	 98230.1530348607921042 
	 6.2004999999999999 	 98230.1547986925725127 
	 6.2037500000000003 	 98230.1565468765475089 
	 6.2069999999999999 	 98230.1582795494032325 
	 6.2102499999999994 	 98230.1599968473165063 
	 6.2135000000000007 	 98230.1616989062895300 
	 6.2167499999999993 	 98230.1633858623681590 
	 6.2199999999999998 	 98230.1650578516273526 
	 6.2232500000000002 	 98230.1667150088615017 
	 6.2264999999999997 	 98230.1683574641065206 
	 6.2297499999999992 	 98230.1699853461032035 
	 6.2330000000000005 	 98230.1715987836651038 
	 6.2362499999999992 	 98230.1731979055330157 
	 6.2394999999999996 	 98230.1747828404768370 
	 6.2427500000000000 	 98230.1763537165534217 
	 6.2459999999999996 	 98230.1779106574831530 
	 6.2492500000000000 	 98230.1794537850219058 
	 6.2525000000000004 	 98230.1809832212020410 
	 6.2557499999999990 	 98230.1824990878376411 
	 6.2590000000000003 	 98230.1840015068155481 
	 6.2622499999999999 	 98230.1854905996588059 
	 6.2654999999999994 	 98230.1869664840633050 
	 6.2687499999999998 	 98230.1884292754984926 
	 6.2720000000000002 	 98230.1898790892009856 
	 6.2752499999999998 	 98230.1913160406111274 
	 6.2785000000000002 	 98230.1927402450673981 
	 6.2817499999999997 	 98230.1941518178209662 
	 6.2850000000000001 	 98230.1955508708633715 
	 6.2882499999999997 	 98230.1969375136686722 
	 6.2915000000000001 	 98230.1983118552598171 
	 6.2947499999999996 	 98230.1996740049362415 
	 6.2980000000000000 	 98230.2010240718809655 
	 6.3012499999999996 	 98230.2023621651896974 
	 6.3045000000000000 	 98230.2036883916734951 
	 6.3077500000000004 	 98230.2050028548837872 
	 6.3109999999999999 	 98230.2063056581973797 
	 6.3142499999999995 	 98230.2075969050201820 
	 6.3175000000000008 	 98230.2088766986271366 
	 6.3207499999999994 	 98230.2101451423950493 
	 6.3239999999999998 	 98230.2114023379690479 
	 6.3272500000000003 	 98230.2126483835891122 
	 6.3304999999999998 	 98230.2138833771459758 
	 6.3337500000000002 	 98230.2151074163848534 
	 6.3370000000000006 	 98230.2163205991964787 
	 6.3402499999999993 	 98230.2175230233988259 
	 6.3435000000000006 	 98230.2187147857039236 
	 6.3467500000000001 	 98230.2198959794041002 
	 6.3499999999999996 	 98230.2210666970640887 
	 6.3532500000000001 	 98230.2222270313795889 
	 6.3565000000000005 	 98230.2233770747552626 
	 6.3597499999999991 	 98230.2245169199886732 
	 6.3630000000000004 	 98230.2256466589460615 
	 6.3662500000000000 	 98230.2267663802631432 
	 6.3694999999999995 	 98230.2278761716297595 
	 6.3727499999999999 	 98230.2289761207211995 
	 6.3760000000000003 	 98230.2300663150672335 
	 6.3792499999999999 	 98230.2311468424450140 
	 6.3825000000000003 	 98230.2322177900350653 
	 6.3857499999999998 	 98230.2332792422967032 
	 6.3890000000000002 	 98230.2343312820885330 
	 6.3922499999999998 	 98230.2353739925456466 
	 6.3955000000000002 	 98230.2364074564393377 
	 6.3987499999999997 	 98230.2374317568610422 
	 6.4020000000000001 	 98230.2384469764947426 
	 6.4052499999999997 	 98230.2394531957397703 
	 6.4085000000000001 	 98230.2404504932346754 
	 6.4117500000000005 	 98230.2414389473851770 
	 6.4150000000000000 	 98230.2424186367134098 
	 6.4182499999999996 	 98230.2433896398870274 
	 6.4215000000000009 	 98230.2443520351953339 
	 6.4247499999999995 	 98230.2453058992687147 
	 6.4279999999999999 	 98230.2462513064820087 
	 6.4312500000000004 	 98230.2471883311663987 
	 6.4344999999999999 	 98230.2481170476967236 
	 6.4377499999999994 	 98230.2490375303314067 
	 6.4410000000000007 	 98230.2499498534452869 
	 6.4442499999999994 	 98230.2508540898561478 
	 6.4474999999999998 	 98230.2517503102135379 
	 6.4507500000000002 	 98230.2526385847741039 
	 6.4539999999999997 	 98230.2535189839982195 
	 6.4572500000000002 	 98230.2543915781425312 
	 6.4605000000000006 	 98230.2552564375946531 
	 6.4637499999999992 	 98230.2561136317672208 
	 6.4670000000000005 	 98230.2569632275408367 
	 6.4702500000000001 	 98230.2578052916069282 
	 6.4734999999999996 	 98230.2586398904531961 
	 6.4767500000000000 	 98230.2594670908001717 
	 6.4800000000000004 	 98230.2602869590918999 
	 6.4832500000000000 	 98230.2610995614522835 
	 6.4865000000000004 	 98230.2619049613713287 
	 6.4897499999999999 	 98230.2627032219606917 
	 6.4930000000000003 	 98230.2634944062447175 
	 6.4962499999999999 	 98230.2642785772768548 
	 6.4995000000000003 	 98230.2650557979795849 
	 6.5027499999999998 	 98230.2658261311880779 
	 6.5060000000000002 	 98230.2665896373073338 
	 6.5092499999999998 	 98230.2673463760584127 
	 6.5125000000000002 	 98230.2680964070605114 
	 6.5157500000000006 	 98230.2688397899328265 
	 6.5190000000000001 	 98230.2695765844400739 
	 6.5222499999999997 	 98230.2703068500413792 
	 6.5255000000000010 	 98230.2710306442750152 
	 6.5287499999999996 	 98230.2717480236897245 
	 6.5320000000000000 	 98230.2724590447469382 
	 6.5352500000000004 	 98230.2731637638789834 
	 6.5385000000000000 	 98230.2738622376054991 
	 6.5417500000000004 	 98230.2745545222569490 
	 6.5450000000000008 	 98230.2752406727813650 
	 6.5482499999999995 	 98230.2759207426570356 
	 6.5515000000000008 	 98230.2765947852894897 
	 6.5547500000000003 	 98230.2772628542297753 
	 6.5579999999999998 	 98230.2779250028106617 
	 6.5612500000000002 	 98230.2785812846123008 
	 6.5645000000000007 	 98230.2792317516868934 
	 6.5677499999999993 	 98230.2798764548933832 
	 6.5710000000000006 	 98230.2805154448142275 
	 6.5742500000000001 	 98230.2811487720900914 
	 6.5774999999999997 	 98230.2817764871433610 
	 6.5807500000000001 	 98230.2823986406874610 
	 6.5840000000000005 	 98230.2830152825044934 
	 6.5872500000000000 	 98230.2836264606594341 
	 6.5905000000000005 	 98230.2842322230426362 
	 6.5937500000000000 	 98230.2848326175590046 
	 6.5969999999999995 	 98230.2854276921134442 
	 6.6002500000000000 	 98230.2860174945817562 
	 6.6034999999999995 	 98230.2866020722576650 
	 6.6067499999999999 	 98230.2871814709214959 
	 6.6100000000000003 	 98230.2877557358297054 
	 6.6132499999999999 	 98230.2883249123842688 
	 6.6164999999999994 	 98230.2888890458707465 
	 6.6197500000000007 	 98230.2894481815601466 
	 6.6229999999999993 	 98230.2900023646070622 
	 6.6262499999999998 	 98230.2905516383179929 
	 6.6295000000000002 	 98230.2910960456356406 
	 6.6327499999999997 	 98230.2916356294444995 
	 6.6359999999999992 	 98230.2921704327163752 
	 6.6392500000000005 	 98230.2927004983357619 
	 6.6424999999999992 	 98230.2932258689834271 
	 6.6457499999999996 	 98230.2937465860450175 
	 6.6490000000000000 	 98230.2942626901203766 
	 6.6522499999999996 	 98230.2947742217802443 
	 6.6555000000000000 	 98230.2952812217117753 
	 6.6587500000000004 	 98230.2957837305293651 
	 6.6619999999999990 	 98230.2962817887455458 
	 6.6652500000000003 	 98230.2967754357086960 
	 6.6684999999999999 	 98230.2972647098504240 
	 6.6717499999999994 	 98230.2977496496459935 
	 6.6749999999999998 	 98230.2982302936288761 
	 6.6782500000000002 	 98230.2987066800560569 
	 6.6814999999999998 	 98230.2991788475337671 
	 6.6847500000000002 	 98230.2996468334313249 
	 6.6879999999999997 	 98230.3001106742449338 
	 6.6912500000000001 	 98230.3005704062379664 
	 6.6944999999999997 	 98230.3010260660666972 
	 6.6977500000000001 	 98230.3014776898780838 
	 6.7009999999999996 	 98230.3019253141683294 
	 6.7042500000000000 	 98230.3023689746187301 
	 6.7074999999999996 	 98230.3028087058046367 
	 6.7107500000000000 	 98230.3032445421413286 
	 6.7140000000000004 	 98230.3036765181168448 
	 6.7172499999999999 	 98230.3041046680882573 
	 6.7204999999999995 	 98230.3045290266454685 
	 6.7237500000000008 	 98230.3049496276653372 
	 6.7269999999999994 	 98230.3053665039624320 
	 6.7302499999999998 	 98230.3057796881912509 
	 6.7335000000000003 	 98230.3061892128898762 
	 6.7367499999999998 	 98230.3065951107128058 
	 6.7400000000000002 	 98230.3069974142708816 
	 6.7432500000000006 	 98230.3073961558693554 
	 6.7464999999999993 	 98230.3077913667075336 
	 6.7497500000000006 	 98230.3081830776209245 
	 6.7530000000000001 	 98230.3085713194450364 
	 6.7562499999999996 	 98230.3089561231172411 
	 6.7595000000000001 	 98230.3093375194439432 
	 6.7627500000000005 	 98230.3097155390860280 
	 6.7659999999999991 	 98230.3100902118312661 
	 6.7692500000000004 	 98230.3104615667980397 
	 6.7725000000000000 	 98230.3108296331774909 
	 6.7757499999999995 	 98230.3111944402189692 
	 6.7789999999999999 	 98230.3115560172300320 
	 6.7822500000000003 	 98230.3119143931689905 
	 6.7854999999999999 	 98230.3122695964993909 
	 6.7887500000000003 	 98230.3126216546224896 
	 6.7919999999999998 	 98230.3129705954052042 
	 6.7952500000000002 	 98230.3133164463797584 
	 6.7984999999999998 	 98230.3136592352675507 
	 6.8017500000000002 	 98230.3139989896299085 
	 6.8049999999999997 	 98230.3143357364460826 
	 6.8082500000000001 	 98230.3146695017640013 
	 6.8114999999999997 	 98230.3150003119371831 
	 6.8147500000000001 	 98230.3153281930281082 
	 6.8180000000000005 	 98230.3156531713029835 
	 6.8212500000000000 	 98230.3159752728097374 
	 6.8244999999999996 	 98230.3162945233198116 
	 6.8277500000000009 	 98230.3166109475714620 
	 6.8309999999999995 	 98230.3169245703320485 
	 6.8342499999999999 	 98230.3172354164125863 
	 6.8375000000000004 	 98230.3175435106095392 
	 6.8407499999999999 	 98230.3178488777048187 
	 6.8439999999999994 	 98230.3181515420437790 
	 6.8472500000000007 	 98230.3184515272296267 
	 6.8504999999999994 	 98230.3187488566909451 
	 6.8537499999999998 	 98230.3190435539145255 
	 6.8570000000000002 	 98230.3193356423871592 
	 6.8602499999999997 	 98230.3196251454501180 
	 6.8635000000000002 	 98230.3199120864301221 
	 6.8667500000000006 	 98230.3201964876789134 
	 6.8699999999999992 	 98230.3204783714027144 
	 6.8732500000000005 	 98230.3207577597640920 
	 6.8765000000000001 	 98230.3210346749838209 
	 6.8797499999999996 	 98230.3213091393263312 
	 6.8830000000000000 	 98230.3215811747941189 
	 6.8862500000000004 	 98230.3218508026184281 
	 6.8895000000000000 	 98230.3221180439140880 
	 6.8927500000000004 	 98230.3223829196649604 
	 6.8959999999999999 	 98230.3226454508840106 
	 6.8992500000000003 	 98230.3229056585696526 
	 6.9024999999999999 	 98230.3231635637494037 
	 6.9057500000000003 	 98230.3234191865194589 
	 6.9089999999999998 	 98230.3236725469469093 
	 6.9122500000000002 	 98230.3239236648369115 
	 6.9154999999999998 	 98230.3241725600964855 
	 6.9187500000000002 	 98230.3244192526472034 
	 6.9220000000000006 	 98230.3246637623524293 
	 6.9252500000000001 	 98230.3249061084643472 
	 6.9284999999999997 	 98230.3251463098858949 
	 6.9317500000000010 	 98230.3253843853744911 
	 6.9349999999999996 	 98230.3256203538185218 
	 6.9382500000000000 	 98230.3258542341063730 
	 6.9415000000000004 	 98230.3260860449081520 
	 6.9447500000000000 	 98230.3263158047484467 
	 6.9480000000000004 	 98230.3265435314096976 
	 6.9512500000000008 	 98230.3267692427616566 
	 6.9544999999999995 	 98230.3269929565867642 
	 6.9577500000000008 	 98230.3272146907547722 
	 6.9610000000000003 	 98230.3274344631208805 
	 6.9642499999999998 	 98230.3276522910891799 
	 6.9675000000000002 	 98230.3278681916854111 
	 6.9707500000000007 	 98230.3280821817315882 
	 6.9739999999999993 	 98230.3282942781370366 
	 6.9772500000000006 	 98230.3285044977528742 
	 6.9805000000000001 	 98230.3287128575029783 
	 6.9837499999999997 	 98230.3289193739765324 
	 6.9870000000000001 	 98230.3291240634571295 
	 6.9902500000000005 	 98230.3293269415880786 
	 6.9935000000000000 	 98230.3295280246093171 
	 6.9967500000000005 	 98230.3297273283824325 
	 7.0000000000000000 	 98230.3299248689290835 
end

diabatic 1 1
name "< 1 | ∇ | 1 >"
symmetry +
lambda 0.0
mult 2.0
type  grid
factor 18.13154433635348 1.0
values
	 0.5000000000000000 	 0.0043840727002196 
	 0.5032500000000000 	 0.0044427345171827 
	 0.5065000000000000 	 0.0045019278986393 
	 0.5097500000000000 	 0.0045616466194525 
	 0.5130000000000000 	 0.0046218841699727 
	 0.5162500000000000 	 0.0046826337486756 
	 0.5195000000000000 	 0.0047438882542009 
	 0.5227500000000000 	 0.0048056402774380 
	 0.5260000000000000 	 0.0048678820931207 
	 0.5292500000000000 	 0.0049306056512439 
	 0.5325000000000000 	 0.0049938025681504 
	 0.5357500000000001 	 0.0050574641173030 
	 0.5390000000000000 	 0.0051215812198417 
	 0.5422500000000000 	 0.0051861444347699 
	 0.5455000000000000 	 0.0052511439489170 
	 0.5487500000000001 	 0.0053165695665607 
	 0.5520000000000000 	 0.0053824106988653 
	 0.5552500000000000 	 0.0054486563529535 
	 0.5585000000000000 	 0.0055152951207774 
	 0.5617500000000000 	 0.0055823151677660 
	 0.5649999999999999 	 0.0056497042211268 
	 0.5682500000000000 	 0.0057174495580756 
	 0.5715000000000000 	 0.0057855379937791 
	 0.5747500000000000 	 0.0058539558690634 
	 0.5780000000000000 	 0.0059226890380770 
	 0.5812500000000000 	 0.0059917228557373 
	 0.5845000000000000 	 0.0060610421650351 
	 0.5877500000000000 	 0.0061306312843455 
	 0.5910000000000000 	 0.0062004739945939 
	 0.5942500000000001 	 0.0062705535264048 
	 0.5975000000000000 	 0.0063408525473421 
	 0.6007500000000000 	 0.0064113531491237 
	 0.6040000000000000 	 0.0064820368349645 
	 0.6072500000000001 	 0.0065528845070535 
	 0.6105000000000000 	 0.0066238764542470 
	 0.6137500000000000 	 0.0066949923400066 
	 0.6170000000000000 	 0.0067662111906156 
	 0.6202500000000000 	 0.0068375113838223 
	 0.6234999999999999 	 0.0069088706378850 
	 0.6267500000000000 	 0.0069802660011105 
	 0.6300000000000000 	 0.0070516738420740 
	 0.6332500000000001 	 0.0071230698403710 
	 0.6365000000000001 	 0.0071944289781918 
	 0.6397500000000000 	 0.0072657255328136 
	 0.6430000000000000 	 0.0073369330698816 
	 0.6462500000000000 	 0.0074080244378571 
	 0.6495000000000000 	 0.0074789717635312 
	 0.6527500000000001 	 0.0075497464488317 
	 0.6560000000000000 	 0.0076203191690676 
	 0.6592500000000000 	 0.0076906598725319 
	 0.6625000000000000 	 0.0077607377818220 
	 0.6657500000000001 	 0.0078305213969853 
	 0.6690000000000000 	 0.0078999785004015 
	 0.6722500000000000 	 0.0079690761638598 
	 0.6755000000000000 	 0.0080377807577716 
	 0.6787500000000000 	 0.0081060579626882 
	 0.6819999999999999 	 0.0081738727835183 
	 0.6852500000000000 	 0.0082411895661855 
	 0.6885000000000000 	 0.0083079720173187 
	 0.6917500000000000 	 0.0083741832269782 
	 0.6950000000000000 	 0.0084397856944702 
	 0.6982500000000000 	 0.0085047413577708 
	 0.7015000000000000 	 0.0085690116263215 
	 0.7047500000000000 	 0.0086325574178568 
	 0.7080000000000000 	 0.0086953391991283 
	 0.7112500000000000 	 0.0087573170307545 
	 0.7145000000000000 	 0.0088184506166669 
	 0.7177500000000000 	 0.0088786993580715 
	 0.7210000000000000 	 0.0089380224122329 
	 0.7242500000000001 	 0.0089963787563805 
	 0.7275000000000000 	 0.0090537272568757 
	 0.7307500000000000 	 0.0091100267438044 
	 0.7340000000000000 	 0.0091652360912785 
	 0.7372500000000000 	 0.0092193143037487 
	 0.7404999999999999 	 0.0092722206082774 
	 0.7437500000000000 	 0.0093239145532235 
	 0.7470000000000000 	 0.0093743561135135 
	 0.7502500000000001 	 0.0094235058024327 
	 0.7535000000000001 	 0.0094713247905219 
	 0.7567500000000000 	 0.0095177750315038 
	 0.7600000000000000 	 0.0095628193953896 
	 0.7632500000000000 	 0.0096064218090755 
	 0.7665000000000000 	 0.0096485474045009 
	 0.7697500000000000 	 0.0096891626744446 
	 0.7730000000000000 	 0.0097282356361586 
	 0.7762500000000001 	 0.0097657360029595 
	 0.7795000000000000 	 0.0098016353636735 
	 0.7827500000000001 	 0.0098359073702302 
	 0.7860000000000000 	 0.0098685279333365 
	 0.7892500000000000 	 0.0098994754261430 
	 0.7925000000000000 	 0.0099287308960609 
	 0.7957500000000000 	 0.0099562782845574 
	 0.7989999999999999 	 0.0099821046549377 
	 0.8022500000000000 	 0.0100062004278749 
	 0.8055000000000000 	 0.0100285596247259 
	 0.8087500000000001 	 0.0100491801183089 
	 0.8120000000000001 	 0.0100680638909175 
	 0.8152500000000000 	 0.0100852172994565 
	 0.8185000000000000 	 0.0101006513472394 
	 0.8217500000000000 	 0.0101143819621104 
	 0.8250000000000000 	 0.0101264302806486 
	 0.8282500000000000 	 0.0101368229377917 
	 0.8314999999999999 	 0.0101455923616198 
	 0.8347500000000000 	 0.0101527770724883 
	 0.8380000000000000 	 0.0101584219861489 
	 0.8412500000000001 	 0.0101625787201795 
	 0.8445000000000000 	 0.0101653059028121 
	 0.8477500000000000 	 0.0101666694837054 
	 0.8510000000000000 	 0.0101667430455600 
	 0.8542500000000000 	 0.0101656081160224 
	 0.8574999999999999 	 0.0101633544786272 
	 0.8607500000000000 	 0.0101600804820647 
	 0.8640000000000000 	 0.0101558933466301 
	 0.8672500000000001 	 0.0101509094667709 
	 0.8705000000000001 	 0.0101452547087396 
	 0.8737500000000000 	 0.0101390647018649 
	 0.8770000000000000 	 0.0101324851227010 
	 0.8802500000000000 	 0.0101256719703569 
	 0.8835000000000000 	 0.0101187918318962 
	 0.8867499999999999 	 0.0101120221365348 
	 0.8899999999999999 	 0.0101055513971563 
	 0.8932500000000000 	 0.0100995794378602 
	 0.8965000000000001 	 0.0100943176060911 
	 0.8997500000000000 	 0.0100899889678660 
	 0.9030000000000000 	 0.0100868284848567 
	 0.9062500000000000 	 0.0100850831718781 
	 0.9095000000000000 	 0.0100850122331264 
	 0.9127500000000000 	 0.0100868871761820 
	 0.9159999999999999 	 0.0100909919021362 
	 0.9192500000000000 	 0.0100976227705750 
	 0.9225000000000001 	 0.0101070886383084 
	 0.9257500000000001 	 0.0101197108703998 
	 0.9290000000000000 	 0.0101358233225718 
	 0.9322500000000000 	 0.0101557722937515 
	 0.9355000000000000 	 0.0101799164478558 
	 0.9387500000000000 	 0.0102086267041002 
	 0.9419999999999999 	 0.0102422860948140 
	 0.9452500000000000 	 0.0102812895903227 
	 0.9485000000000001 	 0.0103260438903505 
	 0.9517500000000001 	 0.0103769671817234 
	 0.9550000000000001 	 0.0104344888620662 
	 0.9582499999999999 	 0.0104990492295436 
	 0.9615000000000000 	 0.0105710991390306 
	 0.9647500000000000 	 0.0106510996247932 
	 0.9680000000000000 	 0.0107395214906159 
	 0.9712499999999999 	 0.0108368448679749 
	 0.9745000000000000 	 0.0109435587435442 
	 0.9777499999999999 	 0.0110601604570596 
	 0.9810000000000001 	 0.0111871551714207 
	 0.9842500000000000 	 0.0113250553165546 
	 0.9875000000000000 	 0.0114743800092643 
	 0.9907500000000000 	 0.0116356544513890 
	 0.9940000000000000 	 0.0118094093087267 
	 0.9972500000000000 	 0.0119961800738488 
	 1.0005000000000002 	 0.0121965064156078 
	 1.0037499999999999 	 0.0124109315189887 
	 1.0070000000000001 	 0.0126400014188734 
	 1.0102500000000001 	 0.0128842643317014 
	 1.0135000000000001 	 0.0131442699888318 
	 1.0167500000000000 	 0.0134205689768088 
	 1.0200000000000000 	 0.0137137120882415 
	 1.0232500000000000 	 0.0140242496886910 
	 1.0265000000000000 	 0.0143527311048091 
	 1.0297499999999999 	 0.0146997040382477 
	 1.0330000000000001 	 0.0150657140116593 
	 1.0362499999999999 	 0.0154513038516521 
	 1.0395000000000001 	 0.0158570132147988 
	 1.0427500000000001 	 0.0162833781624680 
	 1.0460000000000000 	 0.0167309307902562 
	 1.0492500000000000 	 0.0172001989181623 
	 1.0525000000000002 	 0.0176917058472423 
	 1.0557500000000000 	 0.0182059701893032 
	 1.0589999999999999 	 0.0187435057748263 
	 1.0622499999999999 	 0.0193048216458181 
	 1.0655000000000001 	 0.0198904221392595 
	 1.0687499999999999 	 0.0205008070663756 
	 1.0720000000000001 	 0.0211364719942157 
	 1.0752500000000000 	 0.0217979086346456 
	 1.0785000000000000 	 0.0224856053458818 
	 1.0817500000000000 	 0.0232000477517482 
	 1.0850000000000000 	 0.0239417194839323 
	 1.0882499999999999 	 0.0247111030511187 
	 1.0914999999999999 	 0.0255086808398570 
	 1.0947499999999999 	 0.0263349362511620 
	 1.0980000000000001 	 0.0271903549759490 
	 1.1012499999999998 	 0.0280754264135001 
	 1.1045000000000000 	 0.0289906452354597 
	 1.1077500000000000 	 0.0299365130979980 
	 1.1110000000000000 	 0.0309135405046021 
	 1.1142500000000000 	 0.0319222488213250 
	 1.1175000000000002 	 0.0329631724460631 
	 1.1207499999999999 	 0.0340368611327366 
	 1.1240000000000001 	 0.0351438824715016 
	 1.1272500000000001 	 0.0362848245250069 
	 1.1305000000000001 	 0.0374602986208741 
	 1.1337500000000000 	 0.0386709422998434 
	 1.1370000000000000 	 0.0399174224190849 
	 1.1402500000000000 	 0.0412004384090894 
	 1.1435000000000000 	 0.0425207256829814 
	 1.1467499999999999 	 0.0438790591964255 
	 1.1500000000000001 	 0.0452762571555292 
	 1.1532499999999999 	 0.0467131848708553 
	 1.1565000000000001 	 0.0481907587540134 
	 1.1597500000000001 	 0.0497099504541156 
	 1.1630000000000000 	 0.0512717911303492 
	 1.1662499999999998 	 0.0528773758567833 
	 1.1695000000000000 	 0.0545278681555611 
	 1.1727500000000000 	 0.0562245046537331 
	 1.1759999999999999 	 0.0579685998585030 
	 1.1792499999999999 	 0.0597615510464459 
	 1.1825000000000001 	 0.0616048432604985 
	 1.1857499999999999 	 0.0635000544089863 
	 1.1890000000000001 	 0.0654488604598694 
	 1.1922500000000000 	 0.0674530407238664 
	 1.1955000000000000 	 0.0695144832184636 
	 1.1987500000000000 	 0.0716351901052467 
	 1.2020000000000000 	 0.0738172831916828 
	 1.2052499999999999 	 0.0760630094882048 
	 1.2084999999999999 	 0.0783747468112620 
	 1.2117499999999999 	 0.0807550094205445 
	 1.2150000000000001 	 0.0832064536800278 
	 1.2182499999999998 	 0.0857318837306606 
	 1.2215000000000000 	 0.0883342571599742 
	 1.2247500000000000 	 0.0910166906564037 
	 1.2280000000000000 	 0.0937824656328711 
	 1.2312500000000000 	 0.0966350338021018 
	 1.2345000000000002 	 0.0995780226881016 
	 1.2377499999999999 	 0.1026152410551386 
	 1.2410000000000001 	 0.1057506842345770 
	 1.2442500000000001 	 0.1089885393291826 
	 1.2475000000000001 	 0.1123331902734737 
	 1.2507500000000000 	 0.1157892227275995 
	 1.2540000000000000 	 0.1193614287809057 
	 1.2572500000000000 	 0.1230548114392072 
	 1.2605000000000000 	 0.1268745888724589 
	 1.2637499999999999 	 0.1308261983938069 
	 1.2669999999999999 	 0.1349153001427328 
	 1.2702499999999999 	 0.1391477804449704 
	 1.2734999999999999 	 0.1435297548178877 
	 1.2767500000000001 	 0.1480675705931574 
	 1.2800000000000000 	 0.1527678091247527 
	 1.2832499999999998 	 0.1576372875509166 
	 1.2865000000000000 	 0.1626830600799728 
	 1.2897500000000002 	 0.1679124187647562 
	 1.2929999999999999 	 0.1733328937359557 
	 1.2962499999999999 	 0.1789522528592077 
	 1.2995000000000001 	 0.1847785007827387 
	 1.3027500000000001 	 0.1908198773431203 
	 1.3060000000000000 	 0.1970848552921681 
	 1.3092500000000000 	 0.2035821373126804 
	 1.3125000000000000 	 0.2103206522866177 
	 1.3157500000000000 	 0.2173095507792078 
	 1.3190000000000000 	 0.2245581997033777 
	 1.3222499999999999 	 0.2320761761268627 
	 1.3254999999999999 	 0.2398732601829279 
	 1.3287500000000001 	 0.2479594270447583 
	 1.3320000000000001 	 0.2563448379245562 
	 1.3352499999999998 	 0.2650398300534564 
	 1.3385000000000000 	 0.2740549055970888 
	 1.3417500000000002 	 0.2834007194644984 
	 1.3450000000000000 	 0.2930880659609574 
	 1.3482499999999999 	 0.3031278642335070 
	 1.3515000000000001 	 0.3135311424619878 
	 1.3547500000000001 	 0.3243090207376523 
	 1.3580000000000001 	 0.3354726925772653 
	 1.3612500000000001 	 0.3470334050150309 
	 1.3645000000000000 	 0.3590024372098687 
	 1.3677500000000000 	 0.3713910775131137 
	 1.3710000000000000 	 0.3842105989322978 
	 1.3742500000000000 	 0.3974722329290317 
	 1.3774999999999999 	 0.4111871414900670 
	 1.3807500000000001 	 0.4253663874104174 
	 1.3840000000000001 	 0.4400209027285301 
	 1.3872499999999999 	 0.4551614552561816 
	 1.3905000000000001 	 0.4707986131481331 
	 1.3937500000000003 	 0.4869427074658369 
	 1.3970000000000000 	 0.5036037926874481 
	 1.4002500000000000 	 0.5207916051295128 
	 1.4035000000000002 	 0.5385155192542358 
	 1.4067500000000002 	 0.5567845018433738 
	 1.4100000000000001 	 0.5756070640355044 
	 1.4132500000000001 	 0.5949912112323719 
	 1.4164999999999999 	 0.6149443909037299 
	 1.4197500000000001 	 0.6354734383287967 
	 1.4229999999999998 	 0.6565845203394408 
	 1.4262500000000000 	 0.6782830771459328 
	 1.4295000000000000 	 0.7005737623563002 
	 1.4327500000000000 	 0.7234603813207506 
	 1.4359999999999999 	 0.7469458279590573 
	 1.4392499999999999 	 0.7710320202674735 
	 1.4424999999999999 	 0.7957198347202192 
	 1.4457499999999999 	 0.8210090398221629 
	 1.4490000000000001 	 0.8468982290994396 
	 1.4522499999999998 	 0.8733847538510728 
	 1.4554999999999998 	 0.9004646560182353 
	 1.4587500000000000 	 0.9281326015634808 
	 1.4620000000000000 	 0.9563818147945621 
	 1.4652499999999999 	 0.9852040140933047 
	 1.4684999999999999 	 1.0145893495484437 
	 1.4717500000000001 	 1.0445263430262521 
	 1.4750000000000001 	 1.0750018312442751 
	 1.4782499999999998 	 1.1060009124351802 
	 1.4815000000000000 	 1.1375068972130713 
	 1.4847500000000000 	 1.1695012642877938 
	 1.4880000000000000 	 1.2019636216711969 
	 1.4912500000000000 	 1.2348716740366306 
	 1.4944999999999999 	 1.2682011969037525 
	 1.4977499999999999 	 1.3019260183035710 
	 1.5010000000000001 	 1.3360180085832347 
	 1.5042499999999999 	 1.3704470789823260 
	 1.5074999999999998 	 1.4051811895819590 
	 1.5107500000000000 	 1.4401863672094186 
	 1.5140000000000000 	 1.4754267338135092 
	 1.5172500000000000 	 1.5108645457847865 
	 1.5205000000000000 	 1.5464602446261813 
	 1.5237500000000002 	 1.5821725193027136 
	 1.5270000000000001 	 1.6179583805228368 
	 1.5302499999999999 	 1.6537732470996931 
	 1.5335000000000001 	 1.6895710444437020 
	 1.5367500000000001 	 1.7253043151405782 
	 1.5400000000000000 	 1.7609243414343210 
	 1.5432500000000000 	 1.7963812793258047 
	 1.5465000000000000 	 1.8316243038711890 
	 1.5497500000000000 	 1.8666017651384654 
	 1.5530000000000002 	 1.9012613541451737 
	 1.5562499999999999 	 1.9355502779827285 
	 1.5594999999999999 	 1.9694154432046949 
	 1.5627500000000001 	 2.0028036464349608 
	 1.5660000000000001 	 2.0356617710447233 
	 1.5692500000000000 	 2.0679369886381096 
	 1.5725000000000000 	 2.0995769640036381 
	 1.5757500000000002 	 2.1305300620968661 
	 1.5790000000000002 	 2.1607455555637922 
	 1.5822499999999999 	 2.1901738312666934 
	 1.5855000000000001 	 2.2187665942314814 
	 1.5887500000000001 	 2.2464770674382968 
	 1.5920000000000001 	 2.2732601858707442 
	 1.5952500000000001 	 2.2990727832667259 
	 1.5985000000000000 	 2.3238737700694689 
	 1.6017500000000000 	 2.3476243011241187 
	 1.6050000000000002 	 2.3702879317613652 
	 1.6082500000000000 	 2.3918307610154317 
	 1.6114999999999999 	 2.4122215608189959 
	 1.6147500000000001 	 2.4314318901679144 
	 1.6179999999999999 	 2.4494361934107589 
	 1.6212500000000001 	 2.4662118819144379 
	 1.6244999999999998 	 2.4817393986052383 
	 1.6277499999999998 	 2.4960022649919105 
	 1.6310000000000000 	 2.5089871104701573 
	 1.6342499999999998 	 2.5206836839235192 
	 1.6374999999999997 	 2.5310848477562802 
	 1.6407499999999999 	 2.5401865547165459 
	 1.6440000000000001 	 2.5479878080256246 
	 1.6472500000000001 	 2.5544906055011705 
	 1.6504999999999999 	 2.5596998685365882 
	 1.6537500000000001 	 2.5636233569430282 
	 1.6570000000000000 	 2.5662715708532424 
	 1.6602499999999998 	 2.5676576410117025 
	 1.6635000000000000 	 2.5677972089506373 
	 1.6667500000000000 	 2.5667082987351715 
	 1.6699999999999999 	 2.5644111821037781 
	 1.6732500000000001 	 2.5609282390515626 
	 1.6764999999999999 	 2.5562838161263532 
	 1.6797499999999999 	 2.5505040849460308 
	 1.6830000000000001 	 2.5436169037430294 
	 1.6862499999999998 	 2.5356516851269704 
	 1.6894999999999998 	 2.5266392736013032 
	 1.6927500000000000 	 2.5166118368652577 
	 1.6960000000000002 	 2.5056027754764858 
	 1.6992500000000001 	 2.4936466558898562 
	 1.7024999999999999 	 2.4807791724962702 
	 1.7057500000000001 	 2.4670371446115453 
	 1.7090000000000001 	 2.4524585545059523 
	 1.7122499999999998 	 2.4370826322199273 
	 1.7155000000000000 	 2.4209499916582198 
	 1.7187500000000000 	 2.4041028200310040 
	 1.7220000000000000 	 2.3865851182402067 
	 1.7252500000000002 	 2.3684429827279199 
	 1.7284999999999999 	 2.3497249086924352 
	 1.7317499999999999 	 2.3304820797637773 
	 1.7350000000000001 	 2.3107685897866008 
	 1.7382499999999999 	 2.2906415191345864 
	 1.7414999999999998 	 2.2701607633802561 
	 1.7447500000000000 	 2.2493884911948094 
	 1.7480000000000002 	 2.2283880999789707 
	 1.7512500000000002 	 2.2072225540644417 
	 1.7544999999999999 	 2.1859520456226029 
	 1.7577500000000001 	 2.1646310245000713 
	 1.7610000000000001 	 2.1433048019108365 
	 1.7642499999999999 	 2.1220061261752483 
	 1.7675000000000001 	 2.1007523119235270 
	 1.7707500000000000 	 2.0795436076586369 
	 1.7740000000000000 	 2.0583634336762100 
	 1.7772500000000002 	 2.0371808649124246 
	 1.7805000000000000 	 2.0159552898207531 
	 1.7837499999999999 	 1.9946426520185716 
	 1.7870000000000001 	 1.9732022447757092 
	 1.7902499999999999 	 1.9516028444535070 
	 1.7934999999999999 	 1.9298271188782268 
	 1.7967500000000001 	 1.9078736827381075 
	 1.8000000000000003 	 1.8857567375388145 
	 1.8032500000000002 	 1.8635037384805722 
	 1.8065000000000000 	 1.8411518351307063 
	 1.8097500000000002 	 1.8187438939436282 
	 1.8130000000000002 	 1.7963247757795238 
	 1.8162499999999999 	 1.7739383035917891 
	 1.8195000000000001 	 1.7516251069584192 
	 1.8227499999999999 	 1.7294213325664143 
	 1.8260000000000001 	 1.7073580869205323 
	 1.8292500000000000 	 1.6854614250205595 
	 1.8324999999999998 	 1.6637526973354375 
	 1.8357500000000000 	 1.6422490953211240 
	 1.8390000000000000 	 1.6209642751074427 
	 1.8422499999999999 	 1.5999089780693678 
	 1.8454999999999999 	 1.5790915998647805 
	 1.8487499999999999 	 1.5585186840590748 
	 1.8519999999999999 	 1.5381953331255960 
	 1.8552500000000001 	 1.5181255398408358 
	 1.8584999999999998 	 1.4983124475310337 
	 1.8617499999999998 	 1.4787585498803109 
	 1.8650000000000000 	 1.4594658413090447 
	 1.8682500000000000 	 1.4404359280919419 
	 1.8714999999999999 	 1.4216701090294466 
	 1.8747499999999999 	 1.4031694330282414 
	 1.8780000000000001 	 1.3849347394876794 
	 1.8812500000000001 	 1.3669666861098189 
	 1.8844999999999998 	 1.3492657677030497 
	 1.8877500000000000 	 1.3318323286304239 
	 1.8910000000000000 	 1.3146665708809036 
	 1.8942500000000000 	 1.2977685591904320 
	 1.8975000000000000 	 1.2811382242259655 
	 1.9007499999999999 	 1.2647753645418101 
	 1.9039999999999999 	 1.2486796477735032 
	 1.9072500000000001 	 1.2328506113976949 
	 1.9104999999999999 	 1.2172876632401528 
	 1.9137499999999998 	 1.2019900818570732 
	 1.9170000000000000 	 1.1869570168354513 
	 1.9202500000000000 	 1.1721874890573718 
	 1.9235000000000000 	 1.1576803909299327 
	 1.9267500000000000 	 1.1434344865705723 
	 1.9300000000000002 	 1.1294484119503412 
	 1.9332500000000001 	 1.1157206749932376 
	 1.9364999999999999 	 1.1022496556364789 
	 1.9397500000000001 	 1.0890336058425256 
	 1.9430000000000001 	 1.0760706496064287 
	 1.9462500000000000 	 1.0633587829658420 
	 1.9495000000000000 	 1.0508958740378875 
	 1.9527500000000000 	 1.0386796631463284 
	 1.9560000000000000 	 1.0267077630551449 
	 1.9592500000000002 	 1.0149776593617850 
	 1.9624999999999999 	 1.0034867111123387 
	 1.9657499999999999 	 0.9922321516723887 
	 1.9690000000000001 	 0.9812110899066240 
	 1.9722500000000001 	 0.9704205117247819 
	 1.9755000000000000 	 0.9598572820214787 
	 1.9787500000000000 	 0.9495181470670717 
	 1.9820000000000002 	 0.9393997373689157 
	 1.9852500000000002 	 0.9294985710427175 
	 1.9884999999999999 	 0.9198110577103618 
	 1.9917500000000001 	 0.9103335029234242 
	 1.9950000000000001 	 0.9010621131419004 
	 1.9982500000000001 	 0.8919930012421742 
	 2.0015000000000001 	 0.8831221925382746 
	 2.0047500000000000 	 0.8744456313145956 
	 2.0080000000000000 	 0.8659591878208732 
	 2.0112500000000000 	 0.8576586656909129 
	 2.0145000000000000 	 0.8495398097496587 
	 2.0177499999999999 	 0.8415983141493067 
	 2.0209999999999999 	 0.8338298307800688 
	 2.0242499999999999 	 0.8262299778916994 
	 2.0274999999999999 	 0.8187943488680602 
	 2.0307499999999998 	 0.8115185210807705 
	 2.0339999999999998 	 0.8043980647589404 
	 2.0372500000000002 	 0.7974285518090793 
	 2.0404999999999998 	 0.7906055645281302 
	 2.0437499999999997 	 0.7839247041250736 
	 2.0469999999999997 	 0.7773815990175019 
	 2.0502500000000001 	 0.7709719128385127 
	 2.0535000000000001 	 0.7646913520942595 
	 2.0567500000000001 	 0.7585356734508767 
	 2.0600000000000001 	 0.7525006905810958 
	 2.0632500000000000 	 0.7465822805725536 
	 2.0665000000000000 	 0.7407763898403851 
	 2.0697500000000000 	 0.7350790395400555 
	 2.0730000000000000 	 0.7294863304710276 
	 2.0762499999999999 	 0.7239944474455149 
	 2.0794999999999999 	 0.7185996631335620 
	 2.0827499999999999 	 0.7132983413826860 
	 2.0859999999999999 	 0.7080869400221002 
	 2.0892499999999998 	 0.7029620131568531 
	 2.0924999999999998 	 0.6979202129764585 
	 2.0957499999999998 	 0.6929582910916476 
	 2.0990000000000002 	 0.6880730994208454 
	 2.1022500000000002 	 0.6832615906596344 
	 2.1055000000000001 	 0.6785208183458564 
	 2.1087499999999997 	 0.6738479365580961 
	 2.1120000000000001 	 0.6692401992811631 
	 2.1152500000000001 	 0.6646949594441918 
	 2.1185000000000000 	 0.6602096676954348 
	 2.1217500000000000 	 0.6557818709158484 
	 2.1250000000000000 	 0.6514092105062141 
	 2.1282500000000000 	 0.6470894204871009 
	 2.1315000000000000 	 0.6428203254271846 
	 2.1347499999999999 	 0.6385998382267742 
	 2.1379999999999999 	 0.6344259577829029 
	 2.1412500000000003 	 0.6302967665658137 
	 2.1444999999999999 	 0.6262104281166326 
	 2.1477499999999998 	 0.6221651844900918 
	 2.1509999999999998 	 0.6181593536665061 
	 2.1542500000000002 	 0.6141913269439740 
	 2.1575000000000002 	 0.6102595663222304 
	 2.1607500000000002 	 0.6063626019053558 
	 2.1640000000000001 	 0.6024990293218485 
	 2.1672500000000001 	 0.5986675071759225 
	 2.1705000000000001 	 0.5948667545435378 
	 2.1737500000000001 	 0.5910955485217076 
	 2.1770000000000000 	 0.5873527218288186 
	 2.1802500000000000 	 0.5836371604707677 
	 2.1835000000000000 	 0.5799478014787010 
	 2.1867500000000000 	 0.5762836307059632 
	 2.1899999999999999 	 0.5726436807147740 
	 2.1932499999999999 	 0.5690270287270738 
	 2.1964999999999999 	 0.5654327946526922 
	 2.1997499999999999 	 0.5618601392089069 
	 2.2030000000000003 	 0.5583082620954076
[truncated: 1,367,371 more chars]
