# Supplementary material for: Exact Rovibronic Equivalence of the Adiabatic and Diabatic Representations of N‐Coupled State Diatomic Systems
Source: J Comput Chem. 2025 Jul 22;46(20):e70181. doi: 10.1002/jcc.70181 (PMC12281130; doi:10.1002/jcc.70181)
Supplement: Supplementary file 1 — Data S1: Supporting Information. [file JCC-46-0-s001.zip › supplementary_material/CH_diabatic_approximation-IV.inp]

atoms C H

nstates 4

jrot 0.5

grid
  npoints 2001
  range   0.5 7.0
  type 0
end

memory, 30 gb

(PRINT_PECS_AND_COUPLINGS_TO_FILE)

CONTRACTION
 vib
 vmax 1250
END

DIAGONALIZER
SYEVR
nroots 100
end


Checkpoint
 density save
 eigenvectors save
 Filename CH_diabatic_approx-4
End

symmetry Cs(M)

poten 1
name "1^2Sigma"
symmetry +
lambda 0
mult 2
type  grid
values
	 0.5000000000000000 	 229275.6830927727860399 
	 0.5032500000000000 	 226156.1662021933589131 
	 0.5065000000000000 	 223070.3643595831526909 
	 0.5097500000000000 	 220018.0916078930895310 
	 0.5130000000000000 	 216999.1619909546570852 
	 0.5162500000000000 	 214013.3895537388161756 
	 0.5195000000000000 	 211060.5883420472964644 
	 0.5227500000000000 	 208140.5724023109360132 
	 0.5260000000000000 	 205253.1557814703264739 
	 0.5292500000000000 	 202398.1525267369288485 
	 0.5325000000000000 	 199575.3766854237182997 
	 0.5357500000000001 	 196784.6423047805437818 
	 0.5390000000000000 	 194025.7634317544288933 
	 0.5422500000000000 	 191298.5541128214972559 
	 0.5455000000000000 	 188602.8283938012609724 
	 0.5487500000000001 	 185938.4003196151170414 
	 0.5520000000000000 	 183305.0839341151295230 
	 0.5552500000000000 	 180702.6932798819907475 
	 0.5585000000000000 	 178131.0423979814804625 
	 0.5617500000000000 	 175589.9453277896973304 
	 0.5649999999999999 	 173079.2161067770211957 
	 0.5682500000000000 	 170598.6687702627095859 
	 0.5715000000000000 	 168148.1173512381792534 
	 0.5747500000000000 	 165727.3758801357180346 
	 0.5780000000000000 	 163336.2583845854096580 
	 0.5812500000000000 	 160974.5788892335840501 
	 0.5845000000000000 	 158642.1514155013137497 
	 0.5877500000000000 	 156338.7899813417752739 
	 0.5910000000000000 	 154064.3086010556435212 
	 0.5942500000000001 	 151818.5212850394018460 
	 0.5975000000000000 	 149601.2420395468070637 
	 0.6007500000000000 	 147412.2848664995399304 
	 0.6040000000000000 	 145251.4637632287340239 
	 0.6072500000000001 	 143118.5927222387981601 
	 0.6105000000000000 	 141013.4857310176885221 
	 0.6137500000000000 	 138935.9567717697354965 
	 0.6170000000000000 	 136885.8198211869748775 
	 0.6202500000000000 	 134862.8888502552290447 
	 0.6234999999999999 	 132866.9778239840525202 
	 0.6267500000000000 	 130897.9007011846551904 
	 0.6300000000000000 	 128955.4714342738443520 
	 0.6332500000000001 	 127039.5039690013945801 
	 0.6365000000000001 	 125149.8122442387830233 
	 0.6397500000000000 	 123286.2101917783293175 
	 0.6430000000000000 	 121448.5117360638396349 
	 0.6462500000000000 	 119636.5307939888007240 
	 0.6495000000000000 	 117850.0812746941519435 
	 0.6527500000000001 	 116088.9770793026400497 
	 0.6560000000000000 	 114353.0321007300663041 
	 0.6592500000000000 	 112642.0602234816469718 
	 0.6625000000000000 	 110955.8753233923926018 
	 0.6657500000000001 	 109294.2912674553372199 
	 0.6690000000000000 	 107657.1219136158033507 
	 0.6722500000000000 	 106044.1811105223896448 
	 0.6755000000000000 	 104455.2826973732735496 
	 0.6787500000000000 	 102890.2405037099815672 
	 0.6819999999999999 	 101348.8683491836127359 
	 0.6852500000000000 	 99830.9800434202188626 
	 0.6885000000000000 	 98336.3893858166557038 
	 0.6917500000000000 	 96864.9101653251709649 
	 0.6950000000000000 	 95416.3561603416164871 
	 0.6982500000000000 	 93990.5411385038751177 
	 0.7015000000000000 	 92587.2788565009104786 
	 0.7047500000000000 	 91206.3830599850480212 
	 0.7080000000000000 	 89847.6674833758297609 
	 0.7112500000000000 	 88510.9458496986917453 
	 0.7145000000000000 	 87196.0318705238751136 
	 0.7177500000000000 	 85902.7392457784444559 
	 0.7210000000000000 	 84630.8816636210249271 
	 0.7242500000000001 	 83380.2728004074451746 
	 0.7275000000000000 	 82150.7263205174240284 
	 0.7307500000000000 	 80942.0558762704895344 
	 0.7340000000000000 	 79754.0751079193287296 
	 0.7372500000000000 	 78586.5976434960757615 
	 0.7404999999999999 	 77439.4370987782458542 
	 0.7437500000000000 	 76312.4070773080165964 
	 0.7470000000000000 	 75205.3211702668340877 
	 0.7502500000000001 	 74117.9929564960766584 
	 0.7535000000000001 	 73050.2360025444650091 
	 0.7567500000000000 	 72001.8638625777966809 
	 0.7600000000000000 	 70972.6900784611207200 
	 0.7632500000000000 	 69962.5281798352370970 
	 0.7665000000000000 	 68971.1916840696358122 
	 0.7697500000000000 	 67998.4940964129345957 
	 0.7730000000000000 	 67044.2489100986567792 
	 0.7762500000000001 	 66108.2696063518233132 
	 0.7795000000000000 	 65190.3696546120772837 
	 0.7827500000000001 	 64290.3625126704719150 
	 0.7860000000000000 	 63408.0616267402583617 
	 0.7892500000000000 	 62543.2804317560294294 
	 0.7925000000000000 	 61695.8323515450902050 
	 0.7957500000000000 	 60865.5307989712382550 
	 0.7989999999999999 	 60052.1891763141247793 
	 0.8022500000000000 	 59255.6208754776380374 
	 0.8055000000000000 	 58475.6392782173861633 
	 0.8087500000000001 	 57712.0577566005886183 
	 0.8120000000000001 	 56964.6896732575114584 
	 0.8152500000000000 	 56233.3483817004089360 
	 0.8185000000000000 	 55517.8472268647165038 
	 0.8217500000000000 	 54817.9995454080417403 
	 0.8250000000000000 	 54133.6186661303581786 
	 0.8282500000000000 	 53464.5179105922652525 
	 0.8314999999999999 	 52810.5105934698731289 
	 0.8347500000000000 	 52171.4100230818221462 
	 0.8380000000000000 	 51547.0295020807243418 
	 0.8412500000000001 	 50937.1823278708834550 
	 0.8445000000000000 	 50341.6817932477933937 
	 0.8477500000000000 	 49760.3411871550270007 
	 0.8510000000000000 	 49192.9737951739953132 
	 0.8542500000000000 	 48639.3929002761724405 
	 0.8574999999999999 	 48099.4117836396253551 
	 0.8607500000000000 	 47572.8437252165313112 
	 0.8640000000000000 	 47059.5020045974306413 
	 0.8672500000000001 	 46559.1999018789647380 
	 0.8705000000000001 	 46071.7506983144121477 
	 0.8737500000000000 	 45596.9676772850361886 
	 0.8770000000000000 	 45134.6641252112531220 
	 0.8802500000000000 	 44684.6533322878676699 
	 0.8835000000000000 	 44246.7485935551812872 
	 0.8867499999999999 	 43820.7632098439353285 
	 0.8899999999999999 	 43406.5104885951877804 
	 0.8932500000000000 	 43003.8037450193223776 
	 0.8965000000000001 	 42612.4563030655335751 
	 0.8997500000000000 	 42232.2814963221389917 
	 0.9030000000000000 	 41863.0926692489301786 
	 0.9062500000000000 	 41504.7031781597179361 
	 0.9095000000000000 	 41156.9263921974634286 
	 0.9127500000000000 	 40819.5756946199107915 
	 0.9159999999999999 	 40492.4644837850137264 
	 0.9192500000000000 	 40175.4061741899713525 
	 0.9225000000000001 	 39868.2141977877763566 
	 0.9257500000000001 	 39570.7020049640486832 
	 0.9290000000000000 	 39282.6830656262391130 
	 0.9322500000000000 	 39003.9708705252851360 
	 0.9355000000000000 	 38734.3789322120719589 
	 0.9387500000000000 	 38473.7207861601345940 
	 0.9419999999999999 	 38221.8099920634704176 
	 0.9452500000000000 	 37978.4601347612697282 
	 0.9485000000000001 	 37743.4848253737945925 
	 0.9517500000000001 	 37516.6977025467422209 
	 0.9550000000000001 	 37297.9124333325671614 
	 0.9582499999999999 	 37086.9427143158973195 
	 0.9615000000000000 	 36883.6022727761373972 
	 0.9647500000000000 	 36687.7048675127080060 
	 0.9680000000000000 	 36499.0642899347876664 
	 0.9712499999999999 	 36317.4943651142893941 
	 0.9745000000000000 	 36142.8089525457835407 
	 0.9777499999999999 	 35974.8219471755583072 
	 0.9810000000000001 	 35813.3472802940377733 
	 0.9842500000000000 	 35658.1989202791592106 
	 0.9875000000000000 	 35509.1908735538090696 
	 0.9907500000000000 	 35366.1371849180432037 
	 0.9940000000000000 	 35228.8519387842825381 
	 0.9972500000000000 	 35097.1492605717066908 
	 1.0005000000000002 	 34970.8433152157595032 
	 1.0037499999999999 	 34849.7483087023429107 
	 1.0070000000000001 	 34733.6784904853921034 
	 1.0102500000000001 	 34622.4481513928039931 
	 1.0135000000000001 	 34515.8716245509567671 
	 1.0167500000000000 	 34413.7632877981013735 
	 1.0200000000000000 	 34315.9375616982215433 
	 1.0232500000000000 	 34222.2457476753916126 
	 1.0265000000000000 	 34132.6865366266138153 
	 1.0297499999999999 	 34047.2954825306442217 
	 1.0330000000000001 	 33966.0841021897722385 
	 1.0362499999999999 	 33888.9426200642992626 
	 1.0395000000000001 	 33815.7231478001267533 
	 1.0427500000000001 	 33746.2872432008007308 
	 1.0460000000000000 	 33680.5566526296679513 
	 1.0492500000000000 	 33618.4768135005579097 
	 1.0525000000000002 	 33559.9916257779623265 
	 1.0557500000000000 	 33505.0317274464396178 
	 1.0589999999999999 	 33453.5212994245084701 
	 1.0622499999999999 	 33405.3850489214964909 
	 1.0655000000000001 	 33360.5533846707694465 
	 1.0687499999999999 	 33318.9601631175319199 
	 1.0720000000000001 	 33280.5393893964719609 
	 1.0752500000000000 	 33245.2260436319993460 
	 1.0785000000000000 	 33212.9558353990287287 
	 1.0817500000000000 	 33183.6646144699770957 
	 1.0850000000000000 	 33157.2899976233966299 
	 1.0882499999999999 	 33133.7712025948931114 
	 1.0914999999999999 	 33113.0475983492870000 
	 1.0947499999999999 	 33095.0603019818227040 
	 1.0980000000000001 	 33079.7523589731426910 
	 1.1012499999999998 	 33067.0669610361801460 
	 1.1045000000000000 	 33056.9480646821029950 
	 1.1077500000000000 	 33049.3406502982325037 
	 1.1110000000000000 	 33044.1898185806858237 
	 1.1142500000000000 	 33041.4421241200543591 
	 1.1175000000000002 	 33041.0465125918490230 
	 1.1207499999999999 	 33042.9521797836569021 
	 1.1240000000000001 	 33047.1089191825667513 
	 1.1272500000000001 	 33053.4677321919298265 
	 1.1305000000000001 	 33061.9798044276976725 
	 1.1337500000000000 	 33072.5970702379127033 
	 1.1370000000000000 	 33085.2732972055746359 
	 1.1402500000000000 	 33099.9625479408423416 
	 1.1435000000000000 	 33116.6193595832664869 
	 1.1467499999999999 	 33135.1997557038266677 
	 1.1500000000000001 	 33155.6600619809250929 
	 1.1532499999999999 	 33177.9569650849880418 
	 1.1565000000000001 	 33202.0485685025560088 
	 1.1597500000000001 	 33227.8933364546392113 
	 1.1630000000000000 	 33255.4500120124139357 
	 1.1662499999999998 	 33284.6787087294360390 
	 1.1695000000000000 	 33315.5399775642435998 
	 1.1727500000000000 	 33347.9945386874460382 
	 1.1759999999999999 	 33382.0041569086242816 
	 1.1792499999999999 	 33417.5310620217787800 
	 1.1825000000000001 	 33454.5377016981510678 
	 1.1857499999999999 	 33492.9877806005315506 
	 1.1890000000000001 	 33532.8455989377544029 
	 1.1922500000000000 	 33574.0755434683887870 
	 1.1955000000000000 	 33616.6429163974535186 
	 1.1987500000000000 	 33660.5135820494106156 
	 1.2020000000000000 	 33705.6534865266294219 
	 1.2052499999999999 	 33752.0294374485092703 
	 1.2084999999999999 	 33799.6088806654879590 
	 1.2117499999999999 	 33848.3593237305176444 
	 1.2150000000000001 	 33898.2489830671256641 
	 1.2182499999999998 	 33949.2467184980268939 
	 1.2215000000000000 	 34001.3214485156859155 
	 1.2247500000000000 	 34054.4427261372329667 
	 1.2280000000000000 	 34108.5808051026688190 
	 1.2312500000000000 	 34163.7060023105805158 
	 1.2345000000000002 	 34219.7891560895077419 
	 1.2377499999999999 	 34276.8018052761981380 
	 1.2410000000000001 	 34334.7155620264529716 
	 1.2442500000000001 	 34393.5024912561348174 
	 1.2475000000000001 	 34453.1353975861129584 
	 1.2507500000000000 	 34513.5871781442619977 
	 1.2540000000000000 	 34574.8311025443181279 
	 1.2572500000000000 	 34636.8411797511653276 
	 1.2605000000000000 	 34699.5915330864518182 
	 1.2637499999999999 	 34763.0565955593338003 
	 1.2669999999999999 	 34827.2115465830211178 
	 1.2702499999999999 	 34892.0317082238980220 
	 1.2734999999999999 	 34957.4926632588467328 
	 1.2767500000000001 	 35023.5707561956951395 
	 1.2800000000000000 	 35090.2425103082496207 
	 1.2832499999999998 	 35157.4846353749526315 
	 1.2865000000000000 	 35225.2744821376400068 
	 1.2897500000000002 	 35293.5895905449433485 
	 1.2929999999999999 	 35362.4077306253602728 
	 1.2962499999999999 	 35431.7076746366146835 
	 1.2995000000000001 	 35501.4685389015794499 
	 1.3027500000000001 	 35571.6694839597912505 
	 1.3060000000000000 	 35642.2897235242126044 
	 1.3092500000000000 	 35713.3085201239300659 
	 1.3125000000000000 	 35784.7053178934074822 
	 1.3157500000000000 	 35856.4607148037102888 
	 1.3190000000000000 	 35928.5558969648118364 
	 1.3222499999999999 	 36000.9721245731561794 
	 1.3254999999999999 	 36073.6909425179910613 
	 1.3287500000000001 	 36146.6940874124193215 
	 1.3320000000000001 	 36219.9633814480694127 
	 1.3352499999999998 	 36293.4811693915544311 
	 1.3385000000000000 	 36367.2301959263495519 
	 1.3417500000000002 	 36441.1932823907627608 
	 1.3450000000000000 	 36515.3536377691634698 
	 1.3482499999999999 	 36589.6948267788829980 
	 1.3515000000000001 	 36664.2004873906771536 
	 1.3547500000000001 	 36738.8546159662146238 
	 1.3580000000000001 	 36813.6415995572533575 
	 1.3612500000000001 	 36888.5458983807184268 
	 1.3645000000000000 	 36963.5522478558123112 
	 1.3677500000000000 	 37038.6457377393453498 
	 1.3710000000000000 	 37113.8115306237450568 
	 1.3742500000000000 	 37189.0350301742728334 
	 1.3774999999999999 	 37264.3020080537971808 
	 1.3807500000000001 	 37339.5983128656371264 
	 1.3840000000000001 	 37414.9099828187754611 
	 1.3872499999999999 	 37490.2233966964340652 
	 1.3905000000000001 	 37565.5250118720505270 
	 1.3937500000000003 	 37640.8014410889445571 
	 1.3970000000000000 	 37716.0396283067384502 
	 1.4002500000000000 	 37791.2266005700439564 
	 1.4035000000000002 	 37866.3494997526067891 
	 1.4067500000000002 	 37941.3957535643785377 
	 1.4100000000000001 	 38016.3528717221415718 
	 1.4132500000000001 	 38091.2084600779271568 
	 1.4164999999999999 	 38165.9504163995734416 
	 1.4197500000000001 	 38240.5667306183750043 
	 1.4229999999999998 	 38315.0454587916465243 
	 1.4262500000000000 	 38389.3748897178302286 
	 1.4295000000000000 	 38463.5433988599543227 
	 1.4327500000000000 	 38537.5394144376550685 
	 1.4359999999999999 	 38611.3515976924609276 
	 1.4392499999999999 	 38684.9687093333923258 
	 1.4424999999999999 	 38758.3795483865396818 
	 1.4457499999999999 	 38831.5731316740420880 
	 1.4490000000000001 	 38904.5385880065005040 
	 1.4522499999999998 	 38977.2650696889759274 
	 1.4554999999999998 	 39049.7418644818972098 
	 1.4587500000000000 	 39121.9583403607903165 
	 1.4620000000000000 	 39193.9038865369366249 
	 1.4652499999999999 	 39265.5681476788377040 
	 1.4684999999999999 	 39336.9409603486346896 
	 1.4717500000000001 	 39408.0121770534969983 
	 1.4750000000000001 	 39478.7717541635138332 
	 1.4782499999999998 	 39549.2097402505678474 
	 1.4815000000000000 	 39619.3161989575892221 
	 1.4847500000000000 	 39689.0814037924574222 
	 1.4880000000000000 	 39758.4958601675461978 
	 1.4912500000000000 	 39827.5500967144034803 
	 1.4944999999999999 	 39896.2347738887692685 
	 1.4977499999999999 	 39964.5407274325334583 
	 1.5010000000000001 	 40032.4588232432943187 
	 1.5042499999999999 	 40099.9801772712744423 
	 1.5074999999999998 	 40167.0963086743868189 
	 1.5107500000000000 	 40233.7987967747467337 
	 1.5140000000000000 	 40300.0793581952602835 
	 1.5172500000000000 	 40365.9299635278148344 
	 1.5205000000000000 	 40431.3426472444043611 
	 1.5237500000000002 	 40496.3096706367650768 
	 1.5270000000000001 	 40560.8238076632187585 
	 1.5302499999999999 	 40624.8779540779069066 
	 1.5335000000000001 	 40688.4652117853111122 
	 1.5367500000000001 	 40751.5792186978942482 
	 1.5400000000000000 	 40814.2137696789795882 
	 1.5432500000000000 	 40876.3628746795002371 
	 1.5465000000000000 	 40938.0211944722905173 
	 1.5497500000000000 	 40999.1836087351475726 
	 1.5530000000000002 	 41059.8452092257357435 
	 1.5562499999999999 	 41120.0018244177554152 
	 1.5594999999999999 	 41179.6495713665499352 
	 1.5627500000000001 	 41238.7847713105875300 
	 1.5660000000000001 	 41297.4045590958849061 
	 1.5692500000000000 	 41355.5064404179429403 
	 1.5725000000000000 	 41413.0881082863488700 
	 1.5757500000000002 	 41470.1481133066336042 
	 1.5790000000000002 	 41526.6854625389605644 
	 1.5822499999999999 	 41582.6993277233050321 
	 1.5855000000000001 	 41638.1897715138693457 
	 1.5887500000000001 	 41693.1574113916576607 
	 1.5920000000000001 	 41747.6029915998879005 
	 1.5952500000000001 	 41801.5280515849008225 
	 1.5985000000000000 	 41854.9347145925712539 
	 1.6017500000000000 	 41907.8252032688324107 
	 1.6050000000000002 	 41960.2027114716620417 
	 1.6082500000000000 	 42012.0712875235258252 
	 1.6114999999999999 	 42063.4350162876071408 
	 1.6147500000000001 	 42114.2983081905840663 
	 1.6179999999999999 	 42164.6659046715285513 
	 1.6212500000000001 	 42214.5425265406665858 
	 1.6244999999999998 	 42263.9337338360346621 
	 1.6277499999999998 	 42312.8462107601735624 
	 1.6310000000000000 	 42361.2866011415753746 
	 1.6342499999999998 	 42409.2617723649673280 
	 1.6374999999999997 	 42456.7790215992790763 
	 1.6407499999999999 	 42503.8454931095839129 
	 1.6440000000000001 	 42550.4685298253971268 
	 1.6472500000000001 	 42596.6560820473750937 
	 1.6504999999999999 	 42642.4159015519035165 
	 1.6537500000000001 	 42687.7557043710112339 
	 1.6570000000000000 	 42732.6835780789042474 
	 1.6602499999999998 	 42777.2073152157536242 
	 1.6635000000000000 	 42821.3344824900923413 
	 1.6667500000000000 	 42865.0728360357024940 
	 1.6699999999999999 	 42908.4297361416611238 
	 1.6732500000000001 	 42951.4121233248442877 
	 1.6764999999999999 	 42994.0268944273993839 
	 1.6797499999999999 	 43036.2804233324204688 
	 1.6830000000000001 	 43078.1784526816336438 
	 1.6862499999999998 	 43119.7263417684516753 
	 1.6894999999999998 	 43160.9287482628569705 
	 1.6927500000000000 	 43201.7895128163363552 
	 1.6960000000000002 	 43242.3118882355338428 
	 1.6992500000000001 	 43282.4982634310072172 
	 1.7024999999999999 	 43322.3499883913973463 
	 1.7057500000000001 	 43361.8674451267361292 
	 1.7090000000000001 	 43401.0499054119791253 
	 1.7122499999999998 	 43439.8954098279136815 
	 1.7155000000000000 	 43478.4007892349691247 
	 1.7187500000000000 	 43516.5615965931065148 
	 1.7220000000000000 	 43554.3720461449265713 
	 1.7252500000000002 	 43591.8250376135692932 
	 1.7284999999999999 	 43628.9122017293848330 
	 1.7317499999999999 	 43665.6239855289604748 
	 1.7350000000000001 	 43701.9497656693492900 
	 1.7382499999999999 	 43737.8781006581848487 
	 1.7414999999999998 	 43773.3971147613629000 
	 1.7447500000000000 	 43808.4948718385930988 
	 1.7480000000000002 	 43843.1599500118027208 
	 1.7512500000000002 	 43877.3822356746022706 
	 1.7544999999999999 	 43911.1536734148976393 
	 1.7577500000000001 	 43944.4691659534873907 
	 1.7610000000000001 	 43977.3276489417912671 
	 1.7642499999999999 	 44009.7329492749340716 
	 1.7675000000000001 	 44041.6945638780234731 
	 1.7707500000000000 	 44073.2284269647716428 
	 1.7740000000000000 	 44104.3571449924129411 
	 1.7772500000000002 	 44135.1098167574091349 
	 1.7805000000000000 	 44165.5216122329075006 
	 1.7837499999999999 	 44195.6327046447258908 
	 1.7870000000000001 	 44225.4867769701741054 
	 1.7902499999999999 	 44255.1295732810831396 
	 1.7934999999999999 	 44284.6071621930605033 
	 1.7967500000000001 	 44313.9641944134127698 
	 1.8000000000000003 	 44343.2425788145337719 
	 1.8032500000000002 	 44372.4803248480311595 
	 1.8065000000000000 	 44401.7106271466327598 
	 1.8097500000000002 	 44430.9616078973631375 
	 1.8130000000000002 	 44460.2562414611529675 
	 1.8162499999999999 	 44489.6124044320895337 
	 1.8195000000000001 	 44519.0433483963352046 
	 1.8227499999999999 	 44548.5582047865609638 
	 1.8260000000000001 	 44578.1624220332741970 
	 1.8292500000000000 	 44607.8583990357437870 
	 1.8324999999999998 	 44637.6460437925707083 
	 1.8357500000000000 	 44667.5231455921020824 
	 1.8390000000000000 	 44697.4858813503378769 
	 1.8422499999999999 	 44727.5292404005522258 
	 1.8454999999999999 	 44757.6472538190719206 
	 1.8487499999999999 	 44787.8332992934592767 
	 1.8519999999999999 	 44818.0803631146845873 
	 1.8552500000000001 	 44848.3811683928579441 
	 1.8584999999999998 	 44878.7283253638306633 
	 1.8617499999999998 	 44909.1144560308166547 
	 1.8650000000000000 	 44939.5321352749306243 
	 1.8682500000000000 	 44969.9739674800875946 
	 1.8714999999999999 	 45000.4327526732668048 
	 1.8747499999999999 	 45030.9015465339980437 
	 1.8780000000000001 	 45061.3736880460273824 
	 1.8812500000000001 	 45091.8427780138445087 
	 1.8844999999999998 	 45122.3026063329089084 
	 1.8877500000000000 	 45152.7471309024185757 
	 1.8910000000000000 	 45183.1705716005308204 
	 1.8942500000000000 	 45213.5674219706997974 
	 1.8975000000000000 	 45243.9324527609642246 
	 1.9007499999999999 	 45274.2606862821339746 
	 1.9039999999999999 	 45304.5473103023541626 
	 1.9072500000000001 	 45334.7875974454509560 
	 1.9104999999999999 	 45364.9770347944577225 
	 1.9137499999999998 	 45395.1113314808389987 
	 1.9170000000000000 	 45425.1864074634722783 
	 1.9202500000000000 	 45455.1983827444928465 
	 1.9235000000000000 	 45485.1436316296822042 
	 1.9267500000000000 	 45515.0189207120856736 
	 1.9300000000000002 	 45544.8212449727070634 
	 1.9332500000000001 	 45574.5477789061842486 
	 1.9364999999999999 	 45604.1958676284630201 
	 1.9397500000000001 	 45633.7630184256195207 
	 1.9430000000000001 	 45663.2466996878065402 
	 1.9462500000000000 	 45692.6435553196570254 
	 1.9495000000000000 	 45721.9500691940265824 
	 1.9527500000000000 	 45751.1628646169119747 
	 1.9560000000000000 	 45780.2786973874826799 
	 1.9592500000000002 	 45809.2944489845176577 
	 1.9624999999999999 	 45838.2075280976132490 
	 1.9657499999999999 	 45867.0187951336847618 
	 1.9690000000000001 	 45895.7308656730237999 
	 1.9722500000000001 	 45924.3464911843911977 
	 1.9755000000000000 	 45952.8685416028965847 
	 1.9787500000000000 	 45981.2999990007519955 
	 1.9820000000000002 	 46009.6431870039887144 
	 1.9852500000000002 	 46037.8897545179206645 
	 1.9884999999999999 	 46066.0234542184552993 
	 1.9917500000000001 	 46094.0279017225329881 
	 1.9950000000000001 	 46121.8867562360828742 
	 1.9982500000000001 	 46149.5837147219208418 
	 2.0015000000000001 	 46177.1037266524217557 
	 2.0047500000000000 	 46204.4656702243737527 
	 2.0080000000000000 	 46231.7260444130079122 
	 2.0112500000000000 	 46258.9435032091569155 
	 2.0145000000000000 	 46286.1769120665558148 
	 2.0177499999999999 	 46313.4853411891890573 
	 2.0209999999999999 	 46340.9273193899207399 
	 2.0242499999999999 	 46368.5077263978892006 
	 2.0274999999999999 	 46396.1420451132871676 
	 2.0307499999999998 	 46423.7371370168766589 
	 2.0339999999999998 	 46451.1996549155301182 
	 2.0372500000000002 	 46478.4360387967026327 
	 2.0404999999999998 	 46505.3526073612156324 
	 2.0437499999999997 	 46531.8953364044136833 
	 2.0469999999999997 	 46558.1115166603049147 
	 2.0502500000000001 	 46584.0644209544771002 
	 2.0535000000000001 	 46609.8174390270796721 
	 2.0567500000000001 	 46635.4340717234808835 
	 2.0600000000000001 	 46660.9779255178218591 
	 2.0632500000000000 	 46686.4993473163121962 
	 2.0665000000000000 	 46711.9953218148148153 
	 2.0697500000000000 	 46737.4495165764456033 
	 2.0730000000000000 	 46762.8456340276534320 
	 2.0762499999999999 	 46788.1674078604337410 
	 2.0794999999999999 	 46813.3985994459289941 
	 2.0827499999999999 	 46838.5251703515095869 
	 2.0859999999999999 	 46863.5470009360942640 
	 2.0892499999999998 	 46888.4694589090504451 
	 2.0924999999999998 	 46913.2979443488657125 
	 2.0957499999999998 	 46938.0378736002894584 
	 2.0990000000000002 	 46962.6946764292879379 
	 2.1022500000000002 	 46987.2734509739675559 
	 2.1055000000000001 	 47011.7756747528692358 
	 2.1087499999999997 	 47036.2006542011149577 
	 2.1120000000000001 	 47060.5476816218724707 
	 2.1152500000000001 	 47084.8160628882687888 
	 2.1185000000000000 	 47109.0051152089508832 
	 2.1217500000000000 	 47133.1142077003314625 
	 2.1250000000000000 	 47157.1435389577891328 
	 2.1282500000000000 	 47181.0940474448361783 
	 2.1315000000000000 	 47204.9666877513081999 
	 2.1347499999999999 	 47228.7624026845587650 
	 2.1379999999999999 	 47252.4821224284096388 
	 2.1412500000000003 	 47276.1267595189710846 
	 2.1444999999999999 	 47299.6970281990215881 
	 2.1477499999999998 	 47323.1933774420031114 
	 2.1509999999999998 	 47346.6162211897171801 
	 2.1542500000000002 	 47369.9659558823841508 
	 2.1575000000000002 	 47393.2429604324715910 
	 2.1607500000000002 	 47416.4475961564894533 
	 2.1640000000000001 	 47439.5801881973093259 
	 2.1672500000000001 	 47462.6410034241052927 
	 2.1705000000000001 	 47485.6302818292751908 
	 2.1737500000000001 	 47508.5482415945079993 
	 2.1770000000000000 	 47531.3950797032957780 
	 2.1802500000000000 	 47554.1709726370536373 
	 2.1835000000000000 	 47576.8761935502043343 
	 2.1867500000000000 	 47599.5113672979059629 
	 2.1899999999999999 	 47622.0771745795209426 
	 2.1932499999999999 	 47644.5742793387253187 
	 2.1964999999999999 	 47667.0033296187248197 
	 2.1997499999999999 	 47689.3649584285667515 
	 2.2030000000000003 	 47711.6596317932635429 
	 2.2062500000000003 	 47733.8870296964523732 
	 2.2095000000000002 	 47756.0465708576084580 
	 2.2127499999999998 	 47778.1376552758447360 
	 2.2160000000000002 	 47800.1596654020322603 
	 2.2192500000000002 	 47822.1119672108325176 
	 2.2225000000000001 	 47843.9939112571082660 
	 2.2257500000000001 	 47865.8048337189320591 
	 2.2290000000000001 	 47887.5440574215172091 
	 2.2322500000000001 	 47909.2108928435991402 
	 2.2355000000000000 	 47930.8046391051830142 
	 2.2387500000000000 	 47952.3245849337909021 
	 2.2420000000000000 	 47973.7699442762605031 
	 2.2452500000000004 	 47995.1390008732778369 
	 2.2484999999999999 	 48016.4293448466414702 
	 2.2517499999999999 	 48037.6385366812319262 
	 2.2549999999999999 	 48058.7641241963792709 
	 2.2582500000000003 	 48079.8036435552494368 
	 2.2615000000000003 	 48100.7546264417615021 
	 2.2647500000000003 	 48121.6147657763940515 
	 2.2680000000000002 	 48142.3819306069635786 
	 2.2712500000000002 	 48163.0539849913984654 
	 2.2745000000000002 	 48183.6287791125796502 
	 2.2777500000000002 	 48204.1041502482039505 
	 2.2810000000000001 	 48224.4779456262695021 
	 2.2842500000000001 	 48244.7495972376491409 
	 2.2875000000000001 	 48264.9211834477755474 
	 2.2907500000000001 	 48284.9950367397468654 
	 2.2940000000000000 	 48304.9734949527119170 
	 2.2972500000000000 	 48324.8589018980783294 
	 2.3005000000000000 	 48344.6536076844422496 
	 2.3037500000000000 	 48364.3598577027732972 
	 2.3070000000000004 	 48383.9796231144937337 
	 2.3102500000000004 	 48403.5148444190199370 
	 2.3135000000000003 	 48422.9674767120377510 
	 2.3167499999999999 	 48442.3394900816856534 
	 2.3200000000000003 	 48461.6328699855876039 
	 2.3232500000000003 	 48480.8492122549141641 
	 2.3265000000000002 	 48499.9885049454751424 
	 2.3297499999999998 	 48519.0503405308045330 
	 2.3329999999999997 	 48538.0343210712380824 
	 2.3362499999999997 	 48556.9400586245465092 
	 2.3395000000000001 	 48575.7671756377603742 
	 2.3427499999999997 	 48594.5152535625456949 
	 2.3459999999999996 	 48613.1835535355421598 
	 2.3492499999999996 	 48631.7712152066451381 
	 2.3525000000000000 	 48650.2773863760958193 
	 2.3557500000000000 	 48668.7012236740338267 
	 2.3590000000000000 	 48687.0418929133957135 
	 2.3622499999999995 	 48705.2985774559492711 
	 2.3654999999999999 	 48723.4705556332191918 
	 2.3687499999999999 	 48741.5571671058496577 
	 2.3719999999999999 	 48759.5577625539444853 
	 2.3752499999999999 	 48777.4717032576299971 
	 2.3784999999999998 	 48795.2983613689357298 
	 2.3817499999999998 	 48813.0371195794723462 
	 2.3849999999999998 	 48830.6873603888816433 
	 2.3882500000000002 	 48848.2484667358367005 
	 2.3914999999999997 	 48865.7198318911177921 
	 2.3947499999999997 	 48883.1008600509812823 
	 2.3980000000000001 	 48900.3909665507599129 
	 2.4012500000000001 	 48917.5895793315867195 
	 2.4044999999999996 	 48934.6961918237502687 
	 2.4077500000000001 	 48951.7103823408615426 
	 2.4109999999999996 	 48968.6317465844113030 
	 2.4142499999999996 	 48985.4598926247999771 
	 2.4175000000000000 	 49002.1944410466312547 
	 2.4207500000000000 	 49018.8350255055265734 
	 2.4239999999999999 	 49035.3813551396888215 
	 2.4272499999999999 	 49051.8332809570638346 
	 2.4304999999999999 	 49068.1906838486102060 
	 2.4337499999999999 	 49084.4534589808317833 
	 2.4369999999999998 	 49100.6215158564227750 
	 2.4402500000000003 	 49116.6947783427676768 
	 2.4435000000000002 	 49132.6731192194347386 
	 2.4467499999999998 	 49148.5562163339054678 
	 2.4500000000000002 	 49164.3437180958644603 
	 2.4532499999999997 	 49180.0352846972964471 
	 2.4564999999999997 	 49195.6305881893058540 
	 2.4597500000000001 	 49211.1293125505617354 
	 2.4630000000000001 	 49226.5311839097557822 
	 2.4662499999999996 	 49241.8360935840028105 
	 2.4695000000000000 	 49257.0439959781797370 
	 2.4727500000000000 	 49272.1548610722020385 
	 2.4760000000000000 	 49287.1686743144382490 
	 2.4792500000000000 	 49302.0854365264167427 
	 2.4824999999999999 	 49316.9051636357398820 
	 2.4857499999999999 	 49331.6278834928380093 
	 2.4889999999999999 	 49346.2536316211262601 
	 2.4922500000000003 	 49360.7824508521298412 
	 2.4954999999999998 	 49375.2143915411870694 
	 2.4987499999999998 	 49389.5495117669124738 
	 2.5020000000000002 	 49403.7878705801631440 
	 2.5052500000000002 	 49417.9294397594712791 
	 2.5084999999999997 	 49431.9741374963195994 
	 2.5117500000000001 	 49445.9219013721885858 
	 2.5149999999999997 	 49459.7726896427120664 
	 2.5182499999999997 	 49473.5264808074280154 
	 2.5215000000000001 	 49487.1832745261053788 
	 2.5247500000000000 	 49500.7431254541006638 
	 2.5280000000000000 	 49514.2061394601114444 
	 2.5312500000000000 	 49527.5724312460515648 
	 2.5345000000000000 	 49540.8421222642064095 
	 2.5377500000000000 	 49554.0153408334954293 
	 2.5409999999999999 	 49567.0922230511205271 
	 2.5442500000000003 	 49580.0729713624605210 
	 2.5475000000000003 	 49592.9578968969362904 
	 2.5507499999999999 	 49605.7473332206500345 
	 2.5540000000000003 	 49618.4416270571018686 
	 2.5572499999999998 	 49631.0411381048834301 
	 2.5604999999999998 	 49643.5462386416838854 
	 2.5637500000000002 	 49655.9572246472089319 
	 2.5670000000000002 	 49668.2741772739827866 
	 2.5702499999999997 	 49680.4971518096717773 
	 2.5735000000000001 	 49692.6262128244052292 
	 2.5767500000000001 	 49704.6614340656160493 
	 2.5800000000000001 	 49716.6028983526121010 
	 2.5832500000000000 	 49728.4507402173403534 
	 2.5865000000000000 	 49740.2052744758257177 
	 2.5897500000000000 	 49751.8668686019373126 
	 2.5930000000000000 	 49763.4358999371324899 
	 2.5962500000000004 	 49774.9127555403829319 
	 2.5994999999999999 	 49786.2978320365364198 
	 2.6027499999999999 	 49797.5915231550316093 
	 2.6060000000000003 	 49808.7941531480100821 
	 2.6092500000000003 	 49819.9060240148392040 
	 2.6124999999999998 	 49830.9274461309323669 
	 2.6157500000000002 	 49841.8587381744655431 
	 2.6189999999999998 	 49852.7002269790973514 
	 2.6222499999999997 	 49863.4522492384348880 
	 2.6255000000000002 	 49874.1151690233746194 
	 2.6287500000000001 	 49884.6893694140308071 
	 2.6320000000000001 	 49895.1752405802908470 
	 2.6352500000000001 	 49905.5731794956809608 
	 2.6385000000000001 	 49915.8835898140896461 
	 2.6417500000000000 	 49926.1068808262207313 
	 2.6450000000000000 	 49936.2434506359859370 
	 2.6482500000000004 	 49946.2936881674686447 
	 2.6515000000000004 	 49956.2579886443927535 
	 2.6547499999999999 	 49966.1367540092178388 
	 2.6580000000000004 	 49975.9303927629371174 
	 2.6612499999999999 	 49985.6393198048390332 
	 2.6644999999999999 	 49995.2639562734111678 
	 2.6677500000000003 	 50004.8047293887575506 
	 2.6710000000000003 	 50014.2620722939609550 
	 2.6742499999999998 	 50023.6364238999667577 
	 2.6775000000000002 	 50032.9282287288297084 
	 2.6807500000000002 	 50042.1379367539266241 
	 2.6840000000000002 	 50051.2660022390628001 
	 2.6872500000000001 	 50060.3128823151855613 
	 2.6905000000000001 	 50069.2790384265754255 
	 2.6937500000000001 	 50078.1649364328695810 
	 2.6970000000000001 	 50086.9710464758172748 
	 2.7002500000000005 	 50095.6978428466391051 
	 2.7035000000000000 	 50104.3458017817611108 
	 2.7067500000000000 	 50112.9153968625178095 
	 2.7100000000000004 	 50121.4071042441864847 
	 2.7132500000000004 	 50129.8214038375735981 
	 2.7164999999999999 	 50138.1587791767815361 
	 2.7197500000000003 	 50146.4197172860076535 
	 2.7229999999999999 	 50154.6047089364001295 
	 2.7262499999999998 	 50162.7142500598711194 
	 2.7295000000000003 	 50170.7488402388044051 
	 2.7327500000000002 	 50178.7089819607281242 
	 2.7359999999999998 	 50186.5951804938158602 
	 2.7392499999999997 	 50194.4079437667824095 
	 2.7425000000000002 	 50202.1477798843698110 
	 2.7457500000000001 	 50209.8151800563355209 
	 2.7489999999999997 	 50217.4106282915163320 
	 2.7522500000000001 	 50224.9346106273223995 
	 2.7554999999999996 	 50232.3876150809010142 
	 2.7587499999999996 	 50239.7701315374579281 
	 2.7620000000000000 	 50247.0826550848869374 
	 2.7652500000000000 	 50254.3257310097833397 
	 2.7684999999999995 	 50261.4999421732427436 
	 2.7717499999999999 	 50268.6058739270520164 
	 2.7749999999999999 	 50275.6441131663741544 
	 2.7782499999999999 	 50282.6152482242468977 
	 2.7814999999999999 	 50289.5198657219152665 
	 2.7847499999999998 	 50296.3584689300769242 
	 2.7879999999999998 	 50303.1314684486569604 
	 2.7912499999999998 	 50309.8392705843216390 
	 2.7945000000000002 	 50316.4822820955087082 
	 2.7977499999999997 	 50323.0609101062509581 
	 2.8009999999999997 	 50329.5755625136662275 
	 2.8042500000000001 	 50336.0266831462577102 
	 2.8075000000000001 	 50342.4147753938159440 
	 2.8107499999999996 	 50348.7403485033792094 
	 2.8140000000000001 	 50355.0039119092907640 
	 2.8172499999999996 	 50361.2059751526176115 
	 2.8204999999999996 	 50367.3470478615126922 
	 2.8237500000000000 	 50373.4276648812519852 
	 2.8270000000000000 	 50379.4484252620095504 
	 2.8302499999999999 	 50385.4099381076521240 
	 2.8334999999999999 	 50391.3128124494105577 
	 2.8367499999999999 	 50397.1576571699770284 
	 2.8399999999999999 	 50402.9450809298432432 
	 2.8432499999999998 	 50408.6756552793012816 
	 2.8465000000000003 	 50414.3498039882033481 
	 2.8497500000000002 	 50419.9679131610973855 
	 2.8529999999999998 	 50425.5303679554926930 
	 2.8562500000000002 	 50431.0375525250055944 
	 2.8594999999999997 	 50436.4898499651317252 
	 2.8627499999999997 	 50441.8876623241303605 
	 2.8660000000000001 	 50447.2315186978739803 
	 2.8692500000000001 	 50452.5219975765285199 
	 2.8724999999999996 	 50457.7596765417620190 
	 2.8757500000000000 	 50462.9451320946100168 
	 2.8790000000000000 	 50468.0789396033142111 
	 2.8822500000000000 	 50473.1616616047031130 
	 2.8855000000000000 	 50478.1937359043658944 
	 2.8887499999999999 	 50483.1755247972905636 
	 2.8919999999999999 	 50488.1073884472207283 
	 2.8952499999999999 	 50492.9896858609281480 
	 2.8985000000000003 	 50497.8227748406352475 
	 2.9017499999999998 	 50502.6070157255235245 
	 2.9049999999999998 	 50507.3428406133389217 
	 2.9082500000000002 	 50512.0307458690440399 
	 2.9115000000000002 	 50516.6712281113868812 
	 2.9147499999999997 	 50521.2647817999313702 
	 2.9180000000000001 	 50525.8118992087984225 
	 2.9212499999999997 	 50530.3130695914878743 
	 2.9244999999999997 	 50534.7687453746111714 
	 2.9277500000000001 	 50539.1793301433790475 
	 2.9310000000000000 	 50543.5452222679305123 
	 2.9342500000000000 	 50547.8668182063483982 
	 2.9375000000000000 	 50552.1445124797464814 
	 2.9407500000000000 	 50556.3786979898868594 
	 2.9440000000000000 	 50560.5698164056520909 
	 2.9472499999999999 	 50564.7184116493881447 
	 2.9505000000000003 	 50568.8250390281173168 
	 2.9537500000000003 	 50572.8902524970399099 
	 2.9569999999999999 	 50576.9146046273672255 
	 2.9602500000000003 	 50580.8986465393973049 
	 2.9634999999999998 	 50584.8428405924350955 
	 2.9667499999999998 	 50588.7473687969104503 
	 2.9700000000000002 	 50592.6123535543010803 
	 2.9732500000000002 	 50596.4379125414416194 
	 2.9764999999999997 	 50600.2241587501994218 
	 2.9797500000000001 	 50603.9712005277906428 
	 2.9830000000000001 	 50607.6792179540134384 
	 2.9862500000000001 	 50611.3487732295179740 
	 2.9895000000000000 	 50614.9805503706666059 
	 2.9927500000000000 	 50618.5752347514935536 
	 2.9960000000000000 	 50622.1335129763538134 
	 2.9992500000000000 	 50625.6560727994219633 
	 3.0025000000000004 	 50629.1435582970661926 
	 3.0057499999999999 	 50632.5962478427391034 
	 3.0089999999999999 	 50636.0142377844385919 
	 3.0122500000000003 	 50639.3976189070308465 
	 3.0155000000000003 	 50642.7464776743436232 
	 3.0187499999999998 	 50646.0608962679762044 
	 3.0220000000000002 	 50649.3409691071574343 
	 3.0252499999999998 	 50652.5870190242494573 
	 3.0284999999999997 	 50655.7995381555374479 
	 3.0317500000000002 	 50658.9790207912010374 
	 3.0350000000000001 	 50662.1259593475406291 
	 3.0382500000000001 	 50665.2408443578897277 
	 3.0415000000000001 	 50668.3241611115590786 
	 3.0447500000000001 	 50671.3762998251477256 
	 3.0480000000000000 	 50674.3975454404499033 
	 3.0512500000000000 	 50677.3881750586006092 
	 3.0545000000000004 	 50680.3484632680483628 
	 3.0577500000000004 	 50683.2786821523914114 
	 3.0609999999999999 	 50686.1791015941344085 
	 3.0642500000000004 	 50689.0500105956089101 
	 3.0674999999999999 	 50691.8917316738152294 
	 3.0707499999999999 	 50694.7045884843901149 
	 3.0740000000000003 	 50697.4889024505246198 
	 3.0772500000000003 	 50700.2449927684137947 
	 3.0804999999999998 	 50702.9731763833115110 
	 3.0837500000000002 	 50705.6737561824629665 
	 3.0870000000000002 	 50708.3470026565628359 
	 3.0902500000000002 	 50710.9931792050629156 
	 3.0935000000000001 	 50713.6125468510363135 
	 3.0967500000000001 	 50716.2053642526880139 
	 3.1000000000000001 	 50718.7718877141887788 
	 3.1032500000000001 	 50721.3123943534155842 
	 3.1065000000000005 	 50723.8272516673750943 
	 3.1097500000000000 	 50726.3168482194814715 
	 3.1130000000000000 	 50728.7815705107495887 
	 3.1162500000000004 	 50731.2218029886425938 
	 3.1195000000000004 	 50733.6379280535766156 
	 3.1227499999999999 	 50736.0302966080707847 
	 3.1260000000000003 	 50738.3990692483566818 
	 3.1292499999999999 	 50740.7443301022431115 
	 3.1324999999999998 	 50743.0661605972272810 
	 3.1357500000000003 	 50745.3646396560361609 
	 3.1390000000000002 	 50747.6398437157768058 
	 3.1422499999999998 	 50749.8918519267172087 
	 3.1454999999999997 	 50752.1207961103573325 
	 3.1487500000000002 	 50754.3268394554761471 
	 3.1520000000000001 	 50756.5101440390571952 
	 3.1552499999999997 	 50758.6708703769545536 
	 3.1585000000000001 	 50760.8091774257991347 
	 3.1617499999999996 	 50762.9252511001031962 
	 3.1649999999999996 	 50765.0198264773353003 
	 3.1682500000000000 	 50767.0941341429715976 
	 3.1715000000000000 	 50769.1494194118058658 
	 3.1747499999999995 	 50771.1869244042463833 
	 3.1779999999999999 	 50773.2078880853077862 
	 3.1812499999999999 	 50775.2135213288420346 
	 3.1844999999999999 	 50777.2039669289079029 
	 3.1877499999999999 	 50779.1779253998683998 
	 3.1909999999999998 	 50781.1339946309890365 
	 3.1942499999999998 	 50783.0707721879662131 
	 3.1974999999999998 	 50784.9868552945627016 
	 3.2007500000000002 	 50786.8808458665371290 
	 3.2039999999999997 	 50788.7520914862252539 
	 3.2072499999999997 	 50790.6014660725413705 
	 3.2105000000000001 	 50792.4300279404124012 
	 3.2137500000000001 	 50794.2388326694999705 
	 3.2169999999999996 	 50796.0289331376116024 
	 3.2202500000000001 	 50797.8013794832877466 
	 3.2234999999999996 	 50799.5570262070687022 
	 3.2267499999999996 	 50801.2961118347811862 
	 3.2300000000000000 	 50803.0187515010256902 
	 3.2332500000000000 	 50804.7250587442904362 
	 3.2364999999999999 	 50806.4151455192841240 
	 3.2397499999999999 	 50808.0891222088030190 
	 3.2429999999999999 	 50809.7470822487011901 
	 3.2462499999999999 	 50811.3890398807197926 
	 3.2494999999999998 	 50813.0149832441093167 
	 3.2527500000000003 	 50814.6248987626677263 
	 3.2560000000000002 	 50816.2187711696460610 
	 3.2592499999999998 	 50817.7965835222566966 
	 3.2625000000000002 	 50819.3583917830910650 
	 3.2657499999999997 	 50820.9048592269973597 
	 3.2689999999999997 	 50822.4369448139113956 
	 3.2722500000000001 	 50823.9556078477980918 
	 3.2755000000000001 	 50825.4618059801432537 
	 3.2787499999999996 	 50826.9564952294385876 
	 3.2820000000000000 	 50828.4405552573371097 
	 3.2852500000000000 	 50829.9138112277869368 
	 3.2885000000000000 	 50831.3753085414500674 
	 3.2917500000000000 	 50832.8240730017278111 
	 3.2949999999999999 	 50834.2591290729906177 
	 3.2982499999999999 	 50835.6794998902842053 
	 3.3014999999999999 	 50837.0842332690008334 
	 3.3047500000000003 	 50838.4730972483084770 
	 3.3079999999999998 	 50839.8466561442546663 
	 3.3112499999999998 	 50841.2055140278898762 
	 3.3145000000000002 	 50842.5502734569890890 
	 3.3177500000000002 	 50843.8815354930920876 
	 3.3209999999999997 	 50845.1998979040363338 
	 3.3242500000000001 	 50846.5058249541471014 
	 3.3274999999999997 	 50847.7995602970404434 
	 3.3307499999999997 	 50849.0813256115798140 
	 3.3340000000000001 	 50850.3513412874381174 
	 3.3372500000000000 	 50851.6098264404936344 
	 3.3405000000000000 	 50852.8569987100636354 
	 3.3437500000000000 	 50854.0929847416555276 
	 3.3470000000000000 	 50855.3176817429703078 
	 3.3502500000000000 	 50856.5309499448849238 
	 3.3534999999999999 	 50857.7326483477809234 
	 3.3567500000000003 	 50858.9226347327639814 
	 3.3600000000000003 	 50860.1007656760921236 
	 3.3632499999999999 	 50861.2670949619277962 
	 3.3665000000000003 	 50862.4224687804235145 
	 3.3697499999999998 	 50863.5679305108133121 
	 3.3729999999999998 	 50864.7045223324457766 
	 3.3762500000000002 	 50865.8332852385428851 
	 3.3795000000000002 	 50866.9552590524326661 
	 3.3827499999999997 	 50868.0712567369555472 
	 3.3860000000000001 	 50869.1806487386638764 
	 3.3892500000000001 	 50870.2822375206960714 
	 3.3925000000000001 	 50871.3748231118079275 
	 3.3957500000000000 	 50872.4572044732849463 
	 3.3990000000000000 	 50873.5281795097616850 
	 3.4022500000000000 	 50874.5866484013895388 
	 3.4055000000000000 	 50875.6326061605141149 
	 3.4087500000000004 	 50876.6667068385140738 
	 3.4119999999999999 	 50877.6896125720013515 
	 3.4152499999999999 	 50878.7019845250542858 
	 3.4185000000000003 	 50879.7044829008300439 
	 3.4217500000000003 	 50880.6977545834888588 
	 3.4249999999999998 	 50881.6822064840089297 
	 3.4282500000000002 	 50882.6580283688817872 
	 3.4314999999999998 	 50883.6254012843710370 
	 3.4347499999999997 	 50884.5845053576122154 
	 3.4380000000000002 	 50885.5355198073666543 
	 3.4412500000000001 	 50886.4786191980601870 
	 3.4445000000000001 	 50887.4138168511562981 
	 3.4477500000000001 	 50888.3409081666177372 
	 3.4510000000000001 	 50889.2596720609726617 
	 3.4542500000000000 	 50890.1698863729543518 
	 3.4575000000000000 	 50891.0713278758994420 
	 3.4607500000000004 	 50891.9637750333058648 
	 3.4640000000000004 	 50892.8474105053901440 
	 3.4672499999999999 	 50893.7232462308893446 
	 3.4705000000000004 	 50894.5923956315382384 
	 3.4737499999999999 	 50895.4559720391625888 
	 3.4769999999999999 	 50896.3150886998846545 
	 3.4802500000000003 	 50897.1708585905944346 
	 3.4835000000000003 	 50898.0238732241487014 
	 3.4867499999999998 	 50898.8730654438259080 
	 3.4900000000000002 	 50899.7170376618305454 
	 3.4932500000000002 	 50900.5543905821759836 
	 3.4965000000000002 	 50901.3837232148798648 
	 3.4997500000000001 	 50902.2036328914618935 
	 3.5030000000000001 	 50903.0130610846899799 
	 3.5062500000000001 	 50903.8126911159706651 
	 3.5095000000000001 	 50904.6037525788342464 
	 3.5127500000000005 	 50905.3874731860778411 
	 3.5160000000000000 	 50906.1650785930469283 
	 3.5192500000000000 	 50906.9377924201544374 
	 3.5225000000000004 	 50907.7066684939345578 
	 3.5257500000000004 	 50908.4713895860331831 
	 3.5289999999999999 	 50909.2309718010219513 
	 3.5322500000000003 	 50909.9844299391188542 
	 3.5354999999999999 	 50910.7307820035348414 
	 3.5387499999999998 	 50911.4690491772562382 
	 3.5420000000000003 	 50912.1983157357681193 
	 3.5452500000000002 	 50912.9185123486677185 
	 3.5484999999999998 	 50913.6301919144170824 
	 3.5517499999999997 	 50914.3339186704179156 
	 3.5550000000000002 	 50915.0302535729424562 
	 3.5582500000000001 	 50915.7197543290458270 
	 3.5614999999999997 	 50916.4029808842242346 
	 3.5647500000000001 	 50917.0806419526270474 
	 3.5679999999999996 	 50917.7536130721491645 
	 3.5712499999999996 	 50918.4227786963892868 
	 3.5745000000000000 	 50919.0890235487022437 
	 3.5777500000000000 	 50919.7532326220316463 
	 3.5809999999999995 	 50920.4162804264124134 
	 3.5842499999999999 	 50921.0782590886956314 
	 3.5874999999999999 	 50921.7379607619513990 
	 3.5907499999999999 	 50922.3940537801681785 
	 3.5939999999999999 	 50923.0452051429529092 
	 3.5972499999999998 	 50923.6900805330515141 
	 3.6004999999999998 	 50924.3273454895897885 
	 3.6037499999999998 	 50924.9561473709181882 
	 3.6070000000000002 	 50925.5768615210472490 
	 3.6102499999999997 	 50926.1900564261086402 
	 3.6134999999999997 	 50926.7963014679917251 
	 3.6167500000000001 	 50927.3961669112322852 
	 3.6200000000000001 	 50927.9902238921058597 
	 3.6232499999999996 	 50928.5789993117941776 
	 3.6265000000000001 	 50929.1628394069412025 
	 3.6297499999999996 	 50929.7420430483107339 
	 3.6329999999999996 	 50930.3169065834372304 
	 3.6362500000000000 	 50930.8877238714048872 
	 3.6395000000000000 	 50931.4547863156476524 
	 3.6427499999999999 	 50932.0183127713098656 
	 3.6459999999999999 	 50932.5780728088066098 
	 3.6492499999999999 	 50933.1336606046315865 
	 3.6524999999999999 	 50933.6846710924510262 
	 3.6557499999999998 	 50934.2307003688838449 
	 3.6590000000000003 	 50934.7713456783967558 
	 3.6622500000000002 	 50935.3062922667813837 
	 3.6654999999999998 	 50935.8361476137943100 
	 3.6687500000000002 	 50936.3620742741477443 
	 3.6719999999999997 	 50936.8852423574862769 
	 3.6752499999999997 	 50937.4068219025502913 
	 3.6785000000000001 	 50937.9279828775543137 
	 3.6817500000000001 	 50938.4498285431764089 
	 3.6849999999999996 	 50938.9721742119945702 
	 3.6882500000000000 	 50939.4936696078002569 
	 3.6915000000000000 	 50940.0129214032131131 
	 3.6947500000000000 	 50940.5285351957863895 
	 3.6980000000000000 	 50941.0391155206962139 
	 3.7012499999999999 	 50941.5432839049390168 
	 3.7044999999999999 	 50942.0404303726827493 
	 3.7077499999999999 	 50942.5309847746830201 
	 3.7110000000000003 	 50943.0154495667666197 
	 3.7142499999999998 	 50943.4943259264837252 
	 3.7174999999999998 	 50943.9681137705483707 
	 3.7207500000000002 	 50944.4373112890752964 
	 3.7240000000000002 	 50944.9023445492275641 
	 3.7272499999999997 	 50945.3634943159995601 
	 3.7305000000000001 	 50945.8210246797680156 
	 3.7337499999999997 	 50946.2752009110263316 
	 3.7369999999999997 	 50946.7262894484811113 
	 3.7402500000000001 	 50947.1745578233967535 
	 3.7435000000000000 	 50947.6201116143784020 
	 3.7467500000000000 	 50948.0625382651196560 
	 3.7500000000000000 	 50948.5013218811218394 
	 3.7532500000000000 	 50948.9359459780462203 
	 3.7565000000000000 	 50949.3658934886916541 
	 3.7597499999999995 	 50949.7906467716165935 
	 3.7630000000000003 	 50950.2100025355757680 
	 3.7662499999999994 	 50950.6253448338247836 
	 3.7694999999999999 	 50951.0385565281321760 
	 3.7727499999999998 	 50951.4515201281974441 
	 3.7759999999999998 	 50951.8661176189270918 
	 3.7792499999999993 	 50952.2842304678561050 
	 3.7825000000000002 	 50952.7073987623880384 
	 3.7857499999999997 	 50953.1343779511007597 
	 3.7889999999999997 	 50953.5625626700857538 
	 3.7922499999999997 	 50953.9893367755721556 
	 3.7955000000000001 	 50954.4120825655772933 
	 3.7987499999999996 	 50954.8281807961539016 
	 3.8020000000000000 	 50955.2351709547147038 
	 3.8052500000000000 	 50955.6328490733721992 
	 3.8085000000000000 	 50956.0226803305849899 
	 3.8117499999999995 	 50956.4061697164288489 
	 3.8150000000000004 	 50956.7848229038208956 
	 3.8182499999999999 	 50957.1601462404723861 
	 3.8214999999999999 	 50957.5336253720888635 
	 3.8247499999999999 	 50957.9061535628352431 
	 3.8280000000000003 	 50958.2779692780022742 
	 3.8312499999999994 	 50958.6492780492044403 
	 3.8345000000000002 	 50959.0202864023085567 
	 3.8377499999999998 	 50959.3912018481132691 
	 3.8409999999999997 	 50959.7622217188691138 
	 3.8442499999999997 	 50960.1327324378362391 
	 3.8475000000000001 	 50960.5007730664437986 
	 3.8507499999999997 	 50960.8642558207211550 
	 3.8540000000000001 	 50961.2210931396257365 
	 3.8572500000000001 	 50961.5691976856323890 
	 3.8605000000000000 	 50961.9064852558149141 
	 3.8637499999999996 	 50962.2320879522085306 
	 3.8670000000000004 	 50962.5482279802963603 
	 3.8702499999999995 	 50962.8576070058115874 
	 3.8734999999999999 	 50963.1629217518275254 
	 3.8767499999999999 	 50963.4668640374075039 
	 3.8799999999999999 	 50963.7721208175426000 
	 3.8832499999999994 	 50964.0807348450543941 
	 3.8865000000000003 	 50964.3921896670290153 
	 3.8897499999999998 	 50964.7053331653660280 
	 3.8929999999999998 	 50965.0190176732867258 
	 3.8962499999999998 	 50965.3320999394054525 
	 3.8995000000000002 	 50965.6434410922156530 
	 3.9027499999999997 	 50965.9519544241557014 
	 3.9060000000000001 	 50966.2568631003887276 
	 3.9092500000000001 	 50966.5575152698947932 
	 3.9125000000000001 	 50966.8532642935679178 
	 3.9157499999999996 	 50967.1434684162159101 
	 3.9190000000000005 	 50967.4274907235958381 
	 3.9222500000000000 	 50967.7047909488319419 
	 3.9255000000000000 	 50967.9758052831821260 
	 3.9287500000000000 	 50968.2415514667809475 
	 3.9320000000000004 	 50968.5030479813285638 
	 3.9352499999999995 	 50968.7613060388757731 
	 3.9385000000000003 	 50969.0173296446664608 
	 3.9417499999999999 	 50969.2720829661266180 
	 3.9449999999999998 	 50969.5258925962625653 
	 3.9482499999999998 	 50969.7785132425124175 
	 3.9515000000000002 	 50970.0296807205377263 
	 3.9547499999999998 	 50970.2791325660655275 
	 3.9580000000000002 	 50970.5266080202491139 
	 3.9612500000000002 	 50970.7718525857781060 
	 3.9645000000000001 	 50971.0148081442166585 
	 3.9677499999999997 	 50971.2556804913911037 
	 3.9710000000000005 	 50971.4946937085405807 
	 3.9742499999999996 	 50971.7320714276793296 
	 3.9775000000000000 	 50971.9680368344343151 
	 3.9807500000000000 	 50972.2028117354930146 
	 3.9840000000000000 	 50972.4364789660685346 
	 3.9872499999999995 	 50972.6688373350552865 
	 3.9905000000000004 	 50972.8996507233532611 
	 3.9937499999999999 	 50973.1286828313677688 
	 3.9969999999999999 	 50973.3556971832585987 
	 4.0002499999999994 	 50973.5804571572953137 
	 4.0034999999999998 	 50973.8028073552704882 
	 4.0067500000000003 	 50974.0228510775195900 
	 4.0099999999999998 	 50974.2407428841543151 
	 4.0132500000000002 	 50974.4566372682747897 
	 4.0165000000000006 	 50974.6706886577885598 
	 4.0197500000000002 	 50974.8830514164219494 
	 4.0230000000000006 	 50975.0938553792511811 
	 4.0262500000000001 	 50975.3031069596763700 
	 4.0295000000000005 	 50975.5107737139478559 
	 4.0327500000000001 	 50975.7168231210234808 
	 4.0360000000000005 	 50975.9212225975134061 
	 4.0392500000000000 	 50976.1239394978110795 
	 4.0425000000000004 	 50976.3249493124167202 
	 4.0457500000000000 	 50976.5242944110286771 
	 4.0490000000000004 	 50976.7220497818125295 
	 4.0522499999999999 	 50976.9182905651541660 
	 4.0555000000000003 	 50977.1130918326671235 
	 4.0587499999999999 	 50977.3065285876873531 
	 4.0620000000000003 	 50977.4986642575750011 
	 4.0652499999999998 	 50977.6894000478205271 
	 4.0685000000000002 	 50977.8785171811541659 
	 4.0717499999999998 	 50978.0657939316588454 
	 4.0750000000000002 	 50978.2510084353925777 
	 4.0782499999999997 	 50978.4339386931678746 
	 4.0815000000000001 	 50978.6143740140105365 
	 4.0847499999999997 	 50978.7924211845020181 
	 4.0880000000000001 	 50978.9685381087401765 
	 4.0912499999999996 	 50979.1432009065829334 
	 4.0945000000000000 	 50979.3168857440396096 
	 4.0977499999999996 	 50979.4900688331108540 
	 4.1010000000000000 	 50979.6632222181578982 
	 4.1042500000000004 	 50979.8365114080224885 
	 4.1074999999999999 	 50980.0095928383962018 
	 4.1107500000000003 	 50980.1820747980600572 
	 4.1140000000000008 	 50980.3535654150618939 
	 4.1172500000000003 	 50980.5236726601215196 
	 4.1205000000000007 	 50980.6920046566810925 
	 4.1237500000000002 	 50980.8582987280096859 
	 4.1270000000000007 	 50981.0226209893080522 
	 4.1302500000000002 	 50981.1850890101995901 
	 4.1335000000000006 	 50981.3458203196205432 
	 4.1367500000000001 	 50981.5049324055653415 
	 4.1400000000000006 	 50981.6625427162580309 
	 4.1432500000000001 	 50981.8187563219835283 
	 4.1465000000000005 	 50981.9736288998974487 
	 4.1497500000000000 	 50982.1272037444141461 
	 4.1530000000000005 	 50982.2795241075145896 
	 4.1562500000000000 	 50982.4306331982807023 
	 4.1594999999999995 	 50982.5805741836666130 
	 4.1627500000000000 	 50982.7293830250346218 
	 4.1659999999999995 	 50982.8770498880330706 
	 4.1692499999999999 	 50983.0235468884202419 
	 4.1724999999999994 	 50983.1688460400982876 
	 4.1757499999999999 	 50983.3129192985288682 
	 4.1789999999999994 	 50983.4557385632724618 
	 4.1822499999999998 	 50983.5972798891889397 
	 4.1854999999999993 	 50983.7375639582896838 
	 4.1887499999999998 	 50983.8766383013207815 
	 4.1919999999999993 	 50984.0145507530833129 
	 4.1952499999999997 	 50984.1513490832003299 
	 4.1984999999999992 	 50984.2870809964297223 
	 4.2017499999999997 	 50984.4217910524093895 
	 4.2050000000000001 	 50984.5554642086863169 
	 4.2082499999999996 	 50984.6880315336966305 
	 4.2115000000000000 	 50984.8194221349040163 
	 4.2147499999999996 	 50984.9495651002289378 
	 4.2180000000000000 	 50985.0783894982596394 
	 4.2212500000000004 	 50985.2058274617593270 
	 4.2244999999999990 	 50985.3319426361049409 
	 4.2277500000000003 	 50985.4569765808846569 
	 4.2309999999999999 	 50985.5811834665655624 
	 4.2342499999999994 	 50985.7048174444134929 
	 4.2374999999999998 	 50985.8281326480791904 
	 4.2407500000000002 	 50985.9513816143225995 
	 4.2439999999999998 	 50986.0745837333452073 
	 4.2472500000000002 	 50986.1972809021390276 
	 4.2504999999999997 	 50986.3189564274871373 
	 4.2537500000000001 	 50986.4390934809562168 
	 4.2569999999999997 	 50986.5571751002644305 
	 4.2602500000000001 	 50986.6726842705684248 
	 4.2634999999999996 	 50986.7853251473061391 
	 4.2667500000000000 	 50986.8955055495971465 
	 4.2699999999999996 	 50987.0037729100440629 
	 4.2732500000000000 	 50987.1106747230733163 
	 4.2765000000000004 	 50987.2167585420174873 
	 4.2797499999999999 	 50987.3225719806505367 
	 4.2829999999999995 	 50987.4285578153503593 
	 4.2862500000000008 	 50987.5346299265074776 
	 4.2894999999999994 	 50987.6405358038246050 
	 4.2927499999999998 	 50987.7460227997362381 
	 4.2960000000000003 	 50987.8508381925494177 
	 4.2992499999999998 	 50987.9547291864655563 
	 4.3025000000000002 	 50988.0574657758843387 
	 4.3057500000000006 	 50988.1590046236378839 
	 4.3089999999999993 	 50988.2593935340264579 
	 4.3122500000000006 	 50988.3586808961845236 
	 4.3155000000000001 	 50988.4569150656170677 
	 4.3187499999999996 	 50988.5541443650945439 
	 4.3220000000000001 	 50988.6504161386401393 
	 4.3252500000000005 	 50988.7457643659654423 
	 4.3284999999999991 	 50988.8402131461552926 
	 4.3317500000000004 	 50988.9337863263499457 
	 4.3350000000000000 	 50989.0265077319781994 
	 4.3382499999999995 	 50989.1184011678487877 
	 4.3414999999999999 	 50989.2094898173600086 
	 4.3447500000000003 	 50989.2997801596720819 
	 4.3479999999999999 	 50989.3892602026171517 
	 4.3512500000000003 	 50989.4779169671819545 
	 4.3544999999999998 	 50989.5657374433794757 
	 4.3577500000000002 	 50989.6527085888519650 
	 4.3609999999999998 	 50989.7388173622530303 
	 4.3642500000000002 	 50989.8240529340910143 
	 4.3674999999999997 	 50989.9084081670953310 
	 4.3707500000000001 	 50989.9918762394881924 
	 4.3739999999999997 	 50990.0744502949455637 
	 4.3772500000000001 	 50990.1561234415712534 
	 4.3805000000000005 	 50990.2368887956909020 
	 4.3837500000000000 	 50990.3167569032812025 
	 4.3869999999999996 	 50990.3957826901169028 
	 4.3902500000000009 	 50990.4740280245532631 
	 4.3934999999999995 	 50990.5515547649338259 
	 4.3967499999999999 	 50990.6284247596049681 
	 4.4000000000000004 	 50990.7046998478617752 
	 4.4032499999999999 	 50990.7804127743365825 
	 4.4064999999999994 	 50990.8554799218982225 
	 4.4097500000000007 	 50990.9297885456326185 
	 4.4129999999999994 	 50991.0032258556602756 
	 4.4162499999999998 	 50991.0756790168452426 
	 4.4195000000000002 	 50991.1470351496318472 
	 4.4227499999999997 	 50991.2172101319083595 
	 4.4260000000000002 	 50991.2863037417409942 
	 4.4292500000000006 	 50991.3544880938861752 
	 4.4324999999999992 	 50991.4219354802407906 
	 4.4357500000000005 	 50991.4888181955975597 
	 4.4390000000000001 	 50991.5553085380233824 
	 4.4422499999999996 	 50991.6215620303410105 
	 4.4455000000000000 	 50991.6875562302302569 
	 4.4487500000000004 	 50991.7531614772597095 
	 4.4520000000000000 	 50991.8182465992431389 
	 4.4552500000000004 	 50991.8826803846095572 
	 4.4584999999999999 	 50991.9463315832981607 
	 4.4617500000000003 	 50992.0090736418205779 
	 4.4649999999999999 	 50992.0708714629072347 
	 4.4682500000000003 	 50992.1317726801062236 
	 4.4714999999999998 	 50992.1918278904195176 
	 4.4747500000000002 	 50992.2510876732776524 
	 4.4779999999999998 	 50992.3096025905906572 
	 4.4812500000000002 	 50992.3674228404779569 
	 4.4845000000000006 	 50992.4245838331407867 
	 4.4877500000000001 	 50992.4811009840414044 
	 4.4909999999999997 	 50992.5369882786690141 
	 4.4942500000000010 	 50992.5922596906821127 
	 4.4974999999999996 	 50992.6469291820903891 
	 4.5007500000000000 	 50992.7010105980152730 
	 4.5040000000000004 	 50992.7545021345940768 
	 4.5072500000000000 	 50992.8073699445958482 
	 4.5105000000000004 	 50992.8595762325785472 
	 4.5137500000000008 	 50992.9110831730213249 
	 4.5169999999999995 	 50992.9618529134895653 
	 4.5202500000000008 	 50993.0118475832059630 
	 4.5235000000000003 	 50993.0610572795558255 
	 4.5267499999999998 	 50993.1095611085620476 
	 4.5300000000000002 	 50993.1574558285210514 
	 4.5332500000000007 	 50993.2048381965869339 
	 4.5364999999999993 	 50993.2518049690406770 
	 4.5397500000000006 	 50993.2984529000168550 
	 4.5430000000000001 	 50993.3448470425573760 
	 4.5462499999999997 	 50993.3908925954092410 
	 4.5495000000000001 	 50993.4364444564998848 
	 4.5527500000000005 	 50993.4813574669169611 
	 4.5560000000000000 	 50993.5254864296439337 
	 4.5592500000000005 	 50993.5686861097492510 
	 4.5625000000000000 	 50993.6108333141310140 
	 4.5657499999999995 	 50993.6519851485281833 
	 4.5690000000000000 	 50993.6922867743196548 
	 4.5722499999999995 	 50993.7318839576910250 
	 4.5754999999999999 	 50993.7709224744612584 
	 4.5787500000000003 	 50993.8095481085474603 
	 4.5819999999999999 	 50993.8478980803120066 
	 4.5852499999999994 	 50993.8859888479855726 
	 4.5885000000000007 	 50993.9237475678746705 
	 4.5917499999999993 	 50993.9610992626694497 
	 4.5949999999999998 	 50993.9979689140673145 
	 4.5982500000000002 	 50994.0342814639443532 
	 4.6014999999999997 	 50994.0699635466662585 
	 4.6047499999999992 	 50994.1049898786513950 
	 4.6080000000000005 	 50994.1393883886921685 
	 4.6112499999999992 	 50994.1731898038342479 
	 4.6144999999999996 	 50994.2064248963724822 
	 4.6177500000000000 	 50994.2391244846512564 
	 4.6209999999999996 	 50994.2713193689778564 
	 4.6242500000000000 	 50994.3030358790492755 
	 4.6275000000000004 	 50994.3342927625490120 
	 4.6307499999999990 	 50994.3651078579569003 
	 4.6340000000000003 	 50994.3954987949909992 
	 4.6372499999999999 	 50994.4254829978090129 
	 4.6404999999999994 	 50994.4550776183532435 
	 4.6437499999999998 	 50994.4842722843386582 
	 4.6470000000000002 	 50994.5129873250916717 
	 4.6502499999999998 	 50994.5411328450572910 
	 4.6535000000000002 	 50994.5686196409878903 
	 4.6567499999999997 	 50994.5953591988436528 
	 4.6600000000000001 	 50994.6212636874333839 
	 4.6632499999999997 	 50994.6463380004061037 
	 4.6665000000000001 	 50994.6709543538745493 
	 4.6697499999999996 	 50994.6955734747971292 
	 4.6730000000000000 	 50994.7206521988628083 
	 4.6762499999999996 	 50994.7466434968227986 
	 4.6795000000000000 	 50994.7739965024811681 
	 4.6827500000000004 	 50994.8030368528270628 
	 4.6859999999999999 	 50994.8333249072748004 
	 4.6892499999999995 	 50994.8641260902513750 
	 4.6925000000000008 	 50994.8947121162491385 
	 4.6957499999999994 	 50994.9243616624880815 
	 4.6989999999999998 	 50994.9523603203124367 
	 4.7022500000000003 	 50994.9780604141196818 
	 4.7054999999999998 	 50995.0014537440292770 
	 4.7087500000000002 	 50995.0229119363211794 
	 4.7120000000000006 	 50995.0428071957649081 
	 4.7152499999999993 	 50995.0615070682397345 
	 4.7185000000000006 	 50995.0793744744732976 
	 4.7217500000000001 	 50995.0967571412475081 
	 4.7249999999999996 	 50995.1137942909990670 
	 4.7282500000000001 	 50995.1304397102576331 
	 4.7315000000000005 	 50995.1466417152987560 
	 4.7347499999999991 	 50995.1623498404660495 
	 4.7380000000000004 	 50995.1775148309534416 
	 4.7412500000000000 	 50995.1920897968520876 
	 4.7444999999999995 	 50995.2060784912027884 
	 4.7477499999999999 	 50995.2195519312444958 
	 4.7510000000000003 	 50995.2325855864255573 
	 4.7542499999999999 	 50995.2452545992418891 
	 4.7575000000000003 	 50995.2576337896025507 
	 4.7607499999999998 	 50995.2697973462782102 
	 4.7640000000000002 	 50995.2817734263444436 
	 4.7672499999999998 	 50995.2934964325686451 
	 4.7705000000000002 	 50995.3048893583036261 
	 4.7737499999999997 	 50995.3158752651725081 
	 4.7770000000000001 	 50995.3263772818099824 
	 4.7802499999999997 	 50995.3363186151473201 
	 4.7835000000000001 	 50995.3456538442624151 
	 4.7867500000000005 	 50995.3544371297030011 
	 4.7900000000000000 	 50995.3627423553843983 
	 4.7932499999999996 	 50995.3706433792031021 
	 4.7965000000000009 	 50995.3782140334733413 
	 4.7997499999999995 	 50995.3855281252472196 
	 4.8029999999999999 	 50995.3926441766598145 
	 4.8062500000000004 	 50995.3995437434350606 
	 4.8094999999999999 	 50995.4061841751681641 
	 4.8127499999999994 	 50995.4125228038683417 
	 4.8160000000000007 	 50995.4185169534612214 
	 4.8192499999999994 	 50995.4241239397306344 
	 4.8224999999999998 	 50995.4293080052884761 
	 4.8257500000000002 	 50995.4340900276656612 
	 4.8289999999999997 	 50995.4385185395949520 
	 4.8322500000000002 	 50995.4426422594915493 
	 4.8355000000000006 	 50995.4465099039225606 
	 4.8387499999999992 	 50995.4501701882036286 
	 4.8420000000000005 	 50995.4536621009028750 
	 4.8452500000000001 	 50995.4568876206903951 
	 4.8484999999999996 	 50995.4596474241116084 
	 4.8517500000000000 	 50995.4617397799884202 
	 4.8550000000000004 	 50995.4629629227711121 
	 4.8582500000000000 	 50995.4631150542045361 
	 4.8615000000000004 	 50995.4620035137413652 
	 4.8647499999999999 	 50995.4596901418626658 
	 4.8680000000000003 	 50995.4565181952057173 
	 4.8712499999999999 	 50995.4528455258987378 
	 4.8745000000000003 	 50995.4490300193938310 
	 4.8777499999999998 	 50995.4454295943141915 
	 4.8810000000000002 	 50995.4423998484926415 
	 4.8842499999999998 	 50995.4401251394883730 
	 4.8875000000000002 	 50995.4385054667727672 
	 4.8907500000000006 	 50995.4374139975479920 
	 4.8940000000000001 	 50995.4367238763588830 
	 4.8972499999999997 	 50995.4363082250856678 
	 4.9005000000000010 	 50995.4360400764271617 
	 4.9037499999999996 	 50995.4357645366253564 
	 4.9070000000000000 	 50995.4352557348029222 
	 4.9102500000000004 	 50995.4342766530753579 
	 4.9135000000000000 	 50995.4325902371929260 
	 4.9167500000000004 	 50995.4299593960313359 
	 4.9200000000000008 	 50995.4261470027049654 
	 4.9232499999999995 	 50995.4210373055902892 
	 4.9265000000000008 	 50995.4150001975940540 
	 4.9297500000000003 	 50995.4085270368304919 
	 4.9329999999999998 	 50995.4021092428592965 
	 4.9362500000000002 	 50995.3962382965764846 
	 4.9395000000000007 	 50995.3914057393994881 
	 4.9427499999999993 	 50995.3879150321881752 
	 4.9460000000000006 	 50995.3848681259696605 
	 4.9492500000000001 	 50995.3808942572868546 
	 4.9524999999999997 	 50995.3746213258054922 
	 4.9557500000000001 	 50995.3646770282211946 
	 4.9590000000000005 	 50995.3496888583540567 
	 4.9622500000000000 	 50995.3286398146738065 
	 4.9655000000000005 	 50995.3042855988605879 
	 4.9687500000000000 	 50995.2816547734983033 
	 4.9719999999999995 	 50995.2658078337044572 
	 4.9752500000000000 	 50995.2618059745364008 
	 4.9784999999999995 	 50995.2747110855852952 
	 4.9817499999999999 	 50995.3092370236772695 
	 4.9850000000000003 	 50995.3633594173516030 
	 4.9882499999999999 	 50995.4289580560143804 
	 4.9914999999999994 	 50995.4976918764878064 
	 4.9947500000000007 	 50995.5612185695790686 
	 4.9979999999999993 	 50995.6111945881057181 
	 5.0012499999999998 	 50995.6394100135294138 
	 5.0045000000000002 	 50995.6434064089407912 
	 5.0077499999999997 	 50995.6285074310217169 
	 5.0109999999999992 	 50995.6005900915115490 
	 5.0142500000000005 	 50995.5655323961182148 
	 5.0174999999999992 	 50995.5292133387774811 
	 5.0207499999999996 	 50995.4974969100949238 
	 5.0240000000000000 	 50995.4738871396693867 
	 5.0272499999999996 	 50995.4570534551094170 
	 5.0305000000000000 	 50995.4450729193777079 
	 5.0337500000000004 	 50995.4360221915194415 
	 5.0369999999999990 	 50995.4279775281829643 
	 5.0402500000000003 	 50995.4190149707355886 
	 5.0434999999999999 	 50995.4077122533853981 
	 5.0467499999999994 	 50995.3942435007775202 
	 5.0499999999999998 	 50995.3790995410308824 
	 5.0532500000000002 	 50995.3627712910747505 
	 5.0564999999999998 	 50995.3457497550480184 
	 5.0597500000000002 	 50995.3285260254124296 
	 5.0629999999999997 	 50995.3115153032704256 
	 5.0662500000000001 	 50995.2947497532441048 
	 5.0694999999999997 	 50995.2781410644165589 
	 5.0727500000000001 	 50995.2616008683471591 
	 5.0759999999999996 	 50995.2450407846699818 
	 5.0792500000000000 	 50995.2283724193039234 
	 5.0824999999999996 	 50995.2115120484158979 
	 5.0857500000000000 	 50995.1944141756393947 
	 5.0890000000000004 	 50995.1770519620040432 
	 5.0922499999999999 	 50995.1593986791413045 
	 5.0954999999999995 	 50995.1414275828647078 
	 5.0987500000000008 	 50995.1231119128060527 
	 5.1019999999999994 	 50995.1044295227256953 
	 5.1052499999999998 	 50995.0854234773214557 
	 5.1085000000000003 	 50995.0661850565156783 
	 5.1117499999999998 	 50995.0468066752728191 
	 5.1150000000000002 	 50995.0273807533012587 
	 5.1182500000000006 	 50995.0079997159409686 
	 5.1214999999999993 	 50994.9887507627863670 
	 5.1247500000000006 	 50994.9695759395544883 
	 5.1280000000000001 	 50994.9502567933086539 
	 5.1312499999999996 	 50994.9305665417923592 
	 5.1345000000000001 	 50994.9102783785710926 
	 5.1377500000000005 	 50994.8891654725957778 
	 5.1409999999999991 	 50994.8670040539509500 
	 5.1442500000000004 	 50994.8437947630372946 
	 5.1475000000000000 	 50994.8199108712797170 
	 5.1507499999999995 	 50994.7957608078795602 
	 5.1539999999999999 	 50994.7717530289301067 
	 5.1572500000000003 	 50994.7482960168126738 
	 5.1604999999999999 	 50994.7257977949993801 
	 5.1637500000000003 	 50994.7044633729528869 
	 5.1669999999999998 	 50994.6839815069688484 
	 5.1702500000000002 	 50994.6639600796770537 
	 5.1734999999999998 	 50994.6440069370873971 
	 5.1767500000000002 	 50994.6237298880660092 
	 5.1799999999999997 	 50994.6027367054412025 
	 5.1832500000000001 	 50994.5807356839213753 
	 5.1864999999999997 	 50994.5578373340031249 
	 5.1897500000000001 	 50994.5342527340180823 
	 5.1930000000000005 	 50994.5101929754673620 
	 5.1962500000000000 	 50994.4858691631161491 
	 5.1994999999999996 	 50994.4614924150228035 
	 5.2027500000000009 	 50994.4372431416195468 
	 5.2059999999999995 	 50994.4131055722828023 
	 5.2092499999999999 	 50994.3889867661782773 
	 5.2125000000000004 	 50994.3647935837143450 
	 5.2157499999999999 	 50994.3404328702381463 
	 5.2189999999999994 	 50994.3158114572070190 
	 5.2222500000000007 	 50994.2908443442793214 
	 5.2254999999999994 	 50994.2655333011571201 
	 5.2287499999999998 	 50994.2399323660501977 
	 5.2320000000000002 	 50994.2140962960329489 
	 5.2352499999999997 	 50994.1880798495622003 
	 5.2385000000000002 	 50994.1619377865936258 
	 5.2417500000000006 	 50994.1357231740330462 
	 5.2449999999999992 	 50994.1094563438018668 
	 5.2482500000000005 	 50994.0831280134952976 
	 5.2515000000000001 	 50994.0567278263406479 
	 5.2547499999999996 	 50994.0302454184784438 
	 5.2580000000000000 	 50994.0036704190788441 
	 5.2612500000000004 	 50993.9769924668216845 
	 5.2645000000000000 	 50993.9502019283172558 
	 5.2677500000000004 	 50993.9232901580544421 
	 5.2709999999999999 	 50993.8962485761949210 
	 5.2742500000000003 	 50993.8690685993205989 
	 5.2774999999999999 	 50993.8417416393567692 
	 5.2807500000000003 	 50993.8142591068099136 
	 5.2839999999999998 	 50993.7866128155510523 
	 5.2872500000000002 	 50993.7587954090558924 
	 5.2904999999999998 	 50993.7307996262970846 
	 5.2937500000000002 	 50993.7026181995533989 
	 5.2970000000000006 	 50993.6742438556757406 
	 5.3002500000000001 	 50993.6456693105865270 
	 5.3034999999999997 	 50993.6168783315806650 
	 5.3067500000000010 	 50993.5878262412152253 
	 5.3099999999999996 	 50993.5584627151547465 
	 5.3132500000000000 	 50993.5287374217950855 
	 5.3165000000000004 	 50993.4986000233038794 
	 5.3197500000000000 	 50993.4680001744563924 
	 5.3230000000000004 	 50993.4369302518389304 
	 5.3262500000000008 	 50993.4055980791963520 
	 5.3294999999999995 	 50993.3742792449629633 
	 5.3327500000000008 	 50993.3432493776854244 
	 5.3360000000000003 	 50993.3127841210371116 
	 5.3392499999999998 	 50993.2831591332287644 
	 5.3425000000000002 	 50993.2545900189288659 
	 5.3457500000000007 	 50993.2268018042668700 
	 5.3489999999999993 	 50993.1992799271029071 
	 5.3522500000000006 	 50993.1715081626680330 
	 5.3555000000000001 	 50993.1429702445384464 
	 5.3587499999999997 	 50993.1131498646718683 
	 5.3620000000000001 	 50993.0815752085763961 
	 5.3652500000000005 	 50993.0484018182905857 
	 5.3685000000000000 	 50993.0142490362268290 
	 5.3717500000000005 	 50992.9797471171114012 
	 5.3750000000000000 	 50992.9455263572235708 
	 5.3782499999999995 	 50992.9122170924383681 
	 5.3815000000000000 	 50992.8804310983978212 
	 5.3847499999999995 	 50992.8502639143043780 
	 5.3879999999999999 	 50992.8212402843564632 
	 5.3912500000000003 	 50992.7928553754391032 
	 5.3944999999999999 	 50992.7646043143249699 
	 5.3977499999999994 	 50992.7359821887002909 
	 5.4010000000000007 	 50992.7064875764117460 
	 5.4042499999999993 	 50992.6758758700016188 
	 5.4074999999999998 	 50992.6443289007729618 
	 5.4107500000000002 	 50992.6120687196089420 
	 5.4139999999999997 	 50992.5793173892889172 
	 5.4172499999999992 	 50992.5462969856307609 
	 5.4205000000000005 	 50992.5132294343638932 
	 5.4237499999999992 	 50992.4802687206829432 
	 5.4269999999999996 	 50992.4473960564282606 
	 5.4302500000000000 	 50992.4145655903994339 
	 5.4334999999999996 	 50992.3817314623665879 
	 5.4367500000000000 	 50992.3488478028302779 
	 5.4400000000000004 	 50992.3158687337199808 
	 5.4432499999999990 	 50992.2827596003917279 
	 5.4465000000000003 	 50992.2495306721393717 
	 5.4497499999999999 	 50992.2162034491047962 
	 5.4529999999999994 	 50992.1827994313352974 
	 5.4562499999999998 	 50992.1493401172920130 
	 5.4595000000000002 	 50992.1158470051304903 
	 5.4627499999999998 	 50992.0823356342370971 
	 5.4660000000000002 	 50992.0487834925224888 
	 5.4692499999999997 	 50992.0151530982184340 
	 5.4725000000000001 	 50991.9814069286148879 
	 5.4757499999999997 	 50991.9475074555521132 
	 5.4790000000000001 	 50991.9134171451805742 
	 5.4822499999999996 	 50991.8791078129725065 
	 5.4855000000000000 	 50991.8446504904713947 
	 5.4887499999999996 	 50991.8101759715500521 
	 5.4920000000000000 	 50991.7758158731448930 
	 5.4952500000000004 	 50991.7417018151536467 
	 5.4984999999999999 	 50991.7079654206390842 
	 5.5017499999999995 	 50991.6747276924797916 
	 5.5050000000000008 	 50991.6419043856949429 
	 5.5082499999999994 	 50991.6092255931580439 
	 5.5114999999999998 	 50991.5764147016743664 
	 5.5147500000000003 	 50991.5431950787024107 
	 5.5179999999999998 	 50991.5092900734744035 
	 5.5212500000000002 	 50991.4744284558837535 
	 5.5245000000000006 	 50991.4385709822818171 
	 5.5277499999999993 	 50991.4019922568768379 
	 5.5310000000000006 	 50991.3649891713139368 
	 5.5342500000000001 	 50991.3278586267988430 
	 5.5374999999999996 	 50991.2908975342361373 
	 5.5407500000000001 	 50991.2544018529661116 
	 5.5440000000000005 	 50991.2185255674776272 
	 5.5472499999999991 	 50991.1831319045522832 
	 5.5505000000000004 	 50991.1480484988933313 
	 5.5537500000000000 	 50991.1131029957832652 
	 5.5569999999999995 	 50991.0781230527281878 
	 5.5602499999999999 	 50991.0429363604635000 
	 5.5635000000000003 	 50991.0074339806596981 
	 5.5667499999999999 	 50990.9717084257572424 
	 5.5700000000000003 	 50990.9358920776867308 
	 5.5732499999999998 	 50990.9001172248608782 
	 5.5765000000000002 	 50990.8645160606756690 
	 5.5797499999999998 	 50990.8292206864061882 
	 5.5830000000000002 	 50990.7943258567611338 
	 5.5862499999999997 	 50990.7597384714390500 
	 5.5895000000000001 	 50990.7253064828400966 
	 5.5927499999999997 	 50990.6908779691220843 
	 5.5960000000000001 	 50990.6563011548860231 
	 5.5992500000000005 	 50990.6214244095972390 
	 5.6025000000000000 	 50990.5861131580822985 
	 5.6057499999999996 	 50990.5503710210759891 
	 5.6090000000000009 	 50990.5142689962813165 
	 5.6122499999999995 	 50990.4778784383961465 
	 5.6154999999999999 	 50990.4412706028815592 
	 5.6187500000000004 	 50990.4045166473733843 
	 5.6219999999999999 	 50990.3676855320154573 
	 5.6252499999999994 	 50990.3308165738271782 
	 5.6285000000000007 	 50990.2939272314979462 
	 5.6317499999999994 	 50990.2570344748964999 
	 5.6349999999999998 	 50990.2201552979022381 
	 5.6382500000000002 	 50990.1833067179031787 
	 5.6414999999999997 	 50990.1465050983752008 
	 5.6447500000000002 	 50990.1097480109383469 
	 5.6480000000000006 	 50990.0730122276654583 
	 5.6512499999999992 	 50990.0362734353329870 
	 5.6545000000000005 	 50989.9995073111786041 
	 5.6577500000000001 	 50989.9626895215915283 
	 5.6609999999999996 	 50989.9257959685055539 
	 5.6642500000000000 	 50989.8888203679089202 
	 5.6675000000000004 	 50989.8517860228384961 
	 5.6707500000000000 	 50989.8147190271629370 
	 5.6740000000000004 	 50989.7776454748454853 
	 5.6772499999999999 	 50989.7405914606788429 
	 5.6805000000000003 	 50989.7035829822852975 
	 5.6837499999999999 	 50989.6666054824963794 
	 5.6870000000000003 	 50989.6295412805484375 
	 5.6902499999999998 	 50989.5922565394357662 
	 5.6935000000000002 	 50989.5546174116170732 
	 5.6967499999999998 	 50989.5164900400268380 
	 5.7000000000000002 	 50989.4777405573040596 
	 5.7032500000000006 	 50989.4383115313394228 
	 5.7065000000000001 	 50989.3984513054383569 
	 5.7097499999999997 	 50989.3584846804733388 
	 5.7130000000000010 	 50989.3187364707991946 
	 5.7162499999999996 	 50989.2795315053735976 
	 5.7195000000000000 	 50989.2411946261854609 
	 5.7227500000000004 	 50989.2039853162132204 
	 5.7260000000000000 	 50989.1677455763783655 
	 5.7292500000000004 	 50989.1321531989960931 
	 5.7325000000000008 	 50989.0968855665778392 
	 5.7357499999999995 	 50989.0616200444346759 
	 5.7390000000000008 	 50989.0260339808010031 
	 5.7422500000000003 	 50988.9898295364691876 
	 5.7454999999999998 	 50988.9529722026054515 
	 5.7487500000000002 	 50988.9155860820610542 
	 5.7520000000000007 	 50988.8777974594922853 
	 5.7552499999999993 	 50988.8397326219565002 
	 5.7585000000000006 	 50988.8015178581190412 
	 5.7617500000000001 	 50988.7632763508372591 
	 5.7649999999999997 	 50988.7250712086606654 
	 5.7682500000000001 	 50988.6869112044805661 
	 5.7715000000000005 	 50988.6488031531916931 
	 5.7747500000000000 	 50988.6107538703727187 
	 5.7780000000000005 	 50988.5727701725045335 
	 5.7812500000000000 	 50988.5348584273233428 
	 5.7844999999999995 	 50988.4970058498802246 
	 5.7877500000000000 	 50988.4591737421942526 
	 5.7909999999999995 	 50988.4213215617273818 
	 5.7942499999999999 	 50988.3834087604700471 
	 5.7975000000000003 	 50988.3453947849702672 
	 5.8007499999999999 	 50988.3072393675101921 
	 5.8039999999999994 	 50988.2689452256672666 
	 5.8072500000000007 	 50988.2306031169791822 
	 5.8104999999999993 	 50988.1923145816035685 
	 5.8137499999999998 	 50988.1541811636489001 
	 5.8170000000000002 	 50988.1163044103523134 
	 5.8202499999999997 	 50988.0787858442345168 
	 5.8234999999999992 	 50988.0416489153649309 
	 5.8267500000000005 	 50988.0046687970097992 
	 5.8299999999999992 	 50987.9675714101176709 
	 5.8332499999999996 	 50987.9300826603866881 
	 5.8365000000000000 	 50987.8919284398944001 
	 5.8397499999999996 	 50987.8528346250968752 
	 5.8430000000000000 	 50987.8126236490788870 
	 5.8462500000000004 	 50987.7716048702568514 
	 5.8494999999999990 	 50987.7302407900060643 
	 5.8527500000000003 	 50987.6889939871180104 
	 5.8559999999999999 	 50987.6483270608659950 
	 5.8592499999999994 	 50987.6087026310560759 
	 5.8624999999999998 	 50987.5705177188283415 
	 5.8657500000000002 	 50987.5336334440144128 
	 5.8689999999999998 	 50987.4976492197456537 
	 5.8722500000000002 	 50987.4621626639054739 
	 5.8754999999999997 	 50987.4267713714143611 
	 5.8787500000000001 	 50987.3910729139024625 
	 5.8819999999999997 	 50987.3546865216194419 
	 5.8852500000000001 	 50987.3175368561278447 
	 5.8884999999999996 	 50987.2797743807823281 
	 5.8917500000000000 	 50987.2415548695062171 
	 5.8949999999999996 	 50987.2030341135468916 
	 5.8982500000000000 	 50987.1643679216867895 
	 5.9015000000000004 	 50987.1257093685562722 
	 5.9047499999999999 	 50987.0871351956084254 
	 5.9079999999999995 	 50987.0486377134220675 
	 5.9112500000000008 	 50987.0102048185799504 
	 5.9144999999999994 	 50986.9718243637835258 
	 5.9177499999999998 	 50986.9334841557501932 
	 5.9210000000000003 	 50986.8951720477416529 
	 5.9242499999999998 	 50986.8568824654576019 
	 5.9275000000000002 	 50986.8186208777624415 
	 5.9307500000000006 	 50986.7803939406294376 
	 5.9339999999999993 	 50986.7422084653153433 
	 5.9372500000000006 	 50986.7040714181421208 
	 5.9405000000000001 	 50986.6659899063743069 
	 5.9437499999999996 	 50986.6279655662947334 
	 5.9470000000000001 	 50986.5899855847746949 
	 5.9502500000000005 	 50986.5520343726966530 
	 5.9534999999999991 	 50986.5140957691401127 
	 5.9567500000000004 	 50986.4761530448668054 
	 5.9600000000000000 	 50986.4381889055439387 
	 5.9632499999999995 	 50986.4002035678568063 
	 5.9664999999999999 	 50986.3622694319565198 
	 5.9697500000000003 	 50986.3244776401697891 
	 5.9729999999999999 	 50986.2869201112916926 
	 5.9762500000000003 	 50986.2496895363219664 
	 5.9794999999999998 	 50986.2128793746160227 
	 5.9827500000000002 	 50986.1765621658123564 
	 5.9859999999999998 	 50986.1406724779808428 
	 5.9892500000000002 	 50986.1050903209616081 
	 5.9924999999999997 	 50986.0696953558726818 
	 5.9957500000000001 	 50986.0343670254515018 
	 5.9989999999999997 	 50985.9989845552991028 
	 6.0022500000000001 	 50985.9634269559028326 
	 6.0055000000000005 	 50985.9275730219742400 
	 6.0087500000000000 	 50985.8913013350829715 
	 6.0119999999999996 	 50985.8544902644571266 
	 6.0152500000000009 	 50985.8170179678054410 
	 6.0184999999999995 	 50985.7787623917247402 
	 6.0217499999999999 	 50985.7396118189062690 
	 6.0250000000000004 	 50985.6996581035782583 
	 6.0282499999999999 	 50985.6591773565960466 
	 6.0314999999999994 	 50985.6184523505871766 
	 6.0347500000000007 	 50985.5777658824154059 
	 6.0379999999999994 	 50985.5374007721547969 
	 6.0412499999999998 	 50985.4976359363863594 
	 6.0445000000000002 	 50985.4585828282943112 
	 6.0477499999999997 	 50985.4201264366347459 
	 6.0510000000000002 	 50985.3821358438581228 
	 6.0542500000000006 	 50985.3444803122620215 
	 6.0574999999999992 	 50985.3070292819611495 
	 6.0607500000000005 	 50985.2696526225627167 
	 6.0640000000000001 	 50985.2322576285587274 
	 6.0672499999999996 	 50985.1948279064454255 
	 6.0705000000000000 	 50985.1573562780395150 
	 6.0737500000000004 	 50985.1198354294101591 
	 6.0770000000000000 	 50985.0822579111700179 
	 6.0802500000000004 	 50985.0446161432482768 
	 6.0834999999999999 	 50985.0069144001463428 
	 6.0867500000000003 	 50984.9691950107298908 
	 6.0899999999999999 	 50984.9315078914878541 
	 6.0932500000000003 	 50984.8939029982720967 
	 6.0964999999999998 	 50984.8564303247403586 
	 6.0997500000000002 	 50984.8191399028510205 
	 6.1029999999999998 	 50984.7820499704175745 
	 6.1062500000000002 	 50984.7450182774045970 
	 6.1095000000000006 	 50984.7078520850482164 
	 6.1127500000000001 	 50984.6703586166622699 
	 6.1159999999999997 	 50984.6323450763520668 
	 6.1192500000000010 	 50984.5936186490362161 
	 6.1224999999999996 	 50984.5540319118663319 
	 6.1257500000000000 	 50984.5138083032215945 
	 6.1290000000000004 	 50984.4733523729519220 
	 6.1322500000000000 	 50984.4330699145866674 
	 6.1355000000000004 	 50984.3933667391393101 
	 6.1387500000000008 	 50984.3546486755294609 
	 6.1419999999999995 	 50984.3172904225502862 
	 6.1452500000000008 	 50984.2812279032950755 
	 6.1485000000000003 	 50984.2460726744975545 
	 6.1517499999999998 	 50984.2114286772775813 
	 6.1550000000000002 	 50984.1768998415282113 
	 6.1582500000000007 	 50984.1420900868251920 
	 6.1614999999999993 	 50984.1066139952235972 
	 6.1647500000000006 	 50984.0703823876683600 
	 6.1680000000000001 	 50984.0336336016116547 
	 6.1712499999999997 	 50983.9966229121710057 
	 6.1745000000000001 	 50983.9596055811343831 
	 6.1777500000000005 	 50983.9228368573240004 
	 6.1810000000000000 	 50983.8865697025175905 
	 6.1842500000000005 	 50983.8508916040955228 
	 6.1875000000000000 	 50983.8156153397285379 
	 6.1907499999999995 	 50983.7805278118321439 
	 6.1940000000000000 	 50983.7454159492917825 
	 6.1972499999999995 	 50983.7100667071499629 
	 6.2004999999999999 	 50983.6742672926338855 
	 6.2037500000000003 	 50983.6378990440862253 
	 6.2069999999999999 	 50983.6010825831181137 
	 6.2102499999999994 	 50983.5639759837649763 
	 6.2135000000000007 	 50983.5267373023962136 
	 6.2167499999999993 	 50983.4895245773004717 
	 6.2199999999999998 	 50983.4524958301772131 
	 6.2232500000000002 	 50983.4157705907855416 
	 6.2264999999999997 	 50983.3793144848677912 
	 6.2297499999999992 	 50983.3430546662129927 
	 6.2330000000000005 	 50983.3069182936378638 
	 6.2362499999999992 	 50983.2708325292405789 
	 6.2394999999999996 	 50983.2347245394485071 
	 6.2427500000000000 	 50983.1985309222509386 
	 6.2459999999999996 	 50983.1622484800973325 
	 6.2492500000000000 	 50983.1258976926765172 
	 6.2525000000000004 	 50983.0894990929591586 
	 6.2557499999999990 	 50983.0530732129263924 
	 6.2590000000000003 	 50983.0166405815762118 
	 6.2622499999999999 	 50982.9802201013808371 
	 6.2654999999999994 	 50982.9438134379015537 
	 6.2687499999999998 	 50982.9074118754724623 
	 6.2720000000000002 	 50982.8710065570849110 
	 6.2752499999999998 	 50982.8345886250172043 
	 6.2785000000000002 	 50982.7981492223625537 
	 6.2817499999999997 	 50982.7616815698565915 
	 6.2850000000000001 	 50982.7252190305734985 
	 6.2882499999999997 	 50982.6888312767114257 
	 6.2915000000000001 	 50982.6525892902209307 
	 6.2947499999999996 	 50982.6165640545877977 
	 6.2980000000000000 	 50982.5808265544692404 
	 6.3012499999999996 	 50982.5454460821056273 
	 6.3045000000000000 	 50982.5104196619940922 
	 6.3077500000000004 	 50982.4756465541286161 
	 6.3109999999999999 	 50982.4410190748531022 
	 6.3142499999999995 	 50982.4064295378193492 
	 6.3175000000000008 	 50982.3717702528156224 
	 6.3207499999999994 	 50982.3369338558914023 
	 6.3239999999999998 	 50982.3018616702393047 
	 6.3272500000000003 	 50982.2665947318091639 
	 6.3304999999999998 	 50982.2311862867791206 
	 6.3337500000000002 	 50982.1956895813491428 
	 6.3370000000000006 	 50982.1601578630215954 
	 6.3402499999999993 	 50982.1246443741911207 
	 6.3435000000000006 	 50982.0891871552230441 
	 6.3467500000000001 	 50982.0537759032740723 
	 6.3499999999999996 	 50982.0183907282480504 
	 6.3532500000000001 	 50981.9830117409946979 
	 6.3565000000000005 	 50981.9476190525747370 
	 6.3597499999999991 	 50981.9121927751402836 
	 6.3630000000000004 	 50981.8767222222813871 
	 6.3662500000000000 	 50981.8412431038741488 
	 6.3694999999999995 	 50981.8058057178786839 
	 6.3727499999999999 	 50981.7704603664315073 
	 6.3760000000000003 	 50981.7352573503885651 
	 6.3792499999999999 	 50981.7002469683648087 
	 6.3825000000000003 	 50981.6654642480352777 
	 6.3857499999999998 	 50981.6308194994926453 
	 6.3890000000000002 	 50981.5961621358146658 
	 6.3922499999999998 	 50981.5613411585873109 
	 6.3955000000000002 	 50981.5262055714774760 
	 6.3987499999999997 	 50981.4906043797818711 
	 6.4020000000000001 	 50981.4544058568644687 
	 6.4052499999999997 	 50981.4177497030395898 
	 6.4085000000000001 	 50981.3809762565942947 
	 6.4117500000000005 	 50981.3444305508237449 
	 6.4150000000000000 	 50981.3084576097753597 
	 6.4182499999999996 	 50981.2734024483943358 
	 6.4215000000000009 	 50981.2395976228799555 
	 6.4247499999999995 	 50981.2070301277417457 
	 6.4279999999999999 	 50981.1753049257968087 
	 6.4312500000000004 	 50981.1440072252080427 
	 6.4344999999999999 	 50981.1127222504437668 
	 6.4377499999999994 	 50981.0810352429398336 
	 6.4410000000000007 	 50981.0485346349450992 
	 6.4442499999999994 	 50981.0150398544428754 
	 6.4474999999999998 	 50980.9807538280583685 
	 6.4507500000000002 	 50980.9459156286029611 
	 6.4539999999999997 	 50980.9107643183670007 
	 6.4572500000000002 	 50980.8755389486759668 
	 6.4605000000000006 	 50980.8404783786463668 
	 6.4637499999999992 	 50980.8057459369083517 
	 6.4670000000000005 	 50980.7713129256662796 
	 6.4702500000000001 	 50980.7371205801318865 
	 6.4734999999999996 	 50980.7031101366155781 
	 6.4767500000000000 	 50980.6692228336032713 
	 6.4800000000000004 	 50980.6353999107959680 
	 6.4832500000000000 	 50980.6015894684096565 
	 6.4865000000000004 	 50980.5677670461300295 
	 6.4897499999999999 	 50980.5339150431900634 
	 6.4930000000000003 	 50980.5000158590482897 
	 6.4962499999999999 	 50980.4660518923992640 
	 6.4995000000000003 	 50980.4320055428397609 
	 6.5027499999999998 	 50980.3978682300657965 
	 6.5060000000000002 	 50980.3636889810441062 
	 6.5092499999999998 	 50980.3295394810120342 
	 6.5125000000000002 	 50980.2954914716465282 
	 6.5157500000000006 	 50980.2616166968509788 
	 6.5190000000000001 	 50980.2279869024641812 
	 6.5222499999999997 	 50980.1946611724488321 
	 6.5255000000000010 	 50980.1615642562974244 
	 6.5287499999999996 	 50980.1285399926564423 
	 6.5320000000000000 	 50980.0954311005625641 
	 6.5352500000000004 	 50980.0620802940757130 
	 6.5385000000000000 	 50980.0283302817915683 
	 6.5417500000000004 	 50979.9940344649221515 
	 6.5450000000000008 	 50979.9592529824440135 
	 6.5482499999999995 	 50979.9242329746411997 
	 6.5515000000000008 	 50979.8892283278910327 
	 6.5547500000000003 	 50979.8544929363124538 
	 6.5579999999999998 	 50979.8202807019042666 
	 6.5612500000000002 	 50979.7868409670627443 
	 6.5645000000000007 	 50979.7542282186914235 
	 6.5677499999999993 	 50979.7222333387180697 
	 6.5710000000000006 	 50979.6906284899741877 
	 6.5742500000000001 	 50979.6591858284882619 
	 6.5774999999999997 	 50979.6276775024671224 
	 6.5807500000000001 	 50979.5958762895606924 
	 6.5840000000000005 	 50979.5636489398893900 
	 6.5872500000000000 	 50979.5310546609980520 
	 6.5905000000000005 	 50979.4981762281167903 
	 6.5937500000000000 	 50979.4650964197426219 
	 6.5969999999999995 	 50979.4318980161333457 
	 6.6002500000000000 	 50979.3986637971611344 
	 6.6034999999999995 	 50979.3654659296807949 
	 6.6067499999999999 	 50979.3323428280273220 
	 6.6100000000000003 	 50979.2993262122763554 
	 6.6132499999999999 	 50979.2664478046499426 
	 6.6164999999999994 	 50979.2337393274283386 
	 6.6197500000000007 	 50979.2012325041869190 
	 6.6229999999999993 	 50979.1689421118790051 
	 6.6262499999999998 	 50979.1367974743261584 
	 6.6295000000000002 	 50979.1047010394904646 
	 6.6327499999999997 	 50979.0725552423464251 
	 6.6359999999999992 	 50979.0402625144997728 
	 6.6392500000000005 	 50979.0077252841583686 
	 6.6424999999999992 	 50978.9748720472562127 
	 6.6457499999999996 	 50978.9418442200767458 
	 6.6490000000000000 	 50978.9088871955755167 
	 6.6522499999999996 	 50978.8762470792498789 
	 6.6555000000000000 	 50978.8441699837785563 
	 6.6587500000000004 	 50978.8129020306223538 
	 6.6619999999999990 	 50978.7826625459929346 
	 6.6652500000000003 	 50978.7532932764588622 
	 6.6684999999999999 	 50978.7243568417761708 
	 6.6717499999999994 	 50978.6954093038730207 
	 6.6749999999999998 	 50978.6660067111224635 
	 6.6782500000000002 	 50978.6357050984879606 
	 6.6814999999999998 	 50978.6040747065926553 
	 6.6847500000000002 	 50978.5710804210684728 
	 6.6879999999999997 	 50978.5371234601843753 
	 6.6912500000000001 	 50978.5026276345670340 
	 6.6944999999999997 	 50978.4680167686965433 
	 6.6977500000000001 	 50978.4337146994148497 
	 6.7009999999999996 	 50978.4001422379878932 
	 6.7042500000000000 	 50978.3674990321742371 
	 6.7074999999999996 	 50978.3356175165390596 
	 6.7107500000000000 	 50978.3042954957709298 
	 6.7140000000000004 	 50978.2733307674789103 
	 6.7172499999999999 	 50978.2425211211375427 
	 6.7204999999999995 	 50978.2116644957350218 
	 6.7237500000000008 	 50978.1806238180797664 
	 6.7269999999999994 	 50978.1494272742129397 
	 6.7302499999999998 	 50978.1181289316664333 
	 6.7335000000000003 	 50978.0867828619884676 
	 6.7367499999999998 	 50978.0554431410928373 
	 6.7400000000000002 	 50978.0241638487932505 
	 6.7432500000000006 	 50977.9929875463712960 
	 6.7464999999999993 	 50977.9619107074540807 
	 6.7497500000000006 	 50977.9309182772340137 
	 6.7530000000000001 	 50977.8999951958103338 
	 6.7562499999999996 	 50977.8691263978325878 
	 6.7595000000000001 	 50977.8382968113437528 
	 6.7627500000000005 	 50977.8074935373806511 
	 6.7659999999999991 	 50977.7767175802582642 
	 6.7692500000000004 	 50977.7459754267765675 
	 6.7725000000000000 	 50977.7152735918280086 
	 6.7757499999999995 	 50977.6846186061011394 
	 6.7789999999999999 	 50977.6540170159714762 
	 6.7822500000000003 	 50977.6234712566292728 
	 6.7854999999999999 	 50977.5929400003515184 
	 6.7887500000000003 	 50977.5623555178317474 
	 6.7919999999999998 	 50977.5316496628292953 
	 6.7952500000000002 	 50977.5007542349194409 
	 6.7984999999999998 	 50977.4696009797553415 
	 6.8017500000000002 	 50977.4381286337738857 
	 6.8049999999999997 	 50977.4064120469483896 
	 6.8082500000000001 	 50977.3746492640420911 
	 6.8114999999999997 	 50977.3430428548381315 
	 6.8147500000000001 	 50977.3117954756889958 
	 6.8180000000000005 	 50977.2811098702804884 
	 6.8212500000000000 	 50977.2511845934859593 
	 6.8244999999999996 	 50977.2220358944396139 
	 6.8277500000000009 	 50977.1934332950841053 
	 6.8309999999999995 	 50977.1651287487838999 
	 6.8342499999999999 	 50977.1368741499827593 
	 6.8375000000000004 	 50977.1084213352514780 
	 6.8407499999999999 	 50977.0795229180585011 
	 6.8439999999999994 	 50977.0500547261108295 
	 6.8472500000000007 	 50977.0201450094609754 
	 6.8504999999999994 	 50976.9899529443937354 
	 6.8537499999999998 	 50976.9596377244743053 
	 6.8570000000000002 	 50976.9293585621344391 
	 6.8602499999999997 	 50976.8992746688745683 
	 6.8635000000000002 	 50976.8694960936991265 
	 6.8667500000000006 	 50976.8399765022550127 
	 6.8699999999999992 	 50976.8106385405189940 
	 6.8732500000000005 	 50976.7814048476866446 
	 6.8765000000000001 	 50976.7521980573292240 
	 6.8797499999999996 	 50976.7229407976847142 
	 6.8830000000000000 	 50976.6935707659140462 
	 6.8862500000000004 	 50976.6641016678404412 
	 6.8895000000000000 	 50976.6345711147660040 
	 6.8927500000000004 	 50976.6050167294743005 
	 6.8959999999999999 	 50976.5754761362259160 
	 6.8992500000000003 	 50976.5459869625847205 
	 6.9024999999999999 	 50976.5165826593438396 
	 6.9057500000000003 	 50976.4872625523566967 
	 6.9089999999999998 	 50976.4580093030017451 
	 6.9122500000000002 	 50976.4288054589924286 
	 6.9154999999999998 	 50976.3996335665797233 
	 6.9187500000000002 	 50976.3704761720655370 
	 6.9220000000000006 	 50976.3413177419060958 
	 6.9252500000000001 	 50976.3121698153918260 
	 6.9284999999999997 	 50976.2830639468738809 
	 6.9317500000000010 	 50976.2540321603009943 
	 6.9349999999999996 	 50976.2251064807496732 
	 6.9382500000000000 	 50976.1963189341113321 
	 6.9415000000000004 	 50976.1676992037973832 
	 6.9447500000000000 	 50976.1392119301017374 
	 6.9480000000000004 	 50976.1107498395213042 
	 6.9512500000000008 	 50976.0822019352053758 
	 6.9544999999999995 	 50976.0534572174947243 
	 6.9577500000000008 	 50976.0244046845618868 
	 6.9610000000000003 	 50975.9949350495371618 
	 6.9642499999999998 	 50975.9650639875908382 
	 6.9675000000000002 	 50975.9350146539727575 
	 6.9707500000000007 	 50975.9050297713620239 
	 6.9739999999999993 	 50975.8753520675527398 
	 6.9772500000000006 	 50975.8462242764944676 
	 6.9805000000000001 	 50975.8178888028269284 
	 6.9837499999999997 	 50975.7904482529265806 
	 6.9870000000000001 	 50975.7636497630082886 
	 6.9902500000000005 	 50975.7371848010152462 
	 6.9935000000000000 	 50975.7107448280803510 
	 6.9967500000000005 	 50975.6840212983297533 
	 7.0000000000000000 	 50975.6567056593412417 
end

poten 2
name "2^2Sigma"
symmetry +
lambda 0
mult 2
type  grid
values
	 0.5000000000000000 	 196762.4895325994293671 
	 0.5032500000000000 	 194683.9155351736117154 
	 0.5065000000000000 	 192625.9997610541759059 
	 0.5097500000000000 	 190588.6381144214246888 
	 0.5130000000000000 	 188571.7264761309488676 
	 0.5162500000000000 	 186575.1607264061749447 
	 0.5195000000000000 	 184598.8367372393840924 
	 0.5227500000000000 	 182642.6503707485971972 
	 0.5260000000000000 	 180706.4974819819617551 
	 0.5292500000000000 	 178790.2739157002943102 
	 0.5325000000000000 	 176893.8755068875034340 
	 0.5357500000000001 	 175017.1980815698043443 
	 0.5390000000000000 	 173160.1374540752731264 
	 0.5422500000000000 	 171322.5894279798667412 
	 0.5455000000000000 	 169504.4497963428730145 
	 0.5487500000000001 	 167705.6143392423691694 
	 0.5520000000000000 	 165925.9788249512203038 
	 0.5552500000000000 	 164165.4390097236610018 
	 0.5585000000000000 	 162423.8906356315128505 
	 0.5617500000000000 	 160701.2294318999920506 
	 0.5649999999999999 	 158997.3511142981005833 
	 0.5682500000000000 	 157312.1513832983619068 
	 0.5715000000000000 	 155645.5259255210112315 
	 0.5747500000000000 	 153997.3704127795353997 
	 0.5780000000000000 	 152367.5805005765578244 
	 0.5812500000000000 	 150756.0518296101363376 
	 0.5845000000000000 	 149162.6800245313206688 
	 0.5877500000000000 	 147587.3606927785440348 
	 0.5910000000000000 	 146029.9894261083973106 
	 0.5942500000000001 	 144490.4617991175909992 
	 0.5975000000000000 	 142968.6733684183564037 
	 0.6007500000000000 	 141464.5196741563850082 
	 0.6040000000000000 	 139977.8962383501639124 
	 0.6072500000000001 	 138508.6985644075903110 
	 0.6105000000000000 	 137056.8221385958313476 
	 0.6137500000000000 	 135622.1624282484990545 
	 0.6170000000000000 	 134204.6148816274071578 
	 0.6202500000000000 	 132804.0749293022963684 
	 0.6234999999999999 	 131420.4379822791961487 
	 0.6267500000000000 	 130053.5994322127662599 
	 0.6300000000000000 	 128703.4546526523481589 
	 0.6332500000000001 	 127369.8989971417322522 
	 0.6365000000000001 	 126052.8277997879340546 
	 0.6397500000000000 	 124752.1363763337722048 
	 0.6430000000000000 	 123467.7200222719548037 
	 0.6462500000000000 	 122199.4740137805347331 
	 0.6495000000000000 	 120947.2936085812543752 
	 0.6527500000000001 	 119711.0740441060042940 
	 0.6560000000000000 	 118490.7105388151539955 
	 0.6592500000000000 	 117286.0982927934819600 
	 0.6625000000000000 	 116097.1324860121967504 
	 0.6657500000000001 	 114923.7082800421630964 
	 0.6690000000000000 	 113765.7208183390321210 
	 0.6722500000000000 	 112623.0652246454992564 
	 0.6755000000000000 	 111495.6366051118093310 
	 0.6787500000000000 	 110383.3300482108024880 
	 0.6819999999999999 	 109286.0406233421672368 
	 0.6852500000000000 	 108203.6633833550440613 
	 0.6885000000000000 	 107136.0933640409057261 
	 0.6917500000000000 	 106083.2255830076610437 
	 0.6950000000000000 	 105044.9550425843044650 
	 0.6982500000000000 	 104021.1767288437404204 
	 0.7015000000000000 	 103011.7856108293926809 
	 0.7047500000000000 	 102016.6766437943442725 
	 0.7080000000000000 	 101035.7447677236923482 
	 0.7112500000000000 	 100068.8849070053256582 
	 0.7145000000000000 	 99115.9919739232282154 
	 0.7177500000000000 	 98176.9608666743151844 
	 0.7210000000000000 	 97251.6864695855765603 
	 0.7242500000000001 	 96340.0636567368346732 
	 0.7275000000000000 	 95441.9872895072330721 
	 0.7307500000000000 	 94557.3522174404643010 
	 0.7340000000000000 	 93686.0532818336359924 
	 0.7372500000000000 	 92827.9853128913964611 
	 0.7404999999999999 	 91983.0431313255685382 
	 0.7437500000000000 	 91151.1215517328528222 
	 0.7470000000000000 	 90332.1153794588899473 
	 0.7502500000000001 	 89525.9194130061514443 
	 0.7535000000000001 	 88732.4284470155980671 
	 0.7567500000000000 	 87951.5372689648211235 
	 0.7600000000000000 	 87183.1406624410155928 
	 0.7632500000000000 	 86427.1334095408528810 
	 0.7665000000000000 	 85683.4102875495882472 
	 0.7697500000000000 	 84951.8660731086711166 
	 0.7730000000000000 	 84232.3955438604752999 
	 0.7762500000000001 	 83524.8934752725472208 
	 0.7795000000000000 	 82829.2546456986019621 
	 0.7827500000000001 	 82145.3738371131476015 
	 0.7860000000000000 	 81473.1458322634862270 
	 0.7892500000000000 	 80812.4654205816477770 
	 0.7925000000000000 	 80163.2273978885496035 
	 0.7957500000000000 	 79525.3265640653407900 
	 0.7989999999999999 	 78898.6577297294279560 
	 0.8022500000000000 	 78283.1157148310740013 
	 0.8055000000000000 	 77678.5953470445820130 
	 0.8087500000000001 	 77084.9914690661826171 
	 0.8120000000000001 	 76502.1989360862644389 
	 0.8152500000000000 	 75930.1126150985219283 
	 0.8185000000000000 	 75368.6273926217254484 
	 0.8217500000000000 	 74817.6381710985733662 
	 0.8250000000000000 	 74277.0398693185270531 
	 0.8282500000000000 	 73746.7274302976438776 
	 0.8314999999999999 	 73226.5958167421194958 
	 0.8347500000000000 	 72716.5400127617322141 
	 0.8380000000000000 	 72216.4550315840169787 
	 0.8412500000000001 	 71726.2359103105991380 
	 0.8445000000000000 	 71245.7777130534377648 
	 0.8477500000000000 	 70774.9755381497234339 
	 0.8510000000000000 	 70313.7245124929031590 
	 0.8542500000000000 	 69861.9197961747413501 
	 0.8574999999999999 	 69419.4565888955839910 
	 0.8607500000000000 	 68986.2301241693057818 
	 0.8640000000000000 	 68562.1356755174347199 
	 0.8672500000000001 	 68147.0685618042480201 
	 0.8705000000000001 	 67740.9241416290751658 
	 0.8737500000000000 	 67343.5978210737375775 
	 0.8770000000000000 	 66954.9850577408360550 
	 0.8802500000000000 	 66574.9813556536537362 
	 0.8835000000000000 	 66203.4822745110432152 
	 0.8867499999999999 	 65840.3834322651528055 
	 0.8899999999999999 	 65485.5805008510433254 
	 0.8932500000000000 	 65138.9692168503825087 
	 0.8965000000000001 	 64800.4453825164164300 
	 0.8997500000000000 	 64469.9048626505391439 
	 0.9030000000000000 	 64147.2435965195327299 
	 0.9062500000000000 	 63832.3575973171464284 
	 0.9095000000000000 	 63525.1429504939442268 
	 0.9127500000000000 	 63225.4958267143156263 
	 0.9159999999999999 	 62933.3124798360004206 
	 0.9192500000000000 	 62648.4892469806363806 
	 0.9225000000000001 	 62370.9225622587400721 
	 0.9257500000000001 	 62100.5089534458384151 
	 0.9290000000000000 	 61837.1450440620683366 
	 0.9322500000000000 	 61580.7275675277487608 
	 0.9355000000000000 	 61331.1533628249308094 
	 0.9387500000000000 	 61088.3193788266216870 
	 0.9419999999999999 	 60852.1226884831339703 
	 0.9452500000000000 	 60622.4604838767845649 
	 0.9485000000000001 	 60399.2300829843879910 
	 0.9517500000000001 	 60182.3289434825273929 
	 0.9550000000000001 	 59971.6546576862965594 
	 0.9582499999999999 	 59767.1049618526667473 
	 0.9615000000000000 	 59568.5777492490014993 
	 0.9647500000000000 	 59375.9710654947775765 
	 0.9680000000000000 	 59189.1831204632544541 
	 0.9712499999999999 	 59008.1123002201929921 
	 0.9745000000000000 	 58832.6571635557484115 
	 0.9777499999999999 	 58662.7164565023049363 
	 0.9810000000000001 	 58498.1891212477712543 
	 0.9842500000000000 	 58338.9742981928575318 
	 0.9875000000000000 	 58184.9713441291751224 
	 0.9907500000000000 	 58036.0798131481715245 
	 0.9940000000000000 	 57892.1994980441304506 
	 0.9972500000000000 	 57753.2304892403117265 
	 1.0005000000000002 	 57619.0730430964104016 
	 1.0037499999999999 	 57489.6276508341834415 
	 1.0070000000000001 	 57364.7951811841703602 
	 1.0102500000000001 	 57244.4767131910193712 
	 1.0135000000000001 	 57128.5735758831287967 
	 1.0167500000000000 	 57016.9875080317942775 
	 1.0200000000000000 	 56909.6205016823223559 
	 1.0232500000000000 	 56806.3806872893692343 
	 1.0265000000000000 	 56707.2000442413773271 
	 1.0297499999999999 	 56612.0165409313631244 
	 1.0330000000000001 	 56520.7649363581367652 
	 1.0362499999999999 	 56433.3636419471004046 
	 1.0395000000000001 	 56349.7260984058593749 
	 1.0427500000000001 	 56269.7675424612898496 
	 1.0460000000000000 	 56193.4134718285786221 
	 1.0492500000000000 	 56120.5935075238448917 
	 1.0525000000000002 	 56051.2373364537634188 
	 1.0557500000000000 	 55985.2739419672798249 
	 1.0589999999999999 	 55922.6320762026589364 
	 1.0622499999999999 	 55863.2408999339604634 
	 1.0655000000000001 	 55807.0319640345114749 
	 1.0687499999999999 	 55753.9383445396815659 
	 1.0720000000000001 	 55703.8934391675284132 
	 1.0752500000000000 	 55656.8321177527104737 
	 1.0785000000000000 	 55612.6904061414752505 
	 1.0817500000000000 	 55571.4046542805299396 
	 1.0850000000000000 	 55532.9127221385278972 
	 1.0882499999999999 	 55497.1538586891401792 
	 1.0914999999999999 	 55464.0676477117594914 
	 1.0947499999999999 	 55433.5953504983845050 
	 1.0980000000000001 	 55405.6800868909995188 
	 1.1012499999999998 	 55380.2653578781319084 
	 1.1045000000000000 	 55357.2949897575890645 
	 1.1077500000000000 	 55336.7130619403833407 
	 1.1110000000000000 	 55318.4638683578741620 
	 1.1142500000000000 	 55302.4960919499208103 
	 1.1175000000000002 	 55288.7659212395592476 
	 1.1207499999999999 	 55277.2309246916629490 
	 1.1240000000000001 	 55267.8388821473345160 
	 1.1272500000000001 	 55260.5155307765671751 
	 1.1305000000000001 	 55255.1823675938867382 
	 1.1337500000000000 	 55251.7740342794058961 
	 1.1370000000000000 	 55250.2628673906292534 
	 1.1402500000000000 	 55250.6288995972936391 
	 1.1435000000000000 	 55252.8546211880748160 
	 1.1467499999999999 	 55256.9260151013586437 
	 1.1500000000000001 	 55262.8315078363884822 
	 1.1532499999999999 	 55270.5621410757375997 
	 1.1565000000000001 	 55280.1127401824414846 
	 1.1597500000000001 	 55291.4809021063483669 
	 1.1630000000000000 	 55304.6670230850140797 
	 1.1662499999999998 	 55319.6755959887377685 
	 1.1695000000000000 	 55336.5142498339846497 
	 1.1727500000000000 	 55355.1723177880776348 
	 1.1759999999999999 	 55375.5037273022462614 
	 1.1792499999999999 	 55397.2994754773244495 
	 1.1825000000000001 	 55420.3573894959990866 
	 1.1857499999999999 	 55444.6246598145880853 
	 1.1890000000000001 	 55470.1272882544799359 
	 1.1922500000000000 	 55496.8922924047728884 
	 1.1955000000000000 	 55524.9099892979575088 
	 1.1987500000000000 	 55554.1470232579522417 
	 1.2020000000000000 	 55584.5701992517861072 
	 1.2052499999999999 	 55616.1583989178543561 
	 1.2084999999999999 	 55648.9001764165004715 
	 1.2117499999999999 	 55682.7851261951145716 
	 1.2150000000000001 	 55717.8021175794347073 
	 1.2182499999999998 	 55753.9391934825398494 
	 1.2215000000000000 	 55791.1849410480499500 
	 1.2247500000000000 	 55829.5304539675344131 
	 1.2280000000000000 	 55868.9695636069809552 
	 1.2312500000000000 	 55909.4968024073314155 
	 1.2345000000000002 	 55951.1074852311357972 
	 1.2377499999999999 	 55993.7976872102735797 
	 1.2410000000000001 	 56037.5639614377723774 
	 1.2442500000000001 	 56082.4044889200813486 
	 1.2475000000000001 	 56128.3198230553971371 
	 1.2507500000000000 	 56175.3110956499294844 
	 1.2540000000000000 	 56223.3801403772085905 
	 1.2572500000000000 	 56272.5297373827925185 
	 1.2605000000000000 	 56322.7629960192789440 
	 1.2637499999999999 	 56374.0837160917653819 
	 1.2669999999999999 	 56426.4970035535443458 
	 1.2702499999999999 	 56480.0082657808452495 
	 1.2734999999999999 	 56534.6232634081461583 
	 1.2767500000000001 	 56590.3485384593950585 
	 1.2800000000000000 	 56647.1907514759805053 
	 1.2832499999999998 	 56705.1567429603746859 
	 1.2865000000000000 	 56764.2541055557157961 
	 1.2897500000000002 	 56824.4904856257053325 
	 1.2929999999999999 	 56885.8734344033437083 
	 1.2962499999999999 	 56948.4105961394816404 
	 1.2995000000000001 	 57012.1093887253300636 
	 1.3027500000000001 	 57076.9769728219907847 
	 1.3060000000000000 	 57143.0206228702809312 
	 1.3092500000000000 	 57210.2473765042668674 
	 1.3125000000000000 	 57278.6638889455789467 
	 1.3157500000000000 	 57348.2766867340760655 
	 1.3190000000000000 	 57419.0919095845674747 
	 1.3222499999999999 	 57491.1151543972810032 
	 1.3254999999999999 	 57564.3515406962833367 
	 1.3287500000000001 	 57638.8056127398085664 
	 1.3320000000000001 	 57714.4812949266197393 
	 1.3352499999999998 	 57791.3819806215615245 
	 1.3385000000000000 	 57869.5104509525917820 
	 1.3417500000000002 	 57948.8688122535240836 
	 1.3450000000000000 	 58029.4586427600224852 
	 1.3482499999999999 	 58111.2809472824301338 
	 1.3515000000000001 	 58194.3360364101972664 
	 1.3547500000000001 	 58278.6234739952269592 
	 1.3580000000000001 	 58364.1420417655681376 
	 1.3612500000000001 	 58450.8898192831693450 
	 1.3645000000000000 	 58538.8643296084192116 
	 1.3677500000000000 	 58628.0625801144560683 
	 1.3710000000000000 	 58718.4809306011738954 
	 1.3742500000000000 	 58810.1151008105371147 
	 1.3774999999999999 	 58902.9601661205451819 
	 1.3807500000000001 	 58997.0105891118437285 
	 1.3840000000000001 	 59092.2603026258075261 
	 1.3872499999999999 	 59188.7027790374268079 
	 1.3905000000000001 	 59286.3309614957688609 
	 1.3937500000000003 	 59385.1372936345142080 
	 1.3970000000000000 	 59485.1137562353978865 
	 1.4002500000000000 	 59586.2518631370621733 
	 1.4035000000000002 	 59688.5427160550898407 
	 1.4067500000000002 	 59791.9770950380989234 
	 1.4100000000000001 	 59896.5454031685439986 
	 1.4132500000000001 	 60002.2377156595248380 
	 1.4164999999999999 	 60109.0439339544391260 
	 1.4197500000000001 	 60216.9536807111580856 
	 1.4229999999999998 	 60325.9562954433276900 
	 1.4262500000000000 	 60436.0409260292799445 
	 1.4295000000000000 	 60547.1964849340656656 
	 1.4327500000000000 	 60659.4116597439860925 
	 1.4359999999999999 	 60772.6750596756683080 
	 1.4392499999999999 	 60886.9751473742071539 
	 1.4424999999999999 	 61002.3002441487551550 
	 1.4457499999999999 	 61118.6389193546783645 
	 1.4490000000000001 	 61235.9797733174345922 
	 1.4522499999999998 	 61354.3111815430165734 
	 1.4554999999999998 	 61473.6208464689188986 
	 1.4587500000000000 	 61593.8960240864762454 
	 1.4620000000000000 	 61715.1238908921659458 
	 1.4652499999999999 	 61837.2923645745759131 
	 1.4684999999999999 	 61960.3898686029642704 
	 1.4717500000000001 	 62084.4046742953069042 
	 1.4750000000000001 	 62209.3246594557567732 
	 1.4782499999999998 	 62335.1373377756463015 
	 1.4815000000000000 	 62461.8300663145200815 
	 1.4847500000000000 	 62589.3903219108615303 
	 1.4880000000000000 	 62717.8057314336547279 
	 1.4912500000000000 	 62847.0637588863974088 
	 1.4944999999999999 	 62977.1517530069249915 
	 1.4977499999999999 	 63108.0569709105693619 
	 1.5010000000000001 	 63239.7664635074324906 
	 1.5042499999999999 	 63372.2671402260384639 
	 1.5074999999999998 	 63505.5458231783704832 
	 1.5107500000000000 	 63639.5890957626033924 
	 1.5140000000000000 	 63774.3834545419304050 
	 1.5172500000000000 	 63909.9155004079366336 
	 1.5205000000000000 	 64046.1715888337057550 
	 1.5237500000000002 	 64183.1376089144177968 
	 1.5270000000000001 	 64320.7987321690525278 
	 1.5302499999999999 	 64459.1397190008428879 
	 1.5335000000000001 	 64598.1452291858731769 
	 1.5367500000000001 	 64737.8004125766383368 
	 1.5400000000000000 	 64878.0902179524418898 
	 1.5432500000000000 	 65018.9990893118374515 
	 1.5465000000000000 	 65160.5106124162557535 
	 1.5497500000000000 	 65302.6078414203657303 
	 1.5530000000000002 	 65445.2734870126296300 
	 1.5562499999999999 	 65588.4902872323582415 
	 1.5594999999999999 	 65732.2406938442873070 
	 1.5627500000000001 	 65876.5066791561839636 
	 1.5660000000000001 	 66021.2695417836657725 
	 1.5692500000000000 	 66166.5100463543640217 
	 1.5725000000000000 	 66312.2085313278657850 
	 1.5757500000000002 	 66458.3451010165881598 
	 1.5790000000000002 	 66604.8995328361925203 
	 1.5822499999999999 	 66751.8511759185348637 
	 1.5855000000000001 	 66899.1789683612150839 
	 1.5887500000000001 	 67046.8614551041100640 
	 1.5920000000000001 	 67194.8767783691146178 
	 1.5952500000000001 	 67343.2025318031664938 
	 1.5985000000000000 	 67491.8158349654113408 
	 1.6017500000000000 	 67640.6934870583791053 
	 1.6050000000000002 	 67789.8122021103044972 
	 1.6082500000000000 	 67939.1486272613401525 
	 1.6114999999999999 	 68088.6791681666072691 
	 1.6147500000000001 	 68238.3797748734068591 
	 1.6179999999999999 	 68388.2259655141388066 
	 1.6212500000000001 	 68538.1931242051505251 
	 1.6244999999999998 	 68688.2566708847880363 
	 1.6277499999999998 	 68838.3921555192355299 
	 1.6310000000000000 	 68988.5751462298649130 
	 1.6342499999999998 	 69138.7812064683821518 
	 1.6374999999999997 	 69288.9859204019303434 
	 1.6407499999999999 	 69439.1650291564874351 
	 1.6440000000000001 	 69589.2944499293662375 
	 1.6472500000000001 	 69739.3502989753033035 
	 1.6504999999999999 	 69889.3090194775868440 
	 1.6537500000000001 	 70039.1475196853280067 
	 1.6570000000000000 	 70188.8433563196158502 
	 1.6602499999999998 	 70338.3746396680944599 
	 1.6635000000000000 	 70487.7199559680739185 
	 1.6667500000000000 	 70636.8582040028559277 
	 1.6699999999999999 	 70785.7689329830755014 
	 1.6732500000000001 	 70934.4325902895070612 
	 1.6764999999999999 	 71082.8309481075266376 
	 1.6797499999999999 	 71230.9468231362261577 
	 1.6830000000000001 	 71378.7639532714238157 
	 1.6862499999999998 	 71526.2667774844885571 
	 1.6894999999999998 	 71673.4407613210787531 
	 1.6927500000000000 	 71820.2726230199914426 
	 1.6960000000000002 	 71966.7506198017072165 
	 1.6992500000000001 	 72112.8644776927249040 
	 1.7024999999999999 	 72258.6053779518260853 
	 1.7057500000000001 	 72403.9660827590414556 
	 1.7090000000000001 	 72548.9409870493109338 
	 1.7122499999999998 	 72693.5261612587783020 
	 1.7155000000000000 	 72837.7193624181963969 
	 1.7187500000000000 	 72981.5201238502195338 
	 1.7220000000000000 	 73124.9298529156658333 
	 1.7252500000000002 	 73267.9519675714545883 
	 1.7284999999999999 	 73410.5918726004601922 
	 1.7317499999999999 	 73552.8568551398057025 
	 1.7350000000000001 	 73694.7561187678657006 
	 1.7382499999999999 	 73836.3006294860970229 
	 1.7414999999999998 	 73977.5027838370006066 
	 1.7447500000000000 	 74118.3758882302499842 
	 1.7480000000000002 	 74258.9337139136914629 
	 1.7512500000000002 	 74399.1901837090408662 
	 1.7544999999999999 	 74539.1589034836943028 
	 1.7577500000000001 	 74678.8524534219177440 
	 1.7610000000000001 	 74818.2813028576347278 
	 1.7642499999999999 	 74957.4528212606674060 
	 1.7675000000000001 	 75096.3703674194111954 
	 1.7707500000000000 	 75235.0326890642609214 
	 1.7740000000000000 	 75373.4334291714039864 
	 1.7772500000000002 	 75511.5609141753666336 
	 1.7805000000000000 	 75649.3982751285366248 
	 1.7837499999999999 	 75786.9238703367591370 
	 1.7870000000000001 	 75924.1120084886788391 
	 1.7902499999999999 	 76060.9343123518046923 
	 1.7934999999999999 	 76197.3610154870839324 
	 1.7967500000000001 	 76333.3621786388539476 
	 1.8000000000000003 	 76468.9090995883598225 
	 1.8032500000000002 	 76603.9754758639028296 
	 1.8065000000000000 	 76738.5383885288611054 
	 1.8097500000000002 	 76872.5786432112217881 
	 1.8130000000000002 	 77006.0808536428958178 
	 1.8162499999999999 	 77139.0330109804344829 
	 1.8195000000000001 	 77271.4267069960187655 
	 1.8227499999999999 	 77403.2569452053576242 
	 1.8260000000000001 	 77534.5213850957516115 
	 1.8292500000000000 	 77665.2201926980924327 
	 1.8324999999999998 	 77795.3557525936776074 
	 1.8357500000000000 	 77924.9320089457760332 
	 1.8390000000000000 	 78053.9542203836317640 
	 1.8422499999999999 	 78182.4287392442056444 
	 1.8454999999999999 	 78310.3626469122973504 
	 1.8487499999999999 	 78437.7635042070032796 
	 1.8519999999999999 	 78564.6390985705802450 
	 1.8552500000000001 	 78690.9965291030530352 
	 1.8584999999999998 	 78816.8422496292041615 
	 1.8617499999999998 	 78942.1824718469142681 
	 1.8650000000000000 	 79067.0227366428007372 
	 1.8682500000000000 	 79191.3678496939828619 
	 1.8714999999999999 	 79315.2220769027626375 
	 1.8747499999999999 	 79438.5885724114195909 
	 1.8780000000000001 	 79561.4692710180825088 
	 1.8812500000000001 	 79683.8653912885929458 
	 1.8844999999999998 	 79805.7770441957109142 
	 1.8877500000000000 	 79927.2030672343971673 
	 1.8910000000000000 	 80048.1414823077793699 
	 1.8942500000000000 	 80168.5890569116745610 
	 1.8975000000000000 	 80288.5409941643301863 
	 1.9007499999999999 	 80407.9916144335729768 
	 1.9039999999999999 	 80526.9337377377814846 
	 1.9072500000000001 	 80645.3579819292499451 
	 1.9104999999999999 	 80763.2540173433662858 
	 1.9137499999999998 	 80880.6107456411991734 
	 1.9170000000000000 	 80997.4163094735413324 
	 1.9202500000000000 	 81113.6581063401245046 
	 1.9235000000000000 	 81229.3221288991771871 
	 1.9267500000000000 	 81344.3915390782203758 
	 1.9300000000000002 	 81458.8484737517137546 
	 1.9332500000000001 	 81572.6745152486255392 
	 1.9364999999999999 	 81685.8507337314367760 
	 1.9397500000000001 	 81798.3577346187666990 
	 1.9430000000000001 	 81910.1752645298256539 
	 1.9462500000000000 	 82021.2804967040719930 
	 1.9495000000000000 	 82131.6497047496959567 
	 1.9527500000000000 	 82241.2590520756057231 
	 1.9560000000000000 	 82350.0846666524594184 
	 1.9592500000000002 	 82458.1027193126792554 
	 1.9624999999999999 	 82565.2894916390214348 
	 1.9657499999999999 	 82671.6213515871786512 
	 1.9690000000000001 	 82777.0748713808716275 
	 1.9722500000000001 	 82881.6269645938882604 
	 1.9755000000000000 	 82985.2549767982127378 
	 1.9787500000000000 	 83087.9367763688496780 
	 1.9820000000000002 	 83189.6506952182971872 
	 1.9852500000000002 	 83290.3737067102774745 
	 1.9884999999999999 	 83390.0822373578412225 
	 1.9917500000000001 	 83488.7538355891447281 
	 1.9950000000000001 	 83586.3672907684376696 
	 1.9982500000000001 	 83682.9027103251719382 
	 2.0015000000000001 	 83778.3418546888133278 
	 2.0047500000000000 	 83872.6749748232832644 
	 2.0080000000000000 	 83965.9004212302970700 
	 2.0112500000000000 	 84058.0164879338553874 
	 2.0145000000000000 	 84149.0210399664065335 
	 2.0177499999999999 	 84238.9115700341935735 
	 2.0209999999999999 	 84327.6853489395871293 
	 2.0242499999999999 	 84415.3467677432345226 
	 2.0274999999999999 	 84501.9142716819478665 
	 2.0307499999999998 	 84587.4111828439927194 
	 2.0339999999999998 	 84671.8646381254075095 
	 2.0372500000000002 	 84755.3055545511306264 
	 2.0404999999999998 	 84837.7686260379850864 
	 2.0437499999999997 	 84919.3105986201117048 
	 2.0469999999999997 	 85000.0378289627551567 
	 2.0502500000000001 	 85080.0658736985642463 
	 2.0535000000000001 	 85159.5120300513808616 
	 2.0567500000000001 	 85238.4952778901933925 
	 2.0600000000000001 	 85317.1362166474282276 
	 2.0632500000000000 	 85395.5351998603000538 
	 2.0665000000000000 	 85473.7056065870274324 
	 2.0697500000000000 	 85551.6369954290566966 
	 2.0730000000000000 	 85629.3166096917702816 
	 2.0762499999999999 	 85706.7294086400943343 
	 2.0794999999999999 	 85783.8581016665266361 
	 2.0827499999999999 	 85860.6886424038675614 
	 2.0859999999999999 	 85937.2400172467168886 
	 2.0892499999999998 	 86013.5439524050307227 
	 2.0924999999999998 	 86089.6314141349575948 
	 2.0957499999999998 	 86165.5325753333454486 
	 2.0990000000000002 	 86241.2768154658406274 
	 2.1022500000000002 	 86316.8907183961855480 
	 2.1055000000000001 	 86392.3786719116033055 
	 2.1087499999999997 	 86467.7308339418959804 
	 2.1120000000000001 	 86542.9356362263497431 
	 2.1152500000000001 	 86617.9799922926758882 
	 2.1185000000000000 	 86692.8493311971687945 
	 2.1217500000000000 	 86767.5281306965625845 
	 2.1250000000000000 	 86842.0091978677082807 
	 2.1282500000000000 	 86916.2931873582274420 
	 2.1315000000000000 	 86990.3803697921393905 
	 2.1347499999999999 	 87064.2703285422030604 
	 2.1379999999999999 	 87137.9619682530174032 
	 2.1412500000000003 	 87211.4535002710326808 
	 2.1444999999999999 	 87284.7414882041484816 
	 2.1477499999999998 	 87357.8205720727419248 
	 2.1509999999999998 	 87430.6847671141294995 
	 2.1542500000000002 	 87503.3275660825602245 
	 2.1575000000000002 	 87575.7419446986023104 
	 2.1607500000000002 	 87647.9203753730107564 
	 2.1640000000000001 	 87719.8560116505250335 
	 2.1672500000000001 	 87791.5440299350448186 
	 2.1705000000000001 	 87862.9796020756039070 
	 2.1737500000000001 	 87934.1576042603119276 
	 2.1770000000000000 	 88005.0726158794132061 
	 2.1802500000000000 	 88075.7189190275385045 
	 2.1835000000000000 	 88146.0908862830838189 
	 2.1867500000000000 	 88216.1838612535211723 
	 2.1899999999999999 	 88285.9932196171721444 
	 2.1932499999999999 	 88355.5141277358779917 
	 2.1964999999999999 	 88424.7415403405029792 
	 2.1997499999999999 	 88493.6701987186970655 
	 2.2030000000000003 	 88562.2950418747786898 
	 2.2062500000000003 	 88630.6129144418955548 
	 2.2095000000000002 	 88698.6212215289706364 
	 2.2127499999999998 	 88766.3172837212041486 
	 2.2160000000000002 	 88833.6983313803939382 
	 2.2192500000000002 	 88900.7614997485798085 
	 2.2225000000000001 	 88967.5038245870382525 
	 2.2257500000000001 	 89033.9222383228043327 
	 2.2290000000000001 	 89100.0135666708665667 
	 2.2322500000000001 	 89165.7745257061324082 
	 2.2355000000000000 	 89231.2017193557840073 
	 2.2387500000000000 	 89296.2916372856707312 
	 2.2420000000000000 	 89361.0407435265369713 
	 2.2452500000000004 	 89425.4466745041718241 
	 2.2484999999999999 	 89489.5079627634986537 
	 2.2517499999999999 	 89553.2231335056712851 
	 2.2549999999999999 	 89616.5906784710241482 
	 2.2582500000000003 	 89679.6090520691359416 
	 2.2615000000000003 	 89742.2766714986937586 
	 2.2647500000000003 	 89804.5920132454775739 
	 2.2680000000000002 	 89866.5536345852597151 
	 2.2712500000000002 	 89928.1600716665707296 
	 2.2745000000000002 	 89989.4098308077664115 
	 2.2777500000000002 	 90050.3013856839970686 
	 2.2810000000000001 	 90110.8331832176045282 
	 2.2842500000000001 	 90171.0042440620163688 
	 2.2875000000000001 	 90230.8145598637056537 
	 2.2907500000000001 	 90290.2641686082060914 
	 2.2940000000000000 	 90349.3530574942706153 
	 2.2972500000000000 	 90408.0811619189043995 
	 2.3005000000000000 	 90466.4483651489717886 
	 2.3037500000000000 	 90524.4547096872556722 
	 2.3070000000000004 	 90582.1007235401921207 
	 2.3102500000000004 	 90639.3869626881496515 
	 2.3135000000000003 	 90696.3139261999604059 
	 2.3167499999999999 	 90752.8820562179607805 
	 2.3200000000000003 	 90809.0917380508617498 
	 2.3232500000000003 	 90864.9433576764131431 
	 2.3265000000000002 	 90920.4374814765178598 
	 2.3297499999999998 	 90975.5746973666246049 
	 2.3329999999999997 	 91030.3555589924071683 
	 2.3362499999999997 	 91084.7805854277394246 
	 2.3395000000000001 	 91138.8502609591960208 
	 2.3427499999999997 	 91192.5650586926640244 
	 2.3459999999999996 	 91245.9255711928853998 
	 2.3492499999999996 	 91298.9324249056517147 
	 2.3525000000000000 	 91351.5862217523972504 
	 2.3557500000000000 	 91403.8875387452426367 
	 2.3590000000000000 	 91455.8369278066966217 
	 2.3622499999999995 	 91507.4349375289311865 
	 2.3654999999999999 	 91558.6823244190163678 
	 2.3687499999999999 	 91609.5799640775803709 
	 2.3719999999999999 	 91660.1287142593937460 
	 2.3752499999999999 	 91710.3294128448760603 
	 2.3784999999999998 	 91760.1828777710761642 
	 2.3817499999999998 	 91809.6899093699321384 
	 2.3849999999999998 	 91858.8513340573990718 
	 2.3882500000000002 	 91907.6680011199350702 
	 2.3914999999999997 	 91956.1407432860578410 
	 2.3947499999999997 	 92004.2703752841771347 
	 2.3980000000000001 	 92052.0576939150632825 
	 2.4012500000000001 	 92099.5034852602257160 
	 2.4044999999999996 	 92146.6088216374628246 
	 2.4077500000000001 	 92193.3751715043326840 
	 2.4109999999999996 	 92239.8040196213114541 
	 2.4142499999999996 	 92285.8968379867728800 
	 2.4175000000000000 	 92331.6550858829286881 
	 2.4207500000000000 	 92377.0802067537442781 
	 2.4239999999999999 	 92422.1731603873777203 
	 2.4272499999999999 	 92466.9339261846325826 
	 2.4304999999999999 	 92511.3623464468691964 
	 2.4337499999999999 	 92555.4582445622509113 
	 2.4369999999999998 	 92599.2214253421843750 
	 2.4402500000000003 	 92642.6516758694779128 
	 2.4435000000000002 	 92685.7501516698976047 
	 2.4467499999999998 	 92728.5224101881904062 
	 2.4500000000000002 	 92770.9748931098583853 
	 2.4532499999999997 	 92813.1140534764999757 
	 2.4564999999999997 	 92854.9463551577209728 
	 2.4597500000000001 	 92896.4782723481766880 
	 2.4630000000000001 	 92937.7130872280249605 
	 2.4662499999999996 	 92978.6379182222444797 
	 2.4695000000000000 	 93019.2347304933064152 
	 2.4727500000000000 	 93059.4854033527954016 
	 2.4760000000000000 	 93099.3717344927281374 
	 2.4792500000000000 	 93138.8754422999627423 
	 2.4824999999999999 	 93177.9851612655038480 
	 2.4857499999999999 	 93216.7466416855895659 
	 2.4889999999999999 	 93255.2337307598645566 
	 2.4922500000000003 	 93293.5207171887886943 
	 2.4954999999999998 	 93331.6821350123645971 
	 2.4987499999999998 	 93369.7927563162229490 
	 2.5020000000000002 	 93407.9202910447929753 
	 2.5052500000000002 	 93446.0298174945055507 
	 2.5084999999999997 	 93484.0101868132187519 
	 2.5117500000000001 	 93521.7480701230233535 
	 2.5149999999999997 	 93559.1297489507269347 
	 2.5182499999999997 	 93596.0411263061541831 
	 2.5215000000000001 	 93632.3708273685188033 
	 2.5247500000000000 	 93668.0929564735270105 
	 2.5280000000000000 	 93703.2765081956895301 
	 2.5312500000000000 	 93737.9956152605445823 
	 2.5345000000000000 	 93772.3246390757267363 
	 2.5377500000000000 	 93806.3381632416712819 
	 2.5409999999999999 	 93840.1105358991917456 
	 2.5442500000000003 	 93873.6834473176859319 
	 2.5475000000000003 	 93907.0440884925483260 
	 2.5507499999999999 	 93940.1744474932929734 
	 2.5540000000000003 	 93973.0564485001668800 
	 2.5572499999999998 	 94005.6719534890726209 
	 2.5604999999999998 	 94038.0027790097665275 
	 2.5637500000000002 	 94070.0370144592743600 
	 2.5670000000000002 	 94101.7788192075968254 
	 2.5702499999999997 	 94133.2348808134265710 
	 2.5735000000000001 	 94164.4118971494463040 
	 2.5767500000000001 	 94195.3165760379779385 
	 2.5800000000000001 	 94225.9556348974583670 
	 2.5832500000000000 	 94256.3347647048212821 
	 2.5865000000000000 	 94286.4555172393738758 
	 2.5897500000000000 	 94316.3184026601520600 
	 2.5930000000000000 	 94345.9239239439048106 
	 2.5962500000000004 	 94375.2725769902172033 
	 2.5994999999999999 	 94404.3648507202742621 
	 2.6027499999999999 	 94433.2012120184372179 
	 2.6060000000000003 	 94461.7820241451408947 
	 2.6092500000000003 	 94490.1076054375153035 
	 2.6124999999999998 	 94518.1782673501875252 
	 2.6157500000000002 	 94545.9943146337027429 
	 2.6189999999999998 	 94573.5560454169753939 
	 2.6222499999999997 	 94600.8648504599841544 
	 2.6255000000000002 	 94627.9337809238786576 
	 2.6287500000000001 	 94654.7829382542840904 
	 2.6320000000000001 	 94681.4325557812117040 
	 2.6352500000000001 	 94707.9029012289684033 
	 2.6385000000000001 	 94734.2142756918765372 
	 2.6417500000000000 	 94760.3863062524324050 
	 2.6450000000000000 	 94786.4249930999503704 
	 2.6482500000000004 	 94812.3239791894447990 
	 2.6515000000000004 	 94838.0764387425442692 
	 2.6547499999999999 	 94863.6755223660147749 
	 2.6580000000000004 	 94889.1143575462920126 
	 2.6612499999999999 	 94914.3860491332743550 
	 2.6644999999999999 	 94939.4836798092728714 
	 2.6677500000000003 	 94964.4003105496958597 
	 2.6710000000000003 	 94989.1289810679299990 
	 2.6742499999999998 	 95013.6627102521015331 
	 2.6775000000000002 	 95037.9944965883914847 
	 2.6807500000000002 	 95062.1173474369861651 
	 2.6840000000000002 	 95086.0285152896685759 
	 2.6872500000000001 	 95109.7339784026262350 
	 2.6905000000000001 	 95133.2407890491158469 
	 2.6937500000000001 	 95156.5560048386250855 
	 2.6970000000000001 	 95179.6866884634655435 
	 2.7002500000000005 	 95202.6399069076578598 
	 2.7035000000000000 	 95225.4212442516727606 
	 2.7067500000000000 	 95248.0315543835167773 
	 2.7100000000000004 	 95270.4707462948572356 
	 2.7132500000000004 	 95292.7387214639456943 
	 2.7164999999999999 	 95314.8353739277081331 
	 2.7197500000000003 	 95336.7605903520307038 
	 2.7229999999999999 	 95358.5144962620543083 
	 2.7262499999999998 	 95380.0984520038473420 
	 2.7295000000000003 	 95401.5142036049364833 
	 2.7327500000000002 	 95422.7634928822808433 
	 2.7359999999999998 	 95443.8480572908592876 
	 2.7392499999999997 	 95464.7696299145463854 
	 2.7425000000000002 	 95485.5298980420920998 
	 2.7457500000000001 	 95506.1302061279566260 
	 2.7489999999999997 	 95526.5717283558624331 
	 2.7522500000000001 	 95546.8556325729296077 
	 2.7554999999999996 	 95566.9830814211163670 
	 2.7587499999999996 	 95586.9552323510433780 
	 2.7620000000000000 	 95606.7732418034138391 
	 2.7652500000000000 	 95626.4383198237919714 
	 2.7684999999999995 	 95645.9517148133163573 
	 2.7717499999999999 	 95665.3146711505396524 
	 2.7749999999999999 	 95684.5284281839267351 
	 2.7782499999999999 	 95703.5942202430451289 
	 2.7814999999999999 	 95722.5132755791710224 
	 2.7847499999999998 	 95741.2867877643875545 
	 2.7879999999999998 	 95759.9159124952711863 
	 2.7912499999999998 	 95778.4017986722756177 
	 2.7945000000000002 	 95796.7455901125940727 
	 2.7977499999999997 	 95814.9484255613060668 
	 2.8009999999999997 	 95833.0114386292552808 
	 2.8042500000000001 	 95850.9357520983030554 
	 2.8075000000000001 	 95868.7224740847013891 
	 2.8107499999999996 	 95886.3727067323634401 
	 2.8140000000000001 	 95903.8875471311912406 
	 2.8172499999999996 	 95921.2680873365025036 
	 2.8204999999999996 	 95938.5154143691033823 
	 2.8237500000000000 	 95955.6306035986344796 
	 2.8270000000000000 	 95972.6147084630938480 
	 2.8302499999999999 	 95989.4687747025454883 
	 2.8334999999999999 	 96006.1938430269801756 
	 2.8367499999999999 	 96022.7909491343161790 
	 2.8399999999999999 	 96039.2611237302480731 
	 2.8432499999999998 	 96055.6053887588350335 
	 2.8465000000000003 	 96071.8247460329002934 
	 2.8497500000000002 	 96087.9201886242080946 
	 2.8529999999999998 	 96103.8927046767494176 
	 2.8562500000000002 	 96119.7432774294284172 
	 2.8594999999999997 	 96135.4728852381667821 
	 2.8627499999999997 	 96151.0824996335577453 
	 2.8660000000000001 	 96166.5730747288907878 
	 2.8692500000000001 	 96181.9455548056575935 
	 2.8724999999999996 	 96197.2008792538981652 
	 2.8757500000000000 	 96212.3399826101376675 
	 2.8790000000000000 	 96227.3637945827504154 
	 2.8822500000000000 	 96242.2732385098934174 
	 2.8855000000000000 	 96257.0692163452476962 
	 2.8887499999999999 	 96271.7526154455990763 
	 2.8919999999999999 	 96286.3243185275787255 
	 2.8952499999999999 	 96300.7852038253622595 
	 2.8985000000000003 	 96315.1361451173725072 
	 2.9017499999999998 	 96329.3780118589929771 
	 2.9049999999999998 	 96343.5116712067538174 
	 2.9082500000000002 	 96357.5379874487844063 
	 2.9115000000000002 	 96371.4578199606476119 
	 2.9147499999999997 	 96385.2720231675921241 
	 2.9180000000000001 	 96398.9814465833333088 
	 2.9212499999999997 	 96412.5869345435785362 
	 2.9244999999999997 	 96426.0893136022496037 
	 2.9277500000000001 	 96439.4893882124597440 
	 2.9310000000000000 	 96452.7879572017409373 
	 2.9342500000000000 	 96465.9858150531072170 
	 2.9375000000000000 	 96479.0837519340129802 
	 2.9407500000000000 	 96492.0825537045166129 
	 2.9440000000000000 	 96504.9829989247809863 
	 2.9472499999999999 	 96517.7858556278224569 
	 2.9505000000000003 	 96530.4918867508386029 
	 2.9537500000000003 	 96543.1018509232235374 
	 2.9569999999999999 	 96555.6165025009831879 
	 2.9602500000000003 	 96568.0365915988513734 
	 2.9634999999999998 	 96580.3628613331093220 
	 2.9667499999999998 	 96592.5960417544411030 
	 2.9700000000000002 	 96604.7368569428072078 
	 2.9732500000000002 	 96616.7860267977375770 
	 2.9764999999999997 	 96628.7442670739401365 
	 2.9797500000000001 	 96640.6122894160653232 
	 2.9830000000000001 	 96652.3907995374029269 
	 2.9862500000000001 	 96664.0804897695634281 
	 2.9895000000000000 	 96675.6820455833658343 
	 2.9927500000000000 	 96687.1961485778156202 
	 2.9960000000000000 	 96698.6234765114641050 
	 2.9992500000000000 	 96709.9647033325600205 
	 3.0025000000000004 	 96721.2204984621639596 
	 3.0057499999999999 	 96732.3915214315929916 
	 3.0089999999999999 	 96743.4784249573713169 
	 3.0122500000000003 	 96754.4818579215207137 
	 3.0155000000000003 	 96765.4024654268141603 
	 3.0187499999999998 	 96776.2408888319187099 
	 3.0220000000000002 	 96786.9977653423120501 
	 3.0252499999999998 	 96797.6737222296505934 
	 3.0284999999999997 	 96808.2693785140727414 
	 3.0317500000000002 	 96818.7853495282761287 
	 3.0350000000000001 	 96829.2222470587585121 
	 3.0382500000000001 	 96839.5806793803349137 
	 3.0415000000000001 	 96849.8612511456303764 
	 3.0447500000000001 	 96860.0645596148679033 
	 3.0480000000000000 	 96870.1911942395090591 
	 3.0512500000000000 	 96880.2417408154433360 
	 3.0545000000000004 	 96890.2167817425797693 
	 3.0577500000000004 	 96900.1168960579962004 
	 3.0609999999999999 	 96909.9426594207470771 
	 3.0642500000000004 	 96919.6946406399219995 
	 3.0674999999999999 	 96929.3733993639179971 
	 3.0707499999999999 	 96938.9794914605590748 
	 3.0740000000000003 	 96948.5134696066961624 
	 3.0772500000000003 	 96957.9758833201049129 
	 3.0804999999999998 	 96967.3672789882548386 
	 3.0837500000000002 	 96976.6881978156743571 
	 3.0870000000000002 	 96985.9391726284229662 
	 3.0902500000000002 	 96995.1207323651178740 
	 3.0935000000000001 	 97004.2334029420744628 
	 3.0967500000000001 	 97013.2777072832686827 
	 3.1000000000000001 	 97022.2541653530061012 
	 3.1032500000000001 	 97031.1632928517210530 
	 3.1065000000000005 	 97040.0055972322152229 
	 3.1097500000000000 	 97048.7815817309310660 
	 3.1130000000000000 	 97057.4917467354243854 
	 3.1162500000000004 	 97066.1365898145595565 
	 3.1195000000000004 	 97074.7166057494760025 
	 3.1227499999999999 	 97083.2322857936524088 
	 3.1260000000000003 	 97091.6841135540162213 
	 3.1292499999999999 	 97100.0725679925817531 
	 3.1324999999999998 	 97108.3981253852543887 
	 3.1357500000000003 	 97116.6612593566096621 
	 3.1390000000000002 	 97124.8624409077165183 
	 3.1422499999999998 	 97133.0021380138350651 
	 3.1454999999999997 	 97141.0808114880637731 
	 3.1487500000000002 	 97149.0989168474043254 
	 3.1520000000000001 	 97157.0569070724013727 
	 3.1552499999999997 	 97164.9552326771663502 
	 3.1585000000000001 	 97172.7943417343049077 
	 3.1617499999999996 	 97180.5746797770116245 
	 3.1649999999999996 	 97188.2966874926933087 
	 3.1682500000000000 	 97195.9608009292423958 
	 3.1715000000000000 	 97203.5674536340229679 
	 3.1747499999999995 	 97211.1170767648873152 
	 3.1779999999999999 	 97218.6100991181738209 
	 3.1812499999999999 	 97226.0469470706884749 
	 3.1844999999999999 	 97233.4280409942730330 
	 3.1877499999999999 	 97240.7537940370675642 
	 3.1909999999999998 	 97248.0246168471931014 
	 3.1942499999999998 	 97255.2409179533860879 
	 3.1974999999999998 	 97262.4031037886888953 
	 3.2007500000000002 	 97269.5115787037502741 
	 3.2039999999999997 	 97276.5667435437208042 
	 3.2072499999999997 	 97283.5689941012969939 
	 3.2105000000000001 	 97290.5187237085774541 
	 3.2137500000000001 	 97297.4163236263557337 
	 3.2169999999999996 	 97304.2621830676944228 
	 3.2202500000000001 	 97311.0566892254282720 
	 3.2234999999999996 	 97317.8002259020722704 
	 3.2267499999999996 	 97324.4931705071649048 
	 3.2300000000000000 	 97331.1358976439369144 
	 3.2332500000000000 	 97337.7287800153571879 
	 3.2364999999999999 	 97344.2721884455822874 
	 3.2397499999999999 	 97350.7664919031376485 
	 3.2429999999999999 	 97357.2120568538230145 
	 3.2462499999999999 	 97363.6092445653048344 
	 3.2494999999999998 	 97369.9584134310571244 
	 3.2527500000000003 	 97376.2599200517433928 
	 3.2560000000000002 	 97382.5141192561568459 
	 3.2592499999999998 	 97388.7213641260605073 
	 3.2625000000000002 	 97394.8820054727693787 
	 3.2657499999999997 	 97400.9963879770220956 
	 3.2689999999999997 	 97407.0648524832213297 
	 3.2722500000000001 	 97413.0877381667814916 
	 3.2755000000000001 	 97419.0653825703338953 
	 3.2787499999999996 	 97424.9981216269225115 
	 3.2820000000000000 	 97430.8862894876074279 
	 3.2852500000000000 	 97436.7302160879480653 
	 3.2885000000000000 	 97442.5302278516028309 
	 3.2917500000000000 	 97448.2866496172064217 
	 3.2949999999999999 	 97453.9998047026892891 
	 3.2982499999999999 	 97459.6700149250391405 
	 3.3014999999999999 	 97465.2976005324599100 
	 3.3047500000000003 	 97470.8828779226168990 
	 3.3079999999999998 	 97476.4261593980045291 
	 3.3112499999999998 	 97481.9277556682354771 
	 3.3145000000000002 	 97487.3879760095587699 
	 3.3177500000000002 	 97492.8071282789605903 
	 3.3209999999999997 	 97498.1855189062043792 
	 3.3242500000000001 	 97503.5234508409776026 
	 3.3274999999999997 	 97508.8212221876165131 
	 3.3307499999999997 	 97514.0791293834045064 
	 3.3340000000000001 	 97519.2974675424775342 
	 3.3372500000000000 	 97524.4765304744068999 
	 3.3405000000000000 	 97529.6166106967430096 
	 3.3437500000000000 	 97534.7179981311346637 
	 3.3470000000000000 	 97539.7809780804091133 
	 3.3502500000000000 	 97544.8058340732241049 
	 3.3534999999999999 	 97549.7928484090516577 
	 3.3567500000000003 	 97554.7423021717550000 
	 3.3600000000000003 	 97559.6544752466288628 
	 3.3632499999999999 	 97564.5296454708877718 
	 3.3665000000000003 	 97569.3680860622698674 
	 3.3697499999999998 	 97574.1700682079681428 
	 3.3729999999999998 	 97578.9358619443228235 
	 3.3762500000000002 	 97583.6657361696852604 
	 3.3795000000000002 	 97588.3599586586933583 
	 3.3827499999999997 	 97593.0187955994915683 
	 3.3860000000000001 	 97597.6425090272532543 
	 3.3892500000000001 	 97602.2313586927921278 
	 3.3925000000000001 	 97606.7856032768904697 
	 3.3957500000000000 	 97611.3055004068010021 
	 3.3990000000000000 	 97615.7913066693145083 
	 3.4022500000000000 	 97620.2432773561013164 
	 3.4055000000000000 	 97624.6616639044077601 
	 3.4087500000000004 	 97629.0467150277690962 
	 3.4119999999999999 	 97633.3986784104490653 
	 3.4152499999999999 	 97637.7178007438633358 
	 3.4185000000000003 	 97642.0043277399963699 
	 3.4217500000000003 	 97646.2585038842807990 
	 3.4249999999999998 	 97650.4805677198164631 
	 3.4282500000000002 	 97654.6707523887307616 
	 3.4314999999999998 	 97658.8292900269734673 
	 3.4347499999999997 	 97662.9564119364222279 
	 3.4380000000000002 	 97667.0523485959565733 
	 3.4412500000000001 	 97671.1173298407084076 
	 3.4445000000000001 	 97675.1515919290977763 
	 3.4477500000000001 	 97679.1553798806708073 
	 3.4510000000000001 	 97683.1289382274262607 
	 3.4542500000000000 	 97687.0725103264558129 
	 3.4575000000000000 	 97690.9863383796182461 
	 3.4607500000000004 	 97694.8706632591492962 
	 3.4640000000000004 	 97698.7256971243914450 
	 3.4672499999999999 	 97702.5515952238347381 
	 3.4705000000000004 	 97706.3485062407416990 
	 3.4737499999999999 	 97710.1165792626998154 
	 3.4769999999999999 	 97713.8559637695288984 
	 3.4802500000000003 	 97717.5668096393928863 
	 3.4835000000000003 	 97721.2493012651975732 
	 3.4867499999999998 	 97724.9037308774568373 
	 3.4900000000000002 	 97728.5304098651977256 
	 3.4932500000000002 	 97732.1296470882225549 
	 3.4965000000000002 	 97735.7017489147983724 
	 3.4997500000000001 	 97739.2470192611071980 
	 3.5030000000000001 	 97742.7657590727321804 
	 3.5062500000000001 	 97746.2582641202170635 
	 3.5095000000000001 	 97749.7248269332048949 
	 3.5127500000000005 	 97753.1657377136289142 
	 3.5160000000000000 	 97756.5812843713210896 
	 3.5192500000000000 	 97759.9717525577289052 
	 3.5225000000000004 	 97763.3373924443440046 
	 3.5257500000000004 	 97766.6781821099866647 
	 3.5289999999999999 	 97769.9939710637700045 
	 3.5322500000000003 	 97773.2846130288235145 
	 3.5354999999999999 	 97776.5499667608528398 
	 3.5387499999999998 	 97779.7898959675512742 
	 3.5420000000000003 	 97783.0042909564508591 
	 3.5452500000000002 	 97786.1933513239200693 
	 3.5484999999999998 	 97789.3575002674042480 
	 3.5517499999999997 	 97792.4971616404509405 
	 3.5550000000000002 	 97795.6127546939969761 
	 3.5582500000000001 	 97798.7046941477892688 
	 3.5614999999999997 	 97801.7733854800753761 
	 3.5647500000000001 	 97804.8190977774356725 
	 3.5679999999999996 	 97807.8419526000507176 
	 3.5712499999999996 	 97810.8420643111458048 
	 3.5745000000000000 	 97813.8195476842083735 
	 3.5777500000000000 	 97816.7745178974146256 
	 3.5809999999999995 	 97819.7070908031600993 
	 3.5842499999999999 	 97822.6174027778033633 
	 3.5874999999999999 	 97825.5056235111842398 
	 3.5907499999999999 	 97828.3719252532173414 
	 3.5939999999999999 	 97831.2164796396245947 
	 3.5972499999999998 	 97834.0394577014230890 
	 3.6004999999999998 	 97836.8410298692906508 
	 3.6037499999999998 	 97839.6213648213306442 
	 3.6070000000000002 	 97842.3806277045805473 
	 3.6102499999999997 	 97845.1189826370391529 
	 3.6134999999999997 	 97847.8365931765874848 
	 3.6167500000000001 	 97850.5336223299236735 
	 3.6200000000000001 	 97853.2102325579326134 
	 3.6232499999999996 	 97855.8665835979045369 
	 3.6265000000000001 	 97858.5028259630489629 
	 3.6297499999999996 	 97861.1191075730166631 
	 3.6329999999999996 	 97863.7155759541637963 
	 3.6362500000000000 	 97866.2923782445723191 
	 3.6395000000000000 	 97868.8496611983573530 
	 3.6427499999999999 	 97871.3875712494482286 
	 3.6459999999999999 	 97873.9062548102374421 
	 3.6492499999999999 	 97876.4058580165583408 
	 3.6524999999999999 	 97878.8865265826316318 
	 3.6557499999999998 	 97881.3484058023168473 
	 3.6590000000000003 	 97883.7916405572614167 
	 3.6622500000000002 	 97886.2163750223990064 
	 3.6654999999999998 	 97888.6227498251246288 
	 3.6687500000000002 	 97891.0109033083572285 
	 3.6719999999999997 	 97893.3809734079841292 
	 3.6752499999999997 	 97895.7330976838566130 
	 3.6785000000000001 	 97898.0674133241845993 
	 3.6817500000000001 	 97900.3840570667380234 
	 3.6849999999999996 	 97902.6831637082214002 
	 3.6882500000000000 	 97904.9648662490508286 
	 3.6915000000000000 	 97907.2292972731956979 
	 3.6947500000000000 	 97909.4765890018024947 
	 3.6980000000000000 	 97911.7068732983898371 
	 3.7012499999999999 	 97913.9202816402830649 
	 3.7044999999999999 	 97916.1169437229109462 
	 3.7077499999999999 	 97918.2969869535445469 
	 3.7110000000000003 	 97920.4605382536828984 
	 3.7142499999999998 	 97922.6077242017054232 
	 3.7174999999999998 	 97924.7386710335122189 
	 3.7207500000000002 	 97926.8535046397446422 
	 3.7240000000000002 	 97928.9523491039144574 
	 3.7272499999999997 	 97931.0353251701017143 
	 3.7305000000000001 	 97933.1025529126782203 
	 3.7337499999999997 	 97935.1541521098988596 
	 3.7369999999999997 	 97937.1902422487037256 
	 3.7402500000000001 	 97939.2109425258677220 
	 3.7435000000000000 	 97941.2163723405246856 
	 3.7467500000000000 	 97943.2066523223766126 
	 3.7500000000000000 	 97945.1819030428596307 
	 3.7532500000000000 	 97947.1422447069489863 
	 3.7565000000000000 	 97949.0877971569861984 
	 3.7597499999999995 	 97951.0186798784707207 
	 3.7630000000000003 	 97952.9350091160304146 
	 3.7662499999999994 	 97954.8368862999050179 
	 3.7694999999999999 	 97956.7244081764074508 
	 3.7727499999999998 	 97958.5976714125135913 
	 3.7759999999999998 	 97960.4567725960951066 
	 3.7792499999999993 	 97962.3018082389899064 
	 3.7825000000000002 	 97964.1328775946312817 
	 3.7857499999999997 	 97965.9501027424121276 
	 3.7889999999999997 	 97967.7536164424964227 
	 3.7922499999999997 	 97969.5435508812079206 
	 3.7955000000000001 	 97971.3200376044696895 
	 3.7987499999999996 	 97973.0832075253274525 
	 3.8020000000000000 	 97974.8331907998799579 
	 3.8052500000000000 	 97976.5701151123357704 
	 3.8085000000000000 	 97978.2941061697056284 
	 3.8117499999999995 	 97980.0052890498773195 
	 3.8150000000000004 	 97981.7037882376316702 
	 3.8182499999999999 	 97983.3897276381176198 
	 3.8214999999999999 	 97985.0632288063061424 
	 3.8247499999999999 	 97986.7243637646461139 
	 3.8280000000000003 	 97988.3731506879703375 
	 3.8312499999999994 	 97990.0096058350318344 
	 3.8345000000000002 	 97991.6337463593372377 
	 3.8377499999999998 	 97993.2455902946821880 
	 3.8409999999999997 	 97994.8451565295254113 
	 3.8442499999999997 	 97996.4324637179524871 
	 3.8475000000000001 	 97998.0075295471033314 
	 3.8507499999999997 	 97999.5703723663755227 
	 3.8540000000000001 	 98001.1210113474517129 
	 3.8572500000000001 	 98002.6594664720614674 
	 3.8605000000000000 	 98004.1857588814891642 
	 3.8637499999999996 	 98005.7000604775093962 
	 3.8670000000000004 	 98007.2029218675306765 
	 3.8702499999999995 	 98008.6949464053468546 
	 3.8734999999999999 	 98010.1767301580694038 
	 3.8767499999999999 	 98011.6488620005693519 
	 3.8799999999999999 	 98013.1119237098755548 
	 3.8832499999999994 	 98014.5663358386373147 
	 3.8865000000000003 	 98016.0118993499054341 
	 3.8897499999999998 	 98017.4482656328909798 
	 3.8929999999999998 	 98018.8750917059514904 
	 3.8962499999999998 	 98020.2920401431038044 
	 3.8995000000000002 	 98021.6987790014973143 
	 3.9027499999999997 	 98023.0949814618215896 
	 3.9060000000000001 	 98024.4803241988265654 
	 3.9092500000000001 	 98025.8544884360599099 
	 3.9125000000000001 	 98027.2171606030897237 
	 3.9157499999999996 	 98028.5680322688422166 
	 3.9190000000000005 	 98029.9068000747793121 
	 3.9222500000000000 	 98031.2332158688805066 
	 3.9255000000000000 	 98032.5475663876131875 
	 3.9287500000000000 	 98033.8504540072462987 
	 3.9320000000000004 	 98035.1424783589609433 
	 3.9352499999999995 	 98036.4242320012126584 
	 3.9385000000000003 	 98037.6963005068828352 
	 3.9417499999999999 	 98038.9592459334235173 
	 3.9449999999999998 	 98040.2133036629238632 
	 3.9482499999999998 	 98041.4584182156831957 
	 3.9515000000000002 	 98042.6945252685836749 
	 3.9547499999999998 	 98043.9215621329349233 
	 3.9580000000000002 	 98045.1394677352072904 
	 3.9612500000000002 	 98046.3481841211032588 
	 3.9645000000000001 	 98047.5477197849395452 
	 3.9677499999999997 	 98048.7381713888462400 
	 3.9710000000000005 	 98049.9196412902674638 
	 3.9742499999999996 	 98051.0922312760667410 
	 3.9775000000000000 	 98052.2560425682022469 
	 3.9807500000000000 	 98053.4111757543869317 
	 3.9840000000000000 	 98054.5577195890073199 
	 3.9872499999999995 	 98055.6957393830671208 
	 3.9905000000000004 	 98056.8252975095820148 
	 3.9937499999999999 	 98057.9464562533539720 
	 3.9969999999999999 	 98059.0592778119025752 
	 4.0002499999999994 	 98060.1638242938643089 
	 4.0034999999999998 	 98061.2601572471903637 
	 4.0067500000000003 	 98062.3483366222644690 
	 4.0099999999999998 	 98063.4284219833061798 
	 4.0132500000000002 	 98064.5004728123458335 
	 4.0165000000000006 	 98065.5645485065178946 
	 4.0197500000000002 	 98066.6207083815243095 
	 4.0230000000000006 	 98067.6690120626881253 
	 4.0262500000000001 	 98068.7095210510742618 
	 4.0295000000000005 	 98069.7422973297361750 
	 4.0327500000000001 	 98070.7674027387547540 
	 4.0360000000000005 	 98071.7848989757912932 
	 4.0392500000000000 	 98072.7948475962621160 
	 4.0425000000000004 	 98073.7973096904897830 
	 4.0457500000000000 	 98074.7923435394041007 
	 4.0490000000000004 	 98075.7800060041336110 
	 4.0522499999999999 	 98076.7603538283583475 
	 4.0555000000000003 	 98077.7334436496312264 
	 4.0587499999999999 	 98078.6993319992907345 
	 4.0620000000000003 	 98079.6580752347508678 
	 4.0652499999999998 	 98080.6097286430886015 
	 4.0685000000000002 	 98081.5543466914095916 
	 4.0717499999999998 	 98082.4919837253837613 
	 4.0750000000000002 	 98083.4226939856016543 
	 4.0782499999999997 	 98084.3465316113724839 
	 4.0815000000000001 	 98085.2635506090737181 
	 4.0847499999999997 	 98086.1738040588679723 
	 4.0880000000000001 	 98087.0773440248303814 
	 4.0912499999999996 	 98087.9742224248329876 
	 4.0945000000000000 	 98088.8644910761504434 
	 4.0977499999999996 	 98089.7482016980211483 
	 4.1010000000000000 	 98090.6254059027560288 
	 4.1042500000000004 	 98091.4961544970428804 
	 4.1074999999999999 	 98092.3604970144515391 
	 4.1107500000000003 	 98093.2184827864257386 
	 4.1140000000000008 	 98094.0701610497635556 
	 4.1172500000000003 	 98094.9155809523072094 
	 4.1205000000000007 	 98095.7547915495524649 
	 4.1237500000000002 	 98096.5878413800674025 
	 4.1270000000000007 	 98097.4147778020414989 
	 4.1302500000000002 	 98098.2356479157169815 
	 4.1335000000000006 	 98099.0504987312451703 
	 4.1367500000000001 	 98099.8593771740997909 
	 4.1400000000000006 	 98100.6623300824139733 
	 4.1432500000000001 	 98101.4594039318471914 
	 4.1465000000000005 	 98102.2506440030556405 
	 4.1497500000000000 	 98103.0360952156916028 
	 4.1530000000000005 	 98103.8158024052099790 
	 4.1562500000000000 	 98104.5898103249055566 
	 4.1594999999999995 	 98105.3581636465241900 
	 4.1627500000000000 	 98106.1209067640738795 
	 4.1659999999999995 	 98106.8780827382142888 
	 4.1692499999999999 	 98107.6297340597666334 
	 4.1724999999999994 	 98108.3759031440131366 
	 4.1757499999999999 	 98109.1166323302604724 
	 4.1789999999999994 	 98109.8519638857542304 
	 4.1822499999999998 	 98110.5819399641186465 
	 4.1854999999999993 	 98111.3066022208658978 
	 4.1887499999999998 	 98112.0259919763484504 
	 4.1919999999999993 	 98112.7401504672889132 
	 4.1952499999999997 	 98113.4491188492393121 
	 4.1984999999999992 	 98114.1529382002190687 
	 4.2017499999999997 	 98114.8516494451178005 
	 4.2050000000000001 	 98115.5452920103562064 
	 4.2082499999999996 	 98116.2339039692596998 
	 4.2115000000000000 	 98116.9175232885172591 
	 4.2147499999999996 	 98117.5961878740199609 
	 4.2180000000000000 	 98118.2699355718796141 
	 4.2212500000000004 	 98118.9388041651545791 
	 4.2244999999999990 	 98119.6028311973786913 
	 4.2277500000000003 	 98120.2620539032068336 
	 4.2309999999999999 	 98120.9165094315103488 
	 4.2342499999999994 	 98121.5662348619371187 
	 4.2374999999999998 	 98122.2112672074872535 
	 4.2407500000000002 	 98122.8516434111661511 
	 4.2439999999999998 	 98123.4873998976836447 
	 4.2472500000000002 	 98124.1185721039219061 
	 4.2504999999999997 	 98124.7451952893170528 
	 4.2537500000000001 	 98125.3673046501207864 
	 4.2569999999999997 	 98125.9849353210593108 
	 4.2602500000000001 	 98126.5981223734706873 
	 4.2634999999999996 	 98127.2069004928634968 
	 4.2667500000000000 	 98127.8113032715918962 
	 4.2699999999999996 	 98128.4113640386785846 
	 4.2732500000000000 	 98129.0071160668012453 
	 4.2765000000000004 	 98129.5985925717250211 
	 4.2797499999999999 	 98130.1858267142670229 
	 4.2829999999999995 	 98130.7688514401088469 
	 4.2862500000000008 	 98131.3476988424517913 
	 4.2894999999999994 	 98131.9224007088487269 
	 4.2927499999999998 	 98132.4929887713806238 
	 4.2960000000000003 	 98133.0594947088247864 
	 4.2992499999999998 	 98133.6219501470186515 
	 4.3025000000000002 	 98134.1803865904948907 
	 4.3057500000000006 	 98134.7348349378153216 
	 4.3089999999999993 	 98135.2853257621318335 
	 4.3122500000000006 	 98135.8318895802076440 
	 4.3155000000000001 	 98136.3745568540616659 
	 4.3187499999999996 	 98136.9133579923218349 
	 4.3220000000000001 	 98137.4483232885831967 
	 4.3252500000000005 	 98137.9794821038958617 
	 4.3284999999999991 	 98138.5068631021422334 
	 4.3317500000000004 	 98139.0304948855045950 
	 4.3350000000000000 	 98139.5504060082603246 
	 4.3382499999999995 	 98140.0666249803325627 
	 4.3414999999999999 	 98140.5791802518360782 
	 4.3447500000000003 	 98141.0880998475913657 
	 4.3479999999999999 	 98141.5934113280527527 
	 4.3512500000000003 	 98142.0951421840436524 
	 4.3544999999999998 	 98142.5933198598213494 
	 4.3577500000000002 	 98143.0879717533098301 
	 4.3609999999999998 	 98143.5791252123453887 
	 4.3642500000000002 	 98144.0668072368571302 
	 4.3674999999999997 	 98144.5510442790982779 
	 4.3707500000000001 	 98145.0318626961234258 
	 4.3739999999999997 	 98145.5092888000654057 
	 4.3772500000000001 	 98145.9833488563308492 
	 4.3805000000000005 	 98146.4540690845315112 
	 4.3837500000000000 	 98146.9214752859697910 
	 4.3869999999999996 	 98147.3855922692891909 
	 4.3902500000000009 	 98147.8464446552970912 
	 4.3934999999999995 	 98148.3040570265875431 
	 4.3967499999999999 	 98148.7584539263480110 
	 4.4000000000000004 	 98149.2096598607167834 
	 4.4032499999999999 	 98149.6576992241753032 
	 4.4064999999999994 	 98150.1025960787083022 
	 4.4097500000000007 	 98150.5443743717187317 
	 4.4129999999999994 	 98150.9830580082343658 
	 4.4162499999999998 	 98151.4186708517518127 
	 4.4195000000000002 	 98151.8512367240327876 
	 4.4227499999999997 	 98152.2807792806997895 
	 4.4260000000000002 	 98152.7073213376861531 
	 4.4292500000000006 	 98153.1308853587688645 
	 4.4324999999999992 	 98153.5514937715051929 
	 4.4357500000000005 	 98153.9691689664323349 
	 4.4390000000000001 	 98154.3839332977659069 
	 4.4422499999999996 	 98154.7958090465835994 
	 4.4455000000000000 	 98155.2048180419660639 
	 4.4487500000000004 	 98155.6109818292607088 
	 4.4520000000000000 	 98156.0143219124875031 
	 4.4552500000000004 	 98156.4148597605963005 
	 4.4584999999999999 	 98156.8126168062735815 
	 4.4617500000000003 	 98157.2076144253951497 
	 4.4649999999999999 	 98157.5998735263419803 
	 4.4682500000000003 	 98157.9894145930447849 
	 4.4714999999999998 	 98158.3762580622278620 
	 4.4747500000000002 	 98158.7604243345558643 
	 4.4779999999999998 	 98159.1419337794213789 
	 4.4812500000000002 	 98159.5208067246421706 
	 4.4845000000000006 	 98159.8970631596166641 
	 4.4877500000000001 	 98160.2707226271450054 
	 4.4909999999999997 	 98160.6418046079634223 
	 4.4942500000000010 	 98161.0103285504592350 
	 4.4974999999999996 	 98161.3763138707436156 
	 4.5007500000000000 	 98161.7397799520549597 
	 4.5040000000000004 	 98162.1007459068205208 
	 4.5072500000000000 	 98162.4592303287936375 
	 4.5105000000000004 	 98162.8152517213602550 
	 4.5137500000000008 	 98163.1688285573909525 
	 4.5169999999999995 	 98163.5199792797357077 
	 4.5202500000000008 	 98163.8687223013985204 
	 4.5235000000000003 	 98164.2150758940551896 
	 4.5267499999999998 	 98164.5590579465933843 
	 4.5300000000000002 	 98164.9006862480164273 
	 4.5332500000000007 	 98165.2399785552697722 
	 4.5364999999999993 	 98165.5769525963405613 
	 4.5397500000000006 	 98165.9116260676237289 
	 4.5430000000000001 	 98166.2440165237057954 
	 4.5462499999999997 	 98166.5741409186884994 
	 4.5495000000000001 	 98166.9020160000509350 
	 4.5527500000000005 	 98167.2276584876235574 
	 4.5560000000000000 	 98167.5510850743448827 
	 4.5592500000000005 	 98167.8723124261450721 
	 4.5625000000000000 	 98168.1913571144104935 
	 4.5657499999999995 	 98168.5082351313903928 
	 4.5690000000000000 	 98168.8229621754289838 
	 4.5722499999999995 	 98169.1355539186042733 
	 4.5754999999999999 	 98169.4460260105697671 
	 4.5787500000000003 	 98169.7543940765899606 
	 4.5819999999999999 	 98170.0606737671187147 
	 4.5852499999999994 	 98170.3648813748441171 
	 4.5885000000000007 	 98170.6670336498646066 
	 4.5917499999999993 	 98170.9671473128400976 
	 4.5949999999999998 	 98171.2652390457224101 
	 4.5982500000000002 	 98171.5613254901691107 
	 4.6014999999999997 	 98171.8554231288726442 
	 4.6047499999999992 	 98172.1475450822181301 
	 4.6080000000000005 	 98172.4377007950242842 
	 4.6112499999999992 	 98172.7258995477313874 
	 4.6144999999999996 	 98173.0121506469586166 
	 4.6177500000000000 	 98173.2964634249365190 
	 4.6209999999999996 	 98173.5788473532738863 
	 4.6242500000000000 	 98173.8593202018091688 
	 4.6275000000000004 	 98174.1379133847076446 
	 4.6307499999999990 	 98174.4146594141639071 
	 4.6340000000000003 	 98174.6895906009158352 
	 4.6372499999999999 	 98174.9627390551759163 
	 4.6404999999999994 	 98175.2341366352920886 
	 4.6437499999999998 	 98175.5037928201927571 
	 4.6470000000000002 	 98175.7716608318878571 
	 4.6502499999999998 	 98176.0376856487418991 
	 4.6535000000000002 	 98176.3018128722615074 
	 4.6567499999999997 	 98176.5639887227298459 
	 4.6600000000000001 	 98176.8241600332694361 
	 4.6632499999999997 	 98177.0823483979038429 
	 4.6665000000000001 	 98177.3388712313753786 
	 4.6697499999999996 	 98177.5941168642166303 
	 4.6730000000000000 	 98177.8484700715926010 
	 4.6762499999999996 	 98178.1023121024481952 
	 4.6795000000000000 	 98178.3560207147966139 
	 4.6827500000000004 	 98178.6098639818810625 
	 4.6859999999999999 	 98178.8634307580941822 
	 4.6892499999999995 	 98179.1160482520645019 
	 4.6925000000000008 	 98179.3670493889803765 
	 4.6957499999999994 	 98179.6157733914296841 
	 4.6989999999999998 	 98179.8615657243644819 
	 4.7022500000000003 	 98180.1038398300879635 
	 4.7054999999999998 	 98180.3426686220336705 
	 4.7087500000000002 	 98180.5785173914482584 
	 4.7120000000000006 	 98180.8118526225152891 
	 4.7152499999999993 	 98181.0431365905969869 
	 4.7185000000000006 	 98181.2728274022374535 
	 4.7217500000000001 	 98181.5013644346181536 
	 4.7249999999999996 	 98181.7289017186994897 
	 4.7282500000000001 	 98181.9553380156576168 
	 4.7315000000000005 	 98182.1805639632948441 
	 4.7347499999999991 	 98182.4044712780305417 
	 4.7380000000000004 	 98182.6269527440017555 
	 4.7412500000000000 	 98182.8479036032804288 
	 4.7444999999999995 	 98183.0672796204598853 
	 4.7477499999999999 	 98183.2851173300587106 
	 4.7510000000000003 	 98183.5014586987817893 
	 4.7542499999999999 	 98183.7163453883113107 
	 4.7575000000000003 	 98183.9298187573003815 
	 4.7607499999999998 	 98184.1419197865179740 
	 4.7640000000000002 	 98184.3526773351477459 
	 4.7672499999999998 	 98184.5620959148363909 
	 4.7705000000000002 	 98184.7701771158754127 
	 4.7737499999999997 	 98184.9769225861673476 
	 4.7770000000000001 	 98185.1823340288246982 
	 4.7802499999999997 	 98185.3864132030721521 
	 4.7835000000000001 	 98185.5891639532201225 
	 4.7867500000000005 	 98185.7905965944082709 
	 4.7900000000000000 	 98185.9907226916111540 
	 4.7932499999999996 	 98186.1895537727104966 
	 4.7965000000000009 	 98186.3871013292518910 
	 4.7997499999999995 	 98186.5833768186275847 
	 4.8029999999999999 	 98186.7783912710874574 
	 4.8062500000000004 	 98186.9721537211444229 
	 4.8094999999999999 	 98187.1646725702885306 
	 4.8127499999999994 	 98187.3559562076552538 
	 4.8160000000000007 	 98187.5460130126884906 
	 4.8192499999999994 	 98187.7348513525357703 
	 4.8224999999999998 	 98187.9224796118651284 
	 4.8257500000000002 	 98188.1089064051047899 
	 4.8289999999999997 	 98188.2941404474113369 
	 4.8322500000000002 	 98188.4781904373812722 
	 4.8355000000000006 	 98188.6610650556685869 
	 4.8387499999999992 	 98188.8427729678660398 
	 4.8420000000000005 	 98189.0233227991411695 
	 4.8452500000000001 	 98189.2027228462829953 
	 4.8484999999999996 	 98189.3809811619430548 
	 4.8517500000000000 	 98189.5581057785020676 
	 4.8550000000000004 	 98189.7341047146765050 
	 4.8582500000000000 	 98189.9089859742525732 
	 4.8615000000000004 	 98190.0827575451548910 
	 4.8647499999999999 	 98190.2554273397836369 
	 4.8680000000000003 	 98190.4270031869964441 
	 4.8712499999999999 	 98190.5974928967625601 
	 4.8745000000000003 	 98190.7669042650522897 
	 4.8777499999999998 	 98190.9352450713049620 
	 4.8810000000000002 	 98191.1025230801169528 
	 4.8842499999999998 	 98191.2687459313165164 
	 4.8875000000000002 	 98191.4339210691250628 
	 4.8907500000000006 	 98191.5980559067102149 
	 4.8940000000000001 	 98191.7611578422656748 
	 4.8972499999999997 	 98191.9232342606555903 
	 4.9005000000000010 	 98192.0842925321194343 
	 4.9037499999999996 	 98192.2443399368930841 
	 4.9070000000000000 	 98192.4033835489535704 
	 4.9102500000000004 	 98192.5614303978218231 
	 4.9135000000000000 	 98192.7184875001839828 
	 4.9167500000000004 	 98192.8745618590619415 
	 4.9200000000000008 	 98193.0296604645118350 
	 4.9232499999999995 	 98193.1837902803526958 
	 4.9265000000000008 	 98193.3369582004088443 
	 4.9297500000000003 	 98193.4891710915544536 
	 4.9329999999999998 	 98193.6404358064755797 
	 4.9362500000000002 	 98193.7907591829280136 
	 4.9395000000000007 	 98193.9401480451633688 
	 4.9427499999999993 	 98194.0886091486026999 
	 4.9460000000000006 	 98194.2361488881579135 
	 4.9492500000000001 	 98194.3827735086233588 
	 4.9524999999999997 	 98194.5284892437630333 
	 4.9557500000000001 	 98194.6733023163105827 
	 4.9590000000000005 	 98194.8172189383185469 
	 4.9622500000000000 	 98194.9602453199768206 
	 4.9655000000000005 	 98195.1023877548868768 
	 4.9687500000000000 	 98195.2436525834636996 
	 4.9719999999999995 	 98195.3840461320214672 
	 4.9752500000000000 	 98195.5235747125552734 
	 4.9784999999999995 	 98195.6622446244437015 
	 4.9817499999999999 	 98195.8000621406972641 
	 4.9850000000000003 	 98195.9370332812686684 
	 4.9882499999999999 	 98196.0731638382276287 
	 4.9914999999999994 	 98196.2084595838678069 
	 4.9947500000000007 	 98196.3429262794379611 
	 4.9979999999999993 	 98196.4765696746617323 
	 5.0012499999999998 	 98196.6093955055985134 
	 5.0045000000000002 	 98196.7414093845000025 
	 5.0077499999999997 	 98196.8726167622517096 
	 5.0109999999999992 	 98197.0030230673728511 
	 5.0142500000000005 	 98197.1326337204955053 
	 5.0174999999999992 	 98197.2614541303628357 
	 5.0207499999999996 	 98197.3894896986894310 
	 5.0240000000000000 	 98197.5167459147633053 
	 5.0272499999999996 	 98197.6432284569018520 
	 5.0305000000000000 	 98197.7689430162718054 
	 5.0337500000000004 	 98197.8938952682801755 
	 5.0369999999999990 	 98198.0180908751208335 
	 5.0402500000000003 	 98198.1415354846394621 
	 5.0434999999999999 	 98198.2642346202337649 
	 5.0467499999999994 	 98198.3861934383166954 
	 5.0499999999999998 	 98198.5074170151929138 
	 5.0532500000000002 	 98198.6279104153509252 
	 5.0564999999999998 	 98198.7476786944753258 
	 5.0597500000000002 	 98198.8667268966819393 
	 5.0629999999999997 	 98198.9850599930068711 
	 5.0662500000000001 	 98199.1026826289453311 
	 5.0694999999999997 	 98199.2195993420464220 
	 5.0727500000000001 	 98199.3358146624959772 
	 5.0759999999999996 	 98199.4513331117632333 
	 5.0792500000000000 	 98199.5661592049436877 
	 5.0824999999999996 	 98199.6802974860911490 
	 5.0857500000000000 	 98199.7937527948524803 
	 5.0890000000000004 	 98199.9065301069495035 
	 5.0922499999999999 	 98200.0186343869572738 
	 5.0954999999999995 	 98200.1300705872854451 
	 5.0987500000000008 	 98200.2408436458790675 
	 5.1019999999999994 	 98200.3509584706189344 
	 5.1052499999999998 	 98200.4604196709842654 
	 5.1085000000000003 	 98200.5692316364293220 
	 5.1117499999999998 	 98200.6773987417836906 
	 5.1150000000000002 	 98200.7849253534513991 
	 5.1182500000000006 	 98200.8918158272281289 
	 5.1214999999999993 	 98200.9980745106731774 
	 5.1247500000000006 	 98201.1037057093053591 
	 5.1280000000000001 	 98201.2087136834161356 
	 5.1312499999999996 	 98201.3131026831979398 
	 5.1345000000000001 	 98201.4168769489042461 
	 5.1377500000000005 	 98201.5200407109950902 
	 5.1409999999999991 	 98201.6225981909228722 
	 5.1442500000000004 	 98201.7245535701367771 
	 5.1475000000000000 	 98201.8259109686623560 
	 5.1507499999999995 	 98201.9266744937922340 
	 5.1539999999999999 	 98202.0268482420942746 
	 5.1572500000000003 	 98202.1264363005175255 
	 5.1604999999999999 	 98202.2254427489533555 
	 5.1637500000000003 	 98202.3238716223131632 
	 5.1669999999999998 	 98202.4217268670035992 
	 5.1702500000000002 	 98202.5190124065702548 
	 5.1734999999999998 	 98202.6157321553473594 
	 5.1767500000000002 	 98202.7118900185596431 
	 5.1799999999999997 	 98202.8074898930499330 
	 5.1832500000000001 	 98202.9025356323109008 
	 5.1864999999999997 	 98202.9970309477066621 
	 5.1897500000000001 	 98203.0909795087354723 
	 5.1930000000000005 	 98203.1843849765427876 
	 5.1962500000000000 	 98203.2772510044014780 
	 5.1994999999999996 	 98203.3695812367368490 
	 5.2027500000000009 	 98203.4613793150056154 
	 5.2059999999999995 	 98203.5526488975156099 
	 5.2092499999999999 	 98203.6433936439134413 
	 5.2125000000000004 	 98203.7336172044451814 
	 5.2157499999999999 	 98203.8233232207130641 
	 5.2189999999999994 	 98203.9125153254135512 
	 5.2222500000000007 	 98204.0011971276107943 
	 5.2254999999999994 	 98204.0893720795866102 
	 5.2287499999999998 	 98204.1770435348735191 
	 5.2320000000000002 	 98204.2642148389277281 
	 5.2352499999999997 	 98204.3508893289108528 
	 5.2385000000000002 	 98204.4370703348686220 
	 5.2417500000000006 	 98204.5227611800946761 
	 5.2449999999999992 	 98204.6079651940235635 
	 5.2482500000000005 	 98204.6926857121725334 
	 5.2515000000000001 	 98204.7769260606146418 
	 5.2547499999999996 	 98204.8606895581760909 
	 5.2580000000000000 	 98204.9439795153011801 
	 5.2612500000000004 	 98205.0267992313165450 
	 5.2645000000000000 	 98205.1091519056935795 
	 5.2677500000000004 	 98205.1910406066454016 
	 5.2709999999999999 	 98205.2724683846754488 
	 5.2742500000000003 	 98205.3534382846264634 
	 5.2774999999999999 	 98205.4339533442980610 
	 5.2807500000000003 	 98205.5140165937773418 
	 5.2839999999999998 	 98205.5936311001423746 
	 5.2872500000000002 	 98205.6728000090806745 
	 5.2904999999999998 	 98205.7515264707180904 
	 5.2937500000000002 	 98205.8298136242665350 
	 5.2970000000000006 	 98205.9076646015892038 
	 5.3002500000000001 	 98205.9850825256871758 
	 5.3034999999999997 	 98206.0620704319444485 
	 5.3067500000000010 	 98206.1386310970119666 
	 5.3099999999999996 	 98206.2147672405990306 
	 5.3132500000000000 	 98206.2904815756046446 
	 5.3165000000000004 	 98206.3657768102711998 
	 5.3197500000000000 	 98206.4406556460016873 
	 5.3230000000000004 	 98206.5151208031602437 
	 5.3262500000000008 	 98206.5891751188755734 
	 5.3294999999999995 	 98206.6628214619995560 
	 5.3327500000000008 	 98206.7360626926820260 
	 5.3360000000000003 	 98206.8089016650774283 
	 5.3392499999999998 	 98206.8813412229792448 
	 5.3425000000000002 	 98206.9533841862721602 
	 5.3457500000000007 	 98207.0250332208379405 
	 5.3489999999999993 	 98207.0962909139343537 
	 5.3522500000000006 	 98207.1671598464454291 
	 5.3555000000000001 	 98207.2376425919646863 
	 5.3587499999999997 	 98207.3077417191525456 
	 5.3620000000000001 	 98207.3774597898736829 
	 5.3652500000000005 	 98207.4467993681173539 
	 5.3685000000000000 	 98207.5157630188041367 
	 5.3717500000000005 	 98207.5843532990693348 
	 5.3750000000000000 	 98207.6525727597763762 
	 5.3782499999999995 	 98207.7204239440325182 
	 5.3815000000000000 	 98207.7879093870578799 
	 5.3847499999999995 	 98207.8550315445609158 
	 5.3879999999999999 	 98207.9217927849240368 
	 5.3912500000000003 	 98207.9881954680167837 
	 5.3944999999999999 	 98208.0542419459525263 
	 5.3977499999999994 	 98208.1199345667118905 
	 5.4010000000000007 	 98208.1852756716398289 
	 5.4042499999999993 	 98208.2502676167205209 
	 5.4074999999999998 	 98208.3149127838114509 
	 5.4107500000000002 	 98208.3792135514522670 
	 5.4139999999999997 	 98208.4431722921435721 
	 5.4172499999999992 	 98208.5067913715029135 
	 5.4205000000000005 	 98208.5700731480756076 
	 5.4237499999999992 	 98208.6330199475341942 
	 5.4269999999999996 	 98208.6956340193282813 
	 5.4302500000000000 	 98208.7579175959399436 
	 5.4334999999999996 	 98208.8198729045252549 
	 5.4367500000000000 	 98208.8815021659684135 
	 5.4400000000000004 	 98208.9428075944451848 
	 5.4432499999999990 	 98209.0037913759733783 
	 5.4465000000000003 	 98209.0644555993349059 
	 5.4497499999999999 	 98209.1248023250664119 
	 5.4529999999999994 	 98209.1848336081602611 
	 5.4562499999999998 	 98209.2445514981372980 
	 5.4595000000000002 	 98209.3039580400800332 
	 5.4627499999999998 	 98209.3630552773975069 
	 5.4660000000000002 	 98209.4218452754430473 
	 5.4692499999999997 	 98209.4803301042120438 
	 5.4725000000000001 	 98209.5385118281119503 
	 5.4757499999999997 	 98209.5963925057294546 
	 5.4790000000000001 	 98209.6539741895394400 
	 5.4822499999999996 	 98209.7112589256721549 
	 5.4855000000000000 	 98209.7682487399433739 
	 5.4887499999999996 	 98209.8249456456542248 
	 5.4920000000000000 	 98209.8813516481604893 
	 5.4952500000000004 	 98209.9374687482195441 
	 5.4984999999999999 	 98209.9932989412627649 
	 5.5017499999999995 	 98210.0488442083005793 
	 5.5050000000000008 	 98210.1041063877055421 
	 5.5082499999999994 	 98210.1590871881489875 
	 5.5114999999999998 	 98210.2137883081013570 
	 5.5147500000000003 	 98210.2682114440540317 
	 5.5179999999999998 	 98210.3223582867212826 
	 5.5212500000000002 	 98210.3762305324926274 
	 5.5245000000000006 	 98210.4298301948729204 
	 5.5277499999999993 	 98210.4831597192678601 
	 5.5310000000000006 	 98210.5362215712812031 
	 5.5342500000000001 	 98210.5890182071161689 
	 5.5374999999999996 	 98210.6415520736045437 
	 5.5407500000000001 	 98210.6938256008870667 
	 5.5440000000000005 	 98210.7458401404001052 
	 5.5472499999999991 	 98210.7975948590028565 
	 5.5505000000000004 	 98210.8490886696963571 
	 5.5537500000000000 	 98210.9003204993496183 
	 5.5569999999999995 	 98210.9512892901402665 
	 5.5602499999999999 	 98211.0019939990597777 
	 5.5635000000000003 	 98211.0524363997392356 
	 5.5667499999999999 	 98211.1026271530572558 
	 5.5700000000000003 	 98211.1525786139391130 
	 5.5732499999999998 	 98211.2023030592536088 
	 5.5765000000000002 	 98211.2518126861978089 
	 5.5797499999999998 	 98211.3011196156585356 
	 5.5830000000000002 	 98211.3502322647691472 
	 5.5862499999999997 	 98211.3991407511930447 
	 5.5895000000000001 	 98211.4478295370645355 
	 5.5927499999999997 	 98211.4962831957236631 
	 5.5960000000000001 	 98211.5444864124583546 
	 5.5992500000000005 	 98211.5924239842424868 
	 5.6025000000000000 	 98211.6400829081831034 
	 5.6057499999999996 	 98211.6874673163983971 
	 5.6090000000000009 	 98211.7345896233746316 
	 5.6122499999999995 	 98211.7814622228906956 
	 5.6154999999999999 	 98211.8280974289082224 
	 5.6187500000000004 	 98211.8745074779435527 
	 5.6219999999999999 	 98211.9207040024193702 
	 5.6252499999999994 	 98211.9666911631502444 
	 5.6285000000000007 	 98212.0124676380073652 
	 5.6317499999999994 	 98212.0580319906002842 
	 5.6349999999999998 	 98212.1033828008512501 
	 5.6382500000000002 	 98212.1485186637146398 
	 5.6414999999999997 	 98212.1934382466570241 
	 5.6447500000000002 	 98212.2381418235745514 
	 5.6480000000000006 	 98212.2826314285921399 
	 5.6512499999999992 	 98212.3269091785768978 
	 5.6545000000000005 	 98212.3709771817957517 
	 5.6577500000000001 	 98212.4148375364748063 
	 5.6609999999999996 	 98212.4584923289075959 
	 5.6642500000000000 	 98212.5019433062261669 
	 5.6675000000000004 	 98212.5451916661113501 
	 5.6707500000000000 	 98212.5882385503937257 
	 5.6740000000000004 	 98212.6310850994777866 
	 5.6772499999999999 	 98212.6737324504938442 
	 5.6805000000000003 	 98212.7161817378510023 
	 5.6837499999999999 	 98212.7584341341280378 
	 5.6870000000000003 	 98212.8004909104056424 
	 5.6902499999999998 	 98212.8423533512395807 
	 5.6935000000000002 	 98212.8840227356849937 
	 5.6967499999999998 	 98212.9255003404250601 
	 5.7000000000000002 	 98212.9667874372389633 
	 5.7032500000000006 	 98213.0078852932638256 
	 5.7065000000000001 	 98213.0487951622344553 
	 5.7097499999999997 	 98213.0895182934909826 
	 5.7130000000000010 	 98213.1300559320516186 
	 5.7162499999999996 	 98213.1704093183798250 
	 5.7195000000000000 	 98213.2105796904215822 
	 5.7227500000000004 	 98213.2505682739138138 
	 5.7260000000000000 	 98213.2903762399218976 
	 5.7292500000000004 	 98213.3300047368247760 
	 5.7325000000000008 	 98213.3694549099018332 
	 5.7357499999999995 	 98213.4087279001250863 
	 5.7390000000000008 	 98213.4478248466184596 
	 5.7422500000000003 	 98213.4867468805023236 
	 5.7454999999999998 	 98213.5254950969683705 
	 5.7487500000000002 	 98213.5640705674013589 
	 5.7520000000000007 	 98213.6024743603338720 
	 5.7552499999999993 	 98213.6407075402385090 
	 5.7585000000000006 	 98213.6787711697397754 
	 5.7617500000000001 	 98213.7166663095122203 
	 5.7649999999999997 	 98213.7543940374307567 
	 5.7682500000000001 	 98213.7919554490363225 
	 5.7715000000000005 	 98213.8293516369158169 
	 5.7747500000000000 	 98213.8665836889558705 
	 5.7780000000000005 	 98213.9036526912095724 
	 5.7812500000000000 	 98213.9405597256700275 
	 5.7844999999999995 	 98213.9773058440041495 
	 5.7877500000000000 	 98214.0138920582685387 
	 5.7909999999999995 	 98214.0503193772310624 
	 5.7942499999999999 	 98214.0865888048720080 
	 5.7975000000000003 	 98214.1227013421448646 
	 5.8007499999999999 	 98214.1586579880968202 
	 5.8039999999999994 	 98214.1944597301917383 
	 5.8072500000000007 	 98214.2301075359137030 
	 5.8104999999999993 	 98214.2656023691815790 
	 5.8137499999999998 	 98214.3009451896796236 
	 5.8170000000000002 	 98214.3361369555059355 
	 5.8202499999999997 	 98214.3711786200874485 
	 5.8234999999999992 	 98214.4060711433994584 
	 5.8267500000000005 	 98214.4408155016280944 
	 5.8299999999999992 	 98214.4754126735351747 
	 5.8332499999999996 	 98214.5098636345355771 
	 5.8365000000000000 	 98214.5441693566390313 
	 5.8397499999999996 	 98214.5783308085956378 
	 5.8430000000000000 	 98214.6123489263991360 
	 5.8462500000000004 	 98214.6462244880822254 
	 5.8494999999999990 	 98214.6799582225357881 
	 5.8527500000000003 	 98214.7135508557403227 
	 5.8559999999999999 	 98214.7470031129050767 
	 5.8592499999999994 	 98214.7803157170128543 
	 5.8624999999999998 	 98214.8134894343529595 
	 5.8657500000000002 	 98214.8465253853937611 
	 5.8689999999999998 	 98214.8794248623016756 
	 5.8722500000000002 	 98214.9121891515242169 
	 5.8754999999999997 	 98214.9448195350851165 
	 5.8787500000000001 	 98214.9773172888380941 
	 5.8819999999999997 	 98215.0096836111915763 
	 5.8852500000000001 	 98215.0419186612853082 
	 5.8884999999999996 	 98215.0740218370920047 
	 5.8917500000000000 	 98215.1059925254085101 
	 5.8949999999999996 	 98215.1378301196673419 
	 5.8982500000000000 	 98215.1695340202568332 
	 5.9015000000000004 	 98215.2011037407210097 
	 5.9047499999999999 	 98215.2325417672400363 
	 5.9079999999999995 	 98215.2638538491009967 
	 5.9112500000000008 	 98215.2950458703853656 
	 5.9144999999999994 	 98215.3261236810940318 
	 5.9177499999999998 	 98215.3570930959540419 
	 5.9210000000000003 	 98215.3879597811610438 
	 5.9242499999999998 	 98215.4187210204108851 
	 5.9275000000000002 	 98215.4493602787260897 
	 5.9307500000000006 	 98215.4798598243651213 
	 5.9339999999999993 	 98215.5102020392660052 
	 5.9372500000000006 	 98215.5403694204287603 
	 5.9405000000000001 	 98215.5703446287225233 
	 5.9437499999999996 	 98215.6001322501542745 
	 5.9470000000000001 	 98215.6297922229277901 
	 5.9502500000000005 	 98215.6593927682988578 
	 5.9534999999999991 	 98215.6890016813122202 
	 5.9567500000000004 	 98215.7186863354872912 
	 5.9600000000000000 	 98215.7485136829491239 
	 5.9632499999999995 	 98215.7785238195210695 
	 5.9664999999999999 	 98215.8086510020511923 
	 5.9697500000000003 	 98215.8388035423558904 
	 5.9729999999999999 	 98215.8688903260190273 
	 5.9762500000000003 	 98215.8988208079244941 
	 5.9794999999999998 	 98215.9285050080070505 
	 5.9827500000000002 	 98215.9578651714837179 
	 5.9859999999999998 	 98215.9868983770138584 
	 5.9892500000000002 	 98216.0156309191224864 
	 5.9924999999999997 	 98216.0440890033496544 
	 5.9957500000000001 	 98216.0722986762848450 
	 5.9989999999999997 	 98216.1002858251013095 
	 6.0022500000000001 	 98216.1280761794041609 
	 6.0055000000000005 	 98216.1556953135732329 
	 6.0087500000000000 	 98216.1831686450896086 
	 6.0119999999999996 	 98216.2105214369948953 
	 6.0152500000000009 	 98216.2377787987206830 
	 6.0184999999999995 	 98216.2649656862777192 
	 6.0217499999999999 	 98216.2921062403038377 
	 6.0250000000000004 	 98216.3192116372811142 
	 6.0282499999999999 	 98216.3462814148515463 
	 6.0314999999999994 	 98216.3733146965387277 
	 6.0347500000000007 	 98216.4003106145974016 
	 6.0379999999999994 	 98216.4272683063609293 
	 6.0412499999999998 	 98216.4541867134830682 
	 6.0445000000000002 	 98216.4810561219928786 
	 6.0477499999999997 	 98216.5078551774204243 
	 6.0510000000000002 	 98216.5345618285064120 
	 6.0542500000000006 	 98216.5611541611287976 
	 6.0574999999999992 	 98216.5876103966729715 
	 6.0607500000000005 	 98216.6139089702337515 
	 6.0640000000000001 	 98216.6400401358550880 
	 6.0672499999999996 	 98216.6660181012266548 
	 6.0705000000000000 	 98216.6918599099881249 
	 6.0737500000000004 	 98216.7175825038866606 
	 6.0770000000000000 	 98216.7432027236500289 
	 6.0802500000000004 	 98216.7687373080843827 
	 6.0834999999999999 	 98216.7941986147488933 
	 6.0867500000000003 	 98216.8195853401412023 
	 6.0899999999999999 	 98216.8448934986663517 
	 6.0932500000000003 	 98216.8701191303698579 
	 6.0964999999999998 	 98216.8952583001955645 
	 6.0997500000000002 	 98216.9203071002411889 
	 6.1029999999999998 	 98216.9452623769029742 
	 6.1062500000000002 	 98216.9701246796175838 
	 6.1095000000000006 	 98216.9948957113228971 
	 6.1127500000000001 	 98217.0195771663420601 
	 6.1159999999999997 	 98217.0441707308200421 
	 6.1192500000000010 	 98217.0686780820688000 
	 6.1224999999999996 	 98217.0931007865146967 
	 6.1257500000000000 	 98217.1174395677371649 
	 6.1290000000000004 	 98217.1416947396210162 
	 6.1322500000000000 	 98217.1658666130824713 
	 6.1355000000000004 	 98217.1899554981791880 
	 6.1387500000000008 	 98217.2139617047650972 
	 6.1419999999999995 	 98217.2378855247807223 
	 6.1452500000000008 	 98217.2617270101327449 
	 6.1485000000000003 	 98217.2854860341612948 
	 6.1517499999999998 	 98217.3091624695080100 
	 6.1550000000000002 	 98217.3327561905607581 
	 6.1582500000000007 	 98217.3562670737155713 
	 6.1614999999999993 	 98217.3796950483229011 
	 6.1647500000000006 	 98217.4030414538865443 
	 6.1680000000000001 	 98217.4263091785978759 
	 6.1712499999999997 	 98217.4495011739345500 
	 6.1745000000000001 	 98217.4726203759491909 
	 6.1777500000000005 	 98217.4956697048037313 
	 6.1810000000000000 	 98217.5186520309798652 
	 6.1842500000000005 	 98217.5415678923018277 
	 6.1875000000000000 	 98217.5644139785435982 
	 6.1907499999999995 	 98217.5871866400120780 
	 6.1940000000000000 	 98217.6098822487692814 
	 6.1972499999999995 	 98217.6324972003349103 
	 6.2004999999999999 	 98217.6550279164366657 
	 6.2037500000000003 	 98217.6774725313880481 
	 6.2069999999999999 	 98217.6998334843810881 
	 6.2102499999999994 	 98217.7221138727763901 
	 6.2135000000000007 	 98217.7443167759629432 
	 6.2167499999999993 	 98217.7664452567987610 
	 6.2199999999999998 	 98217.7885023614944657 
	 6.2232500000000002 	 98217.8104905358341057 
	 6.2264999999999997 	 98217.8324098866578424 
	 6.2297499999999992 	 98217.8542599383945344 
	 6.2330000000000005 	 98217.8760402203915874 
	 6.2362499999999992 	 98217.8977502661000472 
	 6.2394999999999996 	 98217.9193896116339602 
	 6.2427500000000000 	 98217.9409579095663503 
	 6.2459999999999996 	 98217.9624555269401753 
	 6.2492500000000000 	 98217.9838831080414820 
	 6.2525000000000004 	 98218.0052412956720218 
	 6.2557499999999990 	 98218.0265307299996493 
	 6.2590000000000003 	 98218.0477520485146670 
	 6.2622499999999999 	 98218.0689058667776408 
	 6.2654999999999994 	 98218.0899925973353675 
	 6.2687499999999998 	 98218.1110125305858674 
	 6.2720000000000002 	 98218.1319659536384279 
	 6.2752499999999998 	 98218.1528531548538012 
	 6.2785000000000002 	 98218.1736744194495259 
	 6.2817499999999997 	 98218.1944300359318731 
	 6.2850000000000001 	 98218.2151203291286947 
	 6.2882499999999997 	 98218.2357456570607610 
	 6.2915000000000001 	 98218.2563063781271921 
	 6.2947499999999996 	 98218.2768028496502666 
	 6.2980000000000000 	 98218.2972354275989346 
	 6.3012499999999996 	 98218.3176044657739112 
	 6.3045000000000000 	 98218.3379102865001187 
	 6.3077500000000004 	 98218.3581531677918974 
	 6.3109999999999999 	 98218.3783333842875436 
	 6.3142499999999995 	 98218.3984512103779707 
	 6.3175000000000008 	 98218.4185069197119446 
	 6.3207499999999994 	 98218.4385007847740781 
	 6.3239999999999998 	 98218.4584331141522853 
	 6.3272500000000003 	 98218.4783042889175704 
	 6.3304999999999998 	 98218.4981146988138789 
	 6.3337500000000002 	 98218.5178647315624403 
	 6.3370000000000006 	 98218.5375547725852812 
	 6.3402499999999993 	 98218.5571852077555377 
	 6.3435000000000006 	 98218.5767563797999173 
	 6.3467500000000001 	 98218.5962684985570377 
	 6.3499999999999996 	 98218.6157217489817413 
	 6.3532500000000001 	 98218.6351163156359689 
	 6.3565000000000005 	 98218.6544523820630275 
	 6.3597499999999991 	 98218.6737301324756118 
	 6.3630000000000004 	 98218.6929497929668287 
	 6.3662500000000000 	 98218.7121118068171199 
	 6.3694999999999995 	 98218.7312166827468900 
	 6.3727499999999999 	 98218.7502649270754773 
	 6.3760000000000003 	 98218.7692570453800727 
	 6.3792499999999999 	 98218.7881935394107131 
	 6.3825000000000003 	 98218.8070748409809312 
	 6.3857499999999998 	 98218.8259008192108013 
	 6.3890000000000002 	 98218.8446710695425281 
	 6.3922499999999998 	 98218.8633851907507051 
	 6.3955000000000002 	 98218.8820427817263408 
	 6.3987499999999997 	 98218.9006434475886635 
	 6.4020000000000001 	 98218.9191869086644147 
	 6.4052499999999997 	 98218.9376744974288158 
	 6.4085000000000001 	 98218.9561087270994904 
	 6.4117500000000005 	 98218.9744921250530751 
	 6.4150000000000000 	 98218.9928272054821718 
	 6.4182499999999996 	 98219.0111164693807950 
	 6.4215000000000009 	 98219.0293623086763546 
	 6.4247499999999995 	 98219.0475644714169903 
	 6.4279999999999999 	 98219.0657198038825300 
	 6.4312500000000004 	 98219.0838250204687938 
	 6.4344999999999999 	 98219.1018768552603433 
	 6.4377499999999994 	 98219.1198720610118471 
	 6.4410000000000007 	 98219.1378074373642448 
	 6.4442499999999994 	 98219.1556818440585630 
	 6.4474999999999998 	 98219.1734975343133556 
	 6.4507500000000002 	 98219.1912570672866423 
	 6.4539999999999997 	 98219.2089629887777846 
	 6.4572500000000002 	 98219.2266178296704311 
	 6.4605000000000006 	 98219.2442241079115774 
	 6.4637499999999992 	 98219.2617835503333481 
	 6.4670000000000005 	 98219.2792959051876096 
	 6.4702500000000001 	 98219.2967606150632491 
	 6.4734999999999996 	 98219.3141771267692093 
	 6.4767500000000000 	 98219.3315448895737063 
	 6.4800000000000004 	 98219.3488633574015694 
	 6.4832500000000000 	 98219.3661321833060356 
	 6.4865000000000004 	 98219.3833518065803219 
	 6.4897499999999999 	 98219.4005228587629972 
	 6.4930000000000003 	 98219.4176459694426740 
	 6.4962499999999999 	 98219.4347217650356470 
	 6.4995000000000003 	 98219.4517508690332761 
	 6.5027499999999998 	 98219.4687338343792362 
	 6.5060000000000002 	 98219.4856707825674675 
	 6.5092499999999998 	 98219.5025616650236771 
	 6.5125000000000002 	 98219.5194064350798726 
	 6.5157500000000006 	 98219.5362050447729416 
	 6.5190000000000001 	 98219.5529574501561001 
	 6.5222499999999997 	 98219.5696636268257862 
	 6.5255000000000010 	 98219.5863237843441311 
	 6.5287499999999996 	 98219.6029382715933025 
	 6.5320000000000000 	 98219.6195074375282275 
	 6.5352500000000004 	 98219.6360316304926528 
	 6.5385000000000000 	 98219.6525111965165706 
	 6.5417500000000004 	 98219.6689464742667042 
	 6.5450000000000008 	 98219.6853376896906411 
	 6.5482499999999995 	 98219.7016849659121362 
	 6.5515000000000008 	 98219.7179884219513042 
	 6.5547500000000003 	 98219.7342481774103362 
	 6.5579999999999998 	 98219.7504643504798878 
	 6.5612500000000002 	 98219.7666370623919647 
	 6.5645000000000007 	 98219.7827664836077020 
	 6.5677499999999993 	 98219.7988528554124059 
	 6.5710000000000006 	 98219.8148964222637005 
	 6.5742500000000001 	 98219.8308974280662369 
	 6.5774999999999997 	 98219.8468561159097590 
	 6.5807500000000001 	 98219.8627727275161305 
	 6.5840000000000005 	 98219.8786474758962868 
	 6.5872500000000000 	 98219.8944805152423214 
	 6.5905000000000005 	 98219.9102719912916655 
	 6.5937500000000000 	 98219.9260220505238976 
	 6.5969999999999995 	 98219.9417308387928642 
	 6.6002500000000000 	 98219.9573985009483295 
	 6.6034999999999995 	 98219.9730251873843372 
	 6.6067499999999999 	 98219.9886110630613985 
	 6.6100000000000003 	 98220.0041562957921997 
	 6.6132499999999999 	 98220.0196610523998970 
	 6.6164999999999994 	 98220.0351255005953135 
	 6.6197500000000007 	 98220.0505498058337253 
	 6.6229999999999993 	 98220.0659341407153988 
	 6.6262499999999998 	 98220.0812787125614705 
	 6.6295000000000002 	 98220.0965837381081656 
	 6.6327499999999997 	 98220.1118494341062615 
	 6.6359999999999992 	 98220.1270760153420269 
	 6.6392500000000005 	 98220.1422636973147746 
	 6.6424999999999992 	 98220.1574126857885858 
	 6.6457499999999996 	 98220.1725231176533271 
	 6.6490000000000000 	 98220.1875950958201429 
	 6.6522499999999996 	 98220.2026287244952982 
	 6.6555000000000000 	 98220.2176241063134512 
	 6.6587500000000004 	 98220.2325813446223037 
	 6.6619999999999990 	 98220.2475005454907659 
	 6.6652500000000003 	 98220.2623818700667471 
	 6.6684999999999999 	 98220.2772255189483985 
	 6.6717499999999994 	 98220.2920316932577407 
	 6.6749999999999998 	 98220.3068005937820999 
	 6.6782500000000002 	 98220.3215324189368403 
	 6.6814999999999998 	 98220.3362273671664298 
	 6.6847500000000002 	 98220.3508855890104314 
	 6.6879999999999997 	 98220.3655071851972025 
	 6.6912500000000001 	 98220.3800922537484439 
	 6.6944999999999997 	 98220.3946408921474358 
	 6.6977500000000001 	 98220.4091531976882834 
	 6.7009999999999996 	 98220.4236292688437970 
	 6.7042500000000000 	 98220.4380692577979062 
	 6.7074999999999996 	 98220.4524734059523325 
	 6.7107500000000000 	 98220.4668419623776572 
	 6.7140000000000004 	 98220.4811751753295539 
	 6.7172499999999999 	 98220.4954732910118764 
	 6.7204999999999995 	 98220.5097365567489760 
	 6.7237500000000008 	 98220.5239651343435980 
	 6.7269999999999994 	 98220.5381589771277504 
	 6.7302499999999998 	 98220.5523180064337794 
	 6.7335000000000003 	 98220.5664421445835615 
	 6.7367499999999998 	 98220.5805313134478638 
	 6.7400000000000002 	 98220.5945854373130715 
	 6.7432500000000006 	 98220.6086045727715828 
	 6.7464999999999993 	 98220.6225893081864342 
	 6.7497500000000006 	 98220.6365403621311998 
	 6.7530000000000001 	 98220.6504584480426274 
	 6.7562499999999996 	 98220.6643442782515194 
	 6.7595000000000001 	 98220.6781985596462619 
	 6.7627500000000005 	 98220.6920217406877782 
	 6.7659999999999991 	 98220.7058126385236392 
	 6.7692500000000004 	 98220.7195694350230042 
	 6.7725000000000000 	 98220.7332903210481163 
	 6.7757499999999995 	 98220.7469734978658380 
	 6.7789999999999999 	 98220.7606171756051481 
	 6.7822500000000003 	 98220.7742200720094843 
	 6.7854999999999999 	 98220.7877861797460355 
	 6.7887500000000003 	 98220.8013226399634732 
	 6.7919999999999998 	 98220.8148366001260001 
	 6.7952500000000002 	 98220.8283351692807628 
	 6.7984999999999998 	 98220.8418254213174805 
	 6.8017500000000002 	 98220.8553139217401622 
	 6.8049999999999997 	 98220.8687981308758026 
	 6.8082500000000001 	 98220.8822673297545407 
	 6.8114999999999997 	 98220.8957105591834988 
	 6.8147500000000001 	 98220.9091169188177446 
	 6.8180000000000005 	 98220.9224755645700498 
	 6.8212500000000000 	 98220.9357758796249982 
	 6.8244999999999996 	 98220.9490145543095423 
	 6.8277500000000009 	 98220.9621980907395482 
	 6.8309999999999995 	 98220.9753336532448884 
	 6.8342499999999999 	 98220.9884283679130021 
	 6.8375000000000004 	 98221.0014893252373440 
	 6.8407499999999999 	 98221.0145235596428392 
	 6.8439999999999994 	 98221.0275354122859426 
	 6.8472500000000007 	 98221.0405237625236623 
	 6.8504999999999994 	 98221.0534868323593400 
	 6.8537499999999998 	 98221.0664228517416632 
	 6.8570000000000002 	 98221.0793300610530423 
	 6.8602499999999997 	 98221.0922067094361410 
	 6.8635000000000002 	 98221.1050515534734586 
	 6.8667500000000006 	 98221.1178649336943636 
	 6.8699999999999992 	 98221.1306475040473742 
	 6.8732500000000005 	 98221.1433999127038987 
	 6.8765000000000001 	 98221.1561228065402247 
	 6.8797499999999996 	 98221.1688168288237648 
	 6.8830000000000000 	 98221.1814825244655367 
	 6.8862500000000004 	 98221.1941199593420606 
	 6.8895000000000000 	 98221.2067290483973920 
	 6.8927500000000004 	 98221.2193097074923571 
	 6.8959999999999999 	 98221.2318618535064161 
	 6.8992500000000003 	 98221.2443854031880619 
	 6.9024999999999999 	 98221.2568802943133051 
	 6.9057500000000003 	 98221.2693466281780275 
	 6.9089999999999998 	 98221.2817845871904865 
	 6.9122500000000002 	 98221.2941943507175893 
	 6.9154999999999998 	 98221.3065760992758442 
	 6.9187500000000002 	 98221.3189300124067813 
	 6.9220000000000006 	 98221.3312562649516622 
	 6.9252500000000001 	 98221.3435549772548256 
	 6.9284999999999997 	 98221.3558262307342375 
	 6.9317500000000010 	 98221.3680701039556880 
	 6.9349999999999996 	 98221.3802866772748530 
	 6.9382500000000000 	 98221.3924760297086323 
	 6.9415000000000004 	 98221.4046382395899855 
	 6.9447500000000000 	 98221.4167733873327961 
	 6.9480000000000004 	 98221.4288815539330244 
	 6.9512500000000008 	 98221.4409628191351658 
	 6.9544999999999995 	 98221.4530172633094480 
	 6.9577500000000008 	 98221.4650449675536947 
	 6.9610000000000003 	 98221.4770460107829422 
	 6.9642499999999998 	 98221.4890204813273158 
	 6.9675000000000002 	 98221.5009684792021289 
	 6.9707500000000007 	 98221.5128901058487827 
	 6.9739999999999993 	 98221.5247854621993611 
	 6.9772500000000006 	 98221.5366546491277404 
	 6.9805000000000001 	 98221.5484977665619226 
	 6.9837499999999997 	 98221.5603149152157130 
	 6.9870000000000001 	 98221.5721061959775398 
	 6.9902500000000005 	 98221.5838717082806397 
	 6.9935000000000000 	 98221.5956115527078509 
	 6.9967500000000005 	 98221.6073258285759948 
	 7.0000000000000000 	 98221.6190146356821060 
end

poten 3
name "3^2Sigma"
symmetry +
lambda 0
mult 2
type  grid
values
	 0.5000000000000000 	 210696.9818099508993328 
	 0.5032500000000000 	 208431.5448246185551398 
	 0.5065000000000000 	 206195.3342884023441002 
	 0.5097500000000000 	 203988.0825529323192313 
	 0.5130000000000000 	 201809.5225119364040438 
	 0.5162500000000000 	 199659.3894840799330268 
	 0.5195000000000000 	 197537.4205592659127433 
	 0.5227500000000000 	 195443.3544547532219440 
	 0.5260000000000000 	 193376.9317239402444102 
	 0.5292500000000000 	 191337.8944875576999038 
	 0.5325000000000000 	 189325.9864634158730041 
	 0.5357500000000001 	 187340.9530155248939991 
	 0.5390000000000000 	 185382.5409345439402387 
	 0.5422500000000000 	 183450.4985012913530227 
	 0.5455000000000000 	 181544.5754927151137963 
	 0.5487500000000001 	 179664.5229929669585545 
	 0.5520000000000000 	 177810.0934729874425102 
	 0.5552500000000000 	 175981.0407662063080352 
	 0.5585000000000000 	 174177.1199098788492847 
	 0.5617500000000000 	 172398.0872345532407053 
	 0.5649999999999999 	 170643.7003151160024572 
	 0.5682500000000000 	 168913.7178418833354954 
	 0.5715000000000000 	 167207.8997155667457264 
	 0.5747500000000000 	 165526.0069787428074051 
	 0.5780000000000000 	 163867.8017153879627585 
	 0.5812500000000000 	 162233.0471478441322688 
	 0.5845000000000000 	 160621.5075534723000601 
	 0.5877500000000000 	 159032.9481908530869987 
	 0.5910000000000000 	 157467.1353959161788225 
	 0.5942500000000001 	 155923.8364880712761078 
	 0.5975000000000000 	 154402.8197211663064081 
	 0.6007500000000000 	 152903.8543763784109615 
	 0.6040000000000000 	 151426.7106616099190433 
	 0.6072500000000001 	 149971.1596854156814516 
	 0.6105000000000000 	 148536.9735444282996468 
	 0.6137500000000000 	 147123.9252193767460994 
	 0.6170000000000000 	 145731.7885704764630646 
	 0.6202500000000000 	 144360.3384170689969324 
	 0.6234999999999999 	 143009.3504334114841186 
	 0.6267500000000000 	 141678.6011640934739262 
	 0.6300000000000000 	 140367.8680938118777703 
	 0.6332500000000001 	 139076.9295455401879735 
	 0.6365000000000001 	 137805.5647147159615997 
	 0.6397500000000000 	 136553.5537274120142683 
	 0.6430000000000000 	 135320.6775428294786252 
	 0.6462500000000000 	 134106.7180053376941942 
	 0.6495000000000000 	 132911.4578893587167840 
	 0.6527500000000001 	 131734.6808078044850845 
	 0.6560000000000000 	 130576.1712812328914879 
	 0.6592500000000000 	 129435.7147677060856950 
	 0.6625000000000000 	 128313.0975787421339191 
	 0.6657500000000001 	 127208.1069648255652282 
	 0.6690000000000000 	 126120.5311284584604437 
	 0.6722500000000000 	 125050.1591493291925872 
	 0.6755000000000000 	 123996.7810851679532789 
	 0.6787500000000000 	 122960.1879662752617151 
	 0.6819999999999999 	 121940.1717318538576365 
	 0.6852500000000000 	 120936.5253447097056778 
	 0.6885000000000000 	 119949.0427658096014056 
	 0.6917500000000000 	 118977.5189039955585031 
	 0.6950000000000000 	 118021.7497423041204456 
	 0.6982500000000000 	 117081.5322916320874356 
	 0.7015000000000000 	 116156.6645562951598549 
	 0.7047500000000000 	 115246.9456687852652976 
	 0.7080000000000000 	 114352.1758224543737015 
	 0.7112500000000000 	 113472.1562555321143009 
	 0.7145000000000000 	 112606.6893899894930655 
	 0.7177500000000000 	 111755.5787442998698680 
	 0.7210000000000000 	 110918.6289385590644088 
	 0.7242500000000001 	 110095.6458317975339014 
	 0.7275000000000000 	 109286.4364174028160051 
	 0.7307500000000000 	 108490.8088516091083875 
	 0.7340000000000000 	 107708.5725826261186739 
	 0.7372500000000000 	 106939.5382327732804697 
	 0.7404999999999999 	 106183.5176516870706109 
	 0.7437500000000000 	 105440.3240307419910096 
	 0.7470000000000000 	 104709.7717765087290900 
	 0.7502500000000001 	 103991.6765893014962785 
	 0.7535000000000001 	 103285.8555567696166690 
	 0.7567500000000000 	 102592.1270236458512954 
	 0.7600000000000000 	 101910.3106954299582867 
	 0.7632500000000000 	 101240.2277056891762186 
	 0.7665000000000000 	 100581.7004873066034634 
	 0.7697500000000000 	 99934.5529001186514506 
	 0.7730000000000000 	 99298.6102674120338634 
	 0.7762500000000001 	 98673.6992539703060174 
	 0.7795000000000000 	 98059.6480153974116547 
	 0.7827500000000001 	 97456.2862005147762829 
	 0.7860000000000000 	 96863.4448414280486759 
	 0.7892500000000000 	 96280.9565210977889365 
	 0.7925000000000000 	 95708.6553398118412588 
	 0.7957500000000000 	 95146.3768222332146252 
	 0.7989999999999999 	 94593.9580985718785087 
	 0.8022500000000000 	 94051.2378349836799316 
	 0.8055000000000000 	 93518.0561621257365914 
	 0.8087500000000001 	 92994.2548640704189893 
	 0.8120000000000001 	 92479.6772743257461116 
	 0.8152500000000000 	 91974.1682298161467770 
	 0.8185000000000000 	 91477.5742605075356551 
	 0.8217500000000000 	 90989.7434546899166889 
	 0.8250000000000000 	 90510.5254415492527187 
	 0.8282500000000000 	 90039.7715733680524863 
	 0.8314999999999999 	 89577.3347657266567694 
	 0.8347500000000000 	 89123.0695108576328494 
	 0.8380000000000000 	 88676.8320434750348795 
	 0.8412500000000001 	 88238.4801635141775478 
	 0.8445000000000000 	 87807.8732807482156204 
	 0.8477500000000000 	 87384.8725560722959926 
	 0.8510000000000000 	 86969.3407148988189874 
	 0.8542500000000000 	 86561.1421220979973441 
	 0.8574999999999999 	 86160.1428920954349451 
	 0.8607500000000000 	 85766.2107006617443403 
	 0.8640000000000000 	 85379.2148881642206106 
	 0.8672500000000001 	 84999.0265334653668106 
	 0.8705000000000001 	 84625.5182712878740858 
	 0.8737500000000000 	 84258.5644207222358091 
	 0.8770000000000000 	 83898.0410196568409447 
	 0.8802500000000000 	 83543.8256541867449414 
	 0.8835000000000000 	 83195.7976083401008509 
	 0.8867499999999999 	 82853.8378575694368919 
	 0.8899999999999999 	 82517.8289158353290986 
	 0.8932500000000000 	 82187.6550016162946122 
	 0.8965000000000001 	 81863.2019907940120902 
	 0.8997500000000000 	 81544.3572861155262217 
	 0.9030000000000000 	 81231.0099937463528477 
	 0.9062500000000000 	 80923.0508376491052331 
	 0.9095000000000000 	 80620.3720551337610232 
	 0.9127500000000000 	 80322.8675775251467712 
	 0.9159999999999999 	 80030.4329098126472672 
	 0.9192500000000000 	 79742.9650549764628522 
	 0.9225000000000001 	 79460.3626917650544783 
	 0.9257500000000001 	 79182.5260249599814415 
	 0.9290000000000000 	 78909.3567401360633085 
	 0.9322500000000000 	 78640.7581710929662222 
	 0.9355000000000000 	 78376.6351274993503466 
	 0.9387500000000000 	 78116.8938807268714299 
	 0.9419999999999999 	 77861.4423131679795915 
	 0.9452500000000000 	 77610.1897313515364658 
	 0.9485000000000001 	 77363.0468820738751674 
	 0.9517500000000001 	 77119.9260765214858111 
	 0.9550000000000001 	 76880.7409973487228854 
	 0.9582499999999999 	 76645.4067428285197821 
	 0.9615000000000000 	 76413.8399204536690377 
	 0.9647500000000000 	 76185.9584558131027734 
	 0.9680000000000000 	 75961.6816616002324736 
	 0.9712499999999999 	 75740.9302955514431233 
	 0.9745000000000000 	 75523.6263818757288391 
	 0.9777499999999999 	 75309.6933012249064632 
	 0.9810000000000001 	 75099.0557870852207998 
	 0.9842500000000000 	 74891.6398200443218229 
	 0.9875000000000000 	 74687.3727467936842004 
	 0.9907500000000000 	 74486.1828763367957436 
	 0.9940000000000000 	 74287.9999135268008104 
	 0.9972500000000000 	 74092.7555774266511435 
	 1.0005000000000002 	 73900.3816867465066025 
	 1.0037499999999999 	 73710.8109688563854434 
	 1.0070000000000001 	 73523.9787157318787649 
	 1.0102500000000001 	 73339.8204514658282278 
	 1.0135000000000001 	 73158.2723196524748346 
	 1.0167500000000000 	 72979.2728666771872668 
	 1.0200000000000000 	 72802.7609266076033236 
	 1.0232500000000000 	 72628.6762967707472853 
	 1.0265000000000000 	 72456.9633892645215383 
	 1.0297499999999999 	 72287.5677153748838464 
	 1.0330000000000001 	 72120.4348594433249673 
	 1.0362499999999999 	 71955.5110862000437919 
	 1.0395000000000001 	 71792.7426903682207922 
	 1.0427500000000001 	 71632.0762436929944670 
	 1.0460000000000000 	 71473.4614231140003540 
	 1.0492500000000000 	 71316.8490212681499543 
	 1.0525000000000002 	 71162.1898932788171805 
	 1.0557500000000000 	 71009.4367390773841180 
	 1.0589999999999999 	 70858.5430352982075419 
	 1.0622499999999999 	 70709.4622355525789317 
	 1.0655000000000001 	 70562.1496780511370162 
	 1.0687499999999999 	 70416.5617417286412092 
	 1.0720000000000001 	 70272.6547329047607491 
	 1.0752500000000000 	 70130.3867761497094762 
	 1.0785000000000000 	 69989.7172678687929874 
	 1.0817500000000000 	 69850.6054367507313145 
	 1.0850000000000000 	 69713.0112515013315715 
	 1.0882499999999999 	 69576.8953264654410305 
	 1.0914999999999999 	 69442.2181849202461308 
	 1.0947499999999999 	 69308.9437736698164372 
	 1.0980000000000001 	 69177.0398227665573359 
	 1.1012499999999998 	 69046.4738181874708971 
	 1.1045000000000000 	 68917.2067382448731223 
	 1.1077500000000000 	 68789.1909510460536694 
	 1.1110000000000000 	 68662.3784163598465966 
	 1.1142500000000000 	 68536.7459402289096033 
	 1.1175000000000002 	 68412.3113586216204567 
	 1.1207499999999999 	 68289.0951135254144901 
	 1.1240000000000001 	 68167.0415130318142474 
	 1.1272500000000001 	 68045.9409789200435625 
	 1.1305000000000001 	 67925.5669270895596128 
	 1.1337500000000000 	 67805.7859596642374527 
	 1.1370000000000000 	 67686.6972407203429611 
	 1.1402500000000000 	 67568.4345395301788813 
	 1.1435000000000000 	 67451.1296657919447171 
	 1.1467499999999999 	 67334.9125588618626352 
	 1.1500000000000001 	 67219.9110216684930492 
	 1.1532499999999999 	 67106.2506522345502162 
	 1.1565000000000001 	 66994.0549608375877142 
	 1.1597500000000001 	 66883.4450950517930323 
	 1.1630000000000000 	 66774.5397406389674870 
	 1.1662499999999998 	 66667.4552710010611918 
	 1.1695000000000000 	 66562.3054681208159309 
	 1.1727500000000000 	 66459.0955651327094529 
	 1.1759999999999999 	 66357.1563637360086432 
	 1.1792499999999999 	 66255.5633335086022271 
	 1.1825000000000001 	 66153.4937414931628155 
	 1.1857499999999999 	 66050.8664610113191884 
	 1.1890000000000001 	 65947.9565173983719433 
	 1.1922500000000000 	 65845.0198273051355500 
	 1.1955000000000000 	 65742.1262840146664530 
	 1.1987500000000000 	 65639.2353682442917489 
	 1.2020000000000000 	 65536.3086563972028671 
	 1.2052499999999999 	 65433.3524540630460251 
	 1.2084999999999999 	 65330.4053862131986534 
	 1.2117499999999999 	 65227.5054008029474062 
	 1.2150000000000001 	 65124.6783634013409028 
	 1.2182499999999998 	 65021.9393931078520836 
	 1.2215000000000000 	 64919.3028553043477586 
	 1.2247500000000000 	 64816.7848797655169619 
	 1.2280000000000000 	 64714.4035736529913265 
	 1.2312500000000000 	 64612.1765879210797721 
	 1.2345000000000002 	 64510.1185657059249934 
	 1.2377499999999999 	 64408.2403612658526981 
	 1.2410000000000001 	 64306.5522123250921140 
	 1.2442500000000001 	 64205.0641772114468040 
	 1.2475000000000001 	 64103.7863059847368277 
	 1.2507500000000000 	 64002.7283421889733290 
	 1.2540000000000000 	 63901.8984273036112427 
	 1.2572500000000000 	 63801.3018499932732084 
	 1.2605000000000000 	 63700.9433910973166348 
	 1.2637499999999999 	 63600.8270379716559546 
	 1.2669999999999999 	 63500.9551141158954124 
	 1.2702499999999999 	 63401.3296380082538235 
	 1.2734999999999999 	 63301.9518683543938096 
	 1.2767500000000001 	 63202.8208562616418931 
	 1.2800000000000000 	 63103.9353009860351449 
	 1.2832499999999998 	 63005.2936136600401369 
	 1.2865000000000000 	 62906.8928388918357086 
	 1.2897500000000002 	 62808.7298584124728222 
	 1.2929999999999999 	 62710.8012765001694788 
	 1.2962499999999999 	 62613.1014922221147572 
	 1.2995000000000001 	 62515.6245065542971133 
	 1.3027500000000001 	 62418.3645369268124341 
	 1.3060000000000000 	 62321.3151248431677232 
	 1.3092500000000000 	 62224.4698594630826847 
	 1.3125000000000000 	 62127.8226168739056448 
	 1.3157500000000000 	 62031.3662592425607727 
	 1.3190000000000000 	 61935.0935028550520656 
	 1.3222499999999999 	 61838.9975534980985685 
	 1.3254999999999999 	 61743.0711143449589144 
	 1.3287500000000001 	 61647.3068905974287190 
	 1.3320000000000001 	 61551.6981878327205777 
	 1.3352499999999998 	 61456.2381382906387444 
	 1.3385000000000000 	 61360.9199749117542524 
	 1.3417500000000002 	 61265.7376137985411333 
	 1.3450000000000000 	 61170.6852518407540629 
	 1.3482499999999999 	 61075.7574368801142555 
	 1.3515000000000001 	 60980.9494088504361571 
	 1.3547500000000001 	 60886.2565924572409131 
	 1.3580000000000001 	 60791.6745688745868392 
	 1.3612500000000001 	 60697.1996094406422344 
	 1.3645000000000000 	 60602.8285962135123555 
	 1.3677500000000000 	 60508.5589912347350037 
	 1.3710000000000000 	 60414.3889164315987728 
	 1.3742500000000000 	 60320.3169830752231064 
	 1.3774999999999999 	 60226.3421888471420971 
	 1.3807500000000001 	 60132.4641206654632697 
	 1.3840000000000001 	 60038.6829411902290303 
	 1.3872499999999999 	 59944.9993673558783485 
	 1.3905000000000001 	 59851.4146464365476277 
	 1.3937500000000003 	 59757.9305079674304579 
	 1.3970000000000000 	 59664.5491205961589003 
	 1.4002500000000000 	 59571.2730948098760564 
	 1.4035000000000002 	 59478.1054799772173283 
	 1.4067500000000002 	 59385.0497917787142796 
	 1.4100000000000001 	 59292.1099183674450614 
	 1.4132500000000001 	 59199.2901159758912399 
	 1.4164999999999999 	 59106.5951071105446317 
	 1.4197500000000001 	 59014.0299210778539418 
	 1.4229999999999998 	 58921.5998408153755008 
	 1.4262500000000000 	 58829.3104468695964897 
	 1.4295000000000000 	 58737.1675327055127127 
	 1.4327500000000000 	 58645.1770720286513097 
	 1.4359999999999999 	 58553.3452858869641204 
	 1.4392499999999999 	 58461.6785439203667920 
	 1.4424999999999999 	 58370.1833540859661298 
	 1.4457499999999999 	 58278.8667254978790879 
	 1.4490000000000001 	 58187.7359309457970085 
	 1.4522499999999998 	 58096.7982215996671584 
	 1.4554999999999998 	 58006.0602058009826578 
	 1.4587500000000000 	 57915.5280815919541055 
	 1.4620000000000000 	 57825.2080792905762792 
	 1.4652499999999999 	 57735.1072654725721804 
	 1.4684999999999999 	 57645.2333065214261296 
	 1.4717500000000001 	 57555.5938180732919136 
	 1.4750000000000001 	 57466.1959867632904206 
	 1.4782499999999998 	 57377.0465910873899702 
	 1.4815000000000000 	 57288.1523314686273807 
	 1.4847500000000000 	 57199.5199902027670760 
	 1.4880000000000000 	 57111.1564361485725385 
	 1.4912500000000000 	 57023.0684602619585348 
	 1.4944999999999999 	 56935.2627241608788609 
	 1.4977499999999999 	 56847.7457380381820258 
	 1.5010000000000001 	 56760.5239211506268475 
	 1.5042499999999999 	 56673.6035698364576092 
	 1.5074999999999998 	 56586.9908263087927480 
	 1.5107500000000000 	 56500.6917483863289817 
	 1.5140000000000000 	 56414.7123412329310668 
	 1.5172500000000000 	 56329.0585698716458865 
	 1.5205000000000000 	 56243.7363310229702620 
	 1.5237500000000002 	 56158.7512736689386657 
	 1.5270000000000001 	 56074.1085223177215084 
	 1.5302499999999999 	 55989.8130954669031780 
	 1.5335000000000001 	 55905.8700428017255035 
	 1.5367500000000001 	 55822.2845475159556372 
	 1.5400000000000000 	 55739.0617924231482903 
	 1.5432500000000000 	 55656.2067937065439764 
	 1.5465000000000000 	 55573.7239737991912989 
	 1.5497500000000000 	 55491.6176207702301326 
	 1.5530000000000002 	 55409.8920129332400393 
	 1.5562499999999999 	 55328.5512734651565552 
	 1.5594999999999999 	 55247.5994969210878480 
	 1.5627500000000001 	 55167.0407313993273419 
	 1.5660000000000001 	 55086.8785197571778554 
	 1.5692500000000000 	 55007.1162495639582630 
	 1.5725000000000000 	 54927.7573341807074030 
	 1.5757500000000002 	 54848.8048693946329877 
	 1.5790000000000002 	 54770.2618390361021738 
	 1.5822499999999999 	 54692.1312682531424798 
	 1.5855000000000001 	 54614.4157792434270959 
	 1.5887500000000001 	 54537.1177943366710679 
	 1.5920000000000001 	 54460.2397936737615964 
	 1.5952500000000001 	 54383.7837543628775165 
	 1.5985000000000000 	 54307.7513158510628273 
	 1.6017500000000000 	 54232.1442083990041283 
	 1.6050000000000002 	 54156.9639702720742207 
	 1.6082500000000000 	 54082.2119767127005616 
	 1.6114999999999999 	 54007.8896792434243253 
	 1.6147500000000001 	 53933.9978863795040525 
	 1.6179999999999999 	 53860.5366811703279382 
	 1.6212500000000001 	 53787.5061981451653992 
	 1.6244999999999998 	 53714.9064766960946145 
	 1.6277499999999998 	 53642.7373947029336705 
	 1.6310000000000000 	 53570.9988876682909904 
	 1.6342499999999998 	 53499.6905104344623396 
	 1.6374999999999997 	 53428.8111315569840372 
	 1.6407499999999999 	 53358.3595905888214475 
	 1.6440000000000001 	 53288.3344786464658682 
	 1.6472500000000001 	 53218.7338425138805178 
	 1.6504999999999999 	 53149.5556583708166727 
	 1.6537500000000001 	 53080.7976823801000137 
	 1.6570000000000000 	 53012.4571321186595014 
	 1.6602499999999998 	 52944.5310798890204751 
	 1.6635000000000000 	 52877.0163229304016568 
	 1.6667500000000000 	 52809.9089757689216640 
	 1.6699999999999999 	 52743.2049037541146390 
	 1.6732500000000001 	 52676.8997345863608643 
	 1.6764999999999999 	 52610.9886247610338614 
	 1.6797499999999999 	 52545.4664250138521311 
	 1.6830000000000001 	 52480.3276262702129316 
	 1.6862499999999998 	 52415.5659992681612493 
	 1.6894999999999998 	 52351.1748398743293365 
	 1.6927500000000000 	 52287.1470316834311234 
	 1.6960000000000002 	 52223.4748962980957003 
	 1.6992500000000001 	 52160.1502198024027166 
	 1.7024999999999999 	 52097.1642336174554657 
	 1.7057500000000001 	 52034.5074642744730227 
	 1.7090000000000001 	 51972.1697369878529571 
	 1.7122499999999998 	 51910.1401682395007811 
	 1.7155000000000000 	 51848.4070630107380566 
	 1.7187500000000000 	 51786.9578902059147367 
	 1.7220000000000000 	 51725.7792782778851688 
	 1.7252500000000002 	 51664.8570367748252465 
	 1.7284999999999999 	 51604.1761289969508653 
	 1.7317499999999999 	 51543.7206508260424016 
	 1.7350000000000001 	 51483.4739592768091825 
	 1.7382499999999999 	 51423.4187551969516790 
	 1.7414999999999998 	 51363.5371617236887687 
	 1.7447500000000000 	 51303.8109729647985660 
	 1.7480000000000002 	 51244.2219599855961860 
	 1.7512500000000002 	 51184.7522368844947778 
	 1.7544999999999999 	 51125.3848784724250436 
	 1.7577500000000001 	 51066.1045281533733942 
	 1.7610000000000001 	 51006.8978510331871803 
	 1.7642499999999999 	 50947.7542431913898326 
	 1.7675000000000001 	 50888.6665029416399193 
	 1.7707500000000000 	 50829.6312759664506302 
	 1.7740000000000000 	 50770.6495222099110833 
	 1.7772500000000002 	 50711.7267670839937637 
	 1.7805000000000000 	 50652.8728295183027512 
	 1.7837499999999999 	 50594.1014499031880405 
	 1.7870000000000001 	 50535.4296907553507481 
	 1.7902499999999999 	 50476.8769799657966360 
	 1.7934999999999999 	 50418.4641593213673332 
	 1.7967500000000001 	 50360.2125784952877439 
	 1.8000000000000003 	 50302.1430055517630535 
	 1.8032500000000002 	 50244.2748312814219389 
	 1.8065000000000000 	 50186.6255755672682426 
	 1.8097500000000002 	 50129.2103334037019522 
	 1.8130000000000002 	 50072.0415305045244168 
	 1.8162499999999999 	 50015.1289277627074625 
	 1.8195000000000001 	 49958.4796738504155655 
	 1.8227499999999999 	 49902.0984937352768611 
	 1.8260000000000001 	 49845.9880038498959038 
	 1.8292500000000000 	 49790.1489459907170385 
	 1.8324999999999998 	 49734.5804558786330745 
	 1.8357500000000000 	 49679.2803860033745877 
	 1.8390000000000000 	 49624.2455317204367020 
	 1.8422499999999999 	 49569.4718464142788434 
	 1.8454999999999999 	 49514.9547183467730065 
	 1.8487499999999999 	 49460.6891013029307942 
	 1.8519999999999999 	 49406.6696087658929173 
	 1.8552500000000001 	 49352.8906336794025265 
	 1.8584999999999998 	 49299.3464460909526679 
	 1.8617499999999998 	 49246.0312705213873414 
	 1.8650000000000000 	 49192.9392828316849773 
	 1.8682500000000000 	 49140.0646620981715387 
	 1.8714999999999999 	 49087.4016913053856115 
	 1.8747499999999999 	 49034.9448341621100553 
	 1.8780000000000001 	 48982.6887608680553967 
	 1.8812500000000001 	 48930.6283154837001348 
	 1.8844999999999998 	 48878.7584718737489311 
	 1.8877500000000000 	 48827.0743196539988276 
	 1.8910000000000000 	 48775.5711373249068856 
	 1.8942500000000000 	 48724.2443922953461879 
	 1.8975000000000000 	 48673.0897375380009180 
	 1.9007499999999999 	 48622.1030261696505477 
	 1.9039999999999999 	 48571.2802123497531284 
	 1.9072500000000001 	 48520.6172442444367334 
	 1.9104999999999999 	 48470.1102437482913956 
	 1.9137499999999998 	 48419.7555298539300566 
	 1.9170000000000000 	 48369.5496165426666266 
	 1.9202500000000000 	 48319.4892106222396251 
	 1.9235000000000000 	 48269.5712229834243772 
	 1.9267500000000000 	 48219.7927983886474976 
	 1.9300000000000002 	 48170.1512830972787924 
	 1.9332500000000001 	 48120.6442146693225368 
	 1.9364999999999999 	 48071.2693199216300854 
	 1.9397500000000001 	 48022.0245130623879959 
	 1.9430000000000001 	 47972.9076764099154389 
	 1.9462500000000000 	 47923.9157823558489326 
	 1.9495000000000000 	 47875.0456501468943316 
	 1.9527500000000000 	 47826.2942902610229794 
	 1.9560000000000000 	 47777.6589030155955697 
	 1.9592500000000002 	 47729.1368771264678799 
	 1.9624999999999999 	 47680.7261701348543284 
	 1.9657499999999999 	 47632.4280423043746850 
	 1.9690000000000001 	 47584.2454561726190150 
	 1.9722500000000001 	 47536.1815616694293567 
	 1.9755000000000000 	 47488.2396840617511771 
	 1.9787500000000000 	 47440.4233221131580649 
	 1.9820000000000002 	 47392.7354158853049739 
	 1.9852500000000002 	 47345.1687873608680093 
	 1.9884999999999999 	 47297.7088206051557790 
	 1.9917500000000001 	 47250.3408857483445900 
	 1.9950000000000001 	 47203.0505147548537934 
	 1.9982500000000001 	 47155.8233986088671372 
	 2.0015000000000001 	 47108.6465500986378174 
	 2.0047500000000000 	 47061.5394764106822549 
	 2.0080000000000000 	 47014.5575129384669708 
	 2.0112500000000000 	 46967.7578611024509883 
	 2.0145000000000000 	 46921.1977360820019385 
	 2.0177499999999999 	 46874.9343668153305771 
	 2.0209999999999999 	 46829.0243029922494316 
	 2.0242499999999999 	 46783.4736934652246418 
	 2.0274999999999999 	 46738.2050357076732325 
	 2.0307499999999998 	 46693.1330198880605167 
	 2.0339999999999998 	 46648.1724171158421086 
	 2.0372500000000002 	 46603.2380732026358601 
	 2.0404999999999998 	 46558.2449929813883500 
	 2.0437499999999997 	 46513.1462223931157496 
	 2.0469999999999997 	 46467.9913475097273476 
	 2.0502500000000001 	 46422.8449354008480441 
	 2.0535000000000001 	 46377.7713992897406570 
	 2.0567500000000001 	 46332.8349954854857060 
	 2.0600000000000001 	 46288.0998203483541147 
	 2.0632500000000000 	 46243.6166591570363380 
	 2.0665000000000000 	 46199.3835419073220692 
	 2.0697500000000000 	 46155.3851965991925681 
	 2.0730000000000000 	 46111.6062081212949124 
	 2.0762499999999999 	 46068.0310287428947049 
	 2.0794999999999999 	 46024.6439884651990724 
	 2.0827499999999999 	 45981.4314920777396765 
	 2.0859999999999999 	 45938.3938006468306412 
	 2.0892499999999998 	 45895.5365493591962149 
	 2.0924999999999998 	 45852.8652702512044925 
	 2.0957499999999998 	 45810.3853844615587150 
	 2.0990000000000002 	 45768.1022075034998124 
	 2.1022500000000002 	 45726.0205764030615683 
	 2.1055000000000001 	 45684.1412287409839337 
	 2.1087499999999997 	 45642.4624185348584433 
	 2.1120000000000001 	 45600.9823088129778625 
	 2.1152500000000001 	 45559.6990111427585362 
	 2.1185000000000000 	 45518.6105916878514108 
	 2.1217500000000000 	 45477.7151318918768084 
	 2.1250000000000000 	 45437.0117400367889786 
	 2.1282500000000000 	 45396.5004559352528304 
	 2.1315000000000000 	 45356.1813298409397248 
	 2.1347499999999999 	 45316.0543905079321121 
	 2.1379999999999999 	 45276.1196476688419352 
	 2.1412500000000003 	 45236.3770901049501845 
	 2.1444999999999999 	 45196.8265109211861272 
	 2.1477499999999998 	 45157.4674515650331159 
	 2.1509999999999998 	 45118.2994359153235564 
	 2.1542500000000002 	 45079.3219890756590758 
	 2.1575000000000002 	 45040.5346384533258970 
	 2.1607500000000002 	 45001.9369150172933587 
	 2.1640000000000001 	 44963.5283920658184798 
	 2.1672500000000001 	 44925.3087280771142105 
	 2.1705000000000001 	 44887.2776008984292275 
	 2.1737500000000001 	 44849.4346983508876292 
	 2.1770000000000000 	 44811.7797181726637064 
	 2.1802500000000000 	 44774.3123679833297501 
	 2.1835000000000000 	 44737.0324720325297676 
	 2.1867500000000000 	 44699.9402038827029173 
	 2.1899999999999999 	 44663.0358133466652362 
	 2.1932499999999999 	 44626.3195585955618299 
	 2.1964999999999999 	 44589.7917057012309670 
	 2.1997499999999999 	 44553.4525281847309088 
	 2.2030000000000003 	 44517.3021994886585162 
	 2.2062500000000003 	 44481.3403609215383767 
	 2.2095000000000002 	 44445.5664936709508765 
	 2.2127499999999998 	 44409.9800881063201814 
	 2.2160000000000002 	 44374.5806429787990055 
	 2.2192500000000002 	 44339.3676645916639245 
	 2.2225000000000001 	 44304.3406660011969507 
	 2.2257500000000001 	 44269.4991662470201845 
	 2.2290000000000001 	 44234.8426896109886002 
	 2.2322500000000001 	 44200.3707649023417616 
	 2.2355000000000000 	 44166.0829247687579482 
	 2.2387500000000000 	 44131.9787050315062515 
	 2.2420000000000000 	 44098.0575950240163365 
	 2.2452500000000004 	 44064.3183960498063243 
	 2.2484999999999999 	 44030.7594030543768895 
	 2.2517499999999999 	 43997.3789031011328916 
	 2.2549999999999999 	 43964.1751865118712885 
	 2.2582500000000003 	 43931.1465460645704297 
	 2.2615000000000003 	 43898.2912896571870078 
	 2.2647500000000003 	 43865.6080999940386391 
	 2.2680000000000002 	 43833.0960780427558348 
	 2.2712500000000002 	 43800.7543535816148506 
	 2.2745000000000002 	 43768.5820630762173096 
	 2.2777500000000002 	 43736.5783488618908450 
	 2.2810000000000001 	 43704.7423757270880742 
	 2.2842500000000001 	 43673.0745757150434656 
	 2.2875000000000001 	 43641.5774754928861512 
	 2.2907500000000001 	 43610.2537910301180091 
	 2.2940000000000000 	 43579.1062290229674545 
	 2.2972500000000000 	 43548.1374863739547436 
	 2.3005000000000000 	 43517.3502491595863830 
	 2.3037500000000000 	 43486.7469679734058445 
	 2.3070000000000004 	 43456.3295075487985741 
	 2.3102500000000004 	 43426.0996240908280015 
	 2.3135000000000003 	 43396.0590540851917467 
	 2.3167499999999999 	 43366.2095140606834320 
	 2.3200000000000003 	 43336.5527003662209609 
	 2.3232500000000003 	 43307.0899794530778308 
	 2.3265000000000002 	 43277.8214607955451356 
	 2.3297499999999998 	 43248.7469281101512024 
	 2.3329999999999997 	 43219.8661490367449005 
	 2.3362499999999997 	 43191.1788749039988033 
	 2.3395000000000001 	 43162.6848405115524656 
	 2.3427499999999997 	 43134.3837420608979301 
	 2.3459999999999996 	 43106.2751199501290102 
	 2.3492499999999996 	 43078.3584450932248728 
	 2.3525000000000000 	 43050.6331738667577156 
	 2.3557500000000000 	 43023.0987480371040874 
	 2.3590000000000000 	 42995.7545945686433697 
	 2.3622499999999995 	 42968.6001345954864519 
	 2.3654999999999999 	 42941.6348711073005688 
	 2.3687499999999999 	 42914.8583501653774874 
	 2.3719999999999999 	 42888.2701031168398913 
	 2.3752499999999999 	 42861.8696456612306065 
	 2.3784999999999998 	 42835.6564777341409354 
	 2.3817499999999998 	 42809.6300857966925832 
	 2.3849999999999998 	 42783.7899867303640349 
	 2.3882500000000002 	 42758.1357240173892933 
	 2.3914999999999997 	 42732.6668276379932649 
	 2.3947499999999997 	 42707.3828124953433871 
	 2.3980000000000001 	 42682.2831783544315840 
	 2.4012500000000001 	 42657.3674107663537143 
	 2.4044999999999996 	 42632.6350214864360169 
	 2.4077500000000001 	 42608.0855625996046001 
	 2.4109999999999996 	 42583.7185740648565115 
	 2.4142499999999996 	 42559.5335797254592762 
	 2.4175000000000000 	 42535.5300873272281024 
	 2.4207500000000000 	 42511.7075886953753070 
	 2.4239999999999999 	 42488.0655815664431429 
	 2.4272499999999999 	 42464.6035926303084125 
	 2.4304999999999999 	 42441.3211381551809609 
	 2.4337499999999999 	 42418.2177185494147125 
	 2.4369999999999998 	 42395.2928184345946647 
	 2.4402500000000003 	 42372.5459067291230895 
	 2.4435000000000002 	 42349.9764414558230783 
	 2.4467499999999998 	 42327.5838794137525838 
	 2.4500000000000002 	 42305.3676632095157402 
	 2.4532499999999997 	 42283.3272183128283359 
	 2.4564999999999997 	 42261.4619532249344047 
	 2.4597500000000001 	 42239.7712596539859078 
	 2.4630000000000001 	 42218.2544844773801742 
	 2.4662499999999996 	 42196.9108195319131482 
	 2.4695000000000000 	 42175.7394066907072556 
	 2.4727500000000000 	 42154.7393838384668925 
	 2.4760000000000000 	 42133.9098848275098135 
	 2.4792500000000000 	 42113.2500394254748244 
	 2.4824999999999999 	 42092.7590512962342473 
	 2.4857499999999999 	 42072.4367460533903795 
	 2.4889999999999999 	 42052.2832158001110656 
	 2.4922500000000003 	 42032.2985036405079882 
	 2.4954999999999998 	 42012.4826026083756005 
	 2.4987499999999998 	 41992.8354567318383488 
	 2.5020000000000002 	 41973.3568864344997564 
	 2.5052500000000002 	 41954.0456157972221263 
	 2.5084999999999997 	 41934.8996084163882188 
	 2.5117500000000001 	 41915.9168556849690503 
	 2.5149999999999997 	 41897.0953943606727989 
	 2.5182499999999997 	 41878.4333054467424517 
	 2.5215000000000001 	 41859.9287427901945193 
	 2.5247500000000000 	 41841.5807153536225087 
	 2.5280000000000000 	 41823.3891215889525483 
	 2.5312500000000000 	 41805.3538619068203843 
	 2.5345000000000000 	 41787.4747920048030210 
	 2.5377500000000000 	 41769.7517239466542378 
	 2.5409999999999999 	 41752.1844235244498122 
	 2.5442500000000003 	 41734.7723486476752441 
	 2.5475000000000003 	 41717.5144941187463701 
	 2.5507499999999999 	 41700.4098114312801044 
	 2.5540000000000003 	 41683.4572516530388384 
	 2.5572499999999998 	 41666.6557654718781123 
	 2.5604999999999998 	 41650.0043033250476583 
	 2.5637500000000002 	 41633.5018484176034690 
	 2.5670000000000002 	 41617.1474641997338040 
	 2.5702499999999997 	 41600.9402190767068532 
	 2.5735000000000001 	 41584.8791731037708814 
	 2.5767500000000001 	 41568.9633782828313997 
	 2.5800000000000001 	 41553.1918788566108560 
	 2.5832500000000000 	 41537.5637146921362728 
	 2.5865000000000000 	 41522.0779313072198420 
	 2.5897500000000000 	 41506.7335716968591441 
	 2.5930000000000000 	 41491.5296736117670662 
	 2.5962500000000004 	 41476.4652698035206413 
	 2.5994999999999999 	 41461.5393882703210693 
	 2.6027499999999999 	 41446.7510507455735933 
	 2.6060000000000003 	 41432.0992636336886790 
	 2.6092500000000003 	 41417.5830253831882146 
	 2.6124999999999998 	 41403.2013311835326022 
	 2.6157500000000002 	 41388.9531732022442156 
	 2.6189999999999998 	 41374.8375408112406149 
	 2.6222499999999997 	 41360.8534284448178369 
	 2.6255000000000002 	 41346.9999078230539453 
	 2.6287500000000001 	 41333.2760919626452960 
	 2.6320000000000001 	 41319.6810862773709232 
	 2.6352500000000001 	 41306.2139883011841448 
	 2.6385000000000001 	 41292.8738880850069108 
	 2.6417500000000000 	 41279.6598646518395981 
	 2.6450000000000000 	 41266.5709155262229615 
	 2.6482500000000004 	 41253.6059694285359001 
	 2.6515000000000004 	 41240.7639548026127159 
	 2.6547499999999999 	 41228.0438024571194546 
	 2.6580000000000004 	 41215.4444456911005545 
	 2.6612499999999999 	 41202.9648204173136037 
	 2.6644999999999999 	 41190.6038652852803352 
	 2.6677500000000003 	 41178.3605218000229797 
	 2.6710000000000003 	 41166.2337344416955602 
	 2.6742499999999998 	 41154.2224507811115473 
	 2.6775000000000002 	 41142.3256215945657459 
	 2.6807500000000002 	 41130.5422011475529871 
	 2.6840000000000002 	 41118.8711722485313658 
	 2.6872500000000001 	 41107.3115710461061099 
	 2.6905000000000001 	 41095.8624402549539809 
	 2.6937500000000001 	 41084.5228229326676228 
	 2.6970000000000001 	 41073.2917626885537175 
	 2.7002500000000005 	 41062.1683038865157869 
	 2.7035000000000000 	 41051.1514853610933642 
	 2.7067500000000000 	 41040.2403271289294935 
	 2.7100000000000004 	 41029.4338480777223594 
	 2.7132500000000004 	 41018.7310703093098709 
	 2.7164999999999999 	 41008.1310192693272256 
	 2.7197500000000003 	 40997.6327238738522283 
	 2.7229999999999999 	 40987.2352191177196801 
	 2.7262499999999998 	 40976.9375561227134313 
	 2.7295000000000003 	 40966.7387934437356307 
	 2.7327500000000002 	 40956.6379932171403198 
	 2.7359999999999998 	 40946.6342212816089159 
	 2.7392499999999997 	 40936.7265472966828384 
	 2.7425000000000002 	 40926.9140447599565960 
	 2.7457500000000001 	 40917.1957904636656167 
	 2.7489999999999997 	 40907.5708651466629817 
	 2.7522500000000001 	 40898.0383540167676983 
	 2.7554999999999996 	 40888.5973468490847154 
	 2.7587499999999996 	 40879.2469380774709862 
	 2.7620000000000000 	 40869.9862275320847402 
	 2.7652500000000000 	 40860.8143289654763066 
	 2.7684999999999995 	 40851.7303676145020290 
	 2.7717499999999999 	 40842.7334736445118324 
	 2.7749999999999999 	 40833.8227820703687030 
	 2.7782499999999999 	 40824.9974328334719758 
	 2.7814999999999999 	 40816.2565706506138667 
	 2.7847499999999998 	 40807.5993391149386298 
	 2.7879999999999998 	 40799.0248803951908485 
	 2.7912499999999998 	 40790.5323419899650617 
	 2.7945000000000002 	 40782.1208771386154694 
	 2.7977499999999997 	 40773.7896448701285408 
	 2.8009999999999997 	 40765.5378101090609562 
	 2.8042500000000001 	 40757.3645481648563873 
	 2.8075000000000001 	 40749.2690476364950882 
	 2.8107499999999996 	 40741.2505035653521190 
	 2.8140000000000001 	 40733.3081167617419851 
	 2.8172499999999996 	 40725.4410938400324085 
	 2.8204999999999996 	 40717.6486472613250953 
	 2.8237500000000000 	 40709.9299992643500445 
	 2.8270000000000000 	 40702.2843878452331410 
	 2.8302499999999999 	 40694.7110582927052747 
	 2.8334999999999999 	 40687.2092616466688924 
	 2.8367499999999999 	 40679.7782547229508054 
	 2.8399999999999999 	 40672.4173001354211010 
	 2.8432499999999998 	 40665.1256608458788833 
	 2.8465000000000003 	 40657.9025839258683845 
	 2.8497500000000002 	 40650.7473172267491464 
	 2.8529999999999998 	 40643.6591148876759689 
	 2.8562500000000002 	 40636.6372373370322748 
	 2.8594999999999997 	 40629.6809512904947042 
	 2.8627499999999997 	 40622.7895392167120008 
	 2.8660000000000001 	 40615.9623502701288089 
	 2.8692500000000001 	 40609.1987634689648985 
	 2.8724999999999996 	 40602.4981639397592517 
	 2.8757500000000000 	 40595.8599428540765075 
	 2.8790000000000000 	 40589.2834974204888567 
	 2.8822500000000000 	 40582.7682132802437991 
	 2.8855000000000000 	 40576.3132954222455737 
	 2.8887499999999999 	 40569.9178422339609824 
	 2.8919999999999999 	 40563.5809563004222582 
	 2.8952499999999999 	 40557.3017459393158788 
	 2.8985000000000003 	 40551.0793251869108644 
	 2.9017499999999998 	 40544.9128269264620030 
	 2.9049999999999998 	 40538.8016437725964352 
	 2.9082500000000002 	 40532.7454042712852242 
	 2.9115000000000002 	 40526.7437516558638890 
	 2.9147499999999997 	 40520.7963355390165816 
	 2.9180000000000001 	 40514.9028118751666625 
	 2.9212499999999997 	 40509.0628403631417314 
	 2.9244999999999997 	 40503.2759777976607438 
	 2.9277500000000001 	 40497.5416393116829568 
	 2.9310000000000000 	 40491.8592353696149075 
	 2.9342500000000000 	 40486.2281822076984099 
	 2.9375000000000000 	 40480.6479017999809003 
	 2.9407500000000000 	 40475.1178212641898426 
	 2.9440000000000000 	 40469.6372907653567381 
	 2.9472499999999999 	 40464.2054965603456367 
	 2.9505000000000003 	 40458.8216090590503882 
	 2.9537500000000003 	 40453.4848034893220756 
	 2.9569999999999999 	 40448.1942598719178932 
	 2.9602500000000003 	 40442.9491631194250658 
	 2.9634999999999998 	 40437.7490442210983019 
	 2.9667499999999998 	 40432.5945255800106679 
	 2.9700000000000002 	 40427.4864527227473445 
	 2.9732500000000002 	 40422.4256791636726120 
	 2.9764999999999997 	 40417.4130663076211931 
	 2.9797500000000001 	 40412.4494833520875545 
	 2.9830000000000001 	 40407.5353605657364824 
	 2.9862500000000001 	 40402.6688819572373177 
	 2.9895000000000000 	 40397.8475252659845864 
	 2.9927500000000000 	 40393.0687692634746782 
	 2.9960000000000000 	 40388.3300940416447702 
	 2.9992500000000000 	 40383.6289810409871279 
	 3.0025000000000004 	 40378.9631537936584209 
	 3.0057499999999999 	 40374.3323044676435529 
	 3.0089999999999999 	 40369.7370913611375727 
	 3.0122500000000003 	 40365.1781862027564785 
	 3.0155000000000003 	 40360.6562675655077328 
	 3.0187499999999998 	 40356.1720207771140849 
	 3.0220000000000002 	 40351.7260878701854381 
	 3.0252499999999998 	 40347.3184131636808161 
	 3.0284999999999997 	 40342.9484252602633205 
	 3.0317500000000002 	 40338.6155446079283138 
	 3.0350000000000001 	 40334.3191956540176761 
	 3.0382500000000001 	 40330.0588068064680556 
	 3.0415000000000001 	 40325.8338146121168393 
	 3.0447500000000001 	 40321.6437766275776085 
	 3.0480000000000000 	 40317.4883841057089739 
	 3.0512500000000000 	 40313.3673394061261206 
	 3.0545000000000004 	 40309.2803492515013204 
	 3.0577500000000004 	 40305.2271246763775707 
	 3.0609999999999999 	 40301.2073803398234304 
	 3.0642500000000004 	 40297.2207887555632624 
	 3.0674999999999999 	 40293.2669495125519461 
	 3.0707499999999999 	 40289.3454588188469643 
	 3.0740000000000003 	 40285.4559167060506297 
	 3.0772500000000003 	 40281.5979269837262109 
	 3.0804999999999998 	 40277.7710972597706132 
	 3.0837500000000002 	 40273.9750659330238705 
	 3.0870000000000002 	 40270.2095440333723673 
	 3.0902500000000002 	 40266.4742571564929676 
	 3.0935000000000001 	 40262.7689346348342951 
	 3.0967500000000001 	 40259.0933094911160879 
	 3.1000000000000001 	 40255.4471183903369820 
	 3.1032500000000001 	 40251.8300878803274827 
	 3.1065000000000005 	 40248.2418931230131420 
	 3.1097500000000000 	 40244.6821988425581367 
	 3.1130000000000000 	 40241.1506729766042554 
	 3.1162500000000004 	 40237.6469866357292631 
	 3.1195000000000004 	 40234.1708140630362323 
	 3.1227499999999999 	 40230.7218508936057333 
	 3.1260000000000003 	 40227.2999128120645764 
	 3.1292499999999999 	 40223.9048649227843271 
	 3.1324999999999998 	 40220.5365759159176378 
	 3.1357500000000003 	 40217.1949179090879625 
	 3.1390000000000002 	 40213.8797664001322119 
	 3.1422499999999998 	 40210.5909560651198262 
	 3.1454999999999997 	 40207.3278563663334353 
	 3.1487500000000002 	 40204.0895571807486704 
	 3.1520000000000001 	 40200.8751467914917157 
	 3.1552499999999997 	 40197.6837157321861014 
	 3.1585000000000001 	 40194.5143567602717667 
	 3.1617499999999996 	 40191.3662475946039194 
	 3.1649999999999996 	 40188.2401677955785999 
	 3.1682500000000000 	 40185.1383472633606289 
	 3.1715000000000000 	 40182.0630721995912609 
	 3.1747499999999995 	 40179.0166329302810482 
	 3.1779999999999999 	 40176.0013238429673947 
	 3.1812499999999999 	 40173.0193836134058074 
	 3.1844999999999999 	 40170.0705074287907337 
	 3.1877499999999999 	 40167.1509463469265029 
	 3.1909999999999998 	 40164.2567071891608066 
	 3.1942499999999998 	 40161.3837970837776083 
	 3.1974999999999998 	 40158.5282234673504718 
	 3.2007500000000002 	 40155.6860060592298396 
	 3.2039999999999997 	 40152.8549336955620674 
	 3.2072499999999997 	 40150.0364192784618353 
	 3.2105000000000001 	 40147.2323225411164458 
	 3.2137500000000001 	 40144.4445065849358798 
	 3.2169999999999996 	 40141.6748378281699843 
	 3.2202500000000001 	 40138.9251857757844846 
	 3.2234999999999996 	 40136.1969325633108383 
	 3.2267499999999996 	 40133.4899029938460444 
	 3.2300000000000000 	 40130.8036144214784144 
	 3.2332500000000000 	 40128.1375860312982695 
	 3.2364999999999999 	 40125.4913388127388316 
	 3.2397499999999999 	 40122.8643955338266096 
	 3.2429999999999999 	 40120.2562937329203123 
	 3.2462499999999999 	 40117.6666383702031453 
	 3.2494999999999998 	 40115.0950569070482743 
	 3.2527500000000003 	 40112.5411786626718822 
	 3.2560000000000002 	 40110.0046347784082172 
	 3.2592499999999998 	 40107.4850581912396592 
	 3.2625000000000002 	 40104.9821813450471382 
	 3.2657499999999997 	 40102.4965367169643287 
	 3.2689999999999997 	 40100.0290485092045856 
	 3.2722500000000001 	 40097.5806455198035110 
	 3.2755000000000001 	 40095.1522584748890949 
	 3.2787499999999996 	 40092.7448199987338739 
	 3.2820000000000000 	 40090.3591604012690368 
	 3.2852500000000000 	 40087.9946439580162405 
	 3.2885000000000000 	 40085.6495512605979457 
	 3.2917500000000000 	 40083.3221386312579853 
	 3.2949999999999999 	 40081.0106635396150523 
	 3.2982499999999999 	 40078.7133845857824781 
	 3.3014999999999999 	 40076.4285994931415189 
	 3.3047500000000003 	 40074.1556621182025992 
	 3.3079999999999998 	 40071.8950941668663290 
	 3.3112499999999998 	 40069.6474793376110028 
	 3.3145000000000002 	 40067.4134029408596689 
	 3.3177500000000002 	 40065.1934518757625483 
	 3.3209999999999997 	 40062.9882113881685655 
	 3.3242500000000001 	 40060.7980341212678468 
	 3.3274999999999997 	 40058.6228853836364578 
	 3.3307499999999997 	 40056.4626951214449946 
	 3.3340000000000001 	 40054.3173945466623991 
	 3.3372500000000000 	 40052.1869161175854970 
	 3.3405000000000000 	 40050.0711932766498649 
	 3.3437500000000000 	 40047.9700589699496049 
	 3.3470000000000000 	 40045.8830887144940789 
	 3.3502500000000000 	 40043.8098186682764208 
	 3.3534999999999999 	 40041.7497861038209521 
	 3.3567500000000003 	 40039.7025293923798017 
	 3.3600000000000003 	 40037.6675879870817880 
	 3.3632499999999999 	 40035.6447625286309631 
	 3.3665000000000003 	 40033.6348952862826991 
	 3.3697499999999998 	 40031.6390899340985925 
	 3.3729999999999998 	 40029.6584514326241333 
	 3.3762500000000002 	 40027.6940860103277373 
	 3.3795000000000002 	 40025.7471011447996716 
	 3.3827499999999997 	 40023.8183158427636954 
	 3.3860000000000001 	 40021.9067001168368733 
	 3.3892500000000001 	 40020.0104971494001802 
	 3.3925000000000001 	 40018.1279491090026568 
	 3.3957500000000000 	 40016.2572988806932699 
	 3.3990000000000000 	 40014.3967900545685552 
	 3.4022500000000000 	 40012.5447929493166157 
	 3.4055000000000000 	 40010.7010153770024772 
	 3.4087500000000004 	 40008.8659711936124950 
	 3.4119999999999999 	 40007.0401862766811973 
	 3.4152499999999999 	 40005.2241874471219489 
	 3.4185000000000003 	 40003.4185024554462871 
	 3.4217500000000003 	 40001.6236478808787069 
	 3.4249999999999998 	 39999.8399076204150333 
	 3.4282500000000002 	 39998.0673551850195508 
	 3.4314999999999998 	 39996.3060573496622965 
	 3.4347499999999997 	 39994.5560817539007985 
	 3.4380000000000002 	 39992.8174968890525633 
	 3.4412500000000001 	 39991.0903671062624198 
	 3.4445000000000001 	 39989.3745451171562308 
	 3.4477500000000001 	 39987.6695969676002278 
	 3.4510000000000001 	 39985.9750689937354764 
	 3.4542500000000000 	 39984.2905082115103141 
	 3.4575000000000000 	 39982.6154623057664139 
	 3.4607500000000004 	 39980.9494830163312145 
	 3.4640000000000004 	 39979.2926244546542875 
	 3.4672499999999999 	 39977.6459689990297193 
	 3.4705000000000004 	 39976.0107257897543604 
	 3.4737499999999999 	 39974.3881049226765754 
	 3.4769999999999999 	 39972.7793174393154914 
	 3.4802500000000003 	 39971.1855750504182652 
	 3.4835000000000003 	 39969.6073663429997396 
	 3.4867499999999998 	 39968.0428780814036145 
	 3.4900000000000002 	 39966.4898405235726386 
	 3.4932500000000002 	 39964.9459839875489706 
	 3.4965000000000002 	 39963.4090388462936971 
	 3.4997500000000001 	 39961.8767355233430862 
	 3.5030000000000001 	 39960.3473891247631400 
	 3.5062500000000001 	 39958.8222629654192133 
	 3.5095000000000001 	 39957.3035482928098645 
	 3.5127500000000005 	 39955.7934376838238677 
	 3.5160000000000000 	 39954.2941246898844838 
	 3.5192500000000000 	 39952.8078038210514933 
	 3.5225000000000004 	 39951.3363492472417420 
	 3.5257500000000004 	 39949.8790120911580743 
	 3.5289999999999999 	 39948.4337628912835498 
	 3.5322500000000003 	 39946.9985641601742827 
	 3.5354999999999999 	 39945.5713790609734133 
	 3.5387499999999998 	 39944.1501714074547635 
	 3.5420000000000003 	 39942.7330185280734440 
	 3.5452500000000002 	 39941.3195883342486923 
	 3.5484999999999998 	 39939.9107244658225682 
	 3.5517499999999997 	 39938.5072984051148524 
	 3.5550000000000002 	 39937.1101819123432506 
	 3.5582500000000001 	 39935.7202470147312852 
	 3.5614999999999997 	 39934.3383595451014116 
	 3.5647500000000001 	 39932.9652065435147961 
	 3.5679999999999996 	 39931.6012774735791027 
	 3.5712499999999996 	 39930.2470520081988070 
	 3.5745000000000000 	 39928.9030102731558145 
	 3.5777500000000000 	 39927.5696328419871861 
	 3.5809999999999995 	 39926.2473994440297247 
	 3.5842499999999999 	 39924.9366965910085128 
	 3.5874999999999999 	 39923.6377560581604484 
	 3.5907499999999999 	 39922.3507960276037920 
	 3.5939999999999999 	 39921.0760357544204453 
	 3.5972499999999998 	 39919.8136955513837165 
	 3.6004999999999998 	 39918.5639945807124604 
	 3.6037499999999998 	 39917.3262358337960904 
	 3.6070000000000002 	 39916.0973902884143172 
	 3.6102499999999997 	 39914.8740626303915633 
	 3.6134999999999997 	 39913.6528563343163114 
	 3.6167500000000001 	 39912.4303736795336590 
	 3.6200000000000001 	 39911.2032157664943952 
	 3.6232499999999996 	 39909.9696227823296795 
	 3.6265000000000001 	 39908.7343961250808206 
	 3.6297499999999996 	 39907.5039800241211196 
	 3.6329999999999996 	 39906.2848215955164051 
	 3.6362500000000000 	 39905.0833708040445345 
	 3.6395000000000000 	 39903.9060804276377894 
	 3.6427499999999999 	 39902.7582175014395034 
	 3.6459999999999999 	 39901.6374605734235956 
	 3.6492499999999999 	 39900.5385019951863796 
	 3.6524999999999999 	 39899.4560253800518694 
	 3.6557499999999998 	 39898.3847127678527613 
	 3.6590000000000003 	 39897.3192446445900714 
	 3.6622500000000002 	 39896.2546191676228773 
	 3.6654999999999998 	 39895.1892188916244777 
	 3.6687500000000002 	 39894.1234653448918834 
	 3.6719999999999997 	 39893.0578082024803734 
	 3.6752499999999997 	 39891.9926972640168970 
	 3.6785000000000001 	 39890.9285824525213684 
	 3.6817500000000001 	 39889.8659121712480555 
	 3.6849999999999996 	 39888.8051033378069405 
	 3.6882500000000000 	 39887.7465449254887062 
	 3.6915000000000000 	 39886.6906258268863894 
	 3.6947500000000000 	 39885.6377358800600632 
	 3.6980000000000000 	 39884.5882658569462365 
	 3.7012499999999999 	 39883.5426402078082901 
	 3.7044999999999999 	 39882.5026815993260243 
	 3.7077499999999999 	 39881.4721041569428053 
	 3.7110000000000003 	 39880.4547576434633811 
	 3.7142499999999998 	 39879.4544932785574929 
	 3.7174999999999998 	 39878.4751637211520574 
	 3.7207500000000002 	 39877.5206055882299552 
	 3.7240000000000002 	 39876.5920772393656080 
	 3.7272499999999997 	 39875.6855542591729318 
	 3.7305000000000001 	 39874.7963640395610128 
	 3.7337499999999997 	 39873.9198325457764440 
	 3.7369999999999997 	 39873.0512843321703258 
	 3.7402500000000001 	 39872.1860429264124832 
	 3.7435000000000000 	 39871.3204293618910015 
	 3.7467500000000000 	 39870.4539403613598552 
	 3.7500000000000000 	 39869.5867029494693270 
	 3.7532500000000000 	 39868.7188446164655033 
	 3.7565000000000000 	 39867.8504933132717269 
	 3.7597499999999995 	 39866.9817774449620629 
	 3.7630000000000003 	 39866.1133376042198506 
	 3.7662499999999994 	 39865.2483953015325824 
	 3.7694999999999999 	 39864.3909844363151933 
	 3.7727499999999998 	 39863.5451402068574680 
	 3.7759999999999998 	 39862.7148988034969079 
	 3.7792499999999993 	 39861.9042973958348739 
	 3.7825000000000002 	 39861.1171048911564867 
	 3.7857499999999997 	 39860.3548923571579508 
	 3.7889999999999997 	 39859.6181581984637887 
	 3.7922499999999997 	 39858.9073945908094174 
	 3.7955000000000001 	 39858.2230947371499497 
	 3.7987499999999996 	 39857.5657528554293094 
	 3.8020000000000000 	 39856.9357479376994888 
	 3.8052500000000000 	 39856.3318221829613321 
	 3.8085000000000000 	 39855.7515067293352331 
	 3.8117499999999995 	 39855.1923032697959570 
	 3.8150000000000004 	 39854.6517124368110672 
	 3.8182499999999999 	 39854.1272338136041071 
	 3.8214999999999999 	 39853.6163909687384148 
	 3.8247499999999999 	 39853.1174010059548891 
	 3.8280000000000003 	 39852.6292485190788284 
	 3.8312499999999994 	 39852.1509578640034306 
	 3.8345000000000002 	 39851.6815534347842913 
	 3.8377499999999998 	 39851.2200596650072839 
	 3.8409999999999997 	 39850.7655007939683856 
	 3.8442499999999997 	 39850.3168841126098414 
	 3.8475000000000001 	 39849.8731890415729140 
	 3.8507499999999997 	 39849.4333929569402244 
	 3.8540000000000001 	 39848.9964738610069617 
	 3.8572500000000001 	 39848.5614103757761768 
	 3.8605000000000000 	 39848.1271818776949658 
	 3.8637499999999996 	 39847.6928272510267561 
	 3.8670000000000004 	 39847.2575346835219534 
	 3.8702499999999995 	 39846.8205139937635977 
	 3.8734999999999999 	 39846.3809730670036515 
	 3.8767499999999999 	 39845.9381178737166920 
	 3.8799999999999999 	 39845.4911524874405586 
	 3.8832499999999994 	 39845.0392313655247563 
	 3.8865000000000003 	 39844.5813171719928505 
	 3.8897499999999998 	 39844.1163257705702563 
	 3.8929999999999998 	 39843.6431742074710201 
	 3.8962499999999998 	 39843.1607807018735912 
	 3.8995000000000002 	 39842.6680646367458394 
	 3.9027499999999997 	 39842.1636959998722887 
	 3.9060000000000001 	 39841.6447456727764802 
	 3.9092500000000001 	 39841.1076557188716833 
	 3.9125000000000001 	 39840.5488670700724469 
	 3.9157499999999996 	 39839.9648210320810904 
	 3.9190000000000005 	 39839.3519592838420067 
	 3.9222500000000000 	 39838.7073329015256604 
	 3.9255000000000000 	 39838.0344529055146268 
	 3.9287500000000000 	 39837.3407214764374658 
	 3.9320000000000004 	 39836.6335948790292605 
	 3.9352499999999995 	 39835.9205299833120080 
	 3.9385000000000003 	 39835.2089842551213223 
	 3.9417499999999999 	 39834.5061716469717794 
	 3.9449999999999998 	 39833.8145897300928482 
	 3.9482499999999998 	 39833.1324698493481264 
	 3.9515000000000002 	 39832.4578896736347815 
	 3.9547499999999998 	 39831.7889269143488491 
	 3.9580000000000002 	 39831.1236593249122961 
	 3.9612500000000002 	 39830.4601840210962109 
	 3.9645000000000001 	 39829.7974222169577843 
	 3.9677499999999997 	 39829.1354099299496738 
	 3.9710000000000005 	 39828.4742623469210230 
	 3.9742499999999996 	 39827.8140946939674905 
	 3.9775000000000000 	 39827.1550222372243297 
	 3.9807500000000000 	 39826.4971604913007468 
	 3.9840000000000000 	 39825.8406559438662953 
	 3.9872499999999995 	 39825.1857185653279885 
	 3.9905000000000004 	 39824.5325663179028197 
	 3.9937499999999999 	 39823.8814174043291132 
	 3.9969999999999999 	 39823.2324902653053869 
	 4.0002499999999994 	 39822.5860035784280626 
	 4.0034999999999998 	 39821.9421777217867202 
	 4.0067500000000003 	 39821.3012379393840092 
	 4.0099999999999998 	 39820.6634105551202083 
	 4.0132500000000002 	 39820.0289220400081831 
	 4.0165000000000006 	 39819.3979990117659327 
	 4.0197500000000002 	 39818.7708682333395700 
	 4.0230000000000006 	 39818.1476847386948066 
	 4.0262500000000001 	 39817.5282412761007436 
	 4.0295000000000005 	 39816.9122166857414413 
	 4.0327500000000001 	 39816.2992898119264282 
	 4.0360000000000005 	 39815.6891395453203586 
	 4.0392500000000000 	 39815.0814448224846274 
	 4.0425000000000004 	 39814.4759106721103308 
	 4.0457500000000000 	 39813.8724549056496471 
	 4.0490000000000004 	 39813.2710993031214457 
	 4.0522499999999999 	 39812.6718664495783742 
	 4.0555000000000003 	 39812.0747790305686067 
	 4.0587499999999999 	 39811.4798598326960928 
	 4.0620000000000003 	 39810.8871317458542762 
	 4.0652499999999998 	 39810.2966178273927653 
	 4.0685000000000002 	 39809.7083413204818498 
	 4.0717499999999998 	 39809.1223256229277467 
	 4.0750000000000002 	 39808.5385942849170533 
	 4.0782499999999997 	 39807.9571710068412358 
	 4.0815000000000001 	 39807.3780784343107371 
	 4.0847499999999997 	 39806.8013059035074548 
	 4.0880000000000001 	 39806.2268058221161482 
	 4.0912499999999996 	 39805.6545286857653991 
	 4.0945000000000000 	 39805.0844249893998494 
	 4.0977499999999996 	 39804.5164452285898733 
	 4.1010000000000000 	 39803.9505401146307122 
	 4.1042500000000004 	 39803.3866760439632344 
	 4.1074999999999999 	 39802.8248455387001741 
	 4.1107500000000003 	 39802.2650437398478971 
	 4.1140000000000008 	 39801.7072659565455979 
	 4.1172500000000003 	 39801.1515076630603289 
	 4.1205000000000007 	 39800.5977645138191292 
	 4.1237500000000002 	 39800.0460387080893270 
	 4.1270000000000007 	 39799.4963487991772126 
	 4.1302500000000002 	 39798.9487159593772958 
	 4.1335000000000006 	 39798.4031614346022252 
	 4.1367500000000001 	 39797.8597065430658404 
	 4.1400000000000006 	 39797.3183726753923111 
	 4.1432500000000001 	 39796.7791693073522765 
	 4.1465000000000005 	 39796.2420580386460642 
	 4.1497500000000000 	 39795.7069885522651020 
	 4.1530000000000005 	 39795.1739106007080409 
	 4.1562500000000000 	 39794.6427740055296454 
	 4.1594999999999995 	 39794.1135286567223375 
	 4.1627500000000000 	 39793.5861288388259709 
	 4.1659999999999995 	 39793.0605565390505944 
	 4.1692499999999999 	 39792.5368046964067616 
	 4.1724999999999994 	 39792.0148663627842325 
	 4.1757499999999999 	 39791.4947346765911789 
	 4.1789999999999994 	 39790.9764028620265890 
	 4.1822499999999998 	 39790.4598707659752108 
	 4.1854999999999993 	 39789.9452076616944396 
	 4.1887499999999998 	 39789.4325246754087857 
	 4.1919999999999993 	 39788.9219335970847169 
	 4.1952499999999997 	 39788.4135463056663866 
	 4.1984999999999992 	 39787.9074747686318005 
	 4.2017499999999997 	 39787.4038220141228521 
	 4.2050000000000001 	 39786.9025167195068207 
	 4.2082499999999996 	 39786.4033298470603768 
	 4.2115000000000000 	 39785.9060267216773354 
	 4.2147499999999996 	 39785.4103727157053072 
	 4.2180000000000000 	 39784.9161332486764877 
	 4.2212500000000004 	 39784.4230773742674501 
	 4.2244999999999990 	 39783.9311272244813154 
	 4.2277500000000003 	 39783.4404120010658517 
	 4.2309999999999999 	 39782.9510756569361547 
	 4.2342499999999994 	 39782.4632622023636941 
	 4.2374999999999998 	 39781.9771157024952117 
	 4.2407500000000002 	 39781.4927798397038714 
	 4.2439999999999998 	 39781.0103334860395989 
	 4.2472500000000002 	 39780.5297227683040546 
	 4.2504999999999997 	 39780.0508776826391113 
	 4.2537500000000001 	 39779.5737283609123551 
	 4.2569999999999997 	 39779.0982050702950801 
	 4.2602500000000001 	 39778.6242382212294615 
	 4.2634999999999996 	 39778.1517834406549810 
	 4.2667500000000000 	 39777.6808761998472619 
	 4.2699999999999996 	 39777.2115677900364972 
	 4.2732500000000000 	 39776.7439094939400093 
	 4.2765000000000004 	 39776.2779525863443268 
	 4.2797499999999999 	 39775.8137483340615290 
	 4.2829999999999995 	 39775.3513324644736713 
	 4.2862500000000008 	 39774.8906624093142455 
	 4.2894999999999994 	 39774.4316710528073600 
	 4.2927499999999998 	 39773.9742913604059140 
	 4.2960000000000003 	 39773.5184563874572632 
	 4.2992499999999998 	 39773.0640992779444787 
	 4.3025000000000002 	 39772.6111612213790067 
	 4.3057500000000006 	 39772.1596484725669143 
	 4.3089999999999993 	 39771.7095990821035230 
	 4.3122500000000006 	 39771.2610513745894423 
	 4.3155000000000001 	 39770.8140437329493579 
	 4.3187499999999996 	 39770.3686145987303462 
	 4.3220000000000001 	 39769.9247996306294226 
	 4.3252500000000005 	 39769.4825945400807541 
	 4.3284999999999991 	 39769.0419655173463980 
	 4.3317500000000004 	 39768.6028781094719307 
	 4.3350000000000000 	 39768.1652979137870716 
	 4.3382499999999995 	 39767.7291905763195246 
	 4.3414999999999999 	 39767.2945221627815044 
	 4.3447500000000003 	 39766.8612690699810628 
	 4.3479999999999999 	 39766.4294191144726938 
	 4.3512500000000003 	 39765.9989607571114902 
	 4.3544999999999998 	 39765.5698825141444104 
	 4.3577500000000002 	 39765.1421729570793104 
	 4.3609999999999998 	 39764.7158208883338375 
	 4.3642500000000002 	 39764.2908280004994594 
	 4.3674999999999997 	 39763.8672173529266729 
	 4.3707500000000001 	 39763.4450140717963222 
	 4.3739999999999997 	 39763.0242433405583142 
	 4.3772500000000001 	 39762.6049303993277135 
	 4.3805000000000005 	 39762.1871005107605015 
	 4.3837500000000000 	 39761.7707648660070845 
	 4.3869999999999996 	 39761.3558987857177272 
	 4.3902500000000009 	 39760.9424720055612852 
	 4.3934999999999995 	 39760.5304543007950997 
	 4.3967499999999999 	 39760.1198154859157512 
	 4.4000000000000004 	 39759.7105254137422889 
	 4.4032499999999999 	 39759.3025573964769137 
	 4.4064999999999994 	 39758.8958984748023795 
	 4.4097500000000007 	 39758.4905391696229344 
	 4.4129999999999994 	 39758.0864700633246684 
	 4.4162499999999998 	 39757.6836817993826116 
	 4.4195000000000002 	 39757.2821650820114883 
	 4.4227499999999997 	 39756.8819132160861045 
	 4.4260000000000002 	 39756.4829357803464518 
	 4.4292500000000006 	 39756.0852487662559724 
	 4.4324999999999992 	 39755.6888682081334991 
	 4.4357500000000005 	 39755.2938101682666456 
	 4.4390000000000001 	 39754.9000907367590116 
	 4.4422499999999996 	 39754.5077228702793946 
	 4.4455000000000000 	 39754.1166860363518936 
	 4.4487500000000004 	 39753.7269395614421228 
	 4.4520000000000000 	 39753.3384425513431779 
	 4.4552500000000004 	 39752.9511541670217412 
	 4.4584999999999999 	 39752.5650336245817016 
	 4.4617500000000003 	 39752.1800423463864718 
	 4.4649999999999999 	 39751.7961833864465007 
	 4.4682500000000003 	 39751.4134974520129617 
	 4.4714999999999998 	 39751.0320266480484861 
	 4.4747500000000002 	 39750.6518131225748220 
	 4.4779999999999998 	 39750.2728990649193292 
	 4.4812500000000002 	 39749.8953257436223794 
	 4.4845000000000006 	 39749.5190933545891312 
	 4.4877500000000001 	 39749.1441465135430917 
	 4.4909999999999997 	 39748.7704259210222517 
	 4.4942500000000010 	 39748.3978723099062336 
	 4.4974999999999996 	 39748.0264264457728132 
	 4.5007500000000000 	 39747.6560293316579191 
	 4.5040000000000004 	 39747.2866524710334488 
	 4.5072500000000000 	 39746.9183298017378547 
	 4.5105000000000004 	 39746.5511029502595193 
	 4.5137500000000008 	 39746.1850135928325471 
	 4.5169999999999995 	 39745.8201034546946175 
	 4.5202500000000008 	 39745.4564143039024202 
	 4.5235000000000003 	 39745.0939714414562332 
	 4.5267499999999998 	 39744.7327476893915446 
	 4.5300000000000002 	 39744.3727054783812491 
	 4.5332500000000007 	 39744.0138072622721666 
	 4.5364999999999993 	 39743.6560155174811371 
	 4.5397500000000006 	 39743.2992927432860597 
	 4.5430000000000001 	 39742.9436083859036444 
	 4.5462499999999997 	 39742.5889668402887764 
	 4.5495000000000001 	 39742.2353835332905874 
	 4.5527500000000005 	 39741.8828739505552221 
	 4.5560000000000000 	 39741.5314536320438492 
	 4.5592500000000005 	 39741.1811381717925542 
	 4.5625000000000000 	 39740.8319411815173225 
	 4.5657499999999995 	 39740.4838596884292201 
	 4.5690000000000000 	 39740.1368826244724914 
	 4.5722499999999995 	 39739.7909988858300494 
	 4.5754999999999999 	 39739.4461973876677803 
	 4.5787500000000003 	 39739.1024670646293089 
	 4.5819999999999999 	 39738.7597971410577884 
	 4.5852499999999994 	 39738.4181806797423633 
	 4.5885000000000007 	 39738.0776135988562601 
	 4.5917499999999993 	 39737.7380919213828747 
	 4.5949999999999998 	 39737.3996117080678232 
	 4.5982500000000002 	 39737.0621690580301220 
	 4.6014999999999997 	 39736.7257600020166137 
	 4.6047499999999992 	 39736.3903776695151464 
	 4.6080000000000005 	 39736.0560119797955849 
	 4.6112499999999992 	 39735.7226527239035931 
	 4.6144999999999996 	 39735.3902897325533559 
	 4.6177500000000000 	 39735.0589128757128492 
	 4.6209999999999996 	 39734.7285121633831295 
	 4.6242500000000000 	 39734.3990849461770267 
	 4.6275000000000004 	 39734.0706407133620814 
	 4.6307499999999990 	 39733.7431900895899162 
	 4.6340000000000003 	 39733.4167436906500370 
	 4.6372499999999999 	 39733.0913121233388665 
	 4.6404999999999994 	 39732.7669059396575904 
	 4.6437499999999998 	 39732.4435163433299749 
	 4.6470000000000002 	 39732.1210854328746791 
	 4.6502499999999998 	 39731.7995477755976026 
	 4.6535000000000002 	 39731.4788381160979043 
	 4.6567499999999997 	 39731.1588913747036713 
	 4.6600000000000001 	 39730.8396426458130009 
	 4.6632499999999997 	 39730.5210803342633881 
	 4.6665000000000001 	 39730.2034052434173645 
	 4.6697499999999996 	 39729.8868706049252069 
	 4.6730000000000000 	 39729.5717288660962367 
	 4.6762499999999996 	 39729.2582316976113361 
	 4.6795000000000000 	 39728.9466299982886994 
	 4.6827500000000004 	 39728.6371052427712129 
	 4.6859999999999999 	 39728.3294002707334585 
	 4.6892499999999995 	 39728.0230866869314923 
	 4.6925000000000008 	 39727.7177371733050677 
	 4.6957499999999994 	 39727.4129258905377355 
	 4.6989999999999998 	 39727.1082284652075032 
	 4.7022500000000003 	 39726.8032605980552034 
	 4.7054999999999998 	 39726.4980485375417629 
	 4.7087500000000002 	 39726.1928647193053621 
	 4.7120000000000006 	 39725.8879840378140216 
	 4.7152499999999993 	 39725.5836804618520546 
	 4.7185000000000006 	 39725.2802270402535214 
	 4.7217500000000001 	 39724.9778867507411633 
	 4.7249999999999996 	 39724.6767448421596782 
	 4.7282500000000001 	 39724.3767264552443521 
	 4.7315000000000005 	 39724.0777512302520336 
	 4.7347499999999991 	 39723.7797390797859407 
	 4.7380000000000004 	 39723.4826101854196168 
	 4.7412500000000000 	 39723.1862859584725811 
	 4.7444999999999995 	 39722.8907290748684318 
	 4.7477499999999999 	 39722.5959577717367210 
	 4.7510000000000003 	 39722.3019941835736972 
	 4.7542499999999999 	 39722.0088604010379640 
	 4.7575000000000003 	 39721.7165784701937810 
	 4.7607499999999998 	 39721.4251702777328319 
	 4.7640000000000002 	 39721.1346406614902662 
	 4.7672499999999998 	 39720.8449596300997655 
	 4.7705000000000002 	 39720.5560929691419005 
	 4.7737499999999997 	 39720.2680065089007257 
	 4.7770000000000001 	 39719.9806661239927053 
	 4.7802499999999997 	 39719.6940377381615690 
	 4.7835000000000001 	 39719.4081008121793275 
	 4.7867500000000005 	 39719.1228777513388195 
	 4.7900000000000000 	 39718.8383994875985081 
	 4.7932499999999996 	 39718.5546969689676189 
	 4.7965000000000009 	 39718.2718011585384374 
	 4.7997499999999995 	 39717.9897430345154135 
	 4.8029999999999999 	 39717.7085493071572273 
	 4.8062500000000004 	 39717.4282251072800136 
	 4.8094999999999999 	 39717.1487687999760965 
	 4.8127499999999994 	 39716.8701787747486378 
	 4.8160000000000007 	 39716.5924534474397660 
	 4.8192499999999994 	 39716.3155912611036911 
	 4.8224999999999998 	 39716.0395870334759820 
	 4.8257500000000002 	 39715.7644057807410718 
	 4.8289999999999997 	 39715.4899979712645290 
	 4.8322500000000002 	 39715.2163139875483466 
	 4.8355000000000006 	 39714.9433042253731401 
	 4.8387499999999992 	 39714.6709190925030271 
	 4.8420000000000005 	 39714.3991134154784959 
	 4.8452500000000001 	 39714.1279041027592029 
	 4.8484999999999996 	 39713.8573539775607060 
	 4.8517500000000000 	 39713.5875269815514912 
	 4.8550000000000004 	 39713.3184870984914596 
	 4.8582500000000000 	 39713.0502983545884490 
	 4.8615000000000004 	 39712.7830226970108924 
	 4.8647499999999999 	 39712.5166632508917246 
	 4.8680000000000003 	 39712.2511580718710320 
	 4.8712499999999999 	 39711.9864418349825428 
	 4.8745000000000003 	 39711.7224492010282120 
	 4.8777499999999998 	 39711.4591148179752054 
	 4.8810000000000002 	 39711.1963737224941724 
	 4.8842499999999998 	 39710.9341902428568574 
	 4.8875000000000002 	 39710.6725773699072306 
	 4.8907500000000006 	 39710.4115527116882731 
	 4.8940000000000001 	 39710.1511339072676492 
	 4.8972499999999997 	 39709.8913386258500395 
	 4.9005000000000010 	 39709.6321846057180665 
	 4.9037499999999996 	 39709.3737057469916181 
	 4.9070000000000000 	 39709.1159770012527588 
	 4.9102500000000004 	 39708.8590797853757977 
	 4.9135000000000000 	 39708.6030955594760599 
	 4.9167500000000004 	 39708.3481058259712881 
	 4.9200000000000008 	 39708.0941921298071975 
	 4.9232499999999995 	 39707.8413701712852344 
	 4.9265000000000008 	 39707.5893921172246337 
	 4.9297500000000003 	 39707.3379442105724593 
	 4.9329999999999998 	 39707.0867126510347589 
	 4.9362500000000002 	 39706.8353835943853483 
	 4.9395000000000007 	 39706.5836431536954478 
	 4.9427499999999993 	 39706.3313089465518715 
	 4.9460000000000006 	 39706.0790386928565567 
	 4.9492500000000001 	 39705.8278206771065015 
	 4.9524999999999997 	 39705.5786441692835069 
	 4.9557500000000001 	 39705.3324986317529692 
	 4.9590000000000005 	 39705.0903737183252815 
	 4.9622500000000000 	 39704.8530112885055132 
	 4.9655000000000005 	 39704.6185230246774154 
	 4.9687500000000000 	 39704.3834359624888748 
	 4.9719999999999995 	 39704.1442547557890066 
	 4.9752500000000000 	 39703.8974834509135690 
	 4.9784999999999995 	 39703.6396254915598547 
	 4.9817499999999999 	 39703.3674579249054659 
	 4.9850000000000003 	 39703.0830560422909912 
	 4.9882499999999999 	 39702.7932883949470124 
	 4.9914999999999994 	 39702.5051973400404677 
	 4.9947500000000007 	 39702.2258263635740150 
	 4.9979999999999993 	 39701.9622200722369598 
	 5.0012499999999998 	 39701.7212906003624084 
	 5.0045000000000002 	 39701.5042527655386948 
	 5.0077499999999997 	 39701.3046127091438393 
	 5.0109999999999992 	 39701.1153285070540733 
	 5.0142500000000005 	 39700.9293573189206654 
	 5.0174999999999992 	 39700.7396553961516474 
	 5.0207499999999996 	 39700.5391995475220028 
	 5.0240000000000000 	 39700.3241354619458434 
	 5.0272499999999996 	 39700.0970998882548884 
	 5.0305000000000000 	 39699.8615247541747522 
	 5.0337500000000004 	 39699.6208423853386194 
	 5.0369999999999990 	 39699.3784855023477576 
	 5.0402500000000003 	 39699.1378868962419801 
	 5.0434999999999999 	 39698.9015994230721844 
	 5.0467499999999994 	 39698.6693767867982388 
	 5.0499999999999998 	 39698.4404174615046941 
	 5.0532500000000002 	 39698.2139198450822732 
	 5.0564999999999998 	 39697.9890822591041797 
	 5.0597500000000002 	 39697.7651029494954855 
	 5.0629999999999997 	 39697.5412899832590483 
	 5.0662500000000001 	 39697.3175055031097145 
	 5.0694999999999997 	 39697.0937859205951099 
	 5.0727500000000001 	 39696.8701677338831360 
	 5.0759999999999996 	 39696.6466874641846516 
	 5.0792500000000000 	 39696.4233816553532961 
	 5.0824999999999996 	 39696.2002901883679442 
	 5.0857500000000000 	 39695.9774800390441669 
	 5.0890000000000004 	 39695.7550314236286795 
	 5.0922499999999999 	 39695.5330246674493537 
	 5.0954999999999995 	 39695.3115401154864230 
	 5.0987500000000008 	 39695.0906581333256327 
	 5.1019999999999994 	 39694.8704545025320840 
	 5.1052499999999998 	 39694.6509401820803760 
	 5.1085000000000003 	 39694.4320782070790301 
	 5.1117499999999998 	 39694.2138304938343936 
	 5.1150000000000002 	 39693.9961589629238006 
	 5.1182500000000006 	 39693.7790255397339934 
	 5.1214999999999993 	 39693.5623928068234818 
	 5.1247500000000006 	 39693.3462414815585362 
	 5.1280000000000001 	 39693.1305723432669765 
	 5.1312499999999996 	 39692.9153872343449621 
	 5.1345000000000001 	 39692.7006880236440338 
	 5.1377500000000005 	 39692.4864766062746639 
	 5.1409999999999991 	 39692.2727549554329016 
	 5.1442500000000004 	 39692.0595289022894576 
	 5.1475000000000000 	 39691.8468106471991632 
	 5.1507499999999995 	 39691.6346129786688834 
	 5.1539999999999999 	 39691.4229486738113337 
	 5.1572500000000003 	 39691.2118304975592764 
	 5.1604999999999999 	 39691.0012711928138742 
	 5.1637500000000003 	 39690.7912794624571688 
	 5.1669999999999998 	 39690.5818537708255462 
	 5.1702500000000002 	 39690.3729910107576870 
	 5.1734999999999998 	 39690.1646881094929995 
	 5.1767500000000002 	 39689.9569420284315129 
	 5.1799999999999997 	 39689.7497497631993610 
	 5.1832500000000001 	 39689.5431052352505503 
	 5.1864999999999997 	 39689.3369899560857448 
	 5.1897500000000001 	 39689.1313823293967289 
	 5.1930000000000005 	 39688.9262607565251528 
	 5.1962500000000000 	 39688.7216036359241116 
	 5.1994999999999996 	 39688.5173893637183937 
	 5.2027500000000009 	 39688.3136008230430889 
	 5.2059999999999995 	 39688.1102495755621931 
	 5.2092499999999999 	 39687.9073584752477473 
	 5.2125000000000004 	 39687.7049504204114783 
	 5.2157499999999999 	 39687.5030483262089547 
	 5.2189999999999994 	 39687.3016751252143877 
	 5.2222500000000007 	 39687.1008509702078300 
	 5.2254999999999994 	 39686.9005663712669048 
	 5.2287499999999998 	 39686.7007939830364194 
	 5.2320000000000002 	 39686.5015062201418914 
	 5.2352499999999997 	 39686.3026755030659842 
	 5.2385000000000002 	 39686.1042742573263240 
	 5.2417500000000006 	 39685.9062761443055933 
	 5.2449999999999992 	 39685.7086786040308652 
	 5.2482500000000005 	 39685.5115005877596559 
	 5.2515000000000001 	 39685.3147618335206062 
	 5.2547499999999996 	 39685.1184820906710229 
	 5.2580000000000000 	 39684.9226811197731877 
	 5.2612500000000004 	 39684.7273784348799381 
	 5.2645000000000000 	 39684.5325825604013517 
	 5.2677500000000004 	 39684.3382871482535847 
	 5.2709999999999999 	 39684.1444848050523433 
	 5.2742500000000003 	 39683.9511681458898238 
	 5.2774999999999999 	 39683.7583297956516617 
	 5.2807500000000003 	 39683.5659623991377885 
	 5.2839999999999998 	 39683.3740601215904462 
	 5.2872500000000002 	 39683.1826202318407013 
	 5.2904999999999998 	 39682.9916403864554013 
	 5.2937500000000002 	 39682.8011182517875568 
	 5.2970000000000006 	 39682.6110515022664913 
	 5.3002500000000001 	 39682.4214378226024564 
	 5.3034999999999997 	 39682.2322763864503941 
	 5.3067500000000010 	 39682.0435710848905728 
	 5.3099999999999996 	 39681.8553267541792593 
	 5.3132500000000000 	 39681.6675482432328863 
	 5.3165000000000004 	 39681.4802404121364816 
	 5.3197500000000000 	 39681.2934081331695779 
	 5.3230000000000004 	 39681.1070520182111068 
	 5.3262500000000008 	 39680.9211511463945499 
	 5.3294999999999995 	 39680.7356778174944338 
	 5.3327500000000008 	 39680.5506043215646059 
	 5.3360000000000003 	 39680.3659029408081551 
	 5.3392499999999998 	 39680.1815459506178740 
	 5.3425000000000002 	 39679.9975109865699778 
	 5.3457500000000007 	 39679.8138195263600210 
	 5.3489999999999993 	 39679.6305144853613456 
	 5.3522500000000006 	 39679.4476389604024007 
	 5.3555000000000001 	 39679.2652360853317077 
	 5.3587499999999997 	 39679.0833490300865378 
	 5.3620000000000001 	 39678.9020173372773570 
	 5.3652500000000005 	 39678.7212289560993668 
	 5.3685000000000000 	 39678.5409336650918704 
	 5.3717500000000005 	 39678.3610803217525245 
	 5.3750000000000000 	 39678.1816177571890876 
	 5.3782499999999995 	 39678.0024947764177341 
	 5.3815000000000000 	 39677.8236618112787255 
	 5.3847499999999995 	 39677.6451151607907377 
	 5.3879999999999999 	 39677.4669018726126524 
	 5.3912500000000003 	 39677.2890716546098702 
	 5.3944999999999999 	 39677.1116742500817054 
	 5.3977499999999994 	 39676.9347594369319268 
	 5.4010000000000007 	 39676.7583765265153488 
	 5.4042499999999993 	 39676.5825383538831375 
	 5.4074999999999998 	 39676.4071971500088694 
	 5.4107500000000002 	 39676.2322994250571355 
	 5.4139999999999997 	 39676.0577916828551679 
	 5.4172499999999992 	 39675.8836204205872491 
	 5.4205000000000005 	 39675.7097321893088520 
	 5.4237499999999992 	 39675.5360984984799870 
	 5.4269999999999996 	 39675.3627543357069953 
	 5.4302500000000000 	 39675.1897446393122664 
	 5.4334999999999996 	 39675.0171143589541316 
	 5.4367500000000000 	 39674.8449084558233153 
	 5.4400000000000004 	 39674.6731719026720384 
	 5.4432499999999990 	 39674.5019383627950447 
	 5.4465000000000003 	 39674.3311962253501406 
	 5.4497499999999999 	 39674.1609225640204386 
	 5.4529999999999994 	 39673.9910944570146967 
	 5.4562499999999998 	 39673.8216889878676739 
	 5.4595000000000002 	 39673.6526832442032173 
	 5.4627499999999998 	 39673.4840547736166627 
	 5.4660000000000002 	 39673.3157840324347490 
	 5.4692499999999997 	 39673.1478526264327229 
	 5.4725000000000001 	 39672.9802421714994125 
	 5.4757499999999997 	 39672.8129342905085650 
	 5.4790000000000001 	 39672.6459106140682707 
	 5.4822499999999996 	 39672.4791555462215911 
	 5.4855000000000000 	 39672.3126828394815675 
	 5.4887499999999996 	 39672.1465239218960050 
	 5.4920000000000000 	 39671.9807104664650979 
	 5.4952500000000004 	 39671.8152741481826524 
	 5.4984999999999999 	 39671.6502466434903909 
	 5.5017499999999995 	 39671.4856587229514844 
	 5.5050000000000008 	 39671.3215236082105548 
	 5.5082499999999994 	 39671.1578386590263108 
	 5.5114999999999998 	 39670.9946006822501658 
	 5.5147500000000003 	 39670.8318065025523538 
	 5.5179999999999998 	 39670.6694529635933577 
	 5.5212500000000002 	 39670.5075366578967078 
	 5.5245000000000006 	 39670.3460427124300622 
	 5.5277499999999993 	 39670.1849407214103849 
	 5.5310000000000006 	 39670.0241991671500728 
	 5.5342500000000001 	 39669.8637865222408436 
	 5.5374999999999996 	 39669.7036712493936648 
	 5.5407500000000001 	 39669.5438218938361388 
	 5.5440000000000005 	 39669.3842206701301620 
	 5.5472499999999991 	 39669.2248778064749786 
	 5.5505000000000004 	 39669.0658069792989409 
	 5.5537500000000000 	 39668.9070218838678556 
	 5.5569999999999995 	 39668.7485362340958090 
	 5.5602499999999999 	 39668.5903637678420637 
	 5.5635000000000003 	 39668.4325319286726881 
	 5.5667499999999999 	 39668.2751116921499488 
	 5.5700000000000003 	 39668.1181826517204172 
	 5.5732499999999998 	 39667.9618243856602930 
	 5.5765000000000002 	 39667.8061164568862296 
	 5.5797499999999998 	 39667.6511384127297788 
	 5.5830000000000002 	 39667.4969379826943623 
	 5.5862499999999997 	 39667.3434025390306488 
	 5.5895000000000001 	 39667.1903690558101516 
	 5.5927499999999997 	 39667.0376745236571878 
	 5.5960000000000001 	 39666.8851559674076270 
	 5.5992500000000005 	 39666.7326504464217578 
	 5.6025000000000000 	 39666.5800149507340393 
	 5.6057499999999996 	 39666.4272689903882565 
	 5.6090000000000009 	 39666.2745114182471298 
	 5.6122499999999995 	 39666.1218416117408196 
	 5.6154999999999999 	 39665.9693589355301810 
	 5.6187500000000004 	 39665.8171627422125312 
	 5.6219999999999999 	 39665.6653481616449426 
	 5.6252499999999994 	 39665.5139510048829834 
	 5.6285000000000007 	 39665.3629632434967789 
	 5.6317499999999994 	 39665.2123758308953256 
	 5.6349999999999998 	 39665.0621797288913513 
	 5.6382500000000002 	 39664.9123659083488747 
	 5.6414999999999997 	 39664.7629252779661329 
	 5.6447500000000002 	 39664.6138467735509039 
	 5.6480000000000006 	 39664.4651171467048698 
	 5.6512499999999992 	 39664.3167230396720697 
	 5.6545000000000005 	 39664.1686510980725870 
	 5.6577500000000001 	 39664.0208879724305007 
	 5.6609999999999996 	 39663.8734203768472071 
	 5.6642500000000000 	 39663.7262394349600072 
	 5.6675000000000004 	 39663.5793435872474220 
	 5.6707500000000000 	 39663.4327319680742221 
	 5.6740000000000004 	 39663.2864037153340178 
	 5.6772499999999999 	 39663.1403579713951331 
	 5.6805000000000003 	 39662.9945938887176453 
	 5.6837499999999999 	 39662.8491133302886738 
	 5.6870000000000003 	 39662.7039250474626897 
	 5.6902499999999998 	 39662.5590388789642020 
	 5.6935000000000002 	 39662.4144646738859592 
	 5.6967499999999998 	 39662.2702122910050093 
	 5.7000000000000002 	 39662.1262915993283968 
	 5.7032500000000006 	 39661.9827125034789788 
	 5.7065000000000001 	 39661.8394850157201290 
	 5.7097499999999997 	 39661.6966191673564026 
	 5.7130000000000010 	 39661.5541249824891565 
	 5.7162499999999996 	 39661.4120124776381999 
	 5.7195000000000000 	 39661.2702916616690345 
	 5.7227500000000004 	 39661.1289663397474214 
	 5.7260000000000000 	 39660.9880007465108065 
	 5.7292500000000004 	 39660.8473435650957981 
	 5.7325000000000008 	 39660.7069434562508832 
	 5.7357499999999995 	 39660.5667490951382206 
	 5.7390000000000008 	 39660.4267091709916713 
	 5.7422500000000003 	 39660.2867792034958256 
	 5.7454999999999998 	 39660.1469870214714319 
	 5.7487500000000002 	 39660.0074040026738658 
	 5.7520000000000007 	 39659.8681021255179076 
	 5.7552499999999993 	 39659.7291533712705132 
	 5.7585000000000006 	 39659.5906297231413191 
	 5.7617500000000001 	 39659.4525993914212449 
	 5.7649999999999997 	 39659.3150576324187568 
	 5.7682500000000001 	 39659.1779337144907913 
	 5.7715000000000005 	 39659.0411545295719407 
	 5.7747500000000000 	 39658.9046469704480842 
	 5.7780000000000005 	 39658.7683379305744893 
	 5.7812500000000000 	 39658.6321554407768417 
	 5.7844999999999995 	 39658.4960760201502126 
	 5.7877500000000000 	 39658.3601417837417102 
	 5.7909999999999995 	 39658.2243995095777791 
	 5.7942499999999999 	 39658.0888959829972009 
	 5.7975000000000003 	 39657.9536779966510949 
	 5.8007499999999999 	 39657.8187922382348916 
	 5.8039999999999994 	 39657.6842688942124369 
	 5.8072500000000007 	 39657.5501043463445967 
	 5.8104999999999993 	 39657.4162908369617071 
	 5.8137499999999998 	 39657.2828206085614511 
	 5.8170000000000002 	 39657.1496859033068176 
	 5.8202499999999997 	 39657.0168789626768557 
	 5.8234999999999992 	 39656.8843893032972119 
	 5.8267500000000005 	 39656.7521977839714964 
	 5.8299999999999992 	 39656.6202835566800786 
	 5.8332499999999996 	 39656.4886257858379395 
	 5.8365000000000000 	 39656.3572036483237753 
	 5.8397499999999996 	 39656.2259963331089239 
	 5.8430000000000000 	 39656.0949892525459290 
	 5.8462500000000004 	 39655.9641991442258586 
	 5.8494999999999990 	 39655.8336525857666857 
	 5.8527500000000003 	 39655.7033761475540814 
	 5.8559999999999999 	 39655.5733963889360894 
	 5.8592499999999994 	 39655.4437398582667811 
	 5.8624999999999998 	 39655.3144289309566375 
	 5.8657500000000002 	 39655.1854519859625725 
	 5.8689999999999998 	 39655.0567808145424351 
	 5.8722500000000002 	 39654.9283871118313982 
	 5.8754999999999997 	 39654.8002425876693451 
	 5.8787500000000001 	 39654.6723189675176400 
	 5.8819999999999997 	 39654.5445898634352488 
	 5.8852500000000001 	 39654.4170552686846349 
	 5.8884999999999996 	 39654.2897346729077981 
	 5.8917500000000000 	 39654.1626480240011006 
	 5.8949999999999996 	 39654.0358152712433366 
	 5.8982500000000000 	 39653.9092563648737269 
	 5.9015000000000004 	 39653.7829909406209481 
	 5.9047499999999999 	 39653.6570298639126122 
	 5.9079999999999995 	 39653.5313742990038008 
	 5.9112500000000008 	 39653.4060249037938775 
	 5.9144999999999994 	 39653.2809823307834449 
	 5.9177499999999998 	 39653.1562472278237692 
	 5.9210000000000003 	 39653.0318201044283342 
	 5.9242499999999998 	 39652.9076917558195419 
	 5.9275000000000002 	 39652.7838368706361507 
	 5.9307500000000006 	 39652.6602286506022210 
	 5.9339999999999993 	 39652.5368403307948029 
	 5.9372500000000006 	 39652.4136451791928266 
	 5.9405000000000001 	 39652.2906165405875072 
	 5.9437499999999996 	 39652.1677460226419498 
	 5.9470000000000001 	 39652.0450715573897469 
	 5.9502500000000005 	 39651.9226382326305611 
	 5.9534999999999991 	 39651.8004910277231829 
	 5.9567500000000004 	 39651.6786748128797626 
	 5.9600000000000000 	 39651.5572343507446931 
	 5.9632499999999995 	 39651.4361982360278489 
	 5.9664999999999999 	 39651.3155308028726722 
	 5.9697500000000003 	 39651.1951804572672700 
	 5.9729999999999999 	 39651.0750957589334575 
	 5.9762500000000003 	 39650.9552254203154007 
	 5.9794999999999998 	 39650.8355183065141318 
	 5.9827500000000002 	 39650.7159305214372580 
	 5.9859999999999998 	 39650.5964635396521771 
	 5.9892500000000002 	 39650.4771366274144384 
	 5.9924999999999997 	 39650.3579690583283082 
	 5.9957500000000001 	 39650.2389800710661802 
	 5.9989999999999997 	 39650.1201888689683983 
	 6.0022500000000001 	 39650.0016146211855812 
	 6.0055000000000005 	 39649.8832764614926418 
	 6.0087500000000000 	 39649.7651934902023640 
	 6.0119999999999996 	 39649.6473847726956592 
	 6.0152500000000009 	 39649.5298693403019570 
	 6.0184999999999995 	 39649.4126661908449023 
	 6.0217499999999999 	 39649.2957925641821930 
	 6.0250000000000004 	 39649.1792323647532612 
	 6.0282499999999999 	 39649.0629393582930788 
	 6.0314999999999994 	 39648.9468662203289568 
	 6.0347500000000007 	 39648.8309656210913090 
	 6.0379999999999994 	 39648.7151902259574854 
	 6.0412499999999998 	 39648.5994936325005256 
	 6.0445000000000002 	 39648.4838694205100182 
	 6.0477499999999997 	 39648.3683652864128817 
	 6.0510000000000002 	 39648.2530328114007716 
	 6.0542500000000006 	 39648.1379236230350216 
	 6.0574999999999992 	 39648.0230893941334216 
	 6.0607500000000005 	 39647.9085816966689890 
	 6.0640000000000001 	 39647.7944304514749092 
	 6.0672499999999996 	 39647.6806211604271084 
	 6.0705000000000000 	 39647.5671338624233613 
	 6.0737500000000004 	 39647.4539485717468779 
	 6.0770000000000000 	 39647.3410452772150165 
	 6.0802500000000004 	 39647.2284039426522213 
	 6.0834999999999999 	 39647.1160044631687924 
	 6.0867500000000003 	 39647.0038265793118626 
	 6.0899999999999999 	 39646.8918500093786861 
	 6.0932500000000003 	 39646.7800544798592455 
	 6.0964999999999998 	 39646.6684197248978307 
	 6.0997500000000002 	 39646.5569254866059055 
	 6.1029999999999998 	 39646.4455595020554028 
	 6.1062500000000002 	 39646.3343497880196082 
	 6.1095000000000006 	 39646.2233370339745306 
	 6.1127500000000001 	 39646.1125619407903287 
	 6.1159999999999997 	 39646.0020652168605011 
	 6.1192500000000010 	 39645.8918875776507775 
	 6.1224999999999996 	 39645.7820639595156536 
	 6.1257500000000000 	 39645.6725820462161209 
	 6.1290000000000004 	 39645.5634064387195394 
	 6.1322500000000000 	 39645.4545015720577794 
	 6.1355000000000004 	 39645.3458318711127504 
	 6.1387500000000008 	 39645.2373617512494093 
	 6.1419999999999995 	 39645.1290566171082901 
	 6.1452500000000008 	 39645.0208959340961883 
	 6.1485000000000003 	 39644.9128695766994497 
	 6.1517499999999998 	 39644.8049676764931064 
	 6.1550000000000002 	 39644.6971803797787288 
	 6.1582500000000007 	 39644.5894978461219580 
	 6.1614999999999993 	 39644.4819115058053285 
	 6.1647500000000006 	 39644.3744476586289238 
	 6.1680000000000001 	 39644.2671711431466974 
	 6.1712499999999997 	 39644.1601487858861219 
	 6.1745000000000001 	 39644.0534474060186767 
	 6.1777500000000005 	 39643.9471338161310996 
	 6.1810000000000000 	 39643.8412740663334262 
	 6.1842500000000005 	 39643.7358791980950627 
	 6.1875000000000000 	 39643.6308689378856798 
	 6.1907499999999995 	 39643.5261544131717528 
	 6.1940000000000000 	 39643.4216467636724701 
	 6.1972499999999995 	 39643.3172571412433172 
	 6.2004999999999999 	 39643.2128967963581090 
	 6.2037500000000003 	 39643.1085133471569861 
	 6.2069999999999999 	 39643.0041468532872386 
	 6.2102499999999994 	 39642.8998518457301543 
	 6.2135000000000007 	 39642.7956828504247824 
	 6.2167499999999993 	 39642.6916943884352804 
	 6.2199999999999998 	 39642.5879409758126712 
	 6.2232500000000002 	 39642.4844652182073332 
	 6.2264999999999997 	 39642.3812620926546515 
	 6.2297499999999992 	 39642.2783146750298329 
	 6.2330000000000005 	 39642.1756060456100386 
	 6.2362499999999992 	 39642.0731192895982531 
	 6.2394999999999996 	 39641.9708374975016341 
	 6.2427500000000000 	 39641.8687463770547765 
	 6.2459999999999996 	 39641.7668483262896189 
	 6.2492500000000000 	 39641.6651523076434387 
	 6.2525000000000004 	 39641.5636673007174977 
	 6.2557499999999990 	 39641.4624022859716206 
	 6.2590000000000003 	 39641.3613662454226869 
	 6.2622499999999999 	 39641.2605664284346858 
	 6.2654999999999994 	 39641.1599916889463202 
	 6.2687499999999998 	 39641.0596198031562380 
	 6.2720000000000002 	 39640.9594283964979695 
	 6.2752499999999998 	 39640.8593950959912036 
	 6.2785000000000002 	 39640.7594975308529683 
	 6.2817499999999997 	 39640.6597144646875677 
	 6.2850000000000001 	 39640.5600465583556797 
	 6.2882499999999997 	 39640.4605142786749639 
	 6.2915000000000001 	 39640.3611388063218328 
	 6.2947499999999996 	 39640.2619413229404017 
	 6.2980000000000000 	 39640.1629430108296219 
	 6.3012499999999996 	 39640.0641647697193548 
	 6.3045000000000000 	 39639.9656154084150330 
	 6.3077500000000004 	 39639.8672873823161353 
	 6.3109999999999999 	 39639.7691719895956339 
	 6.3142499999999995 	 39639.6712605334178079 
	 6.3175000000000008 	 39639.5735443206722266 
	 6.3207499999999994 	 39639.4760146994449315 
	 6.3239999999999998 	 39639.3786683717626147 
	 6.3272500000000003 	 39639.2815129973532748 
	 6.3304999999999998 	 39639.1845575782572269 
	 6.3337500000000002 	 39639.0878111172351055 
	 6.3370000000000006 	 39638.9912826177969691 
	 6.3402499999999993 	 39638.8949810808771872 
	 6.3435000000000006 	 39638.7989073892531451 
	 6.3467500000000001 	 39638.7030366093822522 
	 6.3499999999999996 	 39638.6073386888529058 
	 6.3532500000000001 	 39638.5117835769560770 
	 6.3565000000000005 	 39638.4163412248599343 
	 6.3597499999999991 	 39638.3209815853406326 
	 6.3630000000000004 	 39638.2256853565559140 
	 6.3662500000000000 	 39638.1304874114139238 
	 6.3694999999999995 	 39638.0354396605689544 
	 6.3727499999999999 	 39637.9405940224314691 
	 6.3760000000000003 	 39637.8460024166852236 
	 6.3792499999999999 	 39637.7517167650730698 
	 6.3825000000000003 	 39637.6577798907164834 
	 6.3857499999999998 	 39637.5641603004551143 
	 6.3890000000000002 	 39637.4707902153750183 
	 6.3922499999999998 	 39637.3776016151459771 
	 6.3955000000000002 	 39637.2845264846473583 
	 6.3987499999999997 	 39637.1914968126220629 
	 6.4020000000000001 	 39637.0984512640425237 
	 6.4052499999999997 	 39637.0054224923806032 
	 6.4085000000000001 	 39636.9125126221988467 
	 6.4117500000000005 	 39636.8198253995651612 
	 6.4150000000000000 	 39636.7274645632132888 
	 6.4182499999999996 	 39636.6355338446082897 
	 6.4215000000000009 	 39636.5441333029884845 
	 6.4247499999999995 	 39636.4532612828261335 
	 6.4279999999999999 	 39636.3628036860100110 
	 6.4312500000000004 	 39636.2726406088404474 
	 6.4344999999999999 	 39636.1826521613620571 
	 6.4377499999999994 	 39636.0927184677202604 
	 6.4410000000000007 	 39636.0027203826684854 
	 6.4442499999999994 	 39635.9125909710273845 
	 6.4474999999999998 	 39635.8223499612577143 
	 6.4507500000000002 	 39635.7320252464269288 
	 6.4539999999999997 	 39635.6416447127048741 
	 6.4572500000000002 	 39635.5512362397639663 
	 6.4605000000000006 	 39635.4608277568331687 
	 6.4637499999999992 	 39635.3704709681405802 
	 6.4670000000000005 	 39635.2802780437486945 
	 6.4702500000000001 	 39635.1903706287703244 
	 6.4734999999999996 	 39635.1008703750412678 
	 6.4767500000000000 	 39635.0118989420006983 
	 6.4800000000000004 	 39634.9235779957889463 
	 6.4832500000000000 	 39634.8359789434543927 
	 6.4865000000000004 	 39634.7489721294477931 
	 6.4897499999999999 	 39634.6623776300693862 
	 6.4930000000000003 	 39634.5760155182069866 
	 6.4962499999999999 	 39634.4897058639617171 
	 6.4995000000000003 	 39634.4032687336512026 
	 6.5027499999999998 	 39634.3165513508938602 
	 6.5060000000000002 	 39634.2295743830181891 
	 6.5092499999999998 	 39634.1424267148031504 
	 6.5125000000000002 	 39634.0551973962865304 
	 6.5157500000000006 	 39633.9679754806202254 
	 6.5190000000000001 	 39633.8808500226659817 
	 6.5222499999999997 	 39633.7939046087049064 
	 6.5255000000000010 	 39633.7071647917764494 
	 6.5287499999999996 	 39633.6206211741446168 
	 6.5320000000000000 	 39633.5342638820802676 
	 6.5352500000000004 	 39633.4480830459942808 
	 6.5385000000000000 	 39633.3620688011360471 
	 6.5417500000000004 	 39633.2762116208104999 
	 6.5450000000000008 	 39633.1905084324753261 
	 6.5482499999999995 	 39633.1049619973346125 
	 6.5515000000000008 	 39633.0195752831132268 
	 6.5547500000000003 	 39632.9343512533232570 
	 6.5579999999999998 	 39632.8492928680352634 
	 6.5612500000000002 	 39632.7644030353549169 
	 6.5645000000000007 	 39632.6796826216304908 
	 6.5677499999999993 	 39632.5951297367428197 
	 6.5710000000000006 	 39632.5107423011286301 
	 6.5742500000000001 	 39632.4265182409726549 
	 6.5774999999999997 	 39632.3424554886514670 
	 6.5807500000000001 	 39632.2585519883723464 
	 6.5840000000000005 	 39632.1748064980056370 
	 6.5872500000000000 	 39632.0912194341508439 
	 6.5905000000000005 	 39632.0077914159774082 
	 6.5937500000000000 	 39631.9245230622036615 
	 6.5969999999999995 	 39631.8414149912277935 
	 6.6002500000000000 	 39631.7584678210696438 
	 6.6034999999999995 	 39631.6756815528860898 
	 6.6067499999999999 	 39631.5930542278656503 
	 6.6100000000000003 	 39631.5105834991773008 
	 6.6132499999999999 	 39631.4282670206448529 
	 6.6164999999999994 	 39631.3461024464631919 
	 6.6197500000000007 	 39631.2640874316348345 
	 6.6229999999999993 	 39631.1822208299199701 
	 6.6262499999999998 	 39631.1005075361972558 
	 6.6295000000000002 	 39631.0189543474698439 
	 6.6327499999999997 	 39630.9375680654338794 
	 6.6359999999999992 	 39630.8563554950596881 
	 6.6392500000000005 	 39630.7753234440315282 
	 6.6424999999999992 	 39630.6944761133054271 
	 6.6457499999999996 	 39630.6137963838409632 
	 6.6490000000000000 	 39630.5332567225777893 
	 6.6522499999999996 	 39630.4528295208292548 
	 6.6555000000000000 	 39630.3724871666781837 
	 6.6587500000000004 	 39630.2922020434853039 
	 6.6619999999999990 	 39630.2119494162252522 
	 6.6652500000000003 	 39630.1317451977811288 
	 6.6684999999999999 	 39630.0516353584971512 
	 6.6717499999999994 	 39629.9716665836749598 
	 6.6749999999999998 	 39629.8918855699084816 
	 6.6782500000000002 	 39629.8123390248802025 
	 6.6814999999999998 	 39629.7330720326426672 
	 6.6847500000000002 	 39629.6540843338952982 
	 6.6879999999999997 	 39629.5753255248637288 
	 6.6912500000000001 	 39629.4967425989598269 
	 6.6944999999999997 	 39629.4182825416064588 
	 6.6977500000000001 	 39629.3398923298809677 
	 6.7009999999999996 	 39629.2615194547470310 
	 6.7042500000000000 	 39629.1831493891731952 
	 6.7074999999999996 	 39629.1048306801967556 
	 6.7107500000000000 	 39629.0266178274614504 
	 6.7140000000000004 	 39628.9485653368028579 
	 6.7172499999999999 	 39628.8707277202338446 
	 6.7204999999999995 	 39628.7931594284455059 
	 6.7237500000000008 	 39628.7158869350241730 
	 6.7269999999999994 	 39628.6388655646514962 
	 6.7302499999999998 	 39628.5620394997386029 
	 6.7335000000000003 	 39628.4853529221363715 
	 6.7367499999999998 	 39628.4087500131718116 
	 6.7400000000000002 	 39628.3321749532042304 
	 6.7432500000000006 	 39628.2555902261301526 
	 6.7464999999999993 	 39628.1790315329344594 
	 6.7497500000000006 	 39628.1025528800673783 
	 6.7530000000000001 	 39628.0262082760018529 
	 6.7562499999999996 	 39627.9500517302876688 
	 6.7595000000000001 	 39627.8741372549411608 
	 6.7627500000000005 	 39627.7985083899548044 
	 6.7659999999999991 	 39627.7231417971852352 
	 6.7692500000000004 	 39627.6479878372847452 
	 6.7725000000000000 	 39627.5729968107989407 
	 6.7757499999999995 	 39627.4981190212929505 
	 6.7789999999999999 	 39627.4233047752713901 
	 6.7822500000000003 	 39627.3485087853623554 
	 6.7854999999999999 	 39627.2737324687332148 
	 6.7887500000000003 	 39627.1990053655972588 
	 6.7919999999999998 	 39627.1243573954197927 
	 6.7952500000000002 	 39627.0498184698881232 
	 6.7984999999999998 	 39626.9754184924167930 
	 6.8017500000000002 	 39626.9011862979095895 
	 6.8049999999999997 	 39626.8271302067951183 
	 6.8082500000000001 	 39626.7532399971896666 
	 6.8114999999999997 	 39626.6795047930500004 
	 6.8147500000000001 	 39626.6059137319170986 
	 6.8180000000000005 	 39626.5324559659566148 
	 6.8212500000000000 	 39626.4591207932098769 
	 6.8244999999999996 	 39626.3859031914980733 
	 6.8277500000000009 	 39626.3128058058136958 
	 6.8309999999999995 	 39626.2398318202613154 
	 6.8342499999999999 	 39626.1669844142597867 
	 6.8375000000000004 	 39626.0942667619019630 
	 6.8407499999999999 	 39626.0216820241112146 
	 6.8439999999999994 	 39625.9492321178331622 
	 6.8472500000000007 	 39625.8769164215773344 
	 6.8504999999999994 	 39625.8047340034754598 
	 6.8537499999999998 	 39625.7326839334637043 
	 6.8570000000000002 	 39625.6607652816019254 
	 6.8602499999999997 	 39625.5889771198199014 
	 6.8635000000000002 	 39625.5173186572137638 
	 6.8667500000000006 	 39625.4457895406012540 
	 6.8699999999999992 	 39625.3743895038132905 
	 6.8732500000000005 	 39625.3031182830018224 
	 6.8765000000000001 	 39625.2319756155484356 
	 6.8797499999999996 	 39625.1609612403044594 
	 6.8830000000000000 	 39625.0900748994608875 
	 6.8862500000000004 	 39625.0193163456424372 
	 6.8895000000000000 	 39624.9486853350754245 
	 6.8927500000000004 	 39624.8781816244882066 
	 6.8959999999999999 	 39624.8078049712858046 
	 6.8992500000000003 	 39624.7375551333389012 
	 6.9024999999999999 	 39624.6674318527948344 
	 6.9057500000000003 	 39624.5974347377486993 
	 6.9089999999999998 	 39624.5275633313358412 
	 6.9122500000000002 	 39624.4578171775719966 
	 6.9154999999999998 	 39624.3881958219135413 
	 6.9187500000000002 	 39624.3186988101952011 
	 6.9220000000000006 	 39624.2493257188398275 
	 6.9252500000000001 	 39624.1800765344960382 
	 6.9284999999999997 	 39624.1109515459102113 
	 6.9317500000000010 	 39624.0419510503197671 
	 6.9349999999999996 	 39623.9730753443363938 
	 6.9382500000000000 	 39623.9043247258159681 
	 6.9415000000000004 	 39623.8356994466448668 
	 6.9447500000000000 	 39623.7671984805201646 
	 6.9480000000000004 	 39623.6988193894940196 
	 6.9512500000000008 	 39623.6305596654929104 
	 6.9544999999999995 	 39623.5624168027716223 
	 6.9577500000000008 	 39623.4943882985025994 
	 6.9610000000000003 	 39623.4264717007172294 
	 6.9642499999999998 	 39623.3586680573134799 
	 6.9675000000000002 	 39623.2909842230365030 
	 6.9707500000000007 	 39623.2234275969240116 
	 6.9739999999999993 	 39623.1560055755253416 
	 6.9772500000000006 	 39623.0887255515262950 
	 6.9805000000000001 	 39623.0215948944314732 
	 6.9837499999999997 	 39622.9546122631290928 
	 6.9870000000000001 	 39622.8877541779511375 
	 6.9902500000000005 	 39622.8209936973580625 
	 6.9935000000000000 	 39622.7543038853691542 
	 6.9967500000000005 	 39622.6876578115989105 
	 7.0000000000000000 	 39622.6210285505439970 
end

poten 4
name "4^2Sigma"
symmetry +
lambda 0
mult 2
type  grid
values
	 0.5000000000000000 	 162993.0879787590529304 
	 0.5032500000000000 	 162506.9525646570546087 
	 0.5065000000000000 	 162024.1862901164276991 
	 0.5097500000000000 	 161544.7688092107127886 
	 0.5130000000000000 	 161068.6797932861372828 
	 0.5162500000000000 	 160595.8989871971716639 
	 0.5195000000000000 	 160126.4061920226668008 
	 0.5227500000000000 	 159660.1812623392033856 
	 0.5260000000000000 	 159197.2041147315176204 
	 0.5292500000000000 	 158737.4547207608120516 
	 0.5325000000000000 	 158280.9131094992335420 
	 0.5357500000000001 	 157827.5593715067661833 
	 0.5390000000000000 	 157377.3736525070271455 
	 0.5422500000000000 	 156930.3361573062429670 
	 0.5455000000000000 	 156486.4271523275237996 
	 0.5487500000000001 	 156045.6269595939666033 
	 0.5520000000000000 	 155607.9159616107062902 
	 0.5552500000000000 	 155173.2746025874221232 
	 0.5585000000000000 	 154741.6833828879753128 
	 0.5617500000000000 	 154313.1228647324314807 
	 0.5649999999999999 	 153887.5736720593122300 
	 0.5682500000000000 	 153465.0164856214250904 
	 0.5715000000000000 	 153045.4320493558188900 
	 0.5747500000000000 	 152628.8011688757978845 
	 0.5780000000000000 	 152215.1047073701920453 
	 0.5812500000000000 	 151804.3235924657201394 
	 0.5845000000000000 	 151396.4388133856118657 
	 0.5877500000000000 	 150991.4314177909400314 
	 0.5910000000000000 	 150589.2825189254654106 
	 0.5942500000000001 	 150189.9732915342319757 
	 0.5975000000000000 	 149793.4849697639292572 
	 0.6007500000000000 	 149399.7988543469109572 
	 0.6040000000000000 	 149008.8963074296189006 
	 0.6072500000000001 	 148620.7587516235944349 
	 0.6105000000000000 	 148235.3676769545709249 
	 0.6137500000000000 	 147852.7046348071598914 
	 0.6170000000000000 	 147472.7512381944980007 
	 0.6202500000000000 	 147095.4891681643202901 
	 0.6234999999999999 	 146720.9001671320875175 
	 0.6267500000000000 	 146348.9660403831512667 
	 0.6300000000000000 	 145979.6686616476217750 
	 0.6332500000000001 	 145612.9899661098315846 
	 0.6365000000000001 	 145248.9119531151372939 
	 0.6397500000000000 	 144887.4166906713508070 
	 0.6430000000000000 	 144528.4863084079988766 
	 0.6462500000000000 	 144172.1030014270509128 
	 0.6495000000000000 	 143818.2490335405163933 
	 0.6527500000000001 	 143466.9067304329364561 
	 0.6560000000000000 	 143118.0584845624980517 
	 0.6592500000000000 	 142771.6867569999012630 
	 0.6625000000000000 	 142427.7740710216457956 
	 0.6657500000000001 	 142086.3030179418856278 
	 0.6690000000000000 	 141747.2562574677285738 
	 0.6722500000000000 	 141410.6165119312354364 
	 0.6755000000000000 	 141076.3665728976484388 
	 0.6787500000000000 	 140744.4893000090669375 
	 0.6819999999999999 	 140414.9676160398230422 
	 0.6852500000000000 	 140087.7845140933641233 
	 0.6885000000000000 	 139762.9230549654166680 
	 0.6917500000000000 	 139440.3663631799863651 
	 0.6950000000000000 	 139120.0976345559756737 
	 0.6982500000000000 	 138802.1001321791845839 
	 0.7015000000000000 	 138486.3571835499606095 
	 0.7047500000000000 	 138172.8521882683562580 
	 0.7080000000000000 	 137861.5686127629014663 
	 0.7112500000000000 	 137552.4899886543571483 
	 0.7145000000000000 	 137245.5999202756502200 
	 0.7177500000000000 	 136940.8820783667033538 
	 0.7210000000000000 	 136638.3201997294672765 
	 0.7242500000000001 	 136337.8980942654015962 
	 0.7275000000000000 	 136039.5996379113348667 
	 0.7307500000000000 	 135743.4087736181681976 
	 0.7340000000000000 	 135449.3095175820344593 
	 0.7372500000000000 	 135157.2859517407196108 
	 0.7404999999999999 	 134867.3222260480397381 
	 0.7437500000000000 	 134579.4025636285077780 
	 0.7470000000000000 	 134293.5112531363556627 
	 0.7502500000000001 	 134009.6326522634190042 
	 0.7535000000000001 	 133727.7511916035728063 
	 0.7567500000000000 	 133447.8513671502878424 
	 0.7600000000000000 	 133169.9177449468406849 
	 0.7632500000000000 	 132893.9349635005637538 
	 0.7665000000000000 	 132619.8877266729832627 
	 0.7697500000000000 	 132347.7608093445596751 
	 0.7730000000000000 	 132077.5390582811669447 
	 0.7762500000000001 	 131809.2073856403294485 
	 0.7795000000000000 	 131542.7507754939724691 
	 0.7827500000000001 	 131278.1542831063561607 
	 0.7860000000000000 	 131015.4030292531970190 
	 0.7892500000000000 	 130754.4822074139519827 
	 0.7925000000000000 	 130495.3770814800227527 
	 0.7957500000000000 	 130238.0729810540942708 
	 0.7989999999999999 	 129982.5553090938483365 
	 0.8022500000000000 	 129728.8095381267630728 
	 0.8055000000000000 	 129476.8212066706619225 
	 0.8087500000000001 	 129226.5759270761918742 
	 0.8120000000000001 	 128978.0593803888914408 
	 0.8152500000000000 	 128731.2573139975575032 
	 0.8185000000000000 	 128486.1555493958585430 
	 0.8217500000000000 	 128242.7399758887331700 
	 0.8250000000000000 	 128000.9965495505603030 
	 0.8282500000000000 	 127760.9113005905091995 
	 0.8314999999999999 	 127522.4703261644317536 
	 0.8347500000000000 	 127285.6597906877286732 
	 0.8380000000000000 	 127050.4659324701642618 
	 0.8412500000000001 	 126816.8750559510372113 
	 0.8445000000000000 	 126584.8735333528893534 
	 0.8477500000000000 	 126354.4478102861321531 
	 0.8510000000000000 	 126125.5843977294716751 
	 0.8542500000000000 	 125898.2698749647097429 
	 0.8574999999999999 	 125672.4908939125307370 
	 0.8607500000000000 	 125448.2341711519402452 
	 0.8640000000000000 	 125225.4864920453692321 
	 0.8672500000000001 	 125004.2347136273747310 
	 0.8705000000000001 	 124784.4657569259725278 
	 0.8737500000000000 	 124566.1666121593734715 
	 0.8770000000000000 	 124349.3243400563515024 
	 0.8802500000000000 	 124133.9260647147748386 
	 0.8835000000000000 	 123919.9589797211519908 
	 0.8867499999999999 	 123707.4103478389006341 
	 0.8899999999999999 	 123496.2674946131592151 
	 0.8932500000000000 	 123286.5178152307635173 
	 0.8965000000000001 	 123078.1487725762126502 
	 0.8997500000000000 	 122871.1478917585627642 
	 0.9030000000000000 	 122665.5027675041492330 
	 0.9062500000000000 	 122461.2010606344265398 
	 0.9095000000000000 	 122258.2304936661385000 
	 0.9127500000000000 	 122056.5788584955298575 
	 0.9159999999999999 	 121856.2340114146500127 
	 0.9192500000000000 	 121657.1838699057698250 
	 0.9225000000000001 	 121459.4164203462569276 
	 0.9257500000000001 	 121262.9197117394651286 
	 0.9290000000000000 	 121067.6818537956278306 
	 0.9322500000000000 	 120873.6910243559832452 
	 0.9355000000000000 	 120680.9354620744852582 
	 0.9387500000000000 	 120489.4034658509917790 
	 0.9419999999999999 	 120299.0834016395529034 
	 0.9452500000000000 	 120109.9636943830701057 
	 0.9485000000000001 	 119922.0328288155287737 
	 0.9517500000000001 	 119735.2793553285882808 
	 0.9550000000000001 	 119549.6918814938253490 
	 0.9582499999999999 	 119365.2590741920284927 
	 0.9615000000000000 	 119181.9696642684430117 
	 0.9647500000000000 	 118999.8124379674409283 
	 0.9680000000000000 	 118818.7762403150845785 
	 0.9712499999999999 	 118638.8499782668222906 
	 0.9745000000000000 	 118460.0226125592162134 
	 0.9777499999999999 	 118282.2831622384983348 
	 0.9810000000000001 	 118105.6207049207005184 
	 0.9842500000000000 	 117930.0243721165752504 
	 0.9875000000000000 	 117755.4833554218348581 
	 0.9907500000000000 	 117581.9868864778691204 
	 0.9940000000000000 	 117409.5242596334574046 
	 0.9972500000000000 	 117238.0848641000775388 
	 1.0005000000000002 	 117067.6580860945978202 
	 1.0037499999999999 	 116898.2333510817115894 
	 1.0070000000000001 	 116729.8002106582862325 
	 1.0102500000000001 	 116562.3482202169398079 
	 1.0135000000000001 	 116395.8669603544112761 
	 1.0167500000000000 	 116230.3461339764908189 
	 1.0200000000000000 	 116065.7754512252577115 
	 1.0232500000000000 	 115902.1448251713300124 
	 1.0265000000000000 	 115739.4450575371447485 
	 1.0297499999999999 	 115577.6671842278738040 
	 1.0330000000000001 	 115416.8021579201886198 
	 1.0362499999999999 	 115256.8404556260065874 
	 1.0395000000000001 	 115097.7723882908176165 
	 1.0427500000000001 	 114939.5883202020777389 
	 1.0460000000000000 	 114782.2790659184393007 
	 1.0492500000000000 	 114625.8356156861991622 
	 1.0525000000000002 	 114470.2489619572734227 
	 1.0557500000000000 	 114315.5101591877610190 
	 1.0589999999999999 	 114161.6102850516908802 
	 1.0622499999999999 	 114008.5404207432584371 
	 1.0655000000000001 	 113856.2918033302412368 
	 1.0687499999999999 	 113704.8557588663097704 
	 1.0720000000000001 	 113554.2236108237120789 
	 1.0752500000000000 	 113404.3868030096346047 
	 1.0785000000000000 	 113255.3368639292893931 
	 1.0817500000000000 	 113107.0653151385195088 
	 1.0850000000000000 	 112959.5637892232043669 
	 1.0882499999999999 	 112812.8240169970958959 
	 1.0914999999999999 	 112666.8377194752392825 
	 1.0947499999999999 	 112521.5967248990345979 
	 1.0980000000000001 	 112377.0929822338948725 
	 1.1012499999999998 	 112233.3184294410748407 
	 1.1045000000000000 	 112090.2650598825857742 
	 1.1077500000000000 	 111947.9249463424202986 
	 1.1110000000000000 	 111806.2901441190770129 
	 1.1142500000000000 	 111665.3528647280472796 
	 1.1175000000000002 	 111525.1056055866793031 
	 1.1207499999999999 	 111385.5408772420196328 
	 1.1240000000000001 	 111246.6509518286038656 
	 1.1272500000000001 	 111108.4275981434038840 
	 1.1305000000000001 	 110970.8624487459164811 
	 1.1337500000000000 	 110833.9474978320067748 
	 1.1370000000000000 	 110697.6758325129922014 
	 1.1402500000000000 	 110562.0407211829005973 
	 1.1435000000000000 	 110427.0354937675874680 
	 1.1467499999999999 	 110292.6536598364036763 
	 1.1500000000000001 	 110158.8887718848709483 
	 1.1532499999999999 	 110025.7344355761160841 
	 1.1565000000000001 	 109893.1844415730156470 
	 1.1597500000000001 	 109761.2326353577227565 
	 1.1630000000000000 	 109629.8729091405548388 
	 1.1662499999999998 	 109499.0993436528951861 
	 1.1695000000000000 	 109368.9060888634121511 
	 1.1727500000000000 	 109239.2867708932608366 
	 1.1759999999999999 	 109110.2314886257081525 
	 1.1792499999999999 	 108981.7286578513012500 
	 1.1825000000000001 	 108853.7668255565222353 
	 1.1857499999999999 	 108726.3385682077496313 
	 1.1890000000000001 	 108599.4385510776919546 
	 1.1922500000000000 	 108473.0614084486296633 
	 1.1955000000000000 	 108347.2008466605038848 
	 1.1987500000000000 	 108221.8499405897309771 
	 1.2020000000000000 	 108097.0017019798397087 
	 1.2052499999999999 	 107972.6494979767740006 
	 1.2084999999999999 	 107848.7869572387426160 
	 1.2117499999999999 	 107725.4076629749324638 
	 1.2150000000000001 	 107602.5052004569879500 
	 1.2182499999999998 	 107480.0731431355525274 
	 1.2215000000000000 	 107358.1050003919663141 
	 1.2247500000000000 	 107236.5943533590616425 
	 1.2280000000000000 	 107115.5348701369512128 
	 1.2312500000000000 	 106994.9201560473011341 
	 1.2345000000000002 	 106874.7438346076960443 
	 1.2377499999999999 	 106754.9995769662054954 
	 1.2410000000000001 	 106635.6809840658970643 
	 1.2442500000000001 	 106516.7816777058178559 
	 1.2475000000000001 	 106398.2953671673894860 
	 1.2507500000000000 	 106280.2156945749011356 
	 1.2540000000000000 	 106162.5362912855343893 
	 1.2572500000000000 	 106045.2508529009210179 
	 1.2605000000000000 	 105928.3530046977975871 
	 1.2637499999999999 	 105811.8363485317531740 
	 1.2669999999999999 	 105695.6945634617441101 
	 1.2702499999999999 	 105579.9212623782223091 
	 1.2734999999999999 	 105464.5100171077356208 
	 1.2767500000000001 	 105349.4544697322853608 
	 1.2800000000000000 	 105234.7481990515952930 
	 1.2832499999999998 	 105120.3847308719268767 
	 1.2865000000000000 	 105006.3576658123784000 
	 1.2897500000000002 	 104892.6605497900163755 
	 1.2929999999999999 	 104779.2868631646706490 
	 1.2962499999999999 	 104666.2301471669197781 
	 1.2995000000000001 	 104553.4838935021107318 
	 1.3027500000000001 	 104441.0415206337056588 
	 1.3060000000000000 	 104328.8965110058488790 
	 1.3092500000000000 	 104217.0423123840446351 
	 1.3125000000000000 	 104105.4722945936082397 
	 1.3157500000000000 	 103994.1798864562151721 
	 1.3190000000000000 	 103883.1584956545848399 
	 1.3222499999999999 	 103772.4014484233630355 
	 1.3254999999999999 	 103661.9021202824224019 
	 1.3287500000000001 	 103551.6538791715283878 
	 1.3320000000000001 	 103441.6500119927077321 
	 1.3352499999999998 	 103331.8838522514270153 
	 1.3385000000000000 	 103222.3487451353430515 
	 1.3417500000000002 	 103113.0379580642911606 
	 1.3450000000000000 	 103003.9448035886161961 
	 1.3482499999999999 	 102895.0626287512277486 
	 1.3515000000000001 	 102786.3847094901575474 
	 1.3547500000000001 	 102677.9043581038422417 
	 1.3580000000000001 	 102569.6149369845516048 
	 1.3612500000000001 	 102461.5097464473510627 
	 1.3645000000000000 	 102353.5821264614351094 
	 1.3677500000000000 	 102245.8254976380849257 
	 1.3710000000000000 	 102138.2332326107280096 
	 1.3742500000000000 	 102030.7987395497038960 
	 1.3774999999999999 	 101923.5155256042780820 
	 1.3807500000000001 	 101816.3770661092130467 
	 1.3840000000000001 	 101709.3768750460003503 
	 1.3872499999999999 	 101602.5085936603281880 
	 1.3905000000000001 	 101495.7658526937739225 
	 1.3937500000000003 	 101389.1423242257296806 
	 1.3970000000000000 	 101282.6318291419738671 
	 1.4002500000000000 	 101176.2282018646656070 
	 1.4035000000000002 	 101069.9253256182710174 
	 1.4067500000000002 	 100963.7172585699881893 
	 1.4100000000000001 	 100857.5981014439603314 
	 1.4132500000000001 	 100751.5620150908071082 
	 1.4164999999999999 	 100645.6033618262154050 
	 1.4197500000000001 	 100539.7165802595554851 
	 1.4229999999999998 	 100433.8961831641208846 
	 1.4262500000000000 	 100328.1369031655340223 
	 1.4295000000000000 	 100222.4335843724256847 
	 1.4327500000000000 	 100116.7811644536268432 
	 1.4359999999999999 	 100011.1748280069150496 
	 1.4392499999999999 	 99905.6099133602256188 
	 1.4424999999999999 	 99800.0818757842498599 
	 1.4457499999999999 	 99694.5864419138815720 
	 1.4490000000000001 	 99589.1195364515733672 
	 1.4522499999999998 	 99483.6772255835530814 
	 1.4554999999999998 	 99378.2558485162153374 
	 1.4587500000000000 	 99272.8519744449877180 
	 1.4620000000000000 	 99167.4623444230819587 
	 1.4652499999999999 	 99062.0840274833753938 
	 1.4684999999999999 	 98956.7143925475393189 
	 1.4717500000000001 	 98851.3510121536091901 
	 1.4750000000000001 	 98745.9917758334486280 
	 1.4782499999999998 	 98640.6348898716678377 
	 1.4815000000000000 	 98535.2787946173484670 
	 1.4847500000000000 	 98429.9222827277262695 
	 1.4880000000000000 	 98324.5645228369976394 
	 1.4912500000000000 	 98219.2049506253679283 
	 1.4944999999999999 	 98113.8433617331902497 
	 1.4977499999999999 	 98008.4799539431405719 
	 1.5010000000000001 	 97903.1152206990227569 
	 1.5042499999999999 	 97797.7500292776967399 
	 1.5074999999999998 	 97692.3856820428773062 
	 1.5107500000000000 	 97587.0238031791232061 
	 1.5140000000000000 	 97481.6664036752481479 
	 1.5172500000000000 	 97376.3159640140365809 
	 1.5205000000000000 	 97270.9753106849675532 
	 1.5237500000000002 	 97165.6476417102385312 
	 1.5270000000000001 	 97060.3365901499200845 
	 1.5302499999999999 	 96955.0461384962836746 
	 1.5335000000000001 	 96849.7806607236416312 
	 1.5367500000000001 	 96744.5450508280919166 
	 1.5400000000000000 	 96639.3445804172079079 
	 1.5432500000000000 	 96534.1848830899107270 
	 1.5465000000000000 	 96429.0720162855141098 
	 1.5497500000000000 	 96324.0123901773622492 
	 1.5530000000000002 	 96219.0127702368190512 
	 1.5562499999999999 	 96114.0803928303648718 
	 1.5594999999999999 	 96009.2228602156101260 
	 1.5627500000000001 	 95904.4481005503330380 
	 1.5660000000000001 	 95799.7644331587944180 
	 1.5692500000000000 	 95695.1805059547623387 
	 1.5725000000000000 	 95590.7052649670804385 
	 1.5757500000000002 	 95486.3480447837937390 
	 1.5790000000000002 	 95382.1185014878137736 
	 1.5822499999999999 	 95278.0265539642423391 
	 1.5855000000000001 	 95174.0824495386768831 
	 1.5887500000000001 	 95070.2967178906837944 
	 1.5920000000000001 	 94966.6801105446793372 
	 1.5952500000000001 	 94863.2436402806779370 
	 1.5985000000000000 	 94759.9985514143627370 
	 1.6017500000000000 	 94656.9562669340230059 
	 1.6050000000000002 	 94554.1284519335749792 
	 1.6082500000000000 	 94451.5269936955737649 
	 1.6114999999999999 	 94349.1639160642225761 
	 1.6147500000000001 	 94247.0513883948297007 
	 1.6179999999999999 	 94145.2017126095015556 
	 1.6212500000000001 	 94043.6272790190560045 
	 1.6244999999999998 	 93942.3405992479238193 
	 1.6277499999999998 	 93841.3543113984924275 
	 1.6310000000000000 	 93740.6811032358818920 
	 1.6342499999999998 	 93640.3337171284365468 
	 1.6374999999999997 	 93540.3249532983318204 
	 1.6407499999999999 	 93440.6676210490113590 
	 1.6440000000000001 	 93341.3745378419407643 
	 1.6472500000000001 	 93242.4585343980143080 
	 1.6504999999999999 	 93143.9324178206297802 
	 1.6537500000000001 	 93045.8089813459810102 
	 1.6570000000000000 	 92948.1010337057232391 
	 1.6602499999999998 	 92850.8213481557613704 
	 1.6635000000000000 	 92753.9826417757140007 
	 1.6667500000000000 	 92657.5975544277025620 
	 1.6699999999999999 	 92561.6786694070906378 
	 1.6732500000000001 	 92466.2385414315212984 
	 1.6764999999999999 	 92371.2897639733564574 
	 1.6797499999999999 	 92276.8449268804106396 
	 1.6830000000000001 	 92182.9165993539209012 
	 1.6862499999999998 	 92089.5172967253893148 
	 1.6894999999999998 	 91996.6595407440181589 
	 1.6927500000000000 	 91904.3559067753958516 
	 1.6960000000000002 	 91812.6190732336690417 
	 1.6992500000000001 	 91721.4618427188979695 
	 1.7024999999999999 	 91630.8971661473478889 
	 1.7057500000000001 	 91540.9381639749626629 
	 1.7090000000000001 	 91451.5981733442167751 
	 1.7122499999999998 	 91362.8907874861470191 
	 1.7155000000000000 	 91274.8298431200673804 
	 1.7187500000000000 	 91187.4294597583066206 
	 1.7220000000000000 	 91100.7040727058629273 
	 1.7252500000000002 	 91014.6684009362506913 
	 1.7284999999999999 	 90929.3374107336712768 
	 1.7317499999999999 	 90844.7262468075496145 
	 1.7350000000000001 	 90760.8500796139996964 
	 1.7382499999999999 	 90677.7239117484714370 
	 1.7414999999999998 	 90595.3623187177145155 
	 1.7447500000000000 	 90513.7789994568302063 
	 1.7480000000000002 	 90432.9863030972774141 
	 1.7512500000000002 	 90352.9947610280360095 
	 1.7544999999999999 	 90273.8124377857166110 
	 1.7577500000000001 	 90195.4442149017559132 
	 1.7610000000000001 	 90117.8910502126236679 
	 1.7642499999999999 	 90041.1491981056606164 
	 1.7675000000000001 	 89965.2095507126505254 
	 1.7707500000000000 	 89890.0572981444274774 
	 1.7740000000000000 	 89815.6717379347974202 
	 1.7772500000000002 	 89742.0264041809277842 
	 1.7805000000000000 	 89669.0896584833535599 
	 1.7837499999999999 	 89596.8255140234250575 
	 1.7870000000000001 	 89525.1947022181557259 
	 1.7902499999999999 	 89454.1561356851161690 
	 1.7934999999999999 	 89383.6682816013635602 
	 1.7967500000000001 	 89313.6903840508457506 
	 1.8000000000000003 	 89244.1837128497281810 
	 1.8032500000000002 	 89175.1124640114139766 
	 1.8065000000000000 	 89106.4443327376648085 
	 1.8097500000000002 	 89038.1508362485619728 
	 1.8130000000000002 	 88970.2073177801794372 
	 1.8162499999999999 	 88902.5925830646010581 
	 1.8195000000000001 	 88835.2887842934578657 
	 1.8227499999999999 	 88768.2810916506859940 
	 1.8260000000000001 	 88701.5570827609335538 
	 1.8292500000000000 	 88635.1064665047451854 
	 1.8324999999999998 	 88568.9207635603379458 
	 1.8357500000000000 	 88502.9927984103414929 
	 1.8390000000000000 	 88437.3164875977381598 
	 1.8422499999999999 	 88371.8866654303856194 
	 1.8454999999999999 	 88306.6987876506609609 
	 1.8487499999999999 	 88241.7488142976944800 
	 1.8519999999999999 	 88177.0331246598070720 
	 1.8552500000000001 	 88112.5480811551824445 
	 1.8584999999999998 	 88048.2900483631528914 
	 1.8617499999999998 	 87984.2556069011625368 
	 1.8650000000000000 	 87920.4413456420297734 
	 1.8682500000000000 	 87856.8438700365077239 
	 1.8714999999999999 	 87793.4599741407582769 
	 1.8747499999999999 	 87730.2863806645909790 
	 1.8780000000000001 	 87667.3197162935248343 
	 1.8812500000000001 	 87604.5568279059370980 
	 1.8844999999999998 	 87541.9945989323023241 
	 1.8877500000000000 	 87479.6298850399616640 
	 1.8910000000000000 	 87417.4598245570086874 
	 1.8942500000000000 	 87355.4816314181516645 
	 1.8975000000000000 	 87293.6924320162070217 
	 1.9007499999999999 	 87232.0896630359347910 
	 1.9039999999999999 	 87170.6707196096685948 
	 1.9072500000000001 	 87109.4325082877185196 
	 1.9104999999999999 	 87048.3721751398697961 
	 1.9137499999999998 	 86987.4872157638601493 
	 1.9170000000000000 	 86926.7754789509490365 
	 1.9202500000000000 	 86866.2351653874502517 
	 1.9235000000000000 	 86805.8643611561128637 
	 1.9267500000000000 	 86745.6599828252801672 
	 1.9300000000000002 	 86685.6188729678979144 
	 1.9332500000000001 	 86625.7380578885640716 
	 1.9364999999999999 	 86566.0147161797358422 
	 1.9397500000000001 	 86506.4461416165577248 
	 1.9430000000000001 	 86447.0293831085145939 
	 1.9462500000000000 	 86387.7598754908976844 
	 1.9495000000000000 	 86328.6324041405168828 
	 1.9527500000000000 	 86269.6415332903561648 
	 1.9560000000000000 	 86210.7815402787236962 
	 1.9592500000000002 	 86152.0463455041754059 
	 1.9624999999999999 	 86093.4293934240413364 
	 1.9657499999999999 	 86034.9232564961421303 
	 1.9690000000000001 	 85976.5197600732499268 
	 1.9722500000000001 	 85918.2100846110115526 
	 1.9755000000000000 	 85859.9846847628941759 
	 1.9787500000000000 	 85801.8332067452720366 
	 1.9820000000000002 	 85743.7443064316321397 
	 1.9852500000000002 	 85685.7042224070464727 
	 1.9884999999999999 	 85627.6969126051408239 
	 1.9917500000000001 	 85569.7049382688710466 
	 1.9950000000000001 	 85511.7094142813875806 
	 1.9982500000000001 	 85453.6899406846787315 
	 2.0015000000000001 	 85395.6247888363723177 
	 2.0047500000000000 	 85337.4977668364444980 
	 2.0080000000000000 	 85279.3000792566890595 
	 2.0112500000000000 	 85221.0235690210683970 
	 2.0145000000000000 	 85162.6602828233444598 
	 2.0177499999999999 	 85104.2024211742682382 
	 2.0209999999999999 	 85045.6423494066693820 
	 2.0242499999999999 	 84986.9763883279520087 
	 2.0274999999999999 	 84928.2054880740179215 
	 2.0307499999999998 	 84869.3275966097717173 
	 2.0339999999999998 	 84810.3369748248078395 
	 2.0372500000000002 	 84751.2242415970831644 
	 2.0404999999999998 	 84691.9764812967623584 
	 2.0437499999999997 	 84632.5980822779529262 
	 2.0469999999999997 	 84573.1435925588302780 
	 2.0502500000000001 	 84513.6740017308620736 
	 2.0535000000000001 	 84454.2485957263270393 
	 2.0567500000000001 	 84394.9250236412044615 
	 2.0600000000000001 	 84335.7593693283852190 
	 2.0632500000000000 	 84276.7912898007780313 
	 2.0665000000000000 	 84218.0005605075566564 
	 2.0697500000000000 	 84159.3541530987131409 
	 2.0730000000000000 	 84100.8214627682755236 
	 2.0762499999999999 	 84042.3742701047885930 
	 2.0794999999999999 	 83983.9867001578968484 
	 2.0827499999999999 	 83925.6386797047889559 
	 2.0859999999999999 	 83867.3343976359319640 
	 2.0892499999999998 	 83809.0878990637138486 
	 2.0924999999999998 	 83750.9141399012296461 
	 2.0957499999999998 	 83692.8289640525181312 
	 2.0990000000000002 	 83634.8491010569268838 
	 2.1022500000000002 	 83576.9909582612890517 
	 2.1055000000000001 	 83519.2591985261096852 
	 2.1087499999999997 	 83461.6522769316652557 
	 2.1120000000000001 	 83404.1701350329385605 
	 2.1152500000000001 	 83346.8142704874626361 
	 2.1185000000000000 	 83289.5876994919963181 
	 2.1217500000000000 	 83232.4949903864908265 
	 2.1250000000000000 	 83175.5434346383553930 
	 2.1282500000000000 	 83118.7424806734052254 
	 2.1315000000000000 	 83062.1023550574900582 
	 2.1347499999999999 	 83005.6340048900747206 
	 2.1379999999999999 	 82949.3490876433934318 
	 2.1412500000000003 	 82893.2598993374558631 
	 2.1444999999999999 	 82837.3767957793024834 
	 2.1477499999999998 	 82781.7071866418409627 
	 2.1509999999999998 	 82726.2587766227079555 
	 2.1542500000000002 	 82671.0398091782699339 
	 2.1575000000000002 	 82616.0590600234572776 
	 2.1607500000000002 	 82561.3258223455923144 
	 2.1640000000000001 	 82506.8487210839521140 
	 2.1672500000000001 	 82452.6343704072060063 
	 2.1705000000000001 	 82398.6894013208366232 
	 2.1737500000000001 	 82345.0207523280696478 
	 2.1770000000000000 	 82291.6356700114265550 
	 2.1802500000000000 	 82238.5417089074908290 
	 2.1835000000000000 	 82185.7462236740539083 
	 2.1867500000000000 	 82133.2552273456822149 
	 2.1899999999999999 	 82081.0746343215578236 
	 2.1932499999999999 	 82029.2105767154571367 
	 2.1964999999999999 	 81977.6694062708993442 
	 2.1997499999999999 	 81926.4576957600656897 
	 2.2030000000000003 	 81875.5816581369726919 
	 2.2062500000000003 	 81825.0447549495438579 
	 2.2095000000000002 	 81774.8496281518309843 
	 2.2127499999999998 	 81724.9990135118714534 
	 2.2160000000000002 	 81675.4957461868762039 
	 2.2192500000000002 	 81626.3427653788530733 
	 2.2225000000000001 	 81577.5431184365006629 
	 2.2257500000000001 	 81529.0999644368712325 
	 2.2290000000000001 	 81481.0165772796026431 
	 2.2322500000000001 	 81433.2963483230560087 
	 2.2355000000000000 	 81385.9427885939658154 
	 2.2387500000000000 	 81338.9595305995317176 
	 2.2420000000000000 	 81292.3501496638637036 
	 2.2452500000000004 	 81246.1157918130193138 
	 2.2484999999999999 	 81200.2557815673644654 
	 2.2517499999999999 	 81154.7694384839560371 
	 2.2549999999999999 	 81109.6561249881051481 
	 2.2582500000000003 	 81064.9152500360651175 
	 2.2615000000000003 	 81020.5462401919794502 
	 2.2647500000000003 	 80976.5476779535965761 
	 2.2680000000000002 	 80932.9171956386126112 
	 2.2712500000000002 	 80889.6524086394056212 
	 2.2745000000000002 	 80846.7509693665197119 
	 2.2777500000000002 	 80804.2105699090170674 
	 2.2810000000000001 	 80762.0289560683595482 
	 2.2842500000000001 	 80720.2047674609930255 
	 2.2875000000000001 	 80678.7381034680875018 
	 2.2907500000000001 	 80637.6292498904222157 
	 2.2940000000000000 	 80596.8785472320159897 
	 2.2972500000000000 	 80556.4863916207686998 
	 2.3005000000000000 	 80516.4532363839389291 
	 2.3037500000000000 	 80476.7799415295885410 
	 2.3070000000000004 	 80437.4683155675011221 
	 2.3102500000000004 	 80398.5203680913982680 
	 2.3135000000000003 	 80359.9381707310385536 
	 2.3167499999999999 	 80321.7238570050976705 
	 2.3200000000000003 	 80283.8796220779768191 
	 2.3232500000000003 	 80246.4073287444480229 
	 2.3265000000000002 	 80209.3073192519223085 
	 2.3297499999999998 	 80172.5795844315143768 
	 2.3329999999999997 	 80136.2241558728419477 
	 2.3362499999999997 	 80100.2411060514568817 
	 2.3395000000000001 	 80064.6305483701144112 
	 2.3427499999999997 	 80029.3925050507823471 
	 2.3459999999999996 	 79994.5261929804983083 
	 2.3492499999999996 	 79960.0305291301192483 
	 2.3525000000000000 	 79925.9044602879585000 
	 2.3557500000000000 	 79892.1469639326096512 
	 2.3590000000000000 	 79858.7570482506707776 
	 2.3622499999999995 	 79825.7337230689590797 
	 2.3654999999999999 	 79793.0757198326027719 
	 2.3687499999999999 	 79760.7816105518140830 
	 2.3719999999999999 	 79728.8499896583234658 
	 2.3752499999999999 	 79697.2794765054713935 
	 2.3784999999999998 	 79666.0687152820610208 
	 2.3817499999999998 	 79635.2163682716200128 
	 2.3849999999999998 	 79604.7209941913024522 
	 2.3882500000000002 	 79574.5810591076442506 
	 2.3914999999999997 	 79544.7950472750671906 
	 2.3947499999999997 	 79515.3614650992385577 
	 2.3980000000000001 	 79486.2788409129134379 
	 2.4012500000000001 	 79457.5457235338399187 
	 2.4044999999999996 	 79429.1606318329140777 
	 2.4077500000000001 	 79401.1220340689033037 
	 2.4109999999999996 	 79373.4284103514219169 
	 2.4142499999999996 	 79346.0782572984462604 
	 2.4175000000000000 	 79319.0700878274219576 
	 2.4207500000000000 	 79292.4024304782797117 
	 2.4239999999999999 	 79266.0737632561358623 
	 2.4272499999999999 	 79240.0824464523175266 
	 2.4304999999999999 	 79214.4268444560730131 
	 2.4337499999999999 	 79189.1053421545802848 
	 2.4369999999999998 	 79164.1163444615813205 
	 2.4402500000000003 	 79139.4582758708565962 
	 2.4435000000000002 	 79115.1296567397366744 
	 2.4467499999999998 	 79091.1292609514057403 
	 2.4500000000000002 	 79067.4559061641048174 
	 2.4532499999999997 	 79044.1084040340938373 
	 2.4564999999999997 	 79021.0855604998650961 
	 2.4597500000000001 	 78998.3861760392319411 
	 2.4630000000000001 	 78976.0087705637706676 
	 2.4662499999999996 	 78953.9504944661457557 
	 2.4695000000000000 	 78932.2081277343968395 
	 2.4727500000000000 	 78910.7785226091218647 
	 2.4760000000000000 	 78889.6586015149514424 
	 2.4792500000000000 	 78868.8453548929392127 
	 2.4824999999999999 	 78848.3364162096986547 
	 2.4857499999999999 	 78828.1341315486497479 
	 2.4889999999999999 	 78808.2429766774730524 
	 2.4922500000000003 	 78788.6672340536024421 
	 2.4954999999999998 	 78769.4109833417751361 
	 2.4987499999999998 	 78750.4781074430648005 
	 2.5020000000000002 	 78731.8717206062865444 
	 2.5052500000000002 	 78713.5867053503316129 
	 2.5084999999999997 	 78695.6121579401515191 
	 2.5117500000000001 	 78677.9373657255928265 
	 2.5149999999999997 	 78660.5519396131276153 
	 2.5182499999999997 	 78643.4458045365026919 
	 2.5215000000000001 	 78626.6094196658086730 
	 2.5247500000000000 	 78610.0398442831210559 
	 2.5280000000000000 	 78593.7411146693921182 
	 2.5312500000000000 	 78577.7174384896788979 
	 2.5345000000000000 	 78561.9728326896874933 
	 2.5377500000000000 	 78546.5111287890176754 
	 2.5409999999999999 	 78531.3359469769930001 
	 2.5442500000000003 	 78516.4484948823519517 
	 2.5475000000000003 	 78501.8462055017298553 
	 2.5507499999999999 	 78487.5262079468666343 
	 2.5540000000000003 	 78473.4856824864546070 
	 2.5572499999999998 	 78459.7218589988915483 
	 2.5604999999999998 	 78446.2320163217518711 
	 2.5637500000000002 	 78433.0138322988059372 
	 2.5670000000000002 	 78420.0659027317014989 
	 2.5702499999999997 	 78407.3869551793322898 
	 2.5735000000000001 	 78394.9757059545663651 
	 2.5767500000000001 	 78382.8308602958859410 
	 2.5800000000000001 	 78370.9511125336284749 
	 2.5832500000000000 	 78359.3351182642800268 
	 2.5865000000000000 	 78347.9814149968588026 
	 2.5897500000000000 	 78336.8885138872719835 
	 2.5930000000000000 	 78326.0549286503373878 
	 2.5962500000000004 	 78315.4791753601166420 
	 2.5994999999999999 	 78305.1597722561709816 
	 2.6027499999999999 	 78295.0952311178552918 
	 2.6060000000000003 	 78285.2840116665756796 
	 2.6092500000000003 	 78275.7245541735319421 
	 2.6124999999999998 	 78266.4153004487743601 
	 2.6157500000000002 	 78257.3546937261853600 
	 2.6189999999999998 	 78248.5411785006872378 
	 2.6222499999999997 	 78239.9732644145115046 
	 2.6255000000000002 	 78231.6501340644026641 
	 2.6287500000000001 	 78223.5713509028719272 
	 2.6320000000000001 	 78215.7364499637478730 
	 2.6352500000000001 	 78208.1449329628230771 
	 2.6385000000000001 	 78200.7962690489366651 
	 2.6417500000000000 	 78193.6898586206079926 
	 2.6450000000000000 	 78186.8243646338523831 
	 2.6482500000000004 	 78180.1978089450713014 
	 2.6515000000000004 	 78173.8082049801450921 
	 2.6547499999999999 	 78167.6535806968458928 
	 2.6580000000000004 	 78161.7319781239784788 
	 2.6612499999999999 	 78156.0414529151748866 
	 2.6644999999999999 	 78150.5800739152327878 
	 2.6677500000000003 	 78145.3459227394196205 
	 2.6710000000000003 	 78140.3370933662372408 
	 2.6742499999999998 	 78135.5516917412896873 
	 2.6775000000000002 	 78130.9878353955864441 
	 2.6807500000000002 	 78126.6436545758624561 
	 2.6840000000000002 	 78122.5175109954288928 
	 2.6872500000000001 	 78118.6082192349131219 
	 2.6905000000000001 	 78114.9146397277800133 
	 2.6937500000000001 	 78111.4356228136894060 
	 2.6970000000000001 	 78108.1700089150690474 
	 2.7002500000000005 	 78105.1166286892548669 
	 2.7035000000000000 	 78102.2742389310005819 
	 2.7067500000000000 	 78099.6413862979243277 
	 2.7100000000000004 	 78097.2165768536215182 
	 2.7132500000000004 	 78094.9983172051724978 
	 2.7164999999999999 	 78092.9851144340063911 
	 2.7197500000000003 	 78091.1754760316980537 
	 2.7229999999999999 	 78089.5679252956470009 
	 2.7262499999999998 	 78088.1610630409122678 
	 2.7295000000000003 	 78086.9535127058625221 
	 2.7327500000000002 	 78085.9438956059311749 
	 2.7359999999999998 	 78085.1308309363230364 
	 2.7392499999999997 	 78084.5129357807018096 
	 2.7425000000000002 	 78084.0888261525687994 
	 2.7457500000000001 	 78083.8571245230123168 
	 2.7489999999999997 	 78083.8164559937431477 
	 2.7522500000000001 	 78083.9654443476174492 
	 2.7554999999999996 	 78084.3027120263286633 
	 2.7587499999999996 	 78084.8268801357189659 
	 2.7620000000000000 	 78085.5365698943496682 
	 2.7652500000000000 	 78086.4304214757721638 
	 2.7684999999999995 	 78087.5070886756875552 
	 2.7717499999999999 	 78088.7652242620388279 
	 2.7749999999999999 	 78090.2034796397056198 
	 2.7782499999999999 	 78091.8205048684176290 
	 2.7814999999999999 	 78093.6149492589174770 
	 2.7847499999999998 	 78095.5854768154822523 
	 2.7879999999999998 	 78097.7307680242956849 
	 2.7912499999999998 	 78100.0495031539321644 
	 2.7945000000000002 	 78102.5403613644739380 
	 2.7977499999999997 	 78105.2020207324385410 
	 2.8009999999999997 	 78108.0331584377418039 
	 2.8042500000000001 	 78111.0324625769280829 
	 2.8075000000000001 	 78114.1986401063040830 
	 2.8107499999999996 	 78117.5303989192761946 
	 2.8140000000000001 	 78121.0264460059843259 
	 2.8172499999999996 	 78124.6854874816199299 
	 2.8204999999999996 	 78128.5062286474421853 
	 2.8237500000000000 	 78132.4873876436613500 
	 2.8270000000000000 	 78136.6277165756473551 
	 2.8302499999999999 	 78140.9259723053546622 
	 2.8334999999999999 	 78145.3809110471629538 
	 2.8367499999999999 	 78149.9912883997312747 
	 2.8399999999999999 	 78154.7558593779249350 
	 2.8432499999999998 	 78159.6733786661206977 
	 2.8465000000000003 	 78164.7426013327349210 
	 2.8497500000000002 	 78169.9622822175879264 
	 2.8529999999999998 	 78175.3311757480842061 
	 2.8562500000000002 	 78180.8480359709938057 
	 2.8594999999999997 	 78186.5116165868676035 
	 2.8627499999999997 	 78192.3206780264154077 
	 2.8660000000000001 	 78198.2740254308009753 
	 2.8692500000000001 	 78204.3704814433149295 
	 2.8724999999999996 	 78210.6088686072907876 
	 2.8757500000000000 	 78216.9880093548708828 
	 2.8790000000000000 	 78223.5067260419600643 
	 2.8822500000000000 	 78230.1638267908128910 
	 2.8855000000000000 	 78236.9579691768449266 
	 2.8887499999999999 	 78243.8877199962444138 
	 2.8919999999999999 	 78250.9516446683992399 
	 2.8952499999999999 	 78258.1483085188374389 
	 2.8985000000000003 	 78265.4762768157670507 
	 2.9017499999999998 	 78272.9341335920616984 
	 2.9049999999999998 	 78280.5208259764185641 
	 2.9082500000000002 	 78288.2356299387029139 
	 2.9115000000000002 	 78296.0778339812241029 
	 2.9147499999999997 	 78304.0467273363319691 
	 2.9180000000000001 	 78312.1415999914606800 
	 2.9212499999999997 	 78320.3617378771159565 
	 2.9244999999999997 	 78328.7062213759782026 
	 2.9277500000000001 	 78337.1738523344829446 
	 2.9310000000000000 	 78345.7634132456732914 
	 2.9342500000000000 	 78354.4736870876949979 
	 2.9375000000000000 	 78363.3034573530749185 
	 2.9407500000000000 	 78372.2515084892074810 
	 2.9440000000000000 	 78381.3166857689648168 
	 2.9472499999999999 	 78390.4979585413966561 
	 2.9505000000000003 	 78399.7943120678246487 
	 2.9537500000000003 	 78409.2047324508166639 
	 2.9569999999999999 	 78418.7282066577026853 
	 2.9602500000000003 	 78428.3637225472048158 
	 2.9634999999999998 	 78438.1102658242598409 
	 2.9667499999999998 	 78447.9668133398517966 
	 2.9700000000000002 	 78457.9323409071366768 
	 2.9732500000000002 	 78468.0058252572780475 
	 2.9764999999999997 	 78478.1862440601689741 
	 2.9797500000000001 	 78488.4725759477732936 
	 2.9830000000000001 	 78498.8638060574739939 
	 2.9862500000000001 	 78509.3589484471740434 
	 2.9895000000000000 	 78519.9570271543343551 
	 2.9927500000000000 	 78530.6570674869144568 
	 2.9960000000000000 	 78541.4580960423481883 
	 2.9992500000000000 	 78552.3591407295461977 
	 3.0025000000000004 	 78563.3592318810842698 
	 3.0057499999999999 	 78574.4574100472964346 
	 3.0089999999999999 	 78585.6527213712688535 
	 3.0122500000000003 	 78596.9442132636322640 
	 3.0155000000000003 	 78608.3309343910223106 
	 3.0187499999999998 	 78619.8119346922321711 
	 3.0220000000000002 	 78631.3862661458406365 
	 3.0252499999999998 	 78643.0529926753806649 
	 3.0284999999999997 	 78654.8111874361929949 
	 3.0317500000000002 	 78666.6599251743173227 
	 3.0350000000000001 	 78678.5982820563949645 
	 3.0382500000000001 	 78690.6253356831730343 
	 3.0415000000000001 	 78702.7401662119227694 
	 3.0447500000000001 	 78714.9418860319565283 
	 3.0480000000000000 	 78727.2296430574351689 
	 3.0512500000000000 	 78739.6025884969712934 
	 3.0545000000000004 	 78752.0598751050274586 
	 3.0577500000000004 	 78764.6006571918842383 
	 3.0609999999999999 	 78777.2240905691141961 
	 3.0642500000000004 	 78789.9293279348057695 
	 3.0674999999999999 	 78802.7155157873348799 
	 3.0707499999999999 	 78815.5818014839605894 
	 3.0740000000000003 	 78828.5273339818668319 
	 3.0772500000000003 	 78841.5512638460349990 
	 3.0804999999999998 	 78854.6527432790608145 
	 3.0837500000000002 	 78867.8309355585952289 
	 3.0870000000000002 	 78881.0850296358985361 
	 3.0902500000000002 	 78894.4142198830377311 
	 3.0935000000000001 	 78907.8177023347379873 
	 3.0967500000000001 	 78921.2946746915986296 
	 3.1000000000000001 	 78934.8443363265250809 
	 3.1032500000000001 	 78948.4658928915450815 
	 3.1065000000000005 	 78962.1585701424046420 
	 3.1097500000000000 	 78975.9216001340537332 
	 3.1130000000000000 	 78989.7542166196799371 
	 3.1162500000000004 	 79003.6556550517852884 
	 3.1195000000000004 	 79017.6251525852276245 
	 3.1227499999999999 	 79031.6619497554929694 
	 3.1260000000000003 	 79045.7652995272073895 
	 3.1292499999999999 	 79059.9344608068640810 
	 3.1324999999999998 	 79074.1686942405794980 
	 3.1357500000000003 	 79088.4672622031794162 
	 3.1390000000000002 	 79102.8294287979078945 
	 3.1422499999999998 	 79117.2544599757675314 
	 3.1454999999999997 	 79131.7416247049550293 
	 3.1487500000000002 	 79146.2901944957702653 
	 3.1520000000000001 	 79160.8994426505087176 
	 3.1552499999999997 	 79175.5686442500737030 
	 3.1585000000000001 	 79190.2970761512115132 
	 3.1617499999999996 	 79205.0840195010096068 
	 3.1649999999999996 	 79219.9288058024103520 
	 3.1682500000000000 	 79234.8308120885922108 
	 3.1715000000000000 	 79249.7894184448960004 
	 3.1747499999999995 	 79264.8040064156375593 
	 3.1779999999999999 	 79279.8739590016048169 
	 3.1812499999999999 	 79294.9986600319971330 
	 3.1844999999999999 	 79310.1774683870025910 
	 3.1877499999999999 	 79325.4097090639406815 
	 3.1909999999999998 	 79340.6947066521970555 
	 3.1942499999999998 	 79356.0317878766218200 
	 3.1974999999999998 	 79371.4202815915923566 
	 3.2007500000000002 	 79386.8595189009793103 
	 3.2039999999999997 	 79402.3488514907367062 
	 3.2072499999999997 	 79417.8876706793089397 
	 3.2105000000000001 	 79433.4753738876170246 
	 3.2137500000000001 	 79449.1113599749514833 
	 3.2169999999999996 	 79464.7950292336754501 
	 3.2202500000000001 	 79480.5257833793148166 
	 3.2234999999999996 	 79496.3030264332919614 
	 3.2267499999999996 	 79512.1261667571234284 
	 3.2300000000000000 	 79527.9946149313618662 
	 3.2332500000000000 	 79543.9077832025795942 
	 3.2364999999999999 	 79559.8650854749139398 
	 3.2397499999999999 	 79575.8659373019327177 
	 3.2429999999999999 	 79591.9097648220049450 
	 3.2462499999999999 	 79607.9960409213526873 
	 3.2494999999999998 	 79624.1242543258267688 
	 3.2527500000000003 	 79640.2938954157434637 
	 3.2560000000000002 	 79656.5044562106486410 
	 3.2592499999999998 	 79672.7554303586512106 
	 3.2625000000000002 	 79689.0463076534506399 
	 3.2657499999999997 	 79705.3765347513835877 
	 3.2689999999999997 	 79721.7455378927843412 
	 3.2722500000000001 	 79738.1527445367246401 
	 3.2755000000000001 	 79754.5975834994169418 
	 3.2787499999999996 	 79771.0794849419180537 
	 3.2820000000000000 	 79787.5978834735142300 
	 3.2852500000000000 	 79804.1522589178202907 
	 3.2885000000000000 	 79820.7421251341875177 
	 3.2917500000000000 	 79837.3669984644657234 
	 3.2949999999999999 	 79854.0263969622465083 
	 3.2982499999999999 	 79870.7198403813526966 
	 3.3014999999999999 	 79887.4468506299745059 
	 3.3047500000000003 	 79904.2069642079004552 
	 3.3079999999999998 	 79920.9997333800420165 
	 3.3112499999999998 	 79937.8247125029884046 
	 3.3145000000000002 	 79954.6814572687580949 
	 3.3177500000000002 	 79971.5695246958639473 
	 3.3209999999999997 	 79988.4884730282356031 
	 3.3242500000000001 	 80005.4378554392023943 
	 3.3274999999999997 	 80022.4172158502624370 
	 3.3307499999999997 	 80039.4260985395521857 
	 3.3340000000000001 	 80056.4640491309837671 
	 3.3372500000000000 	 80073.5306145811046008 
	 3.3405000000000000 	 80090.6253431834338699 
	 3.3437500000000000 	 80107.7477903482940746 
	 3.3470000000000000 	 80124.8975275823031552 
	 3.3502500000000000 	 80142.0741300602676347 
	 3.3534999999999999 	 80159.2771743026532931 
	 3.3567500000000003 	 80176.5062381660973188 
	 3.3600000000000003 	 80193.7609008285653545 
	 3.3632499999999999 	 80211.0407454025989864 
	 3.3665000000000003 	 80228.3453667146677617 
	 3.3697499999999998 	 80245.6743633085425245 
	 3.3729999999999998 	 80263.0273347936017672 
	 3.3762500000000002 	 80280.4038818347762572 
	 3.3795000000000002 	 80297.8036061414313735 
	 3.3827499999999997 	 80315.2261152133723954 
	 3.3860000000000001 	 80332.6710480640758760 
	 3.3892500000000001 	 80350.1380570334586082 
	 3.3925000000000001 	 80367.6267959074612008 
	 3.3957500000000000 	 80385.1369198770553339 
	 3.3990000000000000 	 80402.6680855250160675 
	 3.4022500000000000 	 80420.2199523988092551 
	 3.4055000000000000 	 80437.7921981715771835 
	 3.4087500000000004 	 80455.3845117474702420 
	 3.4119999999999999 	 80472.9965832044690615 
	 3.4152499999999999 	 80490.6281036425789353 
	 3.4185000000000003 	 80508.2787651723192539 
	 3.4217500000000003 	 80525.9482507809152594 
	 3.4249999999999998 	 80543.6360488099744543 
	 3.4282500000000002 	 80561.3414715866674669 
	 3.4314999999999998 	 80579.0638259607949294 
	 3.4347499999999997 	 80596.8024196702026529 
	 3.4380000000000002 	 80614.5565613328944892 
	 3.4412500000000001 	 80632.3255785221554106 
	 3.4445000000000001 	 80650.1095712687965715 
	 3.4477500000000001 	 80667.9096846515749348 
	 3.4510000000000001 	 80685.7271394166600658 
	 3.4542500000000000 	 80703.5631578816100955 
	 3.4575000000000000 	 80721.4189639170799637 
	 3.4607500000000004 	 80739.2957678152743028 
	 3.4640000000000004 	 80757.1925487292755861 
	 3.4672499999999999 	 80775.1037137969251489 
	 3.4705000000000004 	 80793.0231091366440523 
	 3.4737499999999999 	 80810.9445795971842017 
	 3.4769999999999999 	 80828.8619687747559510 
	 3.4802500000000003 	 80846.7691201540292241 
	 3.4835000000000003 	 80864.6629662672785344 
	 3.4867499999999998 	 80882.5502673093578778 
	 3.4900000000000002 	 80900.4397362435993273 
	 3.4932500000000002 	 80918.3400902096473146 
	 3.4965000000000002 	 80936.2600504784932127 
	 3.4997500000000001 	 80954.2083424009470036 
	 3.5030000000000001 	 80972.1937009417888476 
	 3.5062500000000001 	 80990.2248930409114109 
	 3.5095000000000001 	 81008.3106979956355644 
	 3.5127500000000005 	 81026.4598985237535089 
	 3.5160000000000000 	 81044.6812807188689476 
	 3.5192500000000000 	 81062.9836340086330893 
	 3.5225000000000004 	 81081.3727025007683551 
	 3.5257500000000004 	 81099.8293326818238711 
	 3.5289999999999999 	 81118.3222059752442874 
	 3.5322500000000003 	 81136.8199125056416960 
	 3.5354999999999999 	 81155.2910335110500455 
	 3.5387499999999998 	 81173.7041414476116188 
	 3.5420000000000003 	 81192.0298837437585462 
	 3.5452500000000002 	 81210.2682563094713259 
	 3.5484999999999998 	 81228.4409586012334330 
	 3.5517499999999997 	 81246.5702064351789886 
	 3.5550000000000002 	 81264.6782232327386737 
	 3.5582500000000001 	 81282.7872399292828050 
	 3.5614999999999997 	 81300.9190359180647647 
	 3.5647500000000001 	 81319.0826583510934142 
	 3.5679999999999996 	 81337.2730720575054875 
	 3.5712499999999996 	 81355.4845119517704006 
	 3.5745000000000000 	 81373.7112118134100456 
	 3.5777500000000000 	 81391.9474043016962241 
	 3.5809999999999995 	 81410.1873508478311123 
	 3.5842499999999999 	 81428.4274864826729754 
	 3.5874999999999999 	 81446.6678567702329019 
	 3.5907499999999999 	 81464.9088485266838688 
	 3.5939999999999999 	 81483.1508494437875925 
	 3.5972499999999998 	 81501.3942480773112038 
	 3.6004999999999998 	 81519.6394338369427714 
	 3.6037499999999998 	 81537.8867974627355579 
	 3.6070000000000002 	 81556.1367317880358314 
	 3.6102499999999997 	 81574.3896307218528818 
	 3.6134999999999997 	 81592.6458890483045252 
	 3.6167500000000001 	 81610.9059024159651017 
	 3.6200000000000001 	 81629.1700673261075281 
	 3.6232499999999996 	 81647.4386162047012476 
	 3.6265000000000001 	 81665.7111223675165093 
	 3.6297499999999996 	 81683.9869943116791546 
	 3.6329999999999996 	 81702.2656405643065227 
	 3.6362500000000000 	 81720.5464696797716897 
	 3.6395000000000000 	 81738.8288902394124307 
	 3.6427499999999999 	 81757.1123669187654741 
	 3.6459999999999999 	 81775.3967227020621067 
	 3.6492499999999999 	 81793.6819221438781824 
	 3.6524999999999999 	 81811.9679309738276061 
	 3.6557499999999998 	 81830.2547157524095383 
	 3.6590000000000003 	 81848.5422438586538192 
	 3.6622500000000002 	 81866.8304742240288761 
	 3.6654999999999998 	 81885.1192683032277273 
	 3.6687500000000002 	 81903.4084288317826577 
	 3.6719999999999997 	 81921.6977580612874590 
	 3.6752499999999997 	 81939.9870585661410587 
	 3.6785000000000001 	 81958.2761332396185026 
	 3.6817500000000001 	 81976.5647870893008076 
	 3.6849999999999996 	 81994.8528602648875676 
	 3.6882500000000000 	 82013.1402248512313236 
	 3.6915000000000000 	 82031.4267545656766742 
	 3.6947500000000000 	 82049.7123236165498383 
	 3.6980000000000000 	 82067.9968066991859814 
	 3.7012499999999999 	 82086.2800792416819604 
	 3.7044999999999999 	 82104.5620279069553362 
	 3.7077499999999999 	 82122.8425542257173220 
	 3.7110000000000003 	 82141.1215609367791330 
	 3.7142499999999998 	 82159.3989509439561516 
	 3.7174999999999998 	 82177.6746273139724508 
	 3.7207500000000002 	 82195.9484930520702619 
	 3.7240000000000002 	 82214.2204187120514689 
	 3.7272499999999997 	 82232.4902084077912150 
	 3.7305000000000001 	 82250.7576586112409132 
	 3.7337499999999997 	 82269.0225663367018569 
	 3.7369999999999997 	 82287.2847291329089785 
	 3.7402500000000001 	 82305.5439451305719558 
	 3.7435000000000000 	 82323.8001581917924341 
	 3.7467500000000000 	 82342.0537744495231891 
	 3.7500000000000000 	 82360.3052921118069207 
	 3.7532500000000000 	 82378.5552098777261563 
	 3.7565000000000000 	 82396.8040269312768942 
	 3.7597499999999995 	 82415.0522429338307120 
	 3.7630000000000003 	 82433.3000548121199245 
	 3.7662499999999994 	 82451.5461308564554201 
	 3.7694999999999999 	 82469.7886582737555727 
	 3.7727499999999998 	 82488.0258237046509748 
	 3.7759999999999998 	 82506.2558134015562246 
	 3.7792499999999993 	 82524.4768132317985874 
	 3.7825000000000002 	 82542.6874002342228778 
	 3.7857499999999997 	 82560.8893492469360353 
	 3.7889999999999997 	 82579.0859975784114795 
	 3.7922499999999997 	 82597.2806942941097077 
	 3.7955000000000001 	 82615.4767896320699947 
	 3.7987499999999996 	 82633.6776349892024882 
	 3.8020000000000000 	 82651.8865837100311182 
	 3.8052500000000000 	 82670.1070015205914387 
	 3.8085000000000000 	 82688.3422634991293307 
	 3.8117499999999995 	 82706.5957458984921686 
	 3.8150000000000004 	 82724.8708259414852364 
	 3.8182499999999999 	 82743.1708818057231838 
	 3.8214999999999999 	 82761.4990632250410272 
	 3.8247499999999999 	 82779.8521538593922742 
	 3.8280000000000003 	 82798.2198973399936222 
	 3.8312499999999994 	 82816.5916711088357260 
	 3.8345000000000002 	 82834.9568506803479977 
	 3.8377499999999998 	 82853.3048096647107741 
	 3.8409999999999997 	 82871.6249197045253823 
	 3.8442499999999997 	 82889.9065447952016257 
	 3.8475000000000001 	 82908.1390375564660644 
	 3.8507499999999997 	 82926.3117480101063848 
	 3.8540000000000001 	 82944.4140245068265358 
	 3.8572500000000001 	 82962.4352137439564103 
	 3.8605000000000000 	 82980.3647111469181255 
	 3.8637499999999996 	 82998.2129575150174787 
	 3.8670000000000004 	 83016.0439133003237657 
	 3.8702499999999995 	 83033.9299322198203299 
	 3.8734999999999999 	 83051.9433821527636610 
	 3.8767499999999999 	 83070.1566449891543016 
	 3.8799999999999999 	 83088.6421164787752787 
	 3.8832499999999994 	 83107.4502878841012716 
	 3.8865000000000003 	 83126.5439829410461243 
	 3.8897499999999998 	 83145.8640978948533302 
	 3.8929999999999998 	 83165.3515177283261437 
	 3.8962499999999998 	 83184.9471162803674815 
	 3.8995000000000002 	 83204.5917563630500808 
	 3.9027499999999997 	 83224.2262894952000352 
	 3.9060000000000001 	 83243.7915539844689192 
	 3.9092500000000001 	 83263.2283765531756217 
	 3.9125000000000001 	 83282.4775734162103618 
	 3.9157499999999996 	 83301.4799503905815072 
	 3.9190000000000005 	 83320.1763030059228186 
	 3.9222500000000000 	 83338.5148930206487421 
	 3.9255000000000000 	 83356.5232740920328069 
	 3.9287500000000000 	 83374.2767703334975522 
	 3.9320000000000004 	 83391.8513760800415184 
	 3.9352499999999995 	 83409.3230994043115061 
	 3.9385000000000003 	 83426.7679619753762381 
	 3.9417499999999999 	 83444.2594906166050350 
	 3.9449999999999998 	 83461.8227535804326180 
	 3.9482499999999998 	 83479.4389793955779169 
	 3.9515000000000002 	 83497.0878136596875265 
	 3.9547499999999998 	 83514.7488985724485246 
	 3.9580000000000002 	 83532.4018729717499809 
	 3.9612500000000002 	 83550.0266120071755722 
	 3.9645000000000001 	 83567.6132101068360498 
	 3.9677499999999997 	 83585.1655895723088179 
	 3.9710000000000005 	 83602.6886552206415217 
	 3.9742499999999996 	 83620.1873128507431829 
	 3.9775000000000000 	 83637.6664692324702628 
	 3.9807500000000000 	 83655.1310207717324374 
	 3.9840000000000000 	 83672.5841923170082737 
	 3.9872499999999995 	 83690.0257841311540687 
	 3.9905000000000004 	 83707.4551771546830423 
	 3.9937499999999999 	 83724.8717523570521735 
	 3.9969999999999999 	 83742.2748907334898831 
	 4.0002499999999994 	 83759.6639733067568159 
	 4.0034999999999998 	 83777.0383816408721032 
	 4.0067500000000003 	 83794.3974989630223718 
	 4.0099999999999998 	 83811.7407088298787130 
	 4.0132500000000002 	 83829.0673948014737107 
	 4.0165000000000006 	 83846.3769404399790801 
	 4.0197500000000002 	 83863.6687293090944877 
	 4.0230000000000006 	 83880.9422570441965945 
	 4.0262500000000001 	 83898.1975844144617440 
	 4.0295000000000005 	 83915.4349500397074735 
	 4.0327500000000001 	 83932.6545927656115964 
	 4.0360000000000005 	 83949.8567515953618567 
	 4.0392500000000000 	 83967.0416656918241642 
	 4.0425000000000004 	 83984.2095462818979286 
	 4.0457500000000000 	 84001.3603753386705648 
	 4.0490000000000004 	 84018.4940229093190283 
	 4.0522499999999999 	 84035.6103583597432589 
	 4.0555000000000003 	 84052.7092511290684342 
	 4.0587499999999999 	 84069.7905707311729202 
	 4.0620000000000003 	 84086.8541884508013027 
	 4.0652499999999998 	 84103.8999995896010660 
	 4.0685000000000002 	 84120.9279172328242566 
	 4.0717499999999998 	 84137.9378549713146640 
	 4.0750000000000002 	 84154.9297264854976675 
	 4.0782499999999997 	 84171.9034455434739357 
	 4.0815000000000001 	 84188.8589264332404127 
	 4.0847499999999997 	 84205.7960955596354324 
	 4.0880000000000001 	 84222.7148926972004119 
	 4.0912499999999996 	 84239.6152583625516854 
	 4.0945000000000000 	 84256.4971331266133348 
	 4.0977499999999996 	 84273.3604576123470906 
	 4.1010000000000000 	 84290.2051723531767493 
	 4.1042500000000004 	 84307.0312076983391307 
	 4.1074999999999999 	 84323.8384770728735020 
	 4.1107500000000003 	 84340.6268923832976725 
	 4.1140000000000008 	 84357.3963656217238167 
	 4.1172500000000003 	 84374.1468088632536819 
	 4.1205000000000007 	 84390.8781342771253549 
	 4.1237500000000002 	 84407.5902593102073297 
	 4.1270000000000007 	 84424.2831146921816980 
	 4.1302500000000002 	 84440.9566332792601315 
	 4.1335000000000006 	 84457.6107479835191043 
	 4.1367500000000001 	 84474.2453917720267782 
	 4.1400000000000006 	 84490.8604976652859477 
	 4.1432500000000001 	 84507.4560002809594152 
	 4.1465000000000005 	 84524.0318404643476242 
	 4.1497500000000000 	 84540.5879606643429724 
	 4.1530000000000005 	 84557.1243033848440973 
	 4.1562500000000000 	 84573.6408111874334281 
	 4.1594999999999995 	 84590.1374266880447976 
	 4.1627500000000000 	 84606.6140867791691562 
	 4.1659999999999995 	 84623.0706915018527070 
	 4.1692499999999999 	 84639.5071264309808612 
	 4.1724999999999994 	 84655.9232771543174749 
	 4.1757499999999999 	 84672.3190293058723910 
	 4.1789999999999994 	 84688.6942685630056076 
	 4.1822499999999998 	 84705.0488896473543718 
	 4.1854999999999993 	 84721.3828827717516106 
	 4.1887499999999998 	 84737.6962956904317252 
	 4.1919999999999993 	 84753.9891770046524471 
	 4.1952499999999997 	 84770.2615753717545886 
	 4.1984999999999992 	 84786.5135395043034805 
	 4.2017499999999997 	 84802.7451114553259686 
	 4.2050000000000001 	 84818.9562035799463047 
	 4.2082499999999996 	 84835.1466109145985683 
	 4.2115000000000000 	 84851.3161243012873456 
	 4.2147499999999996 	 84867.4645346147881355 
	 4.2180000000000000 	 84883.5916327615705086 
	 4.2212500000000004 	 84899.6972115543612745 
	 4.2244999999999990 	 84915.7811437943746569 
	 4.2277500000000003 	 84931.8434104779880727 
	 4.2309999999999999 	 84947.8840003110672114 
	 4.2342499999999994 	 84963.9029020299058175 
	 4.2374999999999998 	 84979.9001044008327881 
	 4.2407500000000002 	 84995.8755961649731034 
	 4.2439999999999998 	 85011.8293581795587670 
	 4.2472500000000002 	 85027.7613551336544333 
	 4.2504999999999997 	 85043.6715497951663565 
	 4.2537500000000001 	 85059.5599049944721628 
	 4.2569999999999997 	 85075.4263836220488884 
	 4.2602500000000001 	 85091.2709486268431647 
	 4.2634999999999996 	 85107.0935531887516845 
	 4.2667500000000000 	 85122.8941192703496199 
	 4.2699999999999996 	 85138.6725626458501210 
	 4.2732500000000000 	 85154.4287990916345734 
	 4.2765000000000004 	 85170.1627443903707899 
	 4.2797499999999999 	 85185.8743143277679337 
	 4.2829999999999995 	 85201.5634255800105166 
	 4.2862500000000008 	 85217.2299993119086139 
	 4.2894999999999994 	 85232.8739581287372857 
	 4.2927499999999998 	 85248.4952246785978787 
	 4.2960000000000003 	 85264.0937216465245001 
	 4.2992499999999998 	 85279.6693717568705324 
	 4.3025000000000002 	 85295.2221027663035784 
	 4.3057500000000006 	 85310.7518832553614629 
	 4.3089999999999993 	 85326.2587017547339201 
	 4.3122500000000006 	 85341.7425469572626753 
	 4.3155000000000001 	 85357.2034075858246069 
	 4.3187499999999996 	 85372.6412723912362708 
	 4.3220000000000001 	 85388.0561262588453246 
	 4.3252500000000005 	 85403.4478992450603982 
	 4.3284999999999991 	 85418.8164808781002648 
	 4.3317500000000004 	 85434.1617597525473684 
	 4.3350000000000000 	 85449.4836244816397084 
	 4.3382499999999995 	 85464.7819636959611671 
	 4.3414999999999999 	 85480.0566669678955805 
	 4.3447500000000003 	 85495.3076495644345414 
	 4.3479999999999999 	 85510.5348551610222785 
	 4.3512500000000003 	 85525.7382289259403478 
	 4.3544999999999998 	 85540.9177160500985337 
	 4.3577500000000002 	 85556.0732617468602257 
	 4.3609999999999998 	 85571.2048114522913238 
	 4.3642500000000002 	 85586.3123251916840672 
	 4.3674999999999997 	 85601.3957872009195853 
	 4.3707500000000001 	 85616.4551840213098330 
	 4.3739999999999997 	 85631.4905022168968571 
	 4.3772500000000001 	 85646.5017283777269768 
	 4.3805000000000005 	 85661.4888490485172952 
	 4.3837500000000000 	 85676.4518230990215670 
	 4.3869999999999996 	 85691.3905389872670639 
	 4.3902500000000009 	 85706.3048741524835350 
	 4.3934999999999995 	 85721.1947060432576109 
	 4.3967499999999999 	 85736.0599121174163884 
	 4.4000000000000004 	 85750.9003698415617691 
	 4.4032499999999999 	 85765.7159761083748890 
	 4.4064999999999994 	 85780.5067054950632155 
	 4.4097500000000007 	 85795.2725520211388357 
	 4.4129999999999994 	 85810.0135097317252075 
	 4.4162499999999998 	 85824.7295726979064057 
	 4.4195000000000002 	 85839.4207350156357279 
	 4.4227499999999997 	 85854.0869828285358381 
	 4.4260000000000002 	 85868.7282513541867957 
	 4.4292500000000006 	 85883.3444557810144033 
	 4.4324999999999992 	 85897.9355112538905814 
	 4.4357500000000005 	 85912.5013329234207049 
	 4.4390000000000001 	 85927.0418359451577999 
	 4.4422499999999996 	 85941.5569374242477352 
	 4.4455000000000000 	 85956.0465751053852728 
	 4.4487500000000004 	 85970.5106991778302472 
	 4.4520000000000000 	 85984.9492600202211179 
	 4.4552500000000004 	 85999.3622080308268778 
	 4.4584999999999999 	 86013.7494936282164417 
	 4.4617500000000003 	 86028.1110669981280807 
	 4.4649999999999999 	 86042.4468735110131092 
	 4.4682500000000003 	 86056.7568541767395800 
	 4.4714999999999998 	 86071.0409498572844313 
	 4.4747500000000002 	 86085.2991014232829912 
	 4.4779999999999998 	 86099.5312497549020918 
	 4.4812500000000002 	 86113.7373357904725708 
	 4.4845000000000006 	 86127.9173026586213382 
	 4.4877500000000001 	 86142.0710964447207516 
	 4.4909999999999997 	 86156.1986634556378704 
	 4.4942500000000010 	 86170.2999500100268051 
	 4.4974999999999996 	 86184.3749024374992587 
	 4.5007500000000000 	 86198.4234670536243357 
	 4.5040000000000004 	 86212.4455864357587416 
	 4.5072500000000000 	 86226.4411954927345505 
	 4.5105000000000004 	 86240.4102282021922292 
	 4.5137500000000008 	 86254.3526185530208750 
	 4.5169999999999995 	 86268.2683005416911328 
	 4.5202500000000008 	 86282.1572081773047103 
	 4.5235000000000003 	 86296.0192846303107217 
	 4.5267499999999998 	 86309.8545021781028481 
	 4.5300000000000002 	 86323.6628388798417291 
	 4.5332500000000007 	 86337.4442728032008745 
	 4.5364999999999993 	 86351.1987820244103204 
	 4.5397500000000006 	 86364.9263446295663016 
	 4.5430000000000001 	 86378.6269320292194607 
	 4.5462499999999997 	 86392.3004819443594897 
	 4.5495000000000001 	 86405.9469215093267849 
	 4.5527500000000005 	 86419.5661778653156944 
	 4.5560000000000000 	 86433.1581781653803773 
	 4.5592500000000005 	 86446.7228495720191859 
	 4.5625000000000000 	 86460.2601142374624033 
	 4.5657499999999995 	 86473.7698533052753191 
	 4.5690000000000000 	 86487.2519278882682556 
	 4.5722499999999995 	 86500.7061989598732907 
	 4.5754999999999999 	 86514.1325274876580806 
	 4.5787500000000003 	 86527.5307744357996853 
	 4.5819999999999999 	 86540.9008196704089642 
	 4.5852499999999994 	 86554.2428094206552487 
	 4.5885000000000007 	 86567.5570868483046070 
	 4.5917499999999993 	 86580.8439997735404177 
	 4.5949999999999998 	 86594.1038960596197285 
	 4.5982500000000002 	 86607.3371236102975672 
	 4.6014999999999997 	 86620.5440004294796381 
	 4.6047499999999992 	 86633.7240134768944699 
	 4.6080000000000005 	 86646.8757308279600693 
	 4.6112499999999992 	 86659.9976728978508618 
	 4.6144999999999996 	 86673.0883599903172581 
	 4.6177500000000000 	 86686.1463122978602769 
	 4.6209999999999996 	 86699.1700819509424036 
	 4.6242500000000000 	 86712.1605528432555730 
	 4.6275000000000004 	 86725.1224806296668248 
	 4.6307499999999990 	 86738.0609863998688525 
	 4.6340000000000003 	 86750.9811916631151689 
	 4.6372499999999999 	 86763.8882183430978330 
	 4.6404999999999994 	 86776.7871740320260869 
	 4.6437499999999998 	 86789.6770047140598763 
	 4.6470000000000002 	 86802.5409882853273302 
	 4.6502499999999998 	 86815.3599478540563723 
	 4.6535000000000002 	 86828.1147050349682104 
	 4.6567499999999997 	 86840.7860799596528523 
	 4.6600000000000001 	 86853.3548912897531409 
	 4.6632499999999997 	 86865.8230002493946813 
	 4.6665000000000001 	 86878.2764459541067481 
	 4.6697499999999996 	 86890.8223190232965862 
	 4.6730000000000000 	 86903.5677183074440109 
	 4.6762499999999996 	 86916.6197508241020842 
	 4.6795000000000000 	 86930.0855316909728572 
	 4.6827500000000004 	 86944.0416545430489350 
	 4.6859999999999999 	 86958.3697480937407818 
	 4.6892499999999995 	 86972.8747496912110364 
	 4.6925000000000008 	 86987.3613983310788171 
	 4.6957499999999994 	 87001.6344182700704550 
	 4.6989999999999998 	 87015.4985191430168925 
	 4.7022500000000003 	 87028.7764245214639232 
	 4.7054999999999998 	 87041.4820637106313370 
	 4.7087500000000002 	 87053.7445408737694379 
	 4.7120000000000006 	 87065.6945527598581975 
	 4.7152499999999993 	 87077.4628059107490117 
	 4.7185000000000006 	 87089.1800165827589808 
	 4.7217500000000001 	 87100.9725975846959045 
	 4.7249999999999996 	 87112.8836250271269819 
	 4.7282500000000001 	 87124.8807906755391741 
	 4.7315000000000005 	 87136.9290676422242541 
	 4.7347499999999991 	 87148.9934264706826070 
	 4.7380000000000004 	 87161.0388351568399230 
	 4.7412500000000000 	 87173.0306794576172251 
	 4.7444999999999995 	 87184.9522708817094099 
	 4.7477499999999999 	 87196.8111730686796363 
	 4.7510000000000003 	 87208.6166718156309798 
	 4.7542499999999999 	 87220.3780535961850546 
	 4.7575000000000003 	 87232.1046055524930125 
	 4.7607499999999998 	 87243.8055913353600772 
	 4.7640000000000002 	 87255.4867071618500631 
	 4.7672499999999998 	 87267.1463424537942046 
	 4.7705000000000002 	 87278.7819917866290780 
	 4.7737499999999997 	 87290.3911495667562122 
	 4.7770000000000001 	 87301.9713100327935535 
	 4.7802499999999997 	 87313.5199674943432910 
	 4.7835000000000001 	 87325.0352661608776543 
	 4.7867500000000005 	 87336.5174173125124071 
	 4.7900000000000000 	 87347.9670422307535773 
	 4.7932499999999996 	 87359.3847622440662235 
	 4.7965000000000009 	 87370.7711987273505656 
	 4.7997499999999995 	 87382.1269731007778319 
	 4.8029999999999999 	 87393.4525986790395109 
	 4.8062500000000004 	 87404.7480434892204357 
	 4.8094999999999999 	 87416.0131040669220965 
	 4.8127499999999994 	 87427.2475768781005172 
	 4.8160000000000007 	 87438.4512583819014253 
	 4.8192499999999994 	 87449.6239450293214759 
	 4.8224999999999998 	 87460.7654505124373827 
	 4.8257500000000002 	 87471.8757293725793716 
	 4.8289999999999997 	 87482.9548049357545096 
	 4.8322500000000002 	 87494.0027009992627427 
	 4.8355000000000006 	 87505.0194413669087226 
	 4.8387499999999992 	 87516.0050498475466156 
	 4.8420000000000005 	 87526.9595469765190501 
	 4.8452500000000001 	 87537.8829070847277762 
	 4.8484999999999996 	 87548.7750703496421920 
	 4.8517500000000000 	 87559.6359761525382055 
	 4.8550000000000004 	 87570.4655638818367152 
	 4.8582500000000000 	 87581.2637729302659864 
	 4.8615000000000004 	 87592.0305435696500354 
	 4.8647499999999999 	 87602.7658403513196390 
	 4.8680000000000003 	 87613.4696546607301570 
	 4.8712499999999999 	 87624.1419792682863772 
	 4.8745000000000003 	 87634.7828069387614960 
	 4.8777499999999998 	 87645.3921304338437039 
	 4.8810000000000002 	 87655.9699424526625080 
	 4.8842499999999998 	 87666.5162315923953429 
	 4.8875000000000002 	 87677.0309796462097438 
	 4.8907500000000006 	 87687.5141677714273101 
	 4.8940000000000001 	 87697.9657771312631667 
	 4.8972499999999997 	 87708.3857888957281830 
	 4.9005000000000010 	 87718.7741842332907254 
	 4.9037499999999996 	 87729.1309412114496808 
	 4.9070000000000000 	 87739.4560300027515041 
	 4.9102500000000004 	 87749.7494195515464526 
	 4.9135000000000000 	 87760.0110788085585227 
	 4.9167500000000004 	 87770.2409767317585647 
	 4.9200000000000008 	 87780.4390822862333152 
	 4.9232499999999995 	 87790.6053744044183986 
	 4.9265000000000008 	 87800.7398718641925370 
	 4.9297500000000003 	 87810.8426034016592894 
	 4.9329999999999998 	 87820.9135977484838804 
	 4.9362500000000002 	 87830.9528836343815783 
	 4.9395000000000007 	 87840.9604897837270983 
	 4.9427499999999993 	 87850.9364336682046996 
	 4.9460000000000006 	 87860.8806609149469296 
	 4.9492500000000001 	 87870.7930889138951898 
	 4.9524999999999997 	 87880.6736350092978682 
	 4.9557500000000001 	 87890.5222165668092202 
	 4.9590000000000005 	 87900.3387509748281445 
	 4.9622500000000000 	 87910.1231645370862680 
	 4.9655000000000005 	 87919.8754779003065778 
	 4.9687500000000000 	 87929.5957684710010653 
	 4.9719999999999995 	 87939.2841143566474784 
	 4.9752500000000000 	 87948.9405935867107473 
	 4.9784999999999995 	 87958.5652841118280776 
	 4.9817499999999999 	 87968.1582600040273974 
	 4.9850000000000003 	 87977.7195218777633272 
	 4.9882499999999999 	 87987.2490040234843036 
	 4.9914999999999994 	 87996.7466384681029012 
	 4.9947500000000007 	 88006.2123573668213794 
	 4.9979999999999993 	 88015.6460930041503161 
	 5.0012499999999998 	 88025.0477781137451530 
	 5.0045000000000002 	 88034.4173593119776342 
	 5.0077499999999997 	 88043.7548018460947787 
	 5.0109999999999992 	 88053.0600722167437198 
	 5.0142500000000005 	 88062.3331368565122830 
	 5.0174999999999992 	 88071.5739621286047623 
	 5.0207499999999996 	 88080.7825146348623093 
	 5.0240000000000000 	 88089.9588064013805706 
	 5.0272499999999996 	 88099.1029425916785840 
	 5.0305000000000000 	 88108.2150397940422408 
	 5.0337500000000004 	 88117.2952146174502559 
	 5.0369999999999990 	 88126.3435836918215500 
	 5.0402500000000003 	 88135.3602636596624507 
	 5.0434999999999999 	 88144.3453469671949279 
	 5.0467499999999994 	 88153.2988490716234082 
	 5.0499999999999998 	 88162.2207701583829476 
	 5.0532500000000002 	 88171.1111104105948471 
	 5.0564999999999998 	 88179.9698700113658560 
	 5.0597500000000002 	 88188.7970491408632370 
	 5.0629999999999997 	 88197.5926326851040358 
	 5.0662500000000001 	 88206.3565284064534353 
	 5.0694999999999997 	 88215.0886198144144146 
	 5.0727500000000001 	 88223.7887904067756608 
	 5.0759999999999996 	 88232.4569236792885931 
	 5.0792500000000000 	 88241.0929031249543186 
	 5.0824999999999996 	 88249.6966309173003538 
	 5.0857500000000000 	 88258.2681618056085426 
	 5.0890000000000004 	 88266.8076250505837379 
	 5.0922499999999999 	 88275.3151504263223615 
	 5.0954999999999995 	 88283.7908677151572192 
	 5.0987500000000008 	 88292.2349067084869603 
	 5.1019999999999994 	 88300.6473918143601622 
	 5.1052499999999998 	 88309.0283714905526722 
	 5.1085000000000003 	 88317.3778380464354996 
	 5.1117499999999998 	 88325.6957824758865172 
	 5.1150000000000002 	 88333.9821957716339966 
	 5.1182500000000006 	 88342.2370689262315864 
	 5.1214999999999993 	 88350.4603934034239501 
	 5.1247500000000006 	 88358.6521737501316238 
	 5.1280000000000001 	 88366.8124289828410838 
	 5.1312499999999996 	 88374.9411788736761082 
	 5.1345000000000001 	 88383.0384432024584385 
	 5.1377500000000005 	 88391.1042417564895004 
	 5.1409999999999991 	 88399.1385944376088446 
	 5.1442500000000004 	 88407.1415289430733537 
	 5.1475000000000000 	 88415.1130859026889084 
	 5.1507499999999995 	 88423.0533071600220865 
	 5.1539999999999999 	 88430.9622345539828530 
	 5.1572500000000003 	 88438.8399099180096528 
	 5.1604999999999999 	 88446.6863750800694106 
	 5.1637500000000003 	 88454.5016718816477805 
	 5.1669999999999998 	 88462.2858422111748951 
	 5.1702500000000002 	 88470.0389279749506386 
	 5.1734999999999998 	 88477.7609710914548486 
	 5.1767500000000002 	 88485.4520134904014412 
	 5.1799999999999997 	 88493.1120971126656514 
	 5.1832500000000001 	 88500.7412591030733893 
	 5.1864999999999997 	 88508.3395173804747174 
	 5.1897500000000001 	 88515.9068850544863380 
	 5.1930000000000005 	 88523.4433752322947839 
	 5.1962500000000000 	 88530.9490010186273139 
	 5.1994999999999996 	 88538.4237755158828804 
	 5.2027500000000009 	 88545.8677182245592121 
	 5.2059999999999995 	 88553.2808895196212688 
	 5.2092499999999999 	 88560.6633658567734528 
	 5.2125000000000004 	 88568.0152237365837209 
	 5.2157499999999999 	 88575.3365396666195011 
	 5.2189999999999994 	 88582.6273901597742224 
	 5.2222500000000007 	 88589.8878485446475679 
	 5.2254999999999994 	 88597.1179543111065868 
	 5.2287499999999998 	 88604.3177265652047936 
	 5.2320000000000002 	 88611.4871841348649468 
	 5.2352499999999997 	 88618.6263458481116686 
	 5.2385000000000002 	 88625.7352305341919418 
	 5.2417500000000006 	 88632.8138584733242169 
	 5.2449999999999992 	 88639.8622779697470833 
	 5.2482500000000005 	 88646.8805626783869229 
	 5.2515000000000001 	 88653.8687871722795535 
	 5.2547499999999996 	 88660.8270260276331101 
	 5.2580000000000000 	 88667.7553538249339908 
	 5.2612500000000004 	 88674.6538446452759672 
	 5.2645000000000000 	 88681.5225510545133147 
	 5.2677500000000004 	 88688.3614965135784587 
	 5.2709999999999999 	 88695.1707024186616763 
	 5.2742500000000003 	 88701.9501901672920212 
	 5.2774999999999999 	 88708.6999811591231264 
	 5.2807500000000003 	 88715.4200970020610839 
	 5.2839999999999998 	 88722.1105897648521932 
	 5.2872500000000002 	 88728.7715738987608347 
	 5.2904999999999998 	 88735.4031714981829282 
	 5.2937500000000002 	 88742.0055046644556569 
	 5.2970000000000006 	 88748.5786955036601285 
	 5.3002500000000001 	 88755.1228661195491441 
	 5.3034999999999997 	 88761.6381126235210104 
	 5.3067500000000010 	 88768.1244484603957972 
	 5.3099999999999996 	 88774.5818706817372004 
	 5.3132500000000000 	 88781.0103763402148616 
	 5.3165000000000004 	 88787.4099624883820070 
	 5.3197500000000000 	 88793.7806261810910655 
	 5.3230000000000004 	 88800.1223801176383859 
	 5.3262500000000008 	 88806.4353158782032551 
	 5.3294999999999995 	 88812.7195498498622328 
	 5.3327500000000008 	 88818.9751984279864701 
	 5.3360000000000003 	 88825.2023780083109159 
	 5.3392499999999998 	 88831.4012049878365360 
	 5.3425000000000002 	 88837.5717904426710447 
	 5.3457500000000007 	 88843.7142019994644215 
	 5.3489999999999993 	 88849.8284860793064581 
	 5.3522500000000006 	 88855.9146889691328397 
	 5.3555000000000001 	 88861.9728569675498875 
	 5.3587499999999997 	 88868.0030363847472472 
	 5.3620000000000001 	 88874.0052752454794245 
	 5.3652500000000005 	 88879.9796456086041871 
	 5.3685000000000000 	 88885.9262372855446301 
	 5.3717500000000005 	 88891.8451404985098634 
	 5.3750000000000000 	 88897.7364454606868094 
	 5.3782499999999995 	 88903.6002423796744552 
	 5.3815000000000000 	 88909.4366207724815467 
	 5.3847499999999995 	 88915.2456512404896785 
	 5.3879999999999999 	 88921.0273834823747166 
	 5.3912500000000003 	 88926.7818661238998175 
	 5.3944999999999999 	 88932.5091478032263694 
	 5.3977499999999994 	 88938.2092771675233962 
	 5.4010000000000007 	 88943.8823031594802160 
	 5.4042499999999993 	 88949.5282954309368506 
	 5.4074999999999998 	 88955.1473580085003050 
	 5.4107500000000002 	 88960.7395981583249522 
	 5.4139999999999997 	 88966.3051231475255918 
	 5.4172499999999992 	 88971.8440402438136516 
	 5.4205000000000005 	 88977.3564567024732241 
	 5.4237499999999992 	 88982.8424746781529393 
	 5.4269999999999996 	 88988.3021833561069798 
	 5.4302500000000000 	 88993.7356698929215781 
	 5.4334999999999996 	 88999.1430214489810169 
	 5.4367500000000000 	 89004.5243251888168743 
	 5.4400000000000004 	 89009.8796682798565598 
	 5.4432499999999990 	 89015.2091320790059399 
	 5.4465000000000003 	 89020.5127746889047557 
	 5.4497499999999999 	 89025.7906483995466260 
	 5.4529999999999994 	 89031.0428055025986396 
	 5.4562499999999998 	 89036.2692982906592079 
	 5.4595000000000002 	 89041.4701790576073108 
	 5.4627499999999998 	 89046.6455048432690091 
	 5.4660000000000002 	 89051.7953629912954057 
	 5.4692499999999997 	 89056.9198527667176677 
	 5.4725000000000001 	 89062.0190734658099245 
	 5.4757499999999997 	 89067.0931243901432026 
	 5.4790000000000001 	 89072.1421048440679442 
	 5.4822499999999996 	 89077.1661149908613879 
	 5.4855000000000000 	 89082.1652640546672046 
	 5.4887499999999996 	 89087.1396667157096090 
	 5.4920000000000000 	 89092.0894377326185349 
	 5.4952500000000004 	 89097.0146918638056377 
	 5.4984999999999999 	 89101.9155438688903814 
	 5.5017499999999995 	 89106.7921056989580393 
	 5.5050000000000008 	 89111.6444349908269942 
	 5.5082499999999994 	 89116.4725402597250650 
	 5.5114999999999998 	 89121.2764282536372775 
	 5.5147500000000003 	 89126.0561057250451995 
	 5.5179999999999998 	 89130.8115794307814213 
	 5.5212500000000002 	 89135.5428600568848196 
	 5.5245000000000006 	 89140.2501257809926756 
	 5.5277499999999993 	 89144.9337813588790596 
	 5.5310000000000006 	 89149.5942476386262570 
	 5.5342500000000001 	 89154.2319454787502764 
	 5.5374999999999996 	 89158.8472957465128275 
	 5.5407500000000001 	 89163.4407158116082428 
	 5.5440000000000005 	 89168.0121047920110868 
	 5.5472499999999991 	 89172.5603004508157028 
	 5.5505000000000004 	 89177.0840105524112005 
	 5.5537500000000000 	 89181.5819428182585398 
	 5.5569999999999995 	 89186.0528049233107595 
	 5.5602499999999999 	 89190.4953050092881313 
	 5.5635000000000003 	 89194.9095473484339891 
	 5.5667499999999999 	 89199.3000759895949159 
	 5.5700000000000003 	 89203.6723156650696183 
	 5.5732499999999998 	 89208.0316912938869791 
	 5.5765000000000002 	 89212.3836279845563695 
	 5.5797499999999998 	 89216.7335510304255877 
	 5.5830000000000002 	 89221.0850691103696590 
	 5.5862499999999997 	 89225.4326301837136270 
	 5.5895000000000001 	 89229.7678011569805676 
	 5.5927499999999997 	 89234.0821475900156656 
	 5.5960000000000001 	 89238.3672347496903967 
	 5.5992500000000005 	 89242.6146276117651723 
	 5.6025000000000000 	 89246.8169522046518978 
	 5.6057499999999996 	 89250.9755023538309615 
	 5.6090000000000009 	 89255.0958046329760691 
	 5.6122499999999995 	 89259.1834144620806910 
	 5.6154999999999999 	 89263.2438874526269501 
	 5.6187500000000004 	 89267.2827794036275009 
	 5.6219999999999999 	 89271.3053774930740474 
	 5.6252499999999994 	 89275.3131820739945397 
	 5.6285000000000007 	 89279.3048940948938252 
	 5.6317499999999994 	 89283.2791488283692161 
	 5.6349999999999998 	 89287.2345814993750537 
	 5.6382500000000002 	 89291.1698272843350423 
	 5.6414999999999997 	 89295.0835513555648504 
	 5.6447500000000002 	 89298.9752526827942347 
	 5.6480000000000006 	 89302.8453521156625357 
	 5.6512499999999992 	 89306.6943182244140189 
	 5.6545000000000005 	 89310.5226195945288055 
	 5.6577500000000001 	 89314.3307248268538387 
	 5.6609999999999996 	 89318.1191002574341837 
	 5.6642500000000000 	 89321.8880463767854962 
	 5.6675000000000004 	 89325.6375883042201167 
	 5.6707500000000000 	 89329.3677251947228797 
	 5.6740000000000004 	 89333.0784562016633572 
	 5.6772499999999999 	 89336.7697804756026017 
	 5.6805000000000003 	 89340.4416972280014306 
	 5.6837499999999999 	 89344.0942311807739316 
	 5.6870000000000003 	 89347.7274719292472582 
	 5.6902499999999998 	 89351.3415192299144110 
	 5.6935000000000002 	 89354.9364728431683034 
	 5.6967499999999998 	 89358.5124325333599700 
	 5.7000000000000002 	 89362.0694980687403586 
	 5.7032500000000006 	 89365.6077709821547614 
	 5.7065000000000001 	 89369.1273598591797054 
	 5.7097499999999997 	 89372.6283750437141862 
	 5.7130000000000010 	 89376.1109268777654506 
	 5.7162499999999996 	 89379.5751257004012587 
	 5.7195000000000000 	 89383.0210818484774791 
	 5.7227500000000004 	 89386.4489028404059354 
	 5.7260000000000000 	 89389.8586782123893499 
	 5.7292500000000004 	 89393.2504904344677925 
	 5.7325000000000008 	 89396.6244219646614511 
	 5.7357499999999995 	 89399.9805552679754328 
	 5.7390000000000008 	 89403.3189728145662230 
	 5.7422500000000003 	 89406.6397562066122191 
	 5.7454999999999998 	 89409.9429777728946647 
	 5.7487500000000002 	 89413.2287042546231532 
	 5.7520000000000007 	 89416.4970023139467230 
	 5.7552499999999993 	 89419.7479386121849529 
	 5.7585000000000006 	 89422.9815798093186459 
	 5.7617500000000001 	 89426.1979935436829692 
	 5.7649999999999997 	 89429.3972664275352145 
	 5.7682500000000001 	 89432.5795022323000012 
	 5.7715000000000005 	 89435.7448053496045759 
	 5.7747500000000000 	 89438.8932801751652732 
	 5.7780000000000005 	 89442.0250311041163513 
	 5.7812500000000000 	 89445.1401623160782037 
	 5.7844999999999995 	 89448.2387686424917774 
	 5.7877500000000000 	 89451.3209322705370141 
	 5.7909999999999995 	 89454.3867344897298608 
	 5.7942499999999999 	 89457.4362565914634615 
	 5.7975000000000003 	 89460.4695798690663651 
	 5.8007499999999999 	 89463.4867856120690703 
	 5.8039999999999994 	 89466.4879545944568235 
	 5.8072500000000007 	 89469.4731665286963107 
	 5.8104999999999993 	 89472.4425009979458991 
	 5.8137499999999998 	 89475.3960375840542838 
	 5.8170000000000002 	 89478.3338558684336022 
	 5.8202499999999997 	 89481.2560354347515386 
	 5.8234999999999992 	 89484.1626621517498279 
	 5.8267500000000005 	 89487.0538418806827394 
	 5.8299999999999992 	 89489.9296844515338307 
	 5.8332499999999996 	 89492.7902997007040540 
	 5.8365000000000000 	 89495.6357974684069632 
	 5.8397499999999996 	 89498.4662876023649005 
	 5.8430000000000000 	 89501.2818641136836959 
	 5.8462500000000004 	 89504.0825411457772134 
	 5.8494999999999990 	 89506.8683077187452000 
	 5.8527500000000003 	 89509.6391528348176507 
	 5.8559999999999999 	 89512.3950654880027287 
	 5.8592499999999994 	 89515.1360346652218141 
	 5.8624999999999998 	 89517.8620755052397726 
	 5.8657500000000002 	 89520.5734167999034980 
	 5.8689999999999998 	 89523.2703916818281868 
	 5.8722500000000002 	 89525.9533340030902764 
	 5.8754999999999997 	 89528.6225776291685179 
	 5.8787500000000001 	 89531.2784564384201076 
	 5.8819999999999997 	 89533.9212617854354903 
	 5.8852500000000001 	 89536.5506857689033495 
	 5.8884999999999996 	 89539.1659774841973558 
	 5.8917500000000000 	 89541.7663756159308832 
	 5.8949999999999996 	 89544.3511188239208423 
	 5.8982500000000000 	 89546.9194457419071114 
	 5.9015000000000004 	 89549.4706583968218183 
	 5.9047499999999999 	 89552.0058189124247292 
	 5.9079999999999995 	 89554.5279354210069869 
	 5.9112500000000008 	 89557.0401168440148467 
	 5.9144999999999994 	 89559.5454721864953171 
	 5.9177499999999998 	 89562.0471105392352911 
	 5.9210000000000003 	 89564.5480725933011854 
	 5.9242499999999998 	 89567.0464159501862014 
	 5.9275000000000002 	 89569.5319245521386620 
	 5.9307500000000006 	 89571.9936019889137242 
	 5.9339999999999993 	 89574.4204515473247739 
	 5.9372500000000006 	 89576.8014762118691579 
	 5.9405000000000001 	 89579.1257101512310328 
	 5.9437499999999996 	 89581.3953435715229716 
	 5.9470000000000001 	 89583.6460186142357998 
	 5.9502500000000005 	 89585.9186165945429821 
	 5.9534999999999991 	 89588.2540199346549343 
	 5.9567500000000004 	 89590.6931121560774045 
	 5.9600000000000000 	 89593.2767778738489142 
	 5.9632499999999995 	 89596.0298098464845680 
	 5.9664999999999999 	 89598.9126292666041991 
	 5.9697500000000003 	 89601.8695630876172800 
	 5.9729999999999999 	 89604.8449367590656038 
	 5.9762500000000003 	 89607.7830742364894832 
	 5.9794999999999998 	 89610.6282979884999804 
	 5.9827500000000002 	 89613.3320954885857645 
	 5.9859999999999998 	 89615.8917196564725600 
	 5.9892500000000002 	 89618.3224232547800057 
	 5.9924999999999997 	 89620.6395025338715641 
	 5.9957500000000001 	 89622.8582541561627295 
	 5.9989999999999997 	 89624.9939751962083392 
	 6.0022500000000001 	 89627.0619631342706271 
	 6.0055000000000005 	 89629.0775158588803606 
	 6.0087500000000000 	 89631.0559316605795175 
	 6.0119999999999996 	 89633.0125092322705314 
	 6.0152500000000009 	 89634.9625476655055536 
	 6.0184999999999995 	 89636.9213464508065954 
	 6.0217499999999999 	 89638.9037900030380115 
	 6.0250000000000004 	 89640.9167347236070782 
	 6.0282499999999999 	 89642.9597754803398857 
	 6.0314999999999994 	 89645.0322454834386008 
	 6.0347500000000007 	 89647.1334779158787569 
	 6.0379999999999994 	 89649.2628059368144022 
	 6.0412499999999998 	 89651.4194341825495940 
	 6.0445000000000002 	 89653.5970860601373715 
	 6.0477499999999997 	 89655.7820699279836845 
	 6.0510000000000002 	 89657.9601674614241347 
	 6.0542500000000006 	 89660.1171599717927165 
	 6.0574999999999992 	 89662.2388284125772770 
	 6.0607500000000005 	 89664.3110039263410727 
	 6.0640000000000001 	 89666.3269833833182929 
	 6.0672499999999996 	 89668.2953533316904213 
	 6.0705000000000000 	 89670.2265726977348095 
	 6.0737500000000004 	 89672.1311006691976218 
	 6.0770000000000000 	 89674.0193966971128248 
	 6.0802500000000004 	 89675.9019194857974071 
	 6.0834999999999999 	 89677.7863703464390710 
	 6.0867500000000003 	 89679.6716815876861801 
	 6.0899999999999999 	 89681.5550463362014852 
	 6.0932500000000003 	 89683.4336576446512481 
	 6.0964999999999998 	 89685.3047084956342587 
	 6.0997500000000002 	 89687.1653917988733156 
	 6.1029999999999998 	 89689.0133768659725320 
	 6.1062500000000002 	 89690.8487354564131238 
	 6.1095000000000006 	 89692.6722948573442409 
	 6.1127500000000001 	 89694.4848826539964648 
	 6.1159999999999997 	 89696.2873264516092604 
	 6.1192500000000010 	 89698.0804538761585718 
	 6.1224999999999996 	 89699.8650259377027396 
	 6.1257500000000000 	 89701.6412594458524836 
	 6.1290000000000004 	 89703.4091054624586832 
	 6.1322500000000000 	 89705.1685132428538054 
	 6.1355000000000004 	 89706.9194320357782999 
	 6.1387500000000008 	 89708.6618110816489207 
	 6.1419999999999995 	 89710.3955884536699159 
	 6.1452500000000008 	 89712.1205449835542822 
	 6.1485000000000003 	 89713.8363452645280631 
	 6.1517499999999998 	 89715.5426511613477487 
	 6.1550000000000002 	 89717.2391245330218226 
	 6.1582500000000007 	 89718.9254272333200788 
	 6.1614999999999993 	 89720.6012551951280329 
	 6.1647500000000006 	 89722.2672503430367215 
	 6.1680000000000001 	 89723.9251005052065011 
	 6.1712499999999997 	 89725.5765476686938200 
	 6.1745000000000001 	 89727.2233338575606467 
	 6.1777500000000005 	 89728.8672011310118251 
	 6.1810000000000000 	 89730.5098700819362421 
	 6.1842500000000005 	 89732.1514965976530220 
	 6.1875000000000000 	 89733.7896386225474998 
	 6.1907499999999995 	 89735.4216090992995305 
	 6.1940000000000000 	 89737.0447209093399579 
	 6.1972499999999995 	 89738.6562868731125491 
	 6.2004999999999999 	 89740.2536225110525265 
	 6.2037500000000003 	 89741.8351970192888984 
	 6.2069999999999999 	 89743.4024130972102284 
	 6.2102499999999994 	 89744.9571328318415908 
	 6.2135000000000007 	 89746.5012183509825263 
	 6.2167499999999993 	 89748.0365318222902715 
	 6.2199999999999998 	 89749.5649354514898732 
	 6.2232500000000002 	 89751.0878915391513146 
	 6.2264999999999997 	 89752.6052626293239882 
	 6.2297499999999992 	 89754.1165113135066349 
	 6.2330000000000005 	 89755.6211001687770477 
	 6.2362499999999992 	 89757.1184917605714872 
	 6.2394999999999996 	 89758.6081486413459061 
	 6.2427500000000000 	 89760.0896112379123224 
	 6.2459999999999996 	 89761.5629173767956672 
	 6.2492500000000000 	 89763.0283005112578394 
	 6.2525000000000004 	 89764.4859945681673707 
	 6.2557499999999990 	 89765.9362334763864055 
	 6.2590000000000003 	 89767.3792511694628047 
	 6.2622499999999999 	 89768.8152685652603395 
	 6.2654999999999994 	 89770.2443685153702972 
	 6.2687499999999998 	 89771.6665507103607524 
	 6.2720000000000002 	 89773.0818136961752316 
	 6.2752499999999998 	 89774.4901560183207039 
	 6.2785000000000002 	 89775.8915762202814221 
	 6.2817499999999997 	 89777.2860743450437440 
	 6.2850000000000001 	 89778.6736794325988740 
	 6.2882499999999997 	 89780.0544467510044342 
	 6.2915000000000001 	 89781.4284325121843722 
	 6.2947499999999996 	 89782.7956929268402746 
	 6.2980000000000000 	 89784.1562842049315805 
	 6.3012499999999996 	 89785.5102620689140167 
	 6.3045000000000000 	 89786.8576614979101578 
	 6.3077500000000004 	 89788.1984894107736181 
	 6.3109999999999999 	 89789.5327507357287686 
	 6.3142499999999995 	 89790.8604503988317447 
	 6.3175000000000008 	 89792.1815933267062064 
	 6.3207499999999994 	 89793.4961846306396183 
	 6.3239999999999998 	 89794.8042567055526888 
	 6.3272500000000003 	 89796.1058978214859962 
	 6.3304999999999998 	 89797.4012030889425660 
	 6.3337500000000002 	 89798.6902676194877131 
	 6.3370000000000006 	 89799.9731865244393703 
	 6.3402499999999993 	 89801.2500549043470528 
	 6.3435000000000006 	 89802.5209387923241593 
	 6.3467500000000001 	 89803.7858117907017004 
	 6.3499999999999996 	 89805.0446291681000730 
	 6.3532500000000001 	 89806.2973461907822639 
	 6.3565000000000005 	 89807.5439181231777184 
	 6.3597499999999991 	 89808.7843002276204061 
	 6.3630000000000004 	 89810.0184797358233482 
	 6.3662500000000000 	 89811.2466050819202792 
	 6.3694999999999995 	 89812.4688753970549442 
	 6.3727499999999999 	 89813.6854898337769555 
	 6.3760000000000003 	 89814.8966475443739910 
	 6.3792499999999999 	 89816.1025476861250354 
	 6.3825000000000003 	 89817.3033388343901606 
	 6.3857499999999998 	 89818.4987564721668605 
	 6.3890000000000002 	 89819.6883343559456989 
	 6.3922499999999998 	 89820.8716048691421747 
	 6.3955000000000002 	 89822.0481003845052328 
	 6.3987499999999997 	 89823.2173532659653574 
	 6.4020000000000001 	 89824.3789812192990212 
	 6.4052499999999997 	 89825.5338043613883201 
	 6.4085000000000001 	 89826.6835316798824351 
	 6.4117500000000005 	 89827.8298930295277387 
	 6.4150000000000000 	 89828.9746182954986580 
	 6.4182499999999996 	 89830.1194373924809042 
	 6.4215000000000009 	 89831.2660089932614937 
	 6.4247499999999995 	 89832.4140136640635319 
	 6.4279999999999999 	 89833.5609449502662756 
	 6.4312500000000004 	 89834.7041831719106995 
	 6.4344999999999999 	 89835.8411085993866436 
	 6.4377499999999994 	 89836.9691014530399116 
	 6.4410000000000007 	 89838.0855632133461768 
	 6.4442499999999994 	 89839.1894458777533146 
	 6.4474999999999998 	 89840.2822758305992465 
	 6.4507500000000002 	 89841.3658222101512365 
	 6.4539999999999997 	 89842.4418541858758545 
	 6.4572500000000002 	 89843.5121409583807690 
	 6.4605000000000006 	 89844.5784503408358432 
	 6.4637499999999992 	 89845.6419571300211828 
	 6.4670000000000005 	 89846.7023282401205506 
	 6.4702500000000001 	 89847.7589944559003925 
	 6.4734999999999996 	 89848.8113865502527915 
	 6.4767500000000000 	 89849.8589352832350414 
	 6.4800000000000004 	 89850.9010714024043409 
	 6.4832500000000000 	 89851.9373774410341866 
	 6.4865000000000004 	 89852.9680431103915907 
	 6.4897499999999999 	 89853.9934099236852489 
	 6.4930000000000003 	 89855.0138193991733715 
	 6.4962499999999999 	 89856.0296130623901263 
	 6.4995000000000003 	 89857.0411324441083707 
	 6.5027499999999998 	 89858.0486668814555742 
	 6.5060000000000002 	 89859.0521723558049416 
	 6.5092499999999998 	 89860.0514737379999133 
	 6.5125000000000002 	 89861.0463955788582098 
	 6.5157500000000006 	 89862.0367624239734141 
	 6.5190000000000001 	 89863.0223988134384854 
	 6.5222499999999997 	 89864.0031466084619751 
	 6.5255000000000010 	 89864.9790314570418559 
	 6.5287499999999996 	 89865.9501896999572637 
	 6.5320000000000000 	 89866.9167592048324877 
	 6.5352500000000004 	 89867.8788778409943916 
	 6.5385000000000000 	 89868.8366834798507625 
	 6.5417500000000004 	 89869.7903094650973799 
	 6.5450000000000008 	 89870.7398015702783596 
	 6.5482499999999995 	 89871.6851263579155784 
	 6.5515000000000008 	 89872.6262475320691010 
	 6.5547500000000003 	 89873.5631287936266745 
	 6.5579999999999998 	 89874.4957338392705424 
	 6.5612500000000002 	 89875.4240273421310121 
	 6.5645000000000007 	 89876.3480158341262722 
	 6.5677499999999993 	 89877.2677624752104748 
	 6.5710000000000006 	 89878.1833344471087912 
	 6.5742500000000001 	 89879.0947989340493223 
	 6.5774999999999997 	 89880.0022231224138523 
	 6.5807500000000001 	 89880.9056740499363514 
	 6.5840000000000005 	 89881.8051966520142742 
	 6.5872500000000000 	 89882.7007905941136414 
	 6.5905000000000005 	 89883.5924499980610562 
	 6.5937500000000000 	 89884.4801689819578314 
	 6.5969999999999995 	 89885.3639416636578972 
	 6.6002500000000000 	 89886.2437621594435768 
	 6.6034999999999995 	 89887.1196289758663625 
	 6.6067499999999999 	 89887.9915545817639213 
	 6.6100000000000003 	 89888.8595542156399461 
	 6.6132499999999999 	 89889.7236431130295387 
	 6.6164999999999994 	 89890.5838365096278721 
	 6.6197500000000007 	 89891.4401496403588681 
	 6.6229999999999993 	 89892.2926036150602158 
	 6.6262499999999998 	 89893.1412491751107154 
	 6.6295000000000002 	 89893.9861463832930895 
	 6.6327499999999997 	 89894.8273553039325634 
	 6.6359999999999992 	 89895.6649360035808058 
	 6.6392500000000005 	 89896.4989485496189445 
	 6.6424999999999992 	 89897.3294463150814408 
	 6.6457499999999996 	 89898.1564280019229045 
	 6.6490000000000000 	 89898.9798656123311957 
	 6.6522499999999996 	 89899.7997309639322339 
	 6.6555000000000000 	 89900.6159958713396918 
	 6.6587500000000004 	 89901.4286321444233181 
	 6.6619999999999990 	 89902.2376148482289864 
	 6.6652500000000003 	 89903.0429649298166623 
	 6.6684999999999999 	 89903.8447372557857307 
	 6.6717499999999994 	 89904.6429874930618098 
	 6.6749999999999998 	 89905.4377713111171033 
	 6.6782500000000002 	 89906.2291443830181379 
	 6.6814999999999998 	 89907.0171610599645646 
	 6.6847500000000002 	 89907.8018389177887002 
	 6.6879999999999997 	 89908.5831548679998377 
	 6.6912500000000001 	 89909.3610837131418521 
	 6.6944999999999997 	 89910.1356002512620762 
	 6.6977500000000001 	 89910.9066792751400499 
	 6.7009999999999996 	 89911.6742962068965426 
	 6.7042500000000000 	 89912.4384726087155286 
	 6.7074999999999996 	 89913.1993066515278770 
	 6.7107500000000000 	 89913.9569037324399687 
	 6.7140000000000004 	 89914.7113692508864915 
	 6.7172499999999999 	 89915.4628086092998274 
	 6.7204999999999995 	 89916.2113270434056176 
	 6.7237500000000008 	 89916.9569600797258317 
	 6.7269999999999994 	 89917.6995659869426163 
	 6.7302499999999998 	 89918.4389752746792510 
	 6.7335000000000003 	 89919.1750184475240530 
	 6.7367499999999998 	 89919.9075260065728799 
	 6.7400000000000002 	 89920.6363284483813914 
	 6.7432500000000006 	 89921.3613709054625360 
	 6.7464999999999993 	 89922.0830570655816700 
	 6.7497500000000006 	 89922.8019052634481341 
	 6.7530000000000001 	 89923.5184338413964724 
	 6.7562499999999996 	 89924.2331611480040010 
	 6.7595000000000001 	 89924.9466055408847751 
	 6.7627500000000005 	 89925.6590637733024778 
	 6.7659999999999991 	 89926.3694173532130662 
	 6.7692500000000004 	 89927.0759911570057739 
	 6.7725000000000000 	 89927.7771087010623887 
	 6.7757499999999995 	 89928.4710934730974259 
	 6.7789999999999999 	 89929.1562689326383406 
	 6.7822500000000003 	 89929.8313935239857528 
	 6.7854999999999999 	 89930.4998395704024006 
	 6.7887500000000003 	 89931.1677584222488804 
	 6.7919999999999998 	 89931.8413397202821216 
	 6.7952500000000002 	 89932.5267732044158038 
	 6.7984999999999998 	 89933.2302487135893898 
	 6.8017500000000002 	 89933.9575418950844323 
	 6.8049999999999997 	 89934.7064228641393129 
	 6.8082500000000001 	 89935.4674206141644390 
	 6.8114999999999997 	 89936.2308030853746459 
	 6.8147500000000001 	 89936.9868380594125483 
	 6.8180000000000005 	 89937.7257931590866065 
	 6.8212500000000000 	 89938.4380870688473806 
	 6.8244999999999996 	 89939.1205886944808299 
	 6.8277500000000009 	 89939.7788928417576244 
	 6.8309999999999995 	 89940.4192138012294890 
	 6.8342499999999999 	 89941.0477659651951399 
	 6.8375000000000004 	 89941.6707638252701145 
	 6.8407499999999999 	 89942.2944058360444615 
	 6.8439999999999994 	 89942.9225071278342512 
	 6.8472500000000007 	 89943.5540018785832217 
	 6.8504999999999994 	 89944.1872265923739178 
	 6.8537499999999998 	 89944.8205177462950815 
	 6.8570000000000002 	 89945.4522117883025203 
	 6.8602499999999997 	 89946.0806453020632034 
	 6.8635000000000002 	 89946.7046042287111050 
	 6.8667500000000006 	 89947.3243035065243021 
	 6.8699999999999992 	 89947.9402414856303949 
	 6.8732500000000005 	 89948.5529165253537940 
	 6.8765000000000001 	 89949.1628269911161624 
	 6.8797499999999996 	 89949.7704712560807820 
	 6.8830000000000000 	 89950.3762615057494259 
	 6.8862500000000004 	 89950.9801753122592345 
	 6.8895000000000000 	 89951.5820535703824135 
	 6.8927500000000004 	 89952.1817371201177593 
	 6.8959999999999999 	 89952.7790667996305274 
	 6.8992500000000003 	 89953.3738834417599719 
	 6.9024999999999999 	 89953.9660463188047288 
	 6.9057500000000003 	 89954.5555653137853369 
	 6.9089999999999998 	 89955.1425238545198226 
	 6.9122500000000002 	 89955.7270058683207026 
	 6.9154999999999998 	 89956.3090952824713895 
	 6.9187500000000002 	 89956.8888760242989520 
	 6.9220000000000006 	 89957.4664285414473852 
	 6.9252500000000001 	 89958.0417842422612011 
	 6.9284999999999997 	 89958.6149382823496126 
	 6.9317500000000010 	 89959.1858849664276931 
	 6.9349999999999996 	 89959.7546185986720957 
	 6.9382500000000000 	 89960.3211334812513087 
	 6.9415000000000004 	 89960.8854239604552276 
	 6.9447500000000000 	 89961.4474856197339250 
	 6.9480000000000004 	 89962.0073154123820132 
	 6.9512500000000008 	 89962.5649103618343361 
	 6.9544999999999995 	 89963.1202674921660218 
	 6.9577500000000008 	 89963.6733838262734935 
	 6.9610000000000003 	 89964.2242564954067348 
	 6.9642499999999998 	 89964.7728904474060982 
	 6.9675000000000002 	 89965.3193036083539482 
	 6.9707500000000007 	 89965.8635151250637136 
	 6.9739999999999993 	 89966.4055441425152821 
	 6.9772500000000006 	 89966.9454098036367213 
	 6.9805000000000001 	 89967.4831312495662132 
	 6.9837499999999997 	 89968.0187278997473186 
	 6.9870000000000001 	 89968.5522198879334610 
	 6.9902500000000005 	 89969.0836274611647241 
	 6.9935000000000000 	 89969.6129708681983175 
	 6.9967500000000005 	 89970.1402703589847079 
	 7.0000000000000000 	 89970.6655461858899798 
end

diabat 1 2
name "< 1 | DC | 2 >"
symmetry +
lambda 0.0
mult 2.0
type  grid
factor 0.0
values
	 0.5000000000000000 	 818.3681100331873495 
	 0.5032500000000000 	 791.2542953568724897 
	 0.5065000000000000 	 764.5819575117385511 
	 0.5097500000000000 	 738.3504459471249675 
	 0.5130000000000000 	 712.5590296010261682 
	 0.5162500000000000 	 687.2069009036454190 
	 0.5195000000000000 	 662.2931758277929930 
	 0.5227500000000000 	 637.8168947302970082 
	 0.5260000000000000 	 613.7770237893249714 
	 0.5292500000000000 	 590.1724556589123267 
	 0.5325000000000000 	 567.0020106239860525 
	 0.5357500000000001 	 544.2644378052568754 
	 0.5390000000000000 	 521.9584159007144990 
	 0.5422500000000000 	 500.0825544226574948 
	 0.5455000000000000 	 478.6353948472496995 
	 0.5487500000000001 	 457.6154114102935182 
	 0.5520000000000000 	 437.0210123919554235 
	 0.5552500000000000 	 416.8505412222972382 
	 0.5585000000000000 	 397.1022773271074584 
	 0.5617500000000000 	 377.7744374457569165 
	 0.5649999999999999 	 358.8651766908768650 
	 0.5682500000000000 	 340.3725894416272695 
	 0.5715000000000000 	 322.2947106798852701 
	 0.5747500000000000 	 304.6295170054443133 
	 0.5780000000000000 	 287.3749275688354601 
	 0.5812500000000000 	 270.5288054176331229 
	 0.5845000000000000 	 254.0889584613595957 
	 0.5877500000000000 	 238.0531404442341454 
	 0.5910000000000000 	 222.4190522830961640 
	 0.5942500000000001 	 207.1843429882970611 
	 0.5975000000000000 	 192.3466106653242491 
	 0.6007500000000000 	 177.9034038370820952 
	 0.6040000000000000 	 163.8522223171129326 
	 0.6072500000000001 	 150.1905182376780203 
	 0.6105000000000000 	 136.9156973421397083 
	 0.6137500000000000 	 124.0251198130966941 
	 0.6170000000000000 	 111.5161013210484668 
	 0.6202500000000000 	 99.3859142748284512 
	 0.6234999999999999 	 87.6317886075018464 
	 0.6267500000000000 	 76.2509128384442931 
	 0.6300000000000000 	 65.2404352740372815 
	 0.6332500000000001 	 54.5974647477295605 
	 0.6365000000000001 	 44.3190716969866116 
	 0.6397500000000000 	 34.4022892992583422 
	 0.6430000000000000 	 24.8441141715135245 
	 0.6462500000000000 	 15.6415074561435574 
	 0.6495000000000000 	 6.7913958831949799 
	 0.6527500000000001 	 -1.7093275698431967 
	 0.6560000000000000 	 -9.8638025827828812 
	 0.6592500000000000 	 -17.6752005167060133 
	 0.6625000000000000 	 -25.1467237894487710 
	 0.6657500000000001 	 -32.2816047734787901 
	 0.6690000000000000 	 -39.0831049144672420 
	 0.6722500000000000 	 -45.5545141396310100 
	 0.6755000000000000 	 -51.6991497466848671 
	 0.6787500000000000 	 -57.5203556298440901 
	 0.6819999999999999 	 -63.0215017113631006 
	 0.6852500000000000 	 -68.2059828262593442 
	 0.6885000000000000 	 -73.0772180614075921 
	 0.6917500000000000 	 -77.6386502030385373 
	 0.6950000000000000 	 -81.8937446181685971 
	 0.6982500000000000 	 -85.8459887157482910 
	 0.7015000000000000 	 -89.4988913963930770 
	 0.7047500000000000 	 -92.8559819373803066 
	 0.7080000000000000 	 -95.9208095784084378 
	 0.7112500000000000 	 -98.6969429597384078 
	 0.7145000000000000 	 -101.1879690181796150 
	 0.7177500000000000 	 -103.3974926994933128 
	 0.7210000000000000 	 -105.3291363638014104 
	 0.7242500000000001 	 -106.9865387114069790 
	 0.7275000000000000 	 -108.3733546096623854 
	 0.7307500000000000 	 -109.4932544500983340 
	 0.7340000000000000 	 -110.3499231217763850 
	 0.7372500000000000 	 -110.9470599382647720 
	 0.7404999999999999 	 -111.2883779281679608 
	 0.7437500000000000 	 -111.3776028770377593 
	 0.7470000000000000 	 -111.2184733339859690 
	 0.7502500000000001 	 -110.8147398186067107 
	 0.7535000000000001 	 -110.1701639523870995 
	 0.7567500000000000 	 -109.2885185208900225 
	 0.7600000000000000 	 -108.1735865805243861 
	 0.7632500000000000 	 -106.8291607005803030 
	 0.7665000000000000 	 -105.2590430506696748 
	 0.7697500000000000 	 -103.4670443960429225 
	 0.7730000000000000 	 -101.4569834667680652 
	 0.7762500000000001 	 -99.2326870386877431 
	 0.7795000000000000 	 -96.7979888072189283 
	 0.7827500000000001 	 -94.1567288992077920 
	 0.7860000000000000 	 -91.3127539088259823 
	 0.7892500000000000 	 -88.2699156489549637 
	 0.7925000000000000 	 -85.0320708116642550 
	 0.7957500000000000 	 -81.6030809214809665 
	 0.7989999999999999 	 -77.9868109674217749 
	 0.8022500000000000 	 -74.1871292117796770 
	 0.8055000000000000 	 -70.2079070219103869 
	 0.8087500000000001 	 -66.0530173923096982 
	 0.8120000000000001 	 -61.7263348937079854 
	 0.8152500000000000 	 -57.2317353429256173 
	 0.8185000000000000 	 -52.5730942334401448 
	 0.8217500000000000 	 -47.7542868064334698 
	 0.8250000000000000 	 -42.7791875179196381 
	 0.8282500000000000 	 -37.6516684081101403 
	 0.8314999999999999 	 -32.3755992601400067 
	 0.8347500000000000 	 -26.9548468297528530 
	 0.8380000000000000 	 -21.3932731901916213 
	 0.8412500000000001 	 -15.6947359328169682 
	 0.8445000000000000 	 -9.8630871318966911 
	 0.8477500000000000 	 -3.9021717024567124 
	 0.8510000000000000 	 2.1841724088391743 
	 0.8542500000000000 	 8.3921155444480746 
	 0.8574999999999999 	 14.7178379296756248 
	 0.8607500000000000 	 21.1575295460482948 
	 0.8640000000000000 	 27.7073917494099078 
	 0.8672500000000001 	 34.3636387867911708 
	 0.8705000000000001 	 41.1224977866432937 
	 0.8737500000000000 	 47.9802106791455003 
	 0.8770000000000000 	 54.9330356120948409 
	 0.8802500000000000 	 61.9772471114087011 
	 0.8835000000000000 	 69.1091382975668580 
	 0.8867499999999999 	 76.3250221850419166 
	 0.8899999999999999 	 83.6212320628648058 
	 0.8932500000000000 	 90.9941239909935575 
	 0.8965000000000001 	 98.4400779774988450 
	 0.8997500000000000 	 105.9554986229292126 
	 0.9030000000000000 	 113.5368178712356553 
	 0.9062500000000000 	 121.1804960673700862 
	 0.9095000000000000 	 128.8830229042292217 
	 0.9127500000000000 	 136.6409203907100505 
	 0.9159999999999999 	 144.4507438039555041 
	 0.9192500000000000 	 152.3090829691104204 
	 0.9225000000000001 	 160.2125653970098256 
	 0.9257500000000001 	 168.1578571546792205 
	 0.9290000000000000 	 176.1416645006958106 
	 0.9322500000000000 	 184.1607371340801365 
	 0.9355000000000000 	 192.2118690172261495 
	 0.9387500000000000 	 200.2919003794650052 
	 0.9419999999999999 	 208.3977210086341643 
	 0.9452500000000000 	 216.5262710726840965 
	 0.9485000000000001 	 224.6745434890497677 
	 0.9517500000000001 	 232.8395871888149600 
	 0.9550000000000001 	 241.0185079863921942 
	 0.9582499999999999 	 249.2084712984540715 
	 0.9615000000000000 	 257.4067053156516067 
	 0.9647500000000000 	 265.6105019684100625 
	 0.9680000000000000 	 273.8172199649747540 
	 0.9712499999999999 	 282.0242878035079457 
	 0.9745000000000000 	 290.2292049044305600 
	 0.9777499999999999 	 298.4295449302775864 
	 0.9810000000000001 	 306.6229583909873213 
	 0.9842500000000000 	 314.8071744285768432 
	 0.9875000000000000 	 322.9800044796043039 
	 0.9907500000000000 	 331.1393415890164533 
	 0.9940000000000000 	 339.2831667363931274 
	 0.9972500000000000 	 347.4095568813144155 
	 1.0005000000000002 	 355.5166714695333212 
	 1.0037499999999999 	 363.6027619193085911 
	 1.0070000000000001 	 371.6661886783163027 
	 1.0102500000000001 	 379.7054039838188828 
	 1.0135000000000001 	 387.7189578428168488 
	 1.0167500000000000 	 395.7055163832105791 
	 1.0200000000000000 	 403.6638462095694422 
	 1.0232500000000000 	 411.5927939732781624 
	 1.0265000000000000 	 419.4911725506271978 
	 1.0297499999999999 	 427.3577108946964245 
	 1.0330000000000001 	 435.1910851703887602 
	 1.0362499999999999 	 442.9900767181650281 
	 1.0395000000000001 	 450.7535733653814987 
	 1.0427500000000001 	 458.4805290954383281 
	 1.0460000000000000 	 466.1698619790066687 
	 1.0492500000000000 	 473.8204680826502226 
	 1.0525000000000002 	 481.4312566522179395 
	 1.0557500000000000 	 489.0011908916512766 
	 1.0589999999999999 	 496.5292815282199399 
	 1.0622499999999999 	 504.0145708015922992 
	 1.0655000000000001 	 511.4561182772023358 
	 1.0687499999999999 	 518.8530045124509797 
	 1.0720000000000001 	 526.2043409030212615 
	 1.0752500000000000 	 533.5092735749886970 
	 1.0785000000000000 	 540.7669841161028899 
	 1.0817500000000000 	 547.9766886305797016 
	 1.0850000000000000 	 555.1376286460425717 
	 1.0882499999999999 	 562.2490727600223863 
	 1.0914999999999999 	 569.3103276690948178 
	 1.0947499999999999 	 576.3207531310996501 
	 1.0980000000000001 	 583.2797629194147930 
	 1.1012499999999998 	 590.1868087168668353 
	 1.1045000000000000 	 597.0413166157370597 
	 1.1077500000000000 	 603.8426678488356174 
	 1.1110000000000000 	 610.5902872007583255 
	 1.1142500000000000 	 617.2838414039640611 
	 1.1175000000000002 	 623.9233556962894909 
	 1.1207499999999999 	 630.5089070949136385 
	 1.1240000000000001 	 637.0399760074426467 
	 1.1272500000000001 	 643.5148403578086800 
	 1.1305000000000001 	 649.9317476426301710 
	 1.1337500000000000 	 656.2897921858650534 
	 1.1370000000000000 	 662.5899503193413693 
	 1.1402500000000000 	 668.8334721359161676 
	 1.1435000000000000 	 675.0215771091382067 
	 1.1467499999999999 	 681.1554325696769183 
	 1.1500000000000001 	 687.2361610106662511 
	 1.1532499999999999 	 693.2648302589693685 
	 1.1565000000000001 	 699.2424305514734897 
	 1.1597500000000001 	 705.1698796541040792 
	 1.1630000000000000 	 711.0480142260023513 
	 1.1662499999999998 	 716.8775660080530088 
	 1.1695000000000000 	 722.6591647056702641 
	 1.1727500000000000 	 728.3926642344986249 
	 1.1759999999999999 	 734.0737449902296703 
	 1.1792499999999999 	 739.6970247357622839 
	 1.1825000000000001 	 745.2584077449705546 
	 1.1857499999999999 	 750.7585971734422401 
	 1.1890000000000001 	 756.2003438872450261 
	 1.1922500000000000 	 761.5861498706193515 
	 1.1955000000000000 	 766.9174358017792201 
	 1.1987500000000000 	 772.1950930941054594 
	 1.2020000000000000 	 777.4201143424262455 
	 1.2052499999999999 	 782.5937647141719253 
	 1.2084999999999999 	 787.7174813985983519 
	 1.2117499999999999 	 792.7927120389223319 
	 1.2150000000000001 	 797.8208681206945130 
	 1.2182499999999998 	 802.8033434722342463 
	 1.2215000000000000 	 807.7415563982010553 
	 1.2247500000000000 	 812.6369538429527211 
	 1.2280000000000000 	 817.4910085471079810 
	 1.2312500000000000 	 822.3052064944445192 
	 1.2345000000000002 	 827.0810399210192827 
	 1.2377499999999999 	 831.8200096206417129 
	 1.2410000000000001 	 836.5236273458091318 
	 1.2442500000000001 	 841.1934199259842444 
	 1.2475000000000001 	 845.8309351341753199 
	 1.2507500000000000 	 850.4377259705058805 
	 1.2540000000000000 	 855.0153517921806952 
	 1.2572500000000000 	 859.5653885927795272 
	 1.2605000000000000 	 864.0894147161583305 
	 1.2637499999999999 	 868.5890141049743534 
	 1.2669999999999999 	 873.0657940874143605 
	 1.2702499999999999 	 877.5213617909934101 
	 1.2734999999999999 	 881.9573255153915170 
	 1.2767500000000001 	 886.3753214075053393 
	 1.2800000000000000 	 890.7769846334720114 
	 1.2832499999999998 	 895.1639470827516334 
	 1.2865000000000000 	 899.5378710714846875 
	 1.2897500000000002 	 903.9004161443308476 
	 1.2929999999999999 	 908.2532317612511861 
	 1.2962499999999999 	 912.5979994476996353 
	 1.2995000000000001 	 916.9363997411858236 
	 1.3027500000000001 	 921.2700993835993586 
	 1.3060000000000000 	 925.6008022102708992 
	 1.3092500000000000 	 929.9302124912562704 
	 1.3125000000000000 	 934.2600106559542610 
	 1.3157500000000000 	 938.5918972046180215 
	 1.3190000000000000 	 942.9275682983000024 
	 1.3222499999999999 	 947.2686905072487207 
	 1.3254999999999999 	 951.6169530166799859 
	 1.3287500000000001 	 955.9740455673932047 
	 1.3320000000000001 	 960.3416210311488612 
	 1.3352499999999998 	 964.7213406304374530 
	 1.3385000000000000 	 969.1148622566420272 
	 1.3417500000000002 	 973.5238005553842413 
	 1.3450000000000000 	 977.9497639436235659 
	 1.3482499999999999 	 982.3943517525689231 
	 1.3515000000000001 	 986.8591141936736904 
	 1.3547500000000001 	 991.3455860230872076 
	 1.3580000000000001 	 995.8552927568357518 
	 1.3612500000000001 	 1000.3897079111283119 
	 1.3645000000000000 	 1004.9502737883792634 
	 1.3677500000000000 	 1009.5384119177605271 
	 1.3710000000000000 	 1014.1554892243589165 
	 1.3742500000000000 	 1018.8028344649262635 
	 1.3774999999999999 	 1023.4817539143660952 
	 1.3807500000000001 	 1028.1935007060001226 
	 1.3840000000000001 	 1032.9392825215852554 
	 1.3872499999999999 	 1037.7202754994623319 
	 1.3905000000000001 	 1042.5376054930461578 
	 1.3937500000000003 	 1047.3923532104647620 
	 1.3970000000000000 	 1052.2855676695987768 
	 1.4002500000000000 	 1057.2182547996449102 
	 1.4035000000000002 	 1062.1913793827347945 
	 1.4067500000000002 	 1067.2058727087153329 
	 1.4100000000000001 	 1072.2626323767897247 
	 1.4132500000000001 	 1077.3625234060289131 
	 1.4164999999999999 	 1082.5063758944688743 
	 1.4197500000000001 	 1087.6949972516151774 
	 1.4229999999999998 	 1092.9291789739525029 
	 1.4262500000000000 	 1098.2096957491939975 
	 1.4295000000000000 	 1103.5373185858834404 
	 1.4327500000000000 	 1108.9128193073283910 
	 1.4359999999999999 	 1114.3369439442888051 
	 1.4392499999999999 	 1119.8104431049284813 
	 1.4424999999999999 	 1125.3340974545965310 
	 1.4457499999999999 	 1130.9087346314984188 
	 1.4490000000000001 	 1136.5352362938826900 
	 1.4522499999999998 	 1142.2145343376562323 
	 1.4554999999999998 	 1147.9475140904958153 
	 1.4587500000000000 	 1153.7350626330751311 
	 1.4620000000000000 	 1159.5781483722205394 
	 1.4652499999999999 	 1165.4778600339368495 
	 1.4684999999999999 	 1171.4354140082691629 
	 1.4717500000000001 	 1177.4521434238965867 
	 1.4750000000000001 	 1183.5294337157895370 
	 1.4782499999999998 	 1189.6687359687107346 
	 1.4815000000000000 	 1195.8716435221717802 
	 1.4847500000000000 	 1202.1398607232647464 
	 1.4880000000000000 	 1208.4752063290954993 
	 1.4912500000000000 	 1214.8796716383208150 
	 1.4944999999999999 	 1221.3553863584111241 
	 1.4977499999999999 	 1227.9046085268860224 
	 1.5010000000000001 	 1234.5297937117852598 
	 1.5042499999999999 	 1241.2335492774629984 
	 1.5074999999999998 	 1248.0185986087781203 
	 1.5107500000000000 	 1254.8878781859052651 
	 1.5140000000000000 	 1261.8445053115128758 
	 1.5172500000000000 	 1268.8917288949239719 
	 1.5205000000000000 	 1276.0330233031879743 
	 1.5237500000000002 	 1283.2720604301830463 
	 1.5270000000000001 	 1290.6126385345189647 
	 1.5302499999999999 	 1298.0587814199202512 
	 1.5335000000000001 	 1305.6146990968873070 
	 1.5367500000000001 	 1313.2846521285880499 
	 1.5400000000000000 	 1321.0730997534269591 
	 1.5432500000000000 	 1328.9846958440457456 
	 1.5465000000000000 	 1337.0241593110399663 
	 1.5497500000000000 	 1345.1963875494129752 
	 1.5530000000000002 	 1353.5064449267847522 
	 1.5562499999999999 	 1361.9593603551525121 
	 1.5594999999999999 	 1370.5602743453646326 
	 1.5627500000000001 	 1379.3144673054571285 
	 1.5660000000000001 	 1388.2271474924023096 
	 1.5692500000000000 	 1397.3035718455630558 
	 1.5725000000000000 	 1406.5490886749716992 
	 1.5757500000000002 	 1415.9688722669593517 
	 1.5790000000000002 	 1425.5680398468607564 
	 1.5822499999999999 	 1435.3517412801447790 
	 1.5855000000000001 	 1445.3248759965881618 
	 1.5887500000000001 	 1455.4921769875168138 
	 1.5920000000000001 	 1465.8583386793516183 
	 1.5952500000000001 	 1476.4277267850120552 
	 1.5985000000000000 	 1487.2044196740575899 
	 1.6017500000000000 	 1498.1923740852307674 
	 1.6050000000000002 	 1509.3951118685899928 
	 1.6082500000000000 	 1520.8157128463003573 
	 1.6114999999999999 	 1532.4570443497200358 
	 1.6147500000000001 	 1544.3214874529235203 
	 1.6179999999999999 	 1556.4108735365434768 
	 1.6212500000000001 	 1568.7267280048758948 
	 1.6244999999999998 	 1581.2699994226304625 
	 1.6277499999999998 	 1594.0409299108314372 
	 1.6310000000000000 	 1607.0393552037053269 
	 1.6342499999999998 	 1620.2644875294422491 
	 1.6374999999999997 	 1633.7147374304067853 
	 1.6407499999999999 	 1647.3880132071872140 
	 1.6440000000000001 	 1661.2815484425937029 
	 1.6472500000000001 	 1675.3916786675499679 
	 1.6504999999999999 	 1689.7141394692566791 
	 1.6537500000000001 	 1704.2439385059992674 
	 1.6570000000000000 	 1718.9750950352818109 
	 1.6602499999999998 	 1733.9009262504487197 
	 1.6635000000000000 	 1749.0139786868944611 
	 1.6667500000000000 	 1764.3057785052783402 
	 1.6699999999999999 	 1779.7670483665142456 
	 1.6732500000000001 	 1795.3876549252991026 
	 1.6764999999999999 	 1811.1563278581807026 
	 1.6797499999999999 	 1827.0608547150368395 
	 1.6830000000000001 	 1843.0880752413186201 
	 1.6862499999999998 	 1859.2236694565963262 
	 1.6894999999999998 	 1875.4522364651975295 
	 1.6927500000000000 	 1891.7572661687909203 
	 1.6960000000000002 	 1908.1209139642937771 
	 1.6992500000000001 	 1924.5240380502650623 
	 1.7024999999999999 	 1940.9461808874311828 
	 1.7057500000000001 	 1957.3653978613160689 
	 1.7090000000000001 	 1973.7582217595031580 
	 1.7122499999999998 	 1990.0996217492524920 
	 1.7155000000000000 	 2006.3628864412949042 
	 1.7187500000000000 	 2022.5195682398239114 
	 1.7220000000000000 	 2038.5394539340113624 
	 1.7252500000000002 	 2054.3905399071140891 
	 1.7284999999999999 	 2070.0390515760764174 
	 1.7317499999999999 	 2085.4495257346411563 
	 1.7350000000000001 	 2100.5850036665174230 
	 1.7382499999999999 	 2115.4072937614710099 
	 1.7414999999999998 	 2129.8773421654755111 
	 1.7447500000000000 	 2143.9558593750616637 
	 1.7480000000000002 	 2157.6040661404217644 
	 1.7512500000000002 	 2170.7845522406300915 
	 1.7544999999999999 	 2183.4624691826370508 
	 1.7577500000000001 	 2195.6068608271380072 
	 1.7610000000000001 	 2207.1920131984124964 
	 1.7642499999999999 	 2218.1990007023300677 
	 1.7675000000000001 	 2228.6171295287908833 
	 1.7707500000000000 	 2238.4449735284970302 
	 1.7740000000000000 	 2247.6912085015574121 
	 1.7772500000000002 	 2256.3749327066570913 
	 1.7805000000000000 	 2264.5251466410236389 
	 1.7837499999999999 	 2272.1797630084356570 
	 1.7870000000000001 	 2279.3840728096738530 
	 1.7902499999999999 	 2286.1884847737037489 
	 1.7934999999999999 	 2292.6461890424870944 
	 1.7967500000000001 	 2298.8108844900234544 
	 1.8000000000000003 	 2304.7344094373229382 
	 1.8032500000000002 	 2310.4648773921162501 
	 1.8065000000000000 	 2316.0453838776643352 
	 1.8097500000000002 	 2321.5129651798488339 
	 1.8130000000000002 	 2326.8981475908917673 
	 1.8162499999999999 	 2332.2250635838640846 
	 1.8195000000000001 	 2337.5115735813915308 
	 1.8227499999999999 	 2342.7697174141790128 
	 1.8260000000000001 	 2348.0064965018209477 
	 1.8292500000000000 	 2353.2244433584323815 
	 1.8324999999999998 	 2358.4222615083190249 
	 1.8357500000000000 	 2363.5956298947926371 
	 1.8390000000000000 	 2368.7377306910443622 
	 1.8422499999999999 	 2373.8397283325662102 
	 1.8454999999999999 	 2378.8913602821085078 
	 1.8487499999999999 	 2383.8812845785519130 
	 1.8519999999999999 	 2388.7973493869485537 
	 1.8552500000000001 	 2393.6270248599271326 
	 1.8584999999999998 	 2398.3575838345263946 
	 1.8617499999999998 	 2402.9761672217809974 
	 1.8650000000000000 	 2407.4700299707119484 
	 1.8682500000000000 	 2411.8266417445547631 
	 1.8714999999999999 	 2416.0336811311390193 
	 1.8747499999999999 	 2420.0792144242777795 
	 1.8780000000000001 	 2423.9517577026490471 
	 1.8812500000000001 	 2427.6401901651543085 
	 1.8844999999999998 	 2431.1338643829831199 
	 1.8877500000000000 	 2434.4226572088482499 
	 1.8910000000000000 	 2437.4968679760941086 
	 1.8942500000000000 	 2440.3472930162406556 
	 1.8975000000000000 	 2442.9652811169225970 
	 1.9007499999999999 	 2445.3426243455878648 
	 1.9039999999999999 	 2447.4716625139390089 
	 1.9072500000000001 	 2449.3454045087291888 
	 1.9104999999999999 	 2450.9573213335315813 
	 1.9137499999999998 	 2452.3013171991597119 
	 1.9170000000000000 	 2453.3717294726466207 
	 1.9202500000000000 	 2454.1633287802378618 
	 1.9235000000000000 	 2454.6714226250360298 
	 1.9267500000000000 	 2454.8920814680950571 
	 1.9300000000000002 	 2454.8218762072547179 
	 1.9332500000000001 	 2454.4578139269851818 
	 1.9364999999999999 	 2453.7973389541784854 
	 1.9397500000000001 	 2452.8383339867223185 
	 1.9430000000000001 	 2451.5791814539734332 
	 1.9462500000000000 	 2450.0190092526672743 
	 1.9495000000000000 	 2448.1574855156277408 
	 1.9527500000000000 	 2445.9947235876397826 
	 1.9560000000000000 	 2443.5312815157922159 
	 1.9592500000000002 	 2440.7681609405171912 
	 1.9624999999999999 	 2437.7068152955316691 
	 1.9657499999999999 	 2434.3492171507105013 
	 1.9690000000000001 	 2430.6978072668798632 
	 1.9722500000000001 	 2426.7554491052269441 
	 1.9755000000000000 	 2422.5254231617373080 
	 1.9787500000000000 	 2418.0114204017427255 
	 1.9820000000000002 	 2413.2175550608826597 
	 1.9852500000000002 	 2408.1486282499727167 
	 1.9884999999999999 	 2402.8100521545602533 
	 1.9917500000000001 	 2397.2076307829293000 
	 1.9950000000000001 	 2391.3475399041071796 
	 1.9982500000000001 	 2385.2363107043702257 
	 2.0015000000000001 	 2378.8807362830339116 
	 2.0047500000000000 	 2372.2858101869560414 
	 2.0080000000000000 	 2365.4544395194234312 
	 2.0112500000000000 	 2358.3896241980746709 
	 2.0145000000000000 	 2351.0945697054958146 
	 2.0177499999999999 	 2343.5726791127444812 
	 2.0209999999999999 	 2335.8275925678190106 
	 2.0242499999999999 	 2327.8666362676767676 
	 2.0274999999999999 	 2319.7031597557397617 
	 2.0307499999999998 	 2311.3512664806157773 
	 2.0339999999999998 	 2302.8252279104608533 
	 2.0372500000000002 	 2294.1394445299247309 
	 2.0404999999999998 	 2285.3084059078501014 
	 2.0437499999999997 	 2276.3460215553568560 
	 2.0469999999999997 	 2267.2645857161523963 
	 2.0502500000000001 	 2258.0760774213395052 
	 2.0535000000000001 	 2248.7923877100993195 
	 2.0567500000000001 	 2239.4252989369715579 
	 2.0600000000000001 	 2229.9864651732650600 
	 2.0632500000000000 	 2220.4849855415259299 
	 2.0665000000000000 	 2210.9202113122382798 
	 2.0697500000000000 	 2201.2890494913071961 
	 2.0730000000000000 	 2191.5883872012718712 
	 2.0762499999999999 	 2181.8150967228857553 
	 2.0794999999999999 	 2171.9660405855420322 
	 2.0827499999999999 	 2162.0386151652483022 
	 2.0859999999999999 	 2152.0336367869622336 
	 2.0892499999999998 	 2141.9532125766008903 
	 2.0924999999999998 	 2131.7993808463234018 
	 2.0957499999999998 	 2121.5741067990220472 
	 2.0990000000000002 	 2111.2792818438219911 
	 2.1022500000000002 	 2100.9165463201388775 
	 2.1055000000000001 	 2090.4856010101857464 
	 2.1087499999999997 	 2079.9849890327150206 
	 2.1120000000000001 	 2069.4132240135295433
[truncated: 527,128 more chars]
