# Supplementary material for: Exact Rovibronic Equivalence of the Adiabatic and Diabatic Representations of N‐Coupled State Diatomic Systems
Source: J Comput Chem. 2025 Jul 22;46(20):e70181. doi: 10.1002/jcc.70181 (PMC12281130; doi:10.1002/jcc.70181)
Supplement: Supplementary file 1 — Data S1: Supporting Information. [file JCC-46-0-s001.zip › supplementary_material/N2_adiabatic_approximation-II.inp]

atoms N N

nstates 3

jrot 0

grid
  npoints 2001
  range   0.7937658163800001 3.7042404764400003
  type 0
end

PRINT_PECS_AND_COUPLINGS_TO_FILE

CONTRACTION
 vib
 vmax 1250
END

DIAGONALIZER
SYEVR
nroots 30
end

(Checkpoint)
( density save)
( Filename N2_adi_wavefunctions)
(End)

symmetry C2v

poten 1^1Sigma 
name '1^1Sigma'
symmetry +
lambda 0
mult 1
type  grid
values
	0.7937658163800001	226784.95447718832
	0.7952210537100302	225174.0409993286
	0.7966762910400601	223579.56514739897
	0.7981315283700902	222001.38914176007
	0.7995867657001201	220439.37521460457
	0.80104200303015	218893.38617472092
	0.8024972403601801	217363.2857339382
	0.8039524776902102	215848.93913976426
	0.8054077150202401	214350.21304203125
	0.8068629523502702	212866.97502652984
	0.8083181896803001	211399.0934039821
	0.8097734270103302	209946.43773727005
	0.8112286643403601	208508.8784148371
	0.8126839016703902	207086.28710403782
	0.8141391390004201	205678.5363284868
	0.8155943763304501	204285.49975982623
	0.81704961366048	202907.05195611657
	0.8185048509905101	201543.06842098845
	0.8199600883205401	200193.4257685656
	0.8214153256505702	198858.00150828835
	0.8228705629806001	197536.67421752098
	0.8243258003106302	196229.32323219764
	0.8257810376406601	194935.8291327047
	0.8272362749706902	193656.07323820074
	0.82869151230072	192389.9378884204
	0.8301467496307501	191137.30626988198
	0.83160198696078	189898.06261710473
	0.8330572242908101	188672.09205631874
	0.8345124616208401	187459.28054341424
	0.8359676989508702	186259.515058503
	0.8374229362809001	185072.68333478976
	0.8388781736109302	183898.6741934019
	0.8403334109409601	182737.3771455403
	0.8417886482709902	181588.68273148892
	0.84324388560102	180452.48218950123
	0.8446991229310501	179328.6677083154
	0.84615436026108	178217.13248803123
	0.8476095975911101	177117.77077817495
	0.84906483492114	176030.4771529932
	0.8505200722511701	174955.14661163834
	0.8519753095812002	173891.6758043585
	0.8534305469112302	172839.96223300352
	0.8548857842412602	171799.90400430735
	0.8563410215712901	170771.39984651108
	0.85779625890132	169754.3496046015
	0.8592514962313501	168748.6537620149
	0.86070673356138	167754.21353235623
	0.8621619708914101	166770.93101017812
	0.8636172082214401	165798.70910391482
	0.8650724455514701	164837.4514837579
	0.8665276828815002	163887.0624191346
	0.8679829202115301	162947.44721422228
	0.8694381575415602	162018.51177120281
	0.8708933948715901	161100.1627919389
	0.8723486322016201	160192.3076238743
	0.8738038695316501	159294.85453567965
	0.8752591068616801	158407.7124260902
	0.8767143441917101	157530.79085715284
	0.8781695815217401	156664.00022971586
	0.8796248188517701	155807.2516203164
	0.8810800561818001	154960.45689483028
	0.88253529351183	154123.52845956016
	0.8839905308418601	153296.37956026036
	0.8854457681718901	152478.92401618033
	0.8869010055019201	151671.0765112494
	0.8883562428319501	150872.75230364135
	0.8898114801619801	150083.86733023505
	0.8912667174920101	149304.3381954574
	0.8927219548220401	148534.08214583402
	0.8941771921520701	147773.01732403648
	0.8956324294821001	147021.06243496918
	0.89708766681213	146278.1366183663
	0.8985429041421601	145544.15951957976
	0.8999981414721901	144819.05190041455
	0.9014533788022201	144102.7350379349
	0.9029086161322502	143395.13078218183
	0.9043638534622801	142696.16158231645
	0.9058190907923102	142005.75054163917
	0.9072743281223401	141323.8213934544
	0.9087295654523702	140650.2983993022
	0.9101848027824	139985.1065988452
	0.91164004011243	139328.1715232367
	0.91309527744246	138679.41936112317
	0.91455051477249	138038.7767765277
	0.9160057521025201	137406.1711732613
	0.9174609894325502	136781.5304538429
	0.9189162267625801	136164.78311381495
	0.9203714640926102	135555.85825304766
	0.92182670142264	134954.6855308576
	0.9232819387526701	134361.1951988545
	0.9247371760827001	133775.3179695753
	0.9261924134127301	133196.98532642098
	0.92764765074276	132626.1291713974
	0.9291028880727901	132062.6819206976
	0.9305581254028201	131506.57649320795
	0.9320133627328502	130957.74656088125
	0.9334686000628801	130416.12623350235
	0.9349238373929102	129881.65007113425
	0.9363790747229401	129354.25325399349
	0.9378343120529702	128833.87146350989
	0.939289549383	128320.44096577988
	0.9407447867130301	127813.89842201125
	0.94220002404306	127314.18109457732
	0.9436552613730901	126821.22669121923
	0.94511049870312	126334.97361822033
	0.9465657360331501	125855.36059821576
	0.9480209733631801	125382.3266989713
	0.9494762106932102	124915.81166972849
	0.95093144802324	124455.75588465693
	0.9523866853532701	124002.10012228003
	0.9538419226833	123554.78549812845
	0.9552971600133301	123113.75379589261
	0.95675239734336	122678.94712756612
	0.9582076346733901	122250.30794875833
	0.95966287200342	121827.77951837577
	0.9611181093334501	121411.30637634725
	0.9625733466634802	121000.83123409268
	0.9640285839935102	120596.29544019364
	0.9654838213235402	120197.65137780191
	0.9669390586535701	119804.85283869861
	0.9683942959836	119417.80920432966
	0.9698495333136301	119036.45493744694
	0.9713047706436602	118660.89969234764
	0.9727600079736901	118291.03089148786
	0.9742152453037201	117926.140036206
	0.9756704826337501	117566.86208053009
	0.9771257199637802	117215.51095580148
	0.97858095729381	116867.6167025736
	0.9800361946238401	116514.29830967862
	0.9814914319538701	116162.94028461736
	0.9829466692839002	115826.77399666722
	0.9844019066139301	115502.38089412547
	0.9858571439439601	115183.06303032154
	0.9873123812739901	114868.8475489825
	0.9887676186040202	114560.26861878147
	0.9902228559340501	114256.45872333946
	0.9916780932640801	113956.68244420565
	0.9931333305941101	113660.50944083008
	0.9945885679241402	113367.35990345546
	0.9960438052541702	113076.61364559717
	0.9974990425842001	112788.17818207109
	0.9989542799142301	112502.23118805923
	1.0004095172442602	112219.12883680034
	1.00186475457429	111939.2632346812
	1.00331999190432	111663.00690390402
	1.0047752292343501	111390.74677433976
	1.0062304665643802	111122.89283610963
	1.00768570389441	110859.82642016598
	1.00914094122444	110601.90114980288
	1.01059617855447	110349.46436347412
	1.0120514158845002	110102.85447357914
	1.01350665321453	109862.3783189347
	1.0149618905445603	109628.36566064043
	1.0164171278745902	109401.24495501141
	1.0178723652046202	109181.18942833788
	1.01932760253465	108967.86178495687
	1.02078283986468	108760.59863572751
	1.0222380771947102	108558.4362877411
	1.0236933145247402	108360.48346720196
	1.02514855185477	108165.88507592691
	1.0266037891848	107973.60647568293
	1.0280590265148302	107782.71133911877
	1.0295142638448602	107592.96529789426
	1.0309695011748903	107404.58105825931
	1.0324247385049201	107218.40783759585
	1.0338799758349502	107035.30521009606
	1.0353352131649802	106856.02484455142
	1.03679045049501	106681.46202258673
	1.0382456878250401	106512.59386630637
	1.0397009251550702	106349.89826599398
	1.0411561624851	106193.44454015743
	1.04261139981513	106042.60234763514
	1.0440666371451601	105896.55634893443
	1.0455218744751902	105754.62264642684
	1.0469771118052202	105616.0705936531
	1.04843234913525	105480.04572493517
	1.0498875864652801	105345.89258809565
	1.0513428237953102	105213.22966584239
	1.05279806112534	105082.13197853309
	1.05425329845537	104952.9742506082
	1.0557085357854001	104826.06351853618
	1.05716377311543	104701.69822066638
	1.05861901044546	104580.26829659521
	1.06007424777549	104462.15010323244
	1.0615294851055201	104347.63200409677
	1.0629847224355502	104236.881263063
	1.0644399597655803	104129.9105461954
	1.06589519709561	104026.73899210915
	1.0673504344256401	103927.40223931166
	1.06880567175567	103831.93767023894
	1.0702609090857003	103740.37454313564
	1.07171614641573	103652.69596004006
	1.0731713837457602	103568.80918305348
	1.07462662107579	103488.43628022695
	1.07608185840582	103411.27601596511
	1.07753709573585	103337.04807867053
	1.0789923330658802	103265.45059824275
	1.0804475703959102	103196.15799082373
	1.0819028077259403	103128.88442236614
	1.08335804505597	103063.41127102879
	1.0848132823860002	102999.78838338403
	1.0862685197160302	102938.17334795526
	1.08772375704606	102878.69889621172
	1.0891789943760901	102821.50528940195
	1.0906342317061202	102766.7651641883
	1.09208946903615	102714.64721002997
	1.0935447063661803	102665.30226413345
	1.0949999436962101	102618.77648979277
	1.0964551810262402	102575.02466302915
	1.09791041835627	102534.00525895515
	1.0993656556863	102495.67950919161
	1.1008208930163301	102460.0032926794
	1.1022761303463602	102426.93089785453
	1.10373136767639	102396.41713155094
	1.10518660500642	102368.41509939927
	1.1066418423364501	102342.87461358565
	1.10809707966648	102319.74507990116
	1.1095523169965102	102298.97573688712
	1.11100755432654	102280.51446640867
	1.1124627916565701	102264.30800660785
	1.1139180289866002	102250.30170011897
	1.11537326631663	102238.4490530546
	1.11682850364666	102228.73856989083
	1.1182837409766901	102221.16821084422
	1.1197389783067202	102215.73761599729
	1.12119421563675	102212.44770504611
	1.12264945296678	102211.30099545122
	1.1241046902968101	102212.30214460072
	1.1255599276268402	102215.45488359215
	1.12701516495687	102220.73740014118
	1.1284704022869003	102228.11316646152
	1.1299256396169302	102237.54190323813
	1.1313808769469602	102248.98195989951
	1.13283611427699	102262.39108604919
	1.13429135160702	102277.724745177
	1.1357465889370502	102294.93515814068
	1.1372018262670802	102313.99511409288
	1.13865706359711	102334.90147888912
	1.14011230092714	102357.65811837198
	1.1415675382571702	102382.27315530332
	1.1430227755872002	102408.75649222161
	1.14447801291723	102437.12295991727
	1.1459332502472601	102467.4040655484
	1.1473884875772902	102499.5954790363
	1.1488437249073202	102533.59843117981
	1.15029896223735	102569.28077740422
	1.1517541995673801	102606.48226189011
	1.1532094368974102	102645.04669260848
	1.15466467422744	102684.81979533569
	1.15611991155747	102725.61334052919
	1.1575751488875001	102767.2558738291
	1.1590303862175302	102809.76245501524
	1.1604856235475602	102853.23846710841
	1.16194086087759	102897.87820112589
	1.1633960982076201	102943.88590755638
	1.1648513355376502	102991.45461577826
	1.16630657286768	103040.8179357359
	1.16776181019771	103092.2412310454
	1.1692170475277401	103145.79138189547
	1.1706722848577702	103201.3735326344
	1.1721275221878	103258.74230750548
	1.17358275951783	103317.59446842175
	1.1750379968478601	103377.64645769533
	1.1764932341778902	103438.58774241588
	1.17794847150792	103500.03546861545
	1.17940370883795	103561.73166146483
	1.1808589461679802	103623.62041781473
	1.1823141834980102	103685.81262497175
	1.1837694208280403	103748.55119039094
	1.18522465815807	103812.05682352331
	1.1866798954881002	103876.54882967427
	1.1881351328181302	103942.31644743537
	1.18959037014816	104009.61895835596
	1.19104560747819	104078.55318332023
	1.1925008448082202	104149.09333191086
	1.1939560821382502	104221.0463921931
	1.1954113194682803	104294.21646697634
	1.19686655679831	104368.42276352202
	1.1983217941283402	104443.46266908309
	1.1997770314583702	104519.11618942424
	1.2012322687884	104595.15258892732
	1.2026875061184301	104671.32916127043
	1.2041427434484602	104747.37304454389
	1.20559798077849	104823.00445173137
	1.20705321810852	104897.94518144224
	1.2085084554385501	104971.9246732451
	1.20996369276858	105044.68054093132
	1.2114189300986102	105115.90513800023
	1.21287416742864	105185.2360513971
	1.2143294047586701	105252.17936296824
	1.2157846420887002	105316.17331526033
	1.21723987941873	105376.67347766332
	1.21869511674876	105433.12166707811
	1.2201503540787901	105484.90014937971
	1.22160559140882	105531.42676297306
	1.22306082873885	105572.2122102601
	1.22451606606888	105606.98094309958
	1.2259713033989101	105635.6856920366
	1.2274265407289402	105658.26388755148
	1.22888177805897	105674.63420604466
	1.230337015389	105684.71870184873
	1.2317922527190301	105688.45856186308
	1.23324749004906	105685.86570043079
	1.2347027273790903	105677.13724023037
	1.23615796470912	105662.86362413467
	1.2376132020391502	105643.67012970889
	1.2390684393691802	105620.15457616247
	1.24052367669921	105592.97740823065
	1.24197891402924	105562.85299866107
	1.2434341513592702	105530.46198885611
	1.2448893886893	105496.40412201053
	1.2463446260193303	105460.95635604263
	1.24779986334936	105424.29611653299
	1.2492551006793902	105386.61935895194
	1.2507103380094202	105348.10004018816
	1.25216557533945	105308.86552344158
	1.2536208126694801	105269.04098487056
	1.2550760499995102	105228.75563693709
	1.25653128732954	105188.15061354678
	1.2579865246595703	105147.37533025628
	1.2594417619896001	105106.57980029122
	1.2608969993196302	105065.91542008544
	1.2623522366496602	105025.538397897
	1.26380747397969	104985.60859488678
	1.2652627113097201	104946.28942415357
	1.2667179486397502	104907.63757229508
	1.26817318596978	104869.55568073243
	1.2696284232998103	104831.92985210517
	1.2710836606298401	104794.63964316322
	1.2725388979598702	104757.54227232654
	1.2739941352899002	104720.47948860623
	1.27544937261993	104683.27554103457
	1.2769046099499601	104645.81244043692
	1.2783598472799902	104608.16597133908
	1.27981508461002	104570.45826280666
	1.2812703219400503	104532.82949561301
	1.2827255592700801	104495.44062179713
	1.2841807966001102	104458.47580639184
	1.2856360339301403	104422.14517903129
	1.28709127126017	104386.64914037824
	1.2885465085902001	104351.99950964472
	1.2900017459202302	104318.11859083448
	1.29145698325026	104284.8921405391
	1.2929122205802903	104252.19066788866
	1.2943674579103202	104219.86980740844
	1.29582269524035	104187.76667105043
	1.29727793257038	104155.7000013025
	1.29873316990041	104123.58301049855
	1.3001884072304402	104091.41774910559
	1.3016436445604702	104059.24054913074
	1.3030988818905	104027.1069752652
	1.30455411922053	103995.0837029213
	1.3060093565505602	103963.24571840075
	1.30746459388059	103931.68230759545
	1.30891983121062	103900.47261867931
	1.3103750685406501	103869.67207158756
	1.3118303058706802	103839.32725623142
	1.3132855432007102	103809.47778308185
	1.31474078053074	103780.16478031797
	1.3161960178607701	103751.43264078796
	1.3176512551908002	103723.33929636126
	1.31910649252083	103695.93118793136
	1.32056172985086	103669.18573587252
	1.3220169671808901	103643.04629403612
	1.3234722045109202	103617.41670568724
	1.3249274418409502	103592.19471496921
	1.32638267917098	103567.2761027423
	1.3278379165010101	103542.53145812197
	1.3292931538310402	103517.81809110602
	1.33074839116107	103493.07758947714
	1.3322036284911	103468.31195128447
	1.3336588658211301	103443.59629697804
	1.3351141031511602	103419.02930508656
	1.3365693404811902	103394.70912642218
	1.33802457781122	103370.75458479502
	1.3394798151412501	103347.32056406191
	1.3409350524712802	103324.510400323
	1.34239028980131	103302.35934833455
	1.34384552713134	103280.82797276718
	1.3453007644613701	103259.82794371474
	1.3467560017914002	103239.2769029175
	1.3482112391214303	103219.08727751694
	1.34966647645146	103199.13880338293
	1.3511217137814902	103179.32255745036
	1.3525769511115202	103159.57627104732
	1.35403218844155	103139.88234926798
	1.35548742577158	103120.27748785504
	1.3569426631016102	103100.79911142113
	1.3583979004316402	103081.48365347402
	1.3598531377616703	103062.38700719182
	1.3613083750917	103043.5731979965
	1.3627636124217302	103025.09273920736
	1.3642188497517602	103006.98474133718
	1.36567408708179	102989.26714840949
	1.3671293244118203	102971.95537137466
	1.3685845617418502	102955.06760141492
	1.3700397990718802	102938.62393141584
	1.3714950364019103	102922.6455585274
	1.3729502737319401	102907.14453733157
	1.3744055110619702	102892.12162284629
	1.3758607483920002	102877.54369612882
	1.37731598572203	102863.36405985881
	1.3787712230520601	102849.53910397083
	1.3802264603820902	102836.02043494573
	1.3816816977121202	102822.74670360204
	1.3831369350421503	102809.6611579327
	1.3845921723721801	102796.71817449834
	1.38604740970221	102783.9079175943
	1.3875026470322402	102771.25134945614
	1.38895788436227	102758.76719248002
	1.3904131216923001	102746.47472327051
	1.3918683590223302	102734.40569275027
	1.39332359635236	102722.59489709721
	1.39477883368239	102711.07385551388
	1.3962340710124201	102699.86579149478
	1.39768930834245	102688.97992150801
	1.3991445456724803	102678.4246378465
	1.40059978300251	102668.20909364603
	1.4020550203325401	102658.34258109321
	1.4035102576625702	102648.83436149573
	1.4049654949926	102639.6930000455
	1.40642073232263	102630.92101049965
	1.4078759696526602	102622.49788899197
	1.40933120698269	102614.39766010456
	1.4107864443127203	102606.5949262562
	1.41224168164275	102599.0601769183
	1.4136969189727802	102591.75785248524
	1.4151521563028102	102584.65133818929
	1.41660739363284	102577.70735078269
	1.41806263096287	102570.92883685027
	1.4195178682929002	102564.33873732145
	1.42097310562293	102557.96090143037
	1.4224283429529603	102551.82280270026
	1.4238835802829901	102545.96229119689
	1.4253388176130202	102540.42107512472
	1.4267940549430502	102535.24325986547
	1.42824929227308	102530.44307234448
	1.4297045296031101	102526.00046165708
	1.4311597669331402	102521.89066990986
	1.43261500426317	102518.08577123666
	1.4340702415932003	102514.54980095451
	1.4355254789232301	102511.24192970399
	1.4369807162532602	102508.11553814038
	1.4384359535832902	102505.13844968472
	1.43989119091332	102502.3158969359
	1.4413464282433501	102499.66175408439
	1.4428016655733802	102497.19494984313
	1.44425690290341	102494.94141252118
	1.4457121402334403	102492.93367029035
	1.4471673775634701	102491.21107533632
	1.4486226148935	102489.81070128137
	1.4500778522235303	102488.73858997303
	1.45153308955356	102487.98805131236
	1.4529883268835901	102487.54458674784
	1.4544435642136202	102487.39056973193
	1.45589880154365	102487.50522113859
	1.4573540388736803	102487.86328227328
	1.4588092762037101	102488.43617511835
	1.4602645135337402	102489.21280915875
	1.4617197508637703	102490.19556334463
	1.4631749881938	102491.39450017463
	1.4646302255238302	102492.82344870284
	1.4660854628538602	102494.49867464164
	1.46754070018389	102496.44062270028
	1.4689959375139203	102498.67778008539
	1.4704511748439502	102501.22253538006
	1.4719064121739802	102504.06191437076
	1.4733616495040103	102507.16940265888
	1.47481688683404	102510.50780182036
	1.4762721241640702	102514.03627824504
	1.4777273614941002	102517.7097759114
	1.47918259882413	102521.47045488797
	1.4806378361541601	102525.26584445372
	1.4820930734841902	102529.07273357217
	1.48354831081422	102532.8838230366
	1.48500354814425	102536.71073496764
	1.4864587854742801	102540.56696202373
	1.4879140228043102	102544.46632416903
	1.4893692601343402	102548.42899193165
	1.49082449746437	102552.47840685814
	1.4922797347944001	102556.62989940569
	1.4937349721244302	102560.89351374509
	1.49519020945446	102565.27210815372
	1.4966454467844903	102569.76686198106
	1.4981006841145201	102574.379211179
	1.4995559214445502	102579.11004062266
	1.5010111587745802	102583.95930099419
	1.50246639610461	102588.92517065417
	1.5039216334346401	102594.00395995108
	1.5053768707646702	102599.18862307249
	1.5068321080947	102604.4702474939
	1.50828734542473	102609.83960265384
	1.5097425827547601	102615.28544400402
	1.5111978200847902	102620.79073549254
	1.5126530574148203	102626.34280632567
	1.51410829474485	102631.93946118072
	1.5155635320748801	102637.59337102709
	1.5170187694049102	102643.3326774898
	1.51847400673494	102649.18543310532
	1.51992924406497	102655.1806504142
	1.5213844813950002	102661.35850170573
	1.5228397187250302	102667.76067650146
	1.5242949560550603	102674.41587001238
	1.52575019338509	102681.33625635592
	1.5272054307151202	102688.50284523897
	1.5286606680451502	102695.89322137061
	1.53011590537518	102703.4857675103
	1.53157114270521	102711.24588258516
	1.5330263800352402	102719.12843563131
	1.5344816173652702	102727.09826091233
	1.5359368546953003	102735.13353783518
	1.5373920920253301	102743.25282120773
	1.5388473293553602	102751.48691323044
	1.5403025666853902	102759.86375228246
	1.54175780401542	102768.41773390963
	1.5432130413454501	102777.19594101438
	1.5446682786754802	102786.24340161533
	1.54612351600551	102795.5995340864
	1.5475787533355403	102805.28064885855
	1.5490339906655701	102815.28727021915
	1.5504892279956002	102825.62119996829
	1.5519444653256302	102836.28325537419
	1.55339970265566	102847.26758228535
	1.5548549399856901	102858.5666815878
	1.5563101773157202	102870.17297170467
	1.5577654146457502	102882.07216556297
	1.5592206519757803	102894.24038680883
	1.5606758893058101	102906.6532185462
	1.5621311266358402	102919.2853991208
	1.5635863639658703	102932.10208504756
	1.5650416012959	102945.06303984743
	1.5664968386259301	102958.12724998081
	1.5679520759559602	102971.27328983742
	1.5694073132859903	102984.54024428026
	1.5708625506160203	102997.97878781476
	1.5723177879460501	103011.64029037942
	1.5737730252760802	103025.59152008532
	1.5752282626061103	103039.91698600148
	1.57668349993614	103054.70761227766
	1.5781387372661702	103070.04603571654
	1.5795939745962002	103085.93039552019
	1.5810492119262305	103102.32162745642
	1.5825044492562603	103119.17573973669
	1.5839596865862902	103136.43486995547
	1.58541492391632	103154.01121098034
	1.5868701612463503	103171.80489000192
	1.58832539857638	103189.70836675487
	1.58978063590641	103207.67845321422
	1.5912358732364402	103225.73091398733
	1.59269111056647	103243.89328752512
	1.5941463478965003	103262.20236487736
	1.5956015852265302	103280.7155366581
	1.5970568225565602	103299.50156304258
	1.5985120598865903	103318.643052403
	1.5999672972166201	103338.19511277095
	1.6014225345466502	103358.15745680503
	1.6028777718766802	103378.51547351618
	1.6043330092067103	103399.24406217564
	1.6057882465367403	103420.30507335594
	1.6072434838667702	103441.65030255176
	1.6086987211968002	103463.22240292995
	1.6101539585268303	103484.9637391766
	1.6116091958568604	103506.83078097756
	1.6130644331868902	103528.78533387084
	1.6145196705169202	103550.79339866598
	1.61597490784695	103572.81915777622
	1.6174301451769804	103594.82284027146
	1.6188853825070102	103616.75535951318
	1.62034061983704	103638.56465098808
	1.6217958571670699	103660.24590330421
	1.6232510944971001	103681.82509927706
	1.62470633182713	103703.3534836303
	1.62616156915716	103724.89384949248
	1.62761680648719	103746.51936958033
	1.6290720438172202	103768.31752597512
	1.6305272811472502	103790.39708312624
	1.63198251847728	103812.83242326292
	1.63343775580731	103835.65430831969
	1.6348929931373402	103858.86264093508
	1.63634823046737	103882.43642160023
	1.6378034677974	103906.34819664885
	1.63925870512743	103930.56413339938
	1.6407139424574602	103955.0351725106
	1.6421691797874902	103979.70988440569
	1.64362441711752	104004.54021702838
	1.6450796544475503	104029.47893613068
	1.6465348917775802	104054.47907689857
	1.6479901291076102	104079.48979608474
	1.6494453664376403	104104.45463468113
	1.6509006037676701	104129.29691771627
	1.6523558410977	104153.9391594786
	1.65381107842773	104178.35743425695
	1.65526631575776	104202.5674306989
	1.65672155308779	104226.65208890042
	1.6581767904178202	104250.70840887015
	1.65963202774785	104274.83694195276
	1.66108726507788	104299.17337698436
	1.6625425024079101	104323.88834942404
	1.6639977397379402	104349.09819667164
	1.6654529770679702	104374.86501995022
	1.666908214398	104401.14690725059
	1.6683634517280301	104427.85793885951
	1.6698186890580602	104454.9116970757
	1.67127392638809	104482.19447829819
	1.67272916371812	104509.52924747329
	1.6741844010481501	104536.75929296383
	1.6756396383781802	104563.77435041862
	1.6770948757082103	104590.54755843432
	1.67855011303824	104617.12267488989
	1.6800053503682704	104643.54055484958
	1.6814605876983002	104669.84798055804
	1.6829158250283303	104696.13838316702
	1.6843710623583599	104722.51219244262
	1.6858262996883902	104749.04413804098
	1.68728153701842	104775.76682346554
	1.68873677434845	104802.64483099672
	1.69019201167848	104829.63772813414
	1.6916472490085102	104856.70523249339
	1.6931024863385402	104883.77646198061
	1.69455772366857	104910.76036692006
	1.6960129609986	104937.57469997428
	1.6974681983286302	104964.15082439693
	1.6989234356586602	104990.45881072702
	1.7003786729886903	105016.47714914847
	1.7018339103187201	105042.18136345403
	1.7032891476487502	105067.54557924761
	1.7047443849787802	105092.54271718941
	1.70619962230881	105117.14915717675
	1.7076548596388403	105141.3517692248
	1.7091100969688702	105165.20634015609
	1.7105653342989005	105188.80586807794
	1.7120205716289303	105212.24117445898
	1.7134758089589601	105235.61603491558
	1.7149310462889904	105259.0763212119
	1.7163862836190202	105282.77538857634
	1.71784152094905	105306.86266781224
	1.71929675827908	105331.4018507498
	1.7207519956091102	105356.36026445555
	1.72220723293914	105381.70089050573
	1.7236624702691703	105407.37874340371
	1.7251177075992001	105433.2893928436
	1.7265729449292302	105459.30078481283
	1.7280281822592602	105485.27175867945
	1.72948341958929	105511.114294938
	1.7309386569193201	105536.87064277487
	1.7323938942493502	105562.60500822704
	1.7338491315793803	105588.3882443347
	1.7353043689094103	105614.32805465325
	1.7367596062394401	105640.56605270694
	1.7382148435694702	105667.25910428342
	1.7396700808995003	105694.5524834175
	1.7411253182295303	105722.48983885015
	1.7425805555595604	105751.07819836172
	1.7440357928895902	105780.3143532394
	1.7454910302196205	105810.17693502356
	1.7469462675496503	105840.61473313022
	1.7484015048796802	105871.56805143031
	1.74985674220971	105902.97129338635
	1.7513119795397403	105934.75984691741
	1.75276721686977	105966.87015770824
	1.7542224541998002	105999.23970445922
	1.7556776915298302	106031.80225102519
	1.7571329288598603	106064.47494095001
	1.7585881661898903	106097.16135353298
	1.7600434035199202	106129.74426070577
	1.7614986408499502	106162.1669767732
	1.7629538781799803	106194.46517872027
	1.7644091155100101	106226.70509443815
	1.7658643528400402	106258.97751029738
	1.7673195901700702	106291.40822103193
	1.7687748275001003	106324.1514092754
	1.7702300648301303	106357.4119526772
	1.7716853021601602	106391.36364310337
	1.7731405394901905	106426.03459337274
	1.7745957768202203	106461.39636475622
	1.7760510141502504	106497.36657284506
	1.7775062514802804	106533.8235196077
	1.7789614888103102	106570.60258360974
	1.78041672614034	106607.47234913617
	1.7818719634703701	106644.17694378526
	1.7833272008004002	106680.60489502476
	1.78478243813043	106716.72817039903
	1.7862376754604603	106752.60521701539
	1.7876929127904901	106788.32744261764
	1.7891481501205202	106824.0138717395
	1.7906033874505503	106859.82765869211
	1.7920586247805803	106895.9857716407
	1.7935138621106104	106932.63844714768
	1.7949690994406402	106969.86608255783
	1.79642433677067	107007.68449842354
	1.7978795741007	107046.07263879068
	1.7993348114307302	107084.99489645027
	1.80079004876076	107124.3978591154
	1.80224528609079	107164.18804026466
	1.80370052342082	107204.27109126736
	1.8051557607508502	107244.56517922203
	1.8066109980808802	107284.99449695772
	1.80806623541091	107325.48796045415
	1.8095214727409403	107365.96720705368
	1.8109767100709702	107406.34410021943
	1.8124319474010002	107446.49911102219
	1.8138871847310298	107486.31508962093
	1.8153424220610601	107525.73778926798
	1.81679765939109	107564.76861184624
	1.81825289672112	107603.50285659438
	1.81970813405115	107642.05366410353
	1.8211633713811801	107680.54399153817
	1.8226186087112102	107719.16361425683
	1.82407384604124	107758.15362503138
	1.82552908337127	107797.68578448554
	1.8269843207013001	107837.86343253583
	1.8284395580313302	107878.63530341307
	1.8298947953613602	107919.8977763562
	1.83135003269139	107961.54099077178
	1.8328052700214201	108003.39087229954
	1.8342605073514502	108045.15972532745
	1.83571574468148	108086.59494299052
	1.8371709820115103	108127.509444805
	1.8386262193415401	108167.87769500463
	1.8400814566715704	108207.78424744624
	1.8415366940016002	108247.30970004323
	1.84299193133163	108286.55867780816
	1.8444471686616604	108325.74246909704
	1.8459024059916902	108365.08473575731
	1.84735764332172	108404.77392467957
	1.8488128806517499	108444.9149146079
	1.8502681179817801	108485.50018418005
	1.85172335531181	108526.51746154134
	1.8531785926418403	108567.95116887582
	1.85463382997187	108609.7221568544
	1.8560890673019002	108651.71784336297
	1.8575443046319302	108693.83299948358
	1.85899954196196	108735.97178222206
	1.86045477929199	108778.05927704572
	1.8619100166220202	108820.02370536307
	1.8633652539520502	108861.79122423791
	1.8648204912820803	108903.27272550923
	1.86627572861211	108944.36221799928
	1.8677309659421402	108984.95437340428
	1.8691862032721702	109024.96251339962
	1.8706414406022003	109064.42238928034
	1.8720966779322303	109103.42133618469
	1.8735519152622602	109142.0448347376
	1.8750071525922904	109180.41134285436
	1.8764623899223203	109218.718151858
	1.8779176272523501	109257.17965521362
	1.87937286458238	109296.01093101858
	1.8808281019124102	109335.28465369288
	1.88228333924244	109374.94618802259
	1.8837385765724701	109414.93394582071
	1.8851938139025002	109455.16304870992
	1.8866490512325302	109495.43338184648
	1.88810428856256	109535.49766228563
	1.8895595258925901	109575.08089576822
	1.8910147632226202	109614.00349040187
	1.8924700005526502	109652.2703114172
	1.89392523788268	109689.91653660964
	1.8953804752127101	109726.99495495879
	1.8968357125427402	109763.63101919834
	1.8982909498727703	109800.00514138732
	1.8997461872028003	109836.33080506953
	1.9012014245328301	109872.80308673762
	1.9026566618628602	109909.48888538289
	1.9041118991928903	109946.41580819635
	1.9055671365229203	109983.59380911986
	1.9070223738529504	110020.99881326227
	1.9084776111829802	110058.5606407226
	1.90993284851301	110096.18815955581
	1.91138808584304	110133.77786143064
	1.9128433231730702	110171.25526146292
	1.9142985605031002	110208.5637690907
	1.9157537978331303	110245.6558830407
	1.91720903516316	110282.48440446613
	1.9186642724931902	110318.99405430412
	1.9201195098232202	110355.12023119199
	1.9215747471532503	110390.78581891724
	1.9230299844832803	110425.96176510755
	1.9244852218133102	110460.67661217698
	1.9259404591433402	110494.98489562642
	1.9273956964733703	110528.9616902892
	1.9288509338034001	110562.71339544999
	1.9303061711334302	110596.370029549
	1.9317614084634602	110630.10322402992
	1.9332166457934903	110664.06325950219
	1.9346718831235203	110698.32534088552
	1.9361271204535502	110732.93115416984
	1.9375823577835805	110767.88883565385
	1.9390375951136103	110803.1868214736
	1.9404928324436403	110838.79546410884
	1.94194806977367	110874.65812108222
	1.9434033071037002	110910.70517360169
	1.94485854443373	110946.87487123901
	1.9463137817637601	110983.10891942037
	1.9477690190937902	111019.35149365339
	1.9492242564238202	111055.54129421906
	1.9506794937538503	111091.60542372106
	1.9521347310838801	111127.44890701829
	1.9535899684139102	111162.95745923484
	1.9550452057439403	111198.07075710992
	1.9565004430739703	111232.77630190489
	1.9579556804040004	111267.1266094944
	1.9594109177340302	111301.20609030944
	1.9608661550640603	111335.11755406085
	1.9623213923940903	111368.99948582737
	1.9637766297241204	111403.06245227232
	1.9652318670541502	111437.47784506073
	1.9666871043841803	111472.34167150453
	1.9681423417142103	111507.66241889412
	1.9695975790442404	111543.37375162811
	1.9710528163742702	111579.38853029312
	1.9725080537043005	111615.58819951395
	1.9739632910343303	111651.74150315339
	1.9754185283643602	111687.60684319002
	1.97687376569439	111723.02436393114
	1.97832900302442	111757.9188874997
	1.97978424035445	111792.34176421977
	1.9812394776844802	111826.3606858982
	1.98269471501451	111860.05299078597
	1.98414995234454	111893.57935886184
	1.9856051896745701	111927.15234024143
	1.9870604270046002	111960.94180010726
	1.98851566433463	111995.07354617682
	1.98997090166466	112029.57182870709
	1.9914261389946901	112064.43545605146
	1.9928813763247202	112099.66228235613
	1.9943366136547502	112135.21163095915
	1.99579185098478	112170.98822983663
	1.9972470883148101	112206.90134403399
	1.9987023256448402	112242.8697277537
	2.00015756297487	112278.82836856545
	2.0016128003049003	112314.72038697831
	2.00306803763493	112350.48576327864
	2.0045232749649604	112386.05623950888
	2.0059785122949902	112421.34170043806
	2.00743374962502	112456.25349952477
	2.00888898695505	112490.71567201058
	2.01034422428508	112524.72235811593
	2.01179946161511	112558.34523785498
	2.01325469894514	112591.65800027132
	2.01470993627517	112624.74423731671
	2.0161651736052	112657.76699103197
	2.0176204109352303	112690.92133498579
	2.01907564826526	112724.39497633651
	2.0205308855952904	112758.31120962939
	2.02198612292532	112792.64637216734
	2.02344136025535	112827.35761011465
	2.0248965975853803	112862.39986847488
	2.02635183491541	112897.63646323966
	2.02780707224544	112932.84848042676
	2.0292623095754703	112967.80789350325
	2.0307175469055	113002.3157869568
	2.0321727842355304	113036.34445842226
	2.03362802156556	113069.92284474934
	2.0350832588955905	113103.08199314235
	2.0365384962256203	113135.9005382114
	2.03799373355565	113168.54381047373
	2.03944897088568	113201.19772469866
	2.04090420821571	113234.05358222469
	2.04235944554574	113267.2065035512
	2.04381468287577	113300.68305178269
	2.0452699202058002	113334.50270480794
	2.04672515753583	113368.66695867719
	2.04818039486586	113403.11505375839
	2.04963563219589	113437.76511887707
	2.05109086952592	113472.52253270982
	2.0525461068559503	113507.30515441323
	2.05400134418598	113542.05155565629
	2.05545658151601	113576.70547476593
	2.0569118188460402	113611.21250781378
	2.05836705617607	113645.50587142722
	2.0598222935061004	113679.50883429128
	2.06127753083613	113713.12827919266
	2.0627327681661605	113746.29420018743
	2.0641880054961903	113779.02353608655
	2.06564324282622	113811.3583832055
	2.0670984801562504	113843.35794962342
	2.0685537174862803	113875.12136041289
	2.07000895481631	113906.79393722909
	2.07146419214634	113938.56415767521
	2.07291942947637	113970.631556678
	2.0743746668064	114003.07409565785
	2.0758299041364303	114035.90864987895
	2.07728514146646	114069.11552779673
	2.07874037879649	114102.63484163073
	2.0801956161265203	114136.33266463976
	2.08165085345655	114170.01905975137
	2.08310609078658	114203.44443994186
	2.08456132811661	114236.45641637775
	2.0860165654466405	114268.99904289571
	2.0874718027766703	114301.07282889086
	2.0889270401067	114332.71686770549
	2.0903822774367304	114364.01991411636
	2.0918375147667603	114395.11014785191
	2.09329275209679	114426.186293189
	2.0947479894268204	114457.41895902275
	2.0962032267568502	114488.90171281713
	2.0976584640868805	114520.68810207672
	2.0991137014169103	114552.79385871132
	2.10056893874694	114585.20870208481
	2.1020241760769705	114617.89900717269
	2.1034794134070003	114650.78550921596
	2.10493465073703	114683.77486441792
	2.10638988806706	114716.79451351964
	2.1078451253970902	114749.782251157
	2.10930036272712	114782.6878492181
	2.1107556000571503	114815.45774990866
	2.11221083738718	114848.03027565438
	2.11366607471721	114880.3266703466
	2.1151213120472403	114912.25777208913
	2.11657654937727	114943.77400963745
	2.1180317867073004	114974.85853549975
	2.1194870240373302	115005.55129747801
	2.12094226136736	115035.91652320187
	2.1223974986973904	115066.03637183485
	2.12385273602742	115096.03487921685
	2.1253079733574505	115126.10498597215
	2.1267632106874803	115156.40555151919
	2.12821844801751	115187.04253923577
	2.1296736853475404	115218.04020779073
	2.1311289226775703	115249.36486151876
	2.1325841600076005	115280.96380016561
	2.1340393973376304	115312.74717333815
	2.13549463466766	115344.50702602658
	2.13694987199769	115376.02968968354
	2.1384051093277203	115407.15889871187
	2.13986034665775	115437.81704495911
	2.14131558398778	115468.02771954903
	2.1427708213178103	115497.82595981883
	2.14422605864784	115527.25995529293
	2.1456812959778704	115556.47089553985
	2.1471365333079	115585.64490173059
	2.14859177063793	115614.93723452819
	2.1500470079679603	115644.46488798954
	2.15150224529799	115674.25943713683
	2.15295748262802	115704.33589272432
	2.1544127199580503	115734.70699923071
	2.1558679572880806	115765.33755604464
	2.1573231946181104	115796.1390570282
	2.1587784319481402	115827.02801532716
	2.16023366927817	115857.92943037258
	2.1616889066082003	115888.78909170128
	2.16314414393823	115919.5611329796
	2.16459938126826	115950.19785873547
	2.1660546185982903	115980.64634096959
	2.16750985592832	116010.8424796519
	2.1689650932583504	116040.72216532969
	2.17042033058838	116070.2262710185
	2.17187556791841	116099.34642963724
	2.17333080524844	116128.11904712392
	2.17478604257847	116156.5806636117
	2.1762412799085	116184.77851840813
	2.17769651723853	116212.82024615722
	2.17915175456856	116240.83380807177
	2.18060699189859	116268.94842267838
	2.1820622292286203	116297.25650256521
	2.18351746655865	116325.78273510243
	2.18497270388868	116354.54499826423
	2.18642794121871	116383.55814641097
	2.18788317854874	116412.7918917708
	2.1893384158787703	116442.18376588644
	2.1907936532088	116471.66650423351
	2.1922488905388304	116501.17472346047
	2.1937041278688603	116530.6576269404
	2.19515936519889	116560.0688862102
	2.1966146025289204	116589.36391299606
	2.19806983985895	116618.48929066198
	2.19952507718898	116647.37815621652
	2.2009803145190103	116675.95463797961
	2.20243555184904	116704.14298708626
	2.20389078917907	116731.93518514483
	2.2053460265091003	116759.36160374353
	2.20680126383913	116786.45902747496
	2.20825650116916	116813.28586761896
	2.2097117384991902	116839.96067400592
	2.21116697582922	116866.62910817325
	2.21262221315925	116893.46296453636
	2.21407745048928	116920.56394925922
	2.2155326878193105	116947.9504404144
	2.2169879251493403	116975.6237527474
	2.21844316247937	117003.56491526603
	2.2198983998094004	117031.67509631299
	2.2213536371394302	117059.80809781523
	2.22280887446946	117087.76403061255
	2.2242641117994904	117115.37728042548
	2.22571934912952	117142.5946391021
	2.2271745864595505	117169.3969625536
	2.2286298237895803	117195.79328071048
	2.23008506111961	117221.8402749624
	2.2315402984496404	117247.64022447464
	2.2329955357796702	117273.34413395292
	2.2344507731097	117299.11483849474
	2.23590601043973	117325.04128350214
	2.23736124776976	117351.1794826908
	2.23881648509979	117377.5589078432
	2.2402717224298203	117404.18616335688
	2.24172695975985	117431.03440702579
	2.24318219708988	117458.04886207508
	2.2446374344199103	117485.14849966849
	2.24609267174994	117512.26766711917
	2.2475479090799704	117539.35378295016
	2.24900314641	117566.3635075953
	2.25045838374003	117593.25537661255
	2.2519136210700603	117619.98008526598
	2.25336885840009	117646.4798176562
	2.2548240957301204	117672.68186176856
	2.2562793330601503	117698.53534888364
	2.25773457039018	117724.0251860561
	2.25918980772021	117749.16489726357
	2.26064504505024	117773.99346449864
	2.26210028238027	117798.57314453828
	2.2635555197103003	117822.99003323687
	2.26501075704033	117847.39097901146
	2.26646599437036	117871.92332798614
	2.26792123170039	117896.67502182182
	2.26937646903042	117921.69376351676
	2.27083170636045	117946.97362765977
	2.2722869436904802	117972.48299184573
	2.27374218102051	117998.16153943111
	2.2751974183505403	118023.86839460889
	2.27665265568057	118049.4154332378
	2.2781078930106	118074.67090018257
	2.2795631303406303	118099.54737339071
	2.28101836767066	118124.0369174685
	2.28247360500069	118148.15726594235
	2.2839288423307202	118171.9408478367
	2.28538407966075	118195.47157890478
	2.2868393169907804	118218.90275852535
	2.28829455432081	118242.36623734614
	2.2897497916508405	118265.96442015722
	2.2912050289808703	118289.74663894206
	2.2926602663109	118313.73242972195
	2.29411550364093	118337.9348599162
	2.2955707409709603	118362.34609196597
	2.29702597830099	118386.9007148918
	2.2984812156310204	118411.52796700175
	2.2999364529610498	118436.16766646231
	2.30139169029108	118460.77087539257
	2.30284692762111	118485.29991386425
	2.30430216495114	118509.71541101826
	2.30575740228117	118533.97463410685
	2.3072126396112003	118558.02259360856
	2.30866787694123	118581.80115488991
	2.3101231142712604	118605.26048739906
	2.31157835160129	118628.37501223104
	2.3130335889313205	118651.17126979152
	2.31448882626135	118673.68366857858
	2.31594406359138	118695.94994892362
	2.31739930092141	118718.05974152956
	2.3188545382514403	118740.14791245118
	2.32030977558147	118762.34330861612
	2.3217650129115004	118784.75448242508
	2.3232202502415302	118807.40513861454
	2.3246754875715605	118830.29166528957
	2.3261307249015903	118853.41136845326
	2.3275859622316206	118876.71193158093
	2.32904119956165	118900.04997060527
	2.3304964368916803	118923.27242545226
	2.33195167422171	118946.23245317908
	2.3334069115517404	118968.86382255123
	2.3348621488817702	118991.15650176253
	2.3363173862118	119013.10040316785
	2.33777262354183	119034.70437849009
	2.33922786087186	119056.05511183006
	2.34068309820189	119077.26181513153
	2.3421383355319203	119098.44021811406
	2.34359357286195	119119.67314757162
	2.3450488101919804	119140.99488648526
	2.3465040475220103	119162.43569980143
	2.34795928485204	119184.0210165458
	2.3494145221820704	119205.73320227177
	2.3508697595121	119227.52946049848
	2.35232499684213	119249.35848747972
	2.3537802341721603	119271.17371296525
	2.35523547150219	119292.95129233037
	2.3566907088322204	119314.67290705266
	2.3581459461622503	119336.32253339967
	2.3596011834922805	119357.88694605415
	2.3610564208223104	119379.35564849933
	2.36251165815234	119400.71624585912
	2.36396689548237	119421.95829073017
	2.3654221328124003	119443.09489728104
	2.36687737014243	119464.14955747414
	2.3683326074724604	119485.14718220454
	2.3697878448024903	119506.12795371345
	2.3712430821325206	119527.16746376714
	2.3726983194625504	119548.36227620176
	2.3741535567925807	119569.82841160364
	2.3756087941226105	119591.62105621224
	2.3770640314526403	119613.73856634652
	2.3785192687826706	119636.16567023208
	2.3799745061127	119658.86401958646
	2.38142974344273	119681.70749641865
	2.38288498077276	119704.51931548011
	2.38434021810279	119727.05631012181
	2.3857954554328202	119749.11739594977
	2.38725069276285	119770.60235285324
	2.3887059300928803	119791.44582340108
	2.39016116742291	119811.61385928126
	2.3916164047529405	119831.12780266904
	2.39307164208297	119850.05496033214
	2.394526879413	119868.52140518973
	2.39598211674303	119886.66687696242
	2.3974373540730602	119904.5870622848
	2.39889259140309	119922.35950179282
	2.4003478287331204	119940.04491682109
	2.40180306606315	119957.6963751798
	2.4032583033931805	119975.35902202243
	2.4047135407232103	119993.06983139433
	2.4061687780532406	120010.85814461551
	2.40762401538327	120028.74471269906
	2.4090792527133003	120046.74414346385
	2.41053449004333	120064.86276188477
	2.4119897273733604	120083.09903846735
	2.41344496470339	120101.43555783088
	2.4149002020334205	120119.8374263939
	2.4163554393634503	120138.24387701097
	2.4178106766934806	120156.60764400596
	2.4192659140235104	120174.90115636308
	2.4207211513535403	120193.11503883623
	2.42217638868357	120211.25363070707
	2.4236316260136004	120229.33320016874
	2.42508686334363	120247.38412258703
	2.4265421006736605	120265.47328135304
	2.4279973380036903	120283.66577362771
	2.4294525753337206	120302.00068443251
	2.4309078126637504	120320.49529080787
	2.4323630499937803	120339.14022922308
	2.4338182873238106	120357.9107649328
	2.4352735246538404	120376.76380759843
	2.4367287619838702	120395.59501208957
	2.4381839993139	120414.27312431789
	2.4396392366439303	120432.70037123813
	2.44109447397396	120450.80807770108
	2.4425497113039905	120468.58261494535
	2.4440049486340203	120486.02629030417
	2.44546018596405	120503.15321064641
	2.44691542329408	120520.03001344748
	2.4483706606241102	120536.77984021796
	2.44982589795414	120553.51014208983
	2.45128113528417	120570.30935146211
	2.4527363726141997	120587.22459549754
	2.45419160994423	120604.28444340998
	2.45564684727426	120621.51298677012
	2.45710208460429	120638.91134352767
	2.45855732193432	120656.42932078948
	2.4600125592643503	120674.01394178114
	2.46146779659438	120691.61928389582
	2.46292303392441	120709.20920440952
	2.46437827125444	120726.75568494985
	2.46583350858447	120744.2299283908
	2.4672887459145	120761.60138628587
	2.46874398324453	120778.83336115442
	2.47019922057456	120795.88786183512
	2.4716544579045903	120812.7292458403
	2.47310969523462	120829.33734185928
	2.4745649325646504	120845.7194428156
	2.47602016989468	120861.88545708741
	2.47747540722471	120877.8477007639
	2.4789306445547403	120893.65429548775
	2.48038588188477	120909.37827465005
	2.4818411192148	120925.09220232218
	2.4832963565448303	120940.85956086183
	2.48475159387486	120956.70918064617
	2.4862068312048904	120972.6615869983
	2.4876620685349202	120988.73768547291
	2.4891173058649505	121004.936076143
	2.4905725431949803	121021.22322261723
	2.49202778052501	121037.56183741995
	2.4934830178550405	121053.91433518799
	2.4949382551850703	121070.251014343
	2.4963934925151	121086.54669281295
	2.4978487298451304	121102.77716872816
	2.4993039671751602	121118.91582275512
	2.5007592045051905	121134.92770001112
	2.5022144418352203	121150.77419398724
	2.5036696791652506	121166.41370699504
	2.5051249164952805	121181.82693800151
	2.5065801538253103	121197.02016125672
	2.5080353911553406	121212.00123353585
	2.50949062848537	121226.78388107914
	2.5109458658154	121241.42169814938
	2.51240110314543	121255.98907981403
	2.51385634047546	121270.57570732194
	2.51531157780549	121285.25490348389
	2.51676681513552	121300.05256916225
	2.5182220524655503	121314.98649487612
	2.51967728979558	121330.07023364732
	2.5211325271256104	121345.27299083392
	2.52258776445564	121360.5220207551
	2.52404300178567	121375.71790522488
	2.5254982391157	121390.75793081739
	2.52695347644573	121405.59485895552
	2.52840871377576	121420.20258602311
	2.5298639511057903	121434.56412692934
	2.53131918843582	121448.68636426254
	2.5327744257658504	121462.61734914887
	2.5342296630958803	121476.42923838836
	2.5356849004259105	121490.21409277455
	2.53714013775594	121504.03411634876
	2.53859537508597	121517.92865438748
	2.540050612416	121531.92860401978
	2.5415058497460303	121546.05454300254
	2.54296108707606	121560.29935794564
	2.5444163244060904	121574.64018779939
	2.5458715617361203	121589.03356559445
	2.5473267990661506	121603.44005717355
	2.5487820363961804	121617.83043917641
	2.5502372737262102	121632.17981194778
	2.55169251105624	121646.46607641598
	2.5531477483862703	121660.66390818675
	2.5546029857163	121674.74492589428
	2.5560582230463305	121688.67426352308
	2.5575134603763603	121702.42083880557
	2.5589686977063906	121715.9716410796
	2.5604239350364204	121729.32263803092
	2.5618791723664507	121742.48038202987
	2.5633344096964805	121755.46539685936
	2.5647896470265104	121768.31488465781
	2.56624488435654	121781.09492865833
	2.5677001216865705	121793.8873454379
	2.5691553590166003	121806.74700014728
	2.57061059634663	121819.71207822471
	2.5720658336766604	121832.8005636365
	2.5735210710066903	121846.01588230982
	2.57497630833672	121859.33844492449
	2.5764315456667504	121872.71413000689
	2.57788678299678	121886.04526576222
	2.57934202032681	121899.25400763907
	2.58079725765684	121912.2860607723
	2.58225249498687	121925.11492336738
	2.5837077323169	121937.7315824259
	2.5851629696469303	121950.14115062277
	2.58661820697696	121962.36946640199
	2.5880734443069904	121974.4915568805
	2.58952868163702	121986.58236099035
	2.5909839189670505	121998.69903857994
	2.59243915629708	122010.88191757466
	2.59389439362711	122023.15398551135
	2.59534963095714	122035.53139861334
	2.5968048682871703	122048.02131657723
	2.5982601056172	122060.59699668427
	2.5997153429472304	122073.21907562556
	2.6011705802772602	122085.85526922092
	2.6026258176072905	122098.47799902421
	2.6040810549373203	122111.06653978149
	2.6055362922673506	122123.60035612981
	2.60699152959738	122136.05756910771
	2.6084467669274103	122148.41233956718
	2.60990200425744	122160.6357822703
	2.6113572415874704	122172.70258876341
	2.6128124789175002	122184.59325908635
	2.61426771624753	122196.30821795065
	2.6157229535775604	122207.8550567561
	2.61717819090759	122219.2435328258
	2.6186334282376205	122230.50287939984
	2.6200886655676503	122241.69706074297
	2.62154390289768	122252.88993846264
	2.6229991402277104	122264.13901250016
	2.6244543775577402	122275.47465849493
	2.62590961488777	122286.908375434
	2.6273648522178004	122298.45080173615
	2.62882008954783	122310.09785415835
	2.6302753268778605	122321.7873740867
	2.6317305642078903	122333.4436377703
	2.6331858015379206	122344.99364153789
	2.6346410388679504	122356.38804234895
	2.6360962761979803	122367.61083105332
	2.6375515135280105	122378.64781589125
	2.63900675085804	122389.48898819847
	2.6404619881880698	122400.16987518263
	2.6419172255181	122410.75143393305
	2.64337246284813	122421.29733223951
	2.64482770017816	122431.86318696776
	2.64628293750819	122442.47759173458
	2.6477381748382203	122453.16447658262
	2.64919341216825	122463.94784212607
	2.6506486494982804	122474.82892568148
	2.6521038868283098	122485.78298762593
	2.65355912415834	122496.78076357051
	2.65501436148837	122507.79192039755
	2.6564695988184	122518.79399862843
	2.65792483614843	122529.76814563698
	2.6593800734784603	122540.69645499293
	2.66083531080849	122551.55995537531
	2.6622905481385204	122562.33658861
	2.6637457854685502	122573.00214251601
	2.6652010227985805	122583.53068253511
	2.66665626012861	122593.90980740872
	2.66811149745864	122604.1392998103
	2.66956673478867	122614.21933870346
	2.6710219721187003	122624.15545930427
	2.67247720944873	122633.98145712873
	2.6739324467787604	122643.74456109754
	2.6753876841087902	122653.5045993059
	2.6768429214388205	122663.30997026042
	2.6782981587688504	122673.18376386804
	2.67975339609888	122683.14551304402
	2.68120863342891	122693.2112299961
	2.6826638707589403	122703.36378600841
	2.68411910808897	122713.55971732663
	2.6855743454190004	122723.73280291856
	2.6870295827490303	122733.81545258895
	2.6884848200790605	122743.77252858329
	2.6899400574090904	122753.57935145889
	2.6913952947391206	122763.21710423761
	2.6928505320691505	122772.68582826313
	2.6943057693991803	122782.0123863409
	2.69576100672921	122791.24401936063
	2.6972162440592404	122800.44220934245
	2.6986714813892703	122809.64934734424
	2.7001267187193005	122818.896068437
	2.7015819560493304	122828.20771305863
	2.70303719337936	122837.6018256381
	2.70449243070939	122847.07724563412
	2.7059476680394203	122856.6200727778
	2.70740290536945	122866.19980994563
	2.70885814269948	122875.78988674477
	2.71031338002951	122885.37037597671
	2.71176861735954	122894.92441398617
	2.71322385468957	122904.43690006915
	2.7146790920196002	122913.8918001269
	2.71613432934963	122923.27210714178
	2.7175895666796603	122932.5585884797
	2.71904480400969	122941.7344742773
	2.7205000413397205	122950.79015894154
	2.72195527866975	122959.72040643202
	2.72341051599978	122968.52517482323
	2.72486575332981	122977.21230325474
	2.7263209906598402	122985.79819912404
	2.72777622798987	122994.31732046595
	2.7292314653199004	123002.81189302614
	2.73068670264993	123011.31374340778
	2.7321419399799605	123019.84852598004
	2.7335971773099903	123028.43351779875
	2.7350524146400206	123037.08074616831
	2.73650765197005	123045.79508173084
	2.7379628893000802	123054.56722671888
	2.73941812663011	123063.37304410966
	2.7408733639601404	123072.19165146808
	2.74232860129017	123081.00547856961
	2.7437838386202005	123089.80029770828
	2.7452390759502303	123098.56292147923
	2.7466943132802606	123107.27872811104
	2.7481495506102904	123115.93099084857
	2.7496047879403207	123124.49893294986
	2.75106002527035	123132.96371234901
	2.7525152626003804	123141.31055540634
	2.75397049993041	123149.53360591797
	2.7554257372604405	123157.63504876105
	2.7568809745904703	123165.62079081507
	2.7583362119205006	123173.50378797186
	2.7597914492505304	123181.32413902134
	2.7612466865805607	123189.12854016018
	2.7627019239105906	123196.95660985779
	2.764157161240621	123204.83776818679
	2.76561239857065	123212.78516953868
	2.76706763590068	123220.80799935079
	2.76852287323071	123228.91021730285
	2.76997811056074	123237.0605849062
	2.77143334789077	123245.20416056288
	2.7728885852208003	123253.29120122032
	2.77434382255083	123261.28024923263
	2.7757990598808604	123269.15328637841
	2.7772542972108902	123276.89842374687
	2.77870953454092	123284.50486203919
	2.7801647718709503	123291.98387259258
	2.78162000920098	123299.37807719846
	2.78307524653101	123306.7310452348
	2.7845304838610403	123314.08346269859
	2.78598572119107	123321.46113964463
	2.7874409585211004	123328.88184062795
	2.7888961958511302	123336.36366476573
	2.7903514331811605	123343.91653264355
	2.7918066705111904	123351.52498218254
	2.79326190784122	123359.16850246387
	2.79471714517125	123366.8262965314
	2.79617238250128	123374.48108627935
	2.79762761983131	123382.11962113962
	2.79908285716134	123389.72907633835
	2.8005380944913703	123397.29650685225
	2.8019933318214	123404.80709908239
	2.8034485691514304	123412.24495965603
	2.80490380648146	123419.59307848071
	2.8063590438114905	123426.83882912504
	2.8078142811415203	123433.98053297012
	2.80926951847155	123441.01758639202
	2.81072475580158	123447.94959272043
	2.8121799931316103	123454.79328295197
	2.81363523046164	123461.58122260941
	2.8150904677916704	123468.35190708938
	2.8165457051217	123475.14338238213
	2.8180009424517305	123481.97579649222
	2.8194561797817603	123488.86378256518
	2.8209114171117906	123495.82290646243
	2.8223666544418204	123502.85302038904
	2.8238218917718503	123509.92463355493
	2.82527712910188	123516.99703660108
	2.8267323664319104	123524.02176983606
	2.8281876037619402	123530.96807878761
	2.8296428410919705	123537.81804529145
	2.8310980784220003	123544.55480193559
	2.83255331575203	123551.16840534778
	2.83400855308206	123557.67528427308
	2.8354637904120903	123564.10383247242
	2.83691902774212	123570.49489527225
	2.83837426507215	123576.88256624651
	2.83982950240218	123583.2886456555
	2.84128473973221	123589.73306317476
	2.84273997706224	123596.23333676696
	2.84419521439227	123602.79204651328
	2.8456504517223	123609.40164143476
	2.8471056890523303	123616.04416508831
	2.84856092638236	123622.70004115724
	2.8500161637123904	123629.3550789591
	2.8514714010424203	123635.99689319904
	2.85292663837245	123642.61450106029
	2.85438187570248	123649.19631492329
	2.85583711303251	123655.72975601903
	2.85729235036254	123662.20039339564
	2.8587475876925703	123668.59343901364
	2.8602028250226	123674.90040009725
	2.8616580623526304	123681.11608358531
	2.8631132996826603	123687.23775485106
	2.8645685370126905	123693.26789829294
	2.86602377434272	123699.22001287948
	2.86747901167275	123705.11823071103
	2.86893424900278	123710.99920670048
	2.8703894863328103	123716.89193875404
	2.87184472366284	123722.81728419762
	2.8732999609928704	123728.79157304429
	2.8747551983229003	123734.82611832714
	2.8762104356529306	123740.91809006192
	2.8776656729829604	123747.05180836309
	2.8791209103129907	123753.18655783901
	2.88057614764302	123759.28328601528
	2.8820313849730503	123765.31487719821
	2.88348662230308	123771.26106610722
	2.8849418596331105	123777.10853034501
	2.8863970969631403	123782.85256095833
	2.8878523342931706	123788.49762180807
	2.8893075716232004	123794.07189856253
	2.8907628089532307	123799.61148090004
	2.8922180462832605	123805.14389711389
	2.893673283613291	123810.69195284374
	2.89512852094332	123816.27234417439
	2.89658375827335	123821.89788707228
	2.89803899560338	123827.57636094268
	2.89949423293341	123833.30156276718
	2.90094947026344	123839.0555250732
	2.9024047075934702	123844.82323569473
	2.9038599449235	123850.59198407484
	2.9053151822535304	123856.35145362919
	2.90677041958356	123862.09196350885
	2.90822565691359	123867.80339025382
	2.90968089424362	123873.47474834848
	2.91113613157365	123879.09366771734
	2.91259136890368	123884.64871589871
	2.9140466062337103	123890.13007567855
	2.91550184356374	123895.5330543355
	2.9169570808937704	123900.8567594495
	2.9184123182238	123906.10220080077
	2.9198675555538305	123911.27591055621
	2.9213227928838603	123916.40339236823
	2.92277803021389	123921.5136978737
	2.92423326754392	123926.63295235836
	2.9256885048739503	123931.78105287159
	2.92714374220398	123936.96952239737
	2.9285989795340104	123942.20842700763
	2.93005421686404	123947.50429143537
	2.9315094541940705	123952.83715085211
	2.9329646915241003	123958.17291966887
	2.9344199288541306	123963.47936195995
	2.9358751661841604	123968.72913648642
	2.9373304035141903	123973.90784220805
	2.93878564084422	123979.00341942649
	2.9402408781742504	123984.00421665706
	2.9416961155042802	123988.91652292926
	2.9431513528343105	123993.7668625704
	2.9446065901643403	123998.58295382088
	2.9460618274943706	124003.39135709066
	2.9475170648244005	124008.20999941739
	2.9489723021544307	124013.05327122608
	2.9504275394844606	124017.93608486865
	2.9518827768144904	124022.86624269134
	2.9533380141445202	124027.83450491082
	2.9547932514745505	124032.82841955396
	2.9562484888045804	124037.83456208635
	2.9577037261346106	124042.84185253379
	2.9591589634646405	124047.84138621822
	2.9606142007946703	124052.82450038657
	2.9620694381247	124057.78248497836
	2.9635246754547304	124062.70590063922
	2.9649799127847603	124067.58478065996
	2.96643515011479	124072.4083092007
	2.96789038744482	124077.16845497355
	2.96934562477485	124081.86255359092
	2.97080086210488	124086.48793180236
	2.9722560994349103	124091.0422222133
	2.97371133676494	124095.53552307695
	2.9751665740949704	124099.98736764045
	2.9766218114250003	124104.42230129534
	2.97807704875503	124108.86454141192
	2.9795322860850604	124113.32877040481
	2.98098752341509	124117.8277061059
	2.98244276074512	124122.37480338343
	2.98389799807515	124126.97134730274
	2.98535323540518	124131.60062223332
	2.98680847273521	124136.23714284976
	2.9882637100652403	124140.84996348285
	2.98971894739527	124145.41848761398
	2.9911741847253004	124149.92795116412
	2.9926294220553302	124154.3638451441
	2.9940846593853605	124158.71733513885
	2.99553989671539	124162.99676548185
	2.99699513404542	124167.21905668557
	2.99845037137545	124171.41064993384
	2.9999056087054803	124175.59351931924
	3.00136084603551	124179.78341531359
	3.0028160833655404	124183.99536754502
	3.0042713206955702	124188.2426690052
	3.0057265580256005	124192.52840007577
	3.0071817953556303	124196.84913928063
	3.0086370326856606	124201.19283347591
	3.01009227001569	124205.54672968305
	3.0115475073457203	124209.90150335753
	3.01300274467575	124214.24884334851
	3.0144579820057804	124218.58118556128
	3.0159132193358102	124222.890999594
	3.0173684566658405	124227.17069841675
	3.0188236939958704	124231.41236125743
	3.0202789313259006	124235.60834264934
	3.0217341686559305	124239.75340374587
	3.0231894059859608	124243.84344083413
	3.02464464331599	124247.875435454
	3.02609988064602	124251.84940896035
	3.02755511797605	124255.77078050088
	3.02901035530608	124259.651735425
	3.03046559263611	124263.51117750426
	3.03192082996614	124267.3647532766
	3.03337606729617	124271.22532565621
	3.0348313046262003	124275.1039990005
	3.03628654195623	124279.00997899211
	3.03774177928626	124282.94776594466
	3.03919701661629	124286.9166997712
	3.04065225394632	124290.9067832794
	3.04210749127635	124294.90807805656
	3.04356272860638	124298.91269214953
	3.04501796593641	124302.91367535693
	3.0464732032664403	124306.90473728286
	3.04792844059647	124310.87923902374
	3.0493836779265004	124314.83002786072
	3.0508389152565303	124318.74832082394
	3.05229415258656	124322.62538859242
	3.05374938991659	124326.45430818164
	3.0552046272466202	124330.22990594199
	3.05665986457665	124333.94964599537
	3.0581151019066803	124337.61318722322
	3.05957033923671	124341.22318897172
	3.0610255765667405	124344.79331337677
	3.0624808138967703	124348.3444090678
	3.0639360512268006	124351.89450055413
	3.0653912885568304	124355.45913365227
	3.0668465258868602	124359.04900756832
	3.06830176321689	124362.67257527584
	3.0697570005469204	124366.33561121918
	3.07121223787695	124370.03164686075
	3.0726674752069805	124373.73733452542
	3.0741227125370103	124377.43042699169
	3.0755779498670406	124381.0914670681
	3.0770331871970704	124384.70718947856
	3.0784884245271007	124388.26788689257
	3.0799436618571305	124391.76497400459
	3.0813988991871604	124395.1963712316
	3.08285413651719	124398.57876062469
	3.0843093738472205	124401.9316610778
	3.0857646111772503	124405.27314429049
	3.0872198485072806	124408.61787335212
	3.0886750858373104	124411.97682402804
	3.0901303231673403	124415.36065718242
	3.09158556049737	124418.77815724218
	3.0930407978274004	124422.22559958971
	3.09449603515743	124425.69397288687
	3.09595127248746	124429.17440656858
	3.09740650981749	124432.6587547482
	3.09886174714752	124436.14048244843
	3.10031698447755	124439.61337705734
	3.1017722218075803	124443.07133346234
	3.10322745913761	124446.50781520647
	3.1046826964676404	124449.91587802565
	3.1061379337976702	124453.28841583824
	3.1075931711277005	124456.61889859728
	3.1090484084577303	124459.90425298552
	3.11050364578776	124463.14232649795
	3.11195888311779	124466.3303782399
	3.1134141204478203	124469.47127152643
	3.11486935777785	124472.578372024
	3.1163245951078804	124475.66757712646
	3.1177798324379102	124478.75600878958
	3.1192350697679405	124481.85601739727
	3.1206903070979704	124484.97672902227
	3.122145544428	124488.12840093256
	3.1236007817580305	124491.31765124251
	3.1250560190880603	124494.53449087942
	3.12651125641809	124497.76291177247
	3.1279664937481204	124500.98260437716
	3.1294217310781502	124504.17682915545
	3.1308769684081805	124507.3348218526
	3.1323322057382104	124510.44573109347
	3.1337874430682406	124513.49957927369
	3.1352426803982705	124516.49916297599
	3.1366979177283003	124519.45535034906
	3.1381531550583306	124522.38467364646
	3.1396083923883604	124525.3038406194
	3.1410636297183903	124528.22450457155
	3.1425188670484205	124531.15757436957
	3.1439741043784504	124534.11414475786
	3.1454293417084807	124537.0993102109
	3.1468845790385105	124540.11105770276
	3.1483398163685408	124543.14305950899
	3.1497950536985706	124546.18651556097
	3.1512502910286004	124549.23460005994
	3.1527055283586307	124552.2814527228
	3.15416076568866	124555.32161857824
	3.15561600301869	124558.34963089917
	3.15707124034872	124561.35975309077
	3.15852647767875	124564.34592076999
	3.15998171500878	124567.3017383798
	3.16143695233881	124570.22234242306
	3.16289218966884	124573.1042701205
	3.1643474269988703	124575.94421734974
	3.1658026643289	124578.74011244133
	3.16725790165893	124581.49605140353
	3.16871313898896	124584.22037323029
	3.17016837631899	124586.92817929381
	3.17162361364902	124589.63380776858
	3.17307885097905	124592.3478448056
	3.17453408830908	124595.08029793142
	3.1759893256391103	124597.84045047789
	3.17744456296914	124600.63079353208
	3.1788998002991704	124603.44749479594
	3.1803550376292002	124606.27559927956
	3.18181027495923	124609.09671507894
	3.18326551228926	124611.8974678488
	3.18472074961929	124614.66630958486
	3.18617598694932	124617.39309954447
	3.1876312242793503	124620.07145179677
	3.18908646160938	124622.70055501809
	3.1905416989394104	124625.28896848507
	3.1919969362694403	124627.85287362112
	3.1934521735994705	124630.40542111191
	3.1949074109295004	124632.95774448126
	3.19636264825953	124635.51988108305
	3.19781788558956	124638.1004489193
	3.1992731229195903	124640.70476734167
	3.20072836024962	124643.33323128412
	3.2021835975796504	124645.97841953112
	3.2036388349096803	124648.63329708448
	3.2050940722397105	124651.29223503248
	3.2065493095697404	124653.95006176207
	3.2080045468997707	124656.60188558883
	3.2094597842298005	124659.24290041596
	3.2109150215598303	124661.86823565688
	3.21237025888986	124664.47262743197
	3.2138254962198904	124667.05096882723
	3.2152807335499203	124669.59876996599
	3.2167359708799506	124672.11245172768
	3.2181912082099804	124674.58967082507
	3.2196464455400102	124677.02923472246
	3.22110168287004	124679.4317694792
	3.2225569202000703	124681.8061758702
	3.2240121575301	124684.16559422716
	3.22546739486013	124686.52175699978
	3.22692263219016	124688.8851729132
	3.22837786952019	124691.26406398031
	3.22983310685022	124693.66565335724
	3.2312883441802502	124696.0958000359
	3.23274358151028	124698.55069287555
	3.2341988188403104	124701.01583285093
	3.23565405617034	124703.47714515227
	3.2371092935003705	124705.92172752264
	3.2385645308304003	124708.33999972002
	3.24001976816043	124710.72385488462
	3.24147500549046	124713.06547066728
	3.2429302428204902	124715.36251199484
	3.24438548015052	124717.62537528943
	3.2458407174805504	124719.86619050664
	3.24729595481058	124722.09685056901
	3.2487511921406105	124724.3272696117
	3.2502064294706403	124726.56563868275
	3.2516616668006706	124728.8203257674
	3.2531169041307004	124731.09810515752
	3.2545721414607303	124733.39668274923
	3.25602737879076	124735.71063521321
	3.2574826161207904	124738.03406334277
	3.25893785345082	124740.3615067944
	3.2603930907808505	124742.6884709327
	3.2618483281108803	124745.0105168812
	3.2633035654409106	124747.32318312977
	3.2647588027709404	124749.62240191821
	3.2662140401009703	124751.90435180331
	3.2676692774310006	124754.16500066599
	3.2691245147610304	124756.40059867661
	3.27057975209106	124758.6088925139
	3.2720349894210905	124760.78776972674
	3.2734902267511203	124762.9346470573
	3.2749454640811506	124765.0506467577
	3.2764007014111804	124767.1423652423
	3.2778559387412107	124769.21799648831
	3.2793111760712406	124771.28658265622
	3.2807664134012704	124773.35531315794
	3.2822216507313002	124775.43045875158
	3.28367688806133	124777.51889119166
	3.28513212539136	124779.62568198376
	3.28658736272139	124781.74978621482
	3.28804260005142	124783.88801327646
	3.2894978373814503	124786.0353973811
	3.29095307471148	124788.18743007102
	3.2924083120415104	124790.34034684903
	3.2938635493715402	124792.49059900646
	3.29531878670157	124794.63469663532
	3.2967740240316	124796.76870004617
	3.29822926136163	124798.88836543274
	3.29968449869166	124800.98900457378
	3.3011397360216903	124803.0664381346
	3.30259497335172	124805.11793881508
	3.3040502106817504	124807.14075448172
	3.3055054480117803	124809.13202033119
	3.3069606853418105	124811.09299890662
	3.3084159226718404	124813.02903649848
	3.30987116000187	124814.949322412
	3.3113263973319	124816.86455454465
	3.3127816346619303	124818.78268032146
	3.31423687199196	124820.71092863157
	3.3156921093219904	124822.65707009473
	3.3171473466520203	124824.62542481993
	3.3186025839820505	124826.61364960596
	3.3200578213120804	124828.61396377019
	3.3215130586421107	124830.61346764704
	3.3229682959721405	124832.60189931988
	3.3244235333021703	124834.57103934606
	3.3258787706322	124836.51269951345
	3.3273340079622304	124838.42012220816
	3.3287892452922603	124840.29230175454
	3.3302444826222906	124842.132729115
	3.3316997199523204	124843.95205261074
	3.3331549572823507	124845.76040107402
	3.3346101946123805	124847.56568354183
	3.336065431942411	124849.37558467129
	3.3375206692724406	124851.19742781673
	3.3389759066024705	124853.03558937868
	3.3404311439325003	124854.89176910538
	3.34188638126253	124856.76205857699
	3.3433416185925604	124858.64115014691
	3.3447968559225902	124860.5250576293
	3.3462520932526205	124862.41009957713
	3.3477073305826504	124864.29269431416
	3.34916256791268	124866.16933383138
	3.3506178052427105	124868.03656742387
	3.3520730425727403	124869.89076678241
	3.35352827990277	124871.72825517443
	3.3549835172328	124873.54590028906
	3.35643875456283	124875.34089963988
	3.35789399189286	124877.11084181668
	3.35934922922289	124878.85414571053
	3.36080446655292	124880.57102590843
	3.36225970388295	124882.26552194444
	3.3637149412129803	124883.94673515962
	3.36517017854301	124885.62313841353
	3.3666254158730404	124887.30222643551
	3.3680806532030703	124888.990799856
	3.3695358905331	124890.69494998072
	3.37099112786313	124892.41894066015
	3.37244636519316	124894.16330967385
	3.37390160252319	124895.91905272553
	3.3753568398532203	124897.67602640609
	3.37681207718325	124899.4253554695
	3.3782673145132804	124901.15929159871
	3.3797225518433103	124902.87126280635
	3.38117778917334	124904.5554753634
	3.3826330265033704	124906.20796203525
	3.3840882638334002	124907.83399981505
	3.38554350116343	124909.44256344148
	3.3869987384934603	124911.04170276537
	3.38845397582349	124912.63882918205
	3.3899092131535205	124914.24040208977
	3.3913644504835503	124915.8525812435
	3.3928196878135806	124917.48102166293
	3.3942749251436104	124919.12628465165
	3.3957301624736402	124920.78443863822
	3.3971853998036705	124922.45153610362
	3.3986406371337003	124924.12378069847
	3.40009587446373	124925.7977664485
	3.4015511117937605	124927.4702142475
	3.4030063491237903	124929.13784270732
	3.4044615864538206	124930.79737735091
	3.4059168237838504	124932.44555738007
	3.4073720611138807	124934.07912980631
	3.4088272984439105	124935.6949054546
	3.4102825357739404	124937.29043191802
	3.41173777310397	124938.8637264139
	3.413193010434	124940.41250045798
	3.41464824776403	124941.93583987476
	3.41610348509406	124943.43886696277
	3.41755872242409	124944.92848835178
	3.4190139597541203	124946.41223855998
	3.42046919708415	124947.89683387821
	3.4219244344141804	124949.38772378836
	3.42337967174421	124950.89092845785
	3.42483490907424	124952.41223413913
	3.42629014640427	124953.94965131092
	3.4277453837343	124955.49661019939
	3.42920062106433	124957.04487478094
	3.4306558583943603	124958.58630982427
	3.43211109572439	124960.11470593257
	3.4335663330544204	124961.62380081258
	3.43502157038445	124963.10674813586
	3.4364768077144805	124964.56186169677
	3.4379320450445103	124965.9935086059
	3.43938728237454	124967.40833863705
	3.44084251970457	124968.81416994944
	3.4422977570346003	124970.2174000334
	3.44375299436463	124971.62395745551
	3.4452082316946604	124973.04035347028
	3.4466634690246902	124974.47125010553
	3.4481187063547205	124975.91659381344
	3.4495739436847503	124977.37442315576
	3.4510291810147806	124978.84103868334
	3.4524844183448105	124980.31313891931
	3.4539396556748403	124981.78788686656
	3.45539489300487	124983.26237160325
	3.4568501303349004	124984.73366349787
	3.4583053676649302	124986.19899452105
	3.4597606049949605	124987.65555581865
	3.4612158423249904	124989.1002558629
	3.4626710796550206	124990.53034321201
	3.4641263169850505	124991.94377323451
	3.4655815543150807	124993.33819358471
	3.4670367916451106	124994.71105176512
	3.4684920289751404	124996.0627969803
	3.4699472663051703	124997.39640834126
	3.4714025036352005	124998.71779966963
	3.4728577409652304	125000.03377941539
	3.4743129782952606	125001.34981502821
	3.4757682156252905	125002.67129265987
	3.4772234529553203	125004.00414403056
	3.47867869028535	125005.35175495011
	3.4801339276153804	125006.71353606593
	3.4815891649454103	125008.08464000472
	3.48304440227544	125009.45686857197
	3.48449963960547	125010.82353384022
	3.4859548769355	125012.17874010083
	3.48741011426553	125013.51606279025
	3.4888653515955603	125014.83014246853
	3.49032058892559	125016.11943694485
	3.4917758262556204	125017.38588284863
	3.4932310635856503	125018.6364195298
	3.4946863009156806	125019.87760064863
	3.4961415382457104	125021.11496063713
	3.4975967755757402	125022.35421728018
	3.49905201290577	125023.60096710152
	3.5005072502358003	125024.85880020486
	3.50196248756583	125026.1294229966
	3.5034177248958605	125027.4104284416
	3.5048729622258903	125028.69864511206
	3.5063281995559206	125029.99152003355
	3.5077834368859504	125031.28658276578
	3.5092386742159807	125032.58135647984
	3.51069391154601	125033.87340915576
	3.5121491488760403	125035.16033991965
	3.51360438620607	125036.4396623708
	3.5150596235361005	125037.70890385115
	3.5165148608661303	125038.96591409587
	3.5179700981961606	125040.2086438985
	3.5194253355261904	125041.43503467712
	3.5208805728562207	125042.643518703
	3.5223358101862505	125043.8335342917
	3.5237910475162804	125045.00764069277
	3.52524628484631	125046.17175538519
	3.52670152217634	125047.33135461596
	3.5281567595063703	125048.49147349755
	3.5296119968364	125049.65709986849
	3.5310672341664304	125050.83298207828
	3.5325224714964603	125052.0229652847
	3.5339777088264905	125053.22783686168
	3.5354329461565204	125054.44173524548
	3.5368881834865507	125055.65821037903
	3.5383434208165805	125056.87135226543
	3.5397986581466103	125058.0756046912
	3.54125389547664	125059.26572083504
	3.54270913280667	125060.43675423024
	3.5441643701367003	125061.58522356367
	3.54561960746673	125062.71451939092
	3.54707484479676	125063.83020349608
	3.54853008212679	125064.93759257052
	3.54998531945682	125066.04177234611
	3.5514405567868503	125067.14749515352
	3.55289579411688	125068.25957249939
	3.55435103144691	125069.38260621116
	3.55580626877694	125070.51708636468
	3.55726150610697	125071.66062640444
	3.558716743437	125072.81080034612
	3.5601719807670302	125073.96520086701
	3.56162721809706	125075.12146176194
	3.5630824554270903	125076.27720569758
	3.56453769275712	125077.43000949823
	3.5659929300871505	125078.57765998412
	3.5674481674171803	125079.7182558751
	3.56890340474721	125080.84994420792
	3.57035864207724	125081.97091615449
	3.5718138794072702	125083.0795744795
	3.5732691167373	125084.17439363779
	3.5747243540673304	125085.25361930497
	3.57617959139736	125086.31651029606
	3.5776348287273905	125087.36565088037
	3.5790900660574203	125088.40456743927
	3.5805453033874506	125089.43734196581
	3.5820005407174804	125090.46779192655
	3.5834557780475103	125091.49939679628
	3.58491101537754	125092.53597788564
	3.5863662527075704	125093.58115632166
	3.5878214900376	125094.63540002739
	3.5892767273676305	125095.69760426333
	3.5907319646976603	125096.76574906174
	3.5921872020276906	125097.83770686106
	3.5936424393577204	125098.91163123175
	3.5950976766877507	125099.98567468414
	3.5965529140177805	125101.05792990787
	3.5980081513478104	125102.1264759188
	3.59946338867784	125103.18936946108
	3.6009186260078705	125104.24453375262
	3.6023738633379003	125105.28989453883
	3.6038291006679306	125106.3237741256
	3.6052843379979604	125107.34449670603
	3.6067395753279903	125108.35001003878
	3.6081948126580206	125109.33966287077
	3.6096500499880504	125110.3155402657
	3.6111052873180802	125111.28126516445
	3.61256052464811	125112.24181323555
	3.61401576197814	125113.20150452244
	3.61547099930817	125114.16425349226
	3.6169262366382	125115.13469975737
	3.6183814739682303	125116.11679482598
	3.61983671129826	125117.11048109722
	3.6212919486282904	125118.11340532686
	3.6227471859583202	125119.12018736353
	3.6242024232883505	125120.125615116
	3.6256576606183804	125121.12530994193
	3.62711289794841	125122.11439630014
	3.62856813527844	125123.08783775943
	3.6300233726084703	125124.04376961566
	3.6314786099385	125124.98283711883
	3.6329338472685304	125125.9097151477
	3.6343890845985602	125126.8298532029
	3.6358443219285905	125127.74704837633
	3.6372995592586204	125128.6642982325
	3.6387547965886506	125129.58372552923
	3.64021003391868	125130.50772225765
	3.6416652712487103	125131.43925022763
	3.64312050857874	125132.3833778159
	3.6445757459087704	125133.34559550935
	3.6460309832388003	125134.32420016166
	3.6474862205688305	125135.30920953662
	3.6489414578988604	125136.26986050529
	3.6503966952288907	125137.18164981638
	3.6518519325589205	125138.04790599708
	3.6533071698889503	125138.92035859554
	3.65476240721898	125139.9110850883
	3.6562176445490104	125141.07438442433
	3.6576728818790403	125142.40889106477
	3.6591281192090706	125143.91130452897
	3.6605833565391004	125144.0561
	3.6620385938691307	125144.0561
	3.6634938311991605	125144.0561
	3.664949068529191	125144.0561
	3.6664043058592206	125144.0561
	3.6678595431892504	125144.0561
	3.6693147805192803	125144.0561
	3.67077001784931	125144.0561
	3.6722252551793404	125144.0561
	3.6736804925093702	125144.0561
	3.6751357298394	125144.0561
	3.6765909671694303	125144.0561
	3.67804620449946	125144.0561
	3.6795014418294905	125144.0561
	3.6809566791595203	125144.0561
	3.68241191648955	125144.0561
	3.68386715381958	125144.0561
	3.6853223911496102	125144.0561
	3.68677762847964	125144.0561
	3.6882328658096704	125144.0561
	3.6896881031397	125144.0561
	3.6911433404697305	125144.0561
	3.6925985777997603	125144.0561
	3.6940538151297906	125144.0561
	3.6955090524598204	125144.0561
	3.6969642897898503	125144.0561
	3.69841952711988	125144.0561
	3.6998747644499104	125144.0561
	3.70133000177994	125144.0561
	3.7027852391099705	125144.0561
	3.7042404764400003	125144.0561
end


poten 2^1Sigma 
name '2^1Sigma'
symmetry +
lambda 0
mult 1
type  grid
values
	0.7937658163800001	211203.55761289335
	0.7952210537100302	210108.59621736358
	0.7966762910400601	209022.65032274768
	0.7981315283700902	207945.65958755475
	0.7995867657001201	206877.56367114044
	0.80104200303015	205818.30227408744
	0.8024972403601801	204767.81519372482
	0.8039524776902102	203726.04294037132
	0.8054077150202401	202692.92667808186
	0.8068629523502702	201668.40782338235
	0.8083181896803001	200652.42801080822
	0.8097734270103302	199644.9293584889
	0.8112286643403601	198645.85426829802
	0.8126839016703902	197655.1455283279
	0.8141391390004201	196672.74624117088
	0.8155943763304501	195698.59995944618
	0.81704961366048	194732.65054519172
	0.8185048509905101	193774.8421873486
	0.8199600883205401	192825.11949812731
	0.8214153256505702	191883.42741957144
	0.8228705629806001	190949.71121239432
	0.8243258003106302	190023.91640363508
	0.8257810376406601	189105.9890536801
	0.8272362749706902	188195.8754662991
	0.82869151230072	187293.52221116988
	0.8301467496307501	186398.87623431013
	0.83160198696078	185511.88497522287
	0.8330572242908101	184632.49606879705
	0.8345124616208401	183760.657346677
	0.8359676989508702	182896.31717495513
	0.8374229362809001	182039.42425553862
	0.8388781736109302	181189.92753361256
	0.8403334109409601	180347.77619649874
	0.8417886482709902	179512.91993161666
	0.84324388560102	178685.30865343907
	0.8446991229310501	177864.8925324562
	0.84615436026108	177051.62218561114
	0.8476095975911101	176245.44869933405
	0.84906483492114	175446.32312968146
	0.8505200722511701	174654.19660468865
	0.8519753095812002	173869.02102496926
	0.8534305469112302	173090.7486515913
	0.8548857842412602	172319.33187207778
	0.8563410215712901	171554.72331624603
	0.85779625890132	170796.87611215323
	0.8592514962313501	170045.74357266087
	0.86070673356138	169301.27919354537
	0.8621619708914101	168563.43686428628
	0.8636172082214401	167832.17083823864
	0.8650724455514701	167107.4356184796
	0.8665276828815002	166389.1859089756
	0.8679829202115301	165677.37678606034
	0.8694381575415602	164971.9635657099
	0.8708933948715901	164272.90192580794
	0.8723486322016201	163580.1477590791
	0.8738038695316501	162893.65723434283
	0.8752591068616801	162213.38680750754
	0.8767143441917101	161539.29324519675
	0.8781695815217401	160871.3335827067
	0.8796248188517701	160209.4650786807
	0.8810800561818001	159553.64531844627
	0.88253529351183	158903.8321101805
	0.8839905308418601	158259.98360412766
	0.8854457681718901	157622.05815525563
	0.8869010055019201	156990.01440319497
	0.8883562428319501	156363.81123129893
	0.8898114801619801	155743.40782393006
	0.8912667174920101	155128.76357547674
	0.8927219548220401	154519.83809786174
	0.8941771921520701	153916.59148690855
	0.8956324294821001	153318.9840822007
	0.89708766681213	152726.9761303859
	0.8985429041421601	152140.52807618683
	0.8999981414721901	151559.60106490378
	0.9014533788022201	150984.15641323756
	0.9029086161322502	150414.15551652288
	0.9043638534622801	149849.56002834538
	0.9058190907923102	149290.33190406926
	0.9072743281223401	148736.4333660213
	0.9087295654523702	148187.82684318512
	0.9101848027824	147644.47498085495
	0.91164004011243	147106.34061629046
	0.91309527744246	146573.38699287517
	0.91455051477249	146045.5775169962
	0.9160057521025201	145522.87574436533
	0.9174609894325502	145005.2454775342
	0.9189162267625801	144492.65085187793
	0.9203714640926102	143985.0562061339
	0.92182670142264	143482.42606376822
	0.9232819387526701	142984.72519994847
	0.9247371760827001	142491.91856345846
	0.9261924134127301	142003.97130832865
	0.92764765074276	141520.848881931
	0.9291028880727901	141042.51741563395
	0.9305581254028201	140568.94244224133
	0.9320133627328502	140100.088323341
	0.9334686000628801	139635.92391325257
	0.9349238373929102	139176.42170571937
	0.9363790747229401	138721.53394230886
	0.9378343120529702	138271.21122753192
	0.939289549383	137825.49258330435
	0.9407447867130301	137384.36836895594
	0.94220002404306	136947.48526420305
	0.9436552613730901	136514.92887499233
	0.94511049870312	136087.9939979243
	0.9465657360331501	135666.9578979342
	0.9480209733631801	135250.38986743562
	0.9494762106932102	134836.7278459658
	0.95093144802324	134424.4097730621
	0.9523866853532701	134011.87358826166
	0.9538419226833	133598.11314255238
	0.9552971600133301	133185.04672797208
	0.95675239734336	132775.18692746037
	0.9582076346733901	132369.93685390998
	0.95966287200342	131970.59352303823
	0.9611181093334501	131578.64632154538
	0.9625733466634802	131195.62096554975
	0.9640285839935102	130822.92492101691
	0.9654838213235402	130460.19599281205
	0.9669390586535701	130105.81222738669
	0.9683942959836	129757.97620388989
	0.9698495333136301	129414.85072482098
	0.9713047706436602	129074.69454721763
	0.9727600079736901	128735.70630834953
	0.9742152453037201	128395.91303978598
	0.9756704826337501	128054.59145103062
	0.9771257199637802	127712.85891192638
	0.97858095729381	127372.21939008389
	0.9800361946238401	127034.38590510533
	0.9814914319538701	126700.99008997326
	0.9829466692839002	126373.66313776982
	0.9844019066139301	126054.28957965013
	0.9858571439439601	125744.24121036268
	0.9873123812739901	125443.06873748759
	0.9887676186040202	125149.75505779588
	0.9902228559340501	124862.88058553662
	0.9916780932640801	124581.0645577197
	0.9931333305941101	124303.00471773636
	0.9945885679241402	124027.22458514868
	0.9960438052541702	123752.27917391415
	0.9974990425842001	123477.8142783429
	0.9989542799142301	123204.04182826799
	1.0004095172442602	122931.57754048795
	1.00186475457429	122661.11643788616
	1.00331999190432	122393.30482999036
	1.0047752292343501	122128.83748199222
	1.0062304665643802	121868.4785713582
	1.00768570389441	121612.80908204865
	1.00914094122444	121362.2314128821
	1.01059617855447	121117.04386490988
	1.0120514158845002	120877.4898875506
	1.01350665321453	120643.80704180954
	1.0149618905445603	120416.25842549965
	1.0164171278745902	120195.18791201017
	1.0178723652046202	119980.71064321374
	1.01932760253465	119772.48691211753
	1.02078283986468	119569.88508962441
	1.0222380771947102	119372.00448704124
	1.0236933145247402	119178.00971252228
	1.02514855185477	118987.09663079763
	1.0266037891848	118798.29017611303
	1.0280590265148302	118610.70990054945
	1.0295142638448602	118424.14763415339
	1.0309695011748903	118238.82363312876
	1.0324247385049201	118055.56834351816
	1.0338799758349502	117875.221794755
	1.0353352131649802	117698.52019683724
	1.03679045049501	117526.3396227433
	1.0382456878250401	117359.63537491205
	1.0397009251550702	117198.8729189305
	1.0411561624851	117044.1167320019
	1.04261139981513	116894.74413615615
	1.0440666371451601	116749.9507455409
	1.0455218744751902	116609.06122518884
	1.0469771118052202	116471.35468828982
	1.04843234913525	116335.98926171297
	1.0498875864652801	116202.31700149871
	1.0513428237953102	116069.95694920787
	1.05279806112534	115938.97314353811
	1.05425329845537	115809.72174786615
	1.0557085357854001	115682.49291860043
	1.05716377311543	115557.5684534288
	1.05861901044546	115435.31947713695
	1.06007424777549	115316.10377278917
	1.0615294851055201	115200.19302415864
	1.0629847224355502	115087.74044219391
	1.0644399597655803	114978.74798164768
	1.06589519709561	114873.22365169368
	1.0673504344256401	114771.19160246218
	1.06880567175567	114672.67999157633
	1.0702609090857003	114577.70877219975
	1.07171614641573	114486.24474161299
	1.0731713837457602	114398.16790295002
	1.07462662107579	114313.1466607258
	1.07608185840582	114230.82279377116
	1.07753709573585	114150.86225186705
	1.0789923330658802	114072.91390950826
	1.0804475703959102	113996.60676688093
	1.0819028077259403	113921.59894324474
	1.08335804505597	113847.59723762675
	1.0848132823860002	113774.5005807296
	1.0862685197160302	113702.28505350447
	1.08772375704606	113630.90913795217
	1.0891789943760901	113560.33531259173
	1.0906342317061202	113490.5459061353
	1.09208946903615	113421.52308488752
	1.0935447063661803	113353.24340372175
	1.0949999436962101	113285.65878416832
	1.0964551810262402	113218.69972776726
	1.09791041835627	113152.29751446185
	1.0993656556863	113086.38413666842
	1.1008208930163301	113020.89093719666
	1.1022761303463602	112955.7488408119
	1.10373136767639	112890.887844878
	1.10518660500642	112826.2076002124
	1.1066418423364501	112761.55259080925
	1.10809707966648	112696.7615681238
	1.1095523169965102	112631.6728915495
	1.11100755432654	112566.11779600591
	1.1124627916565701	112499.92133158052
	1.1139180289866002	112432.90010062142
	1.11537326631663	112364.91992948983
	1.11682850364666	112296.05776020509
	1.1182837409766901	112226.44800605538
	1.1197389783067202	112156.23622255231
	1.12119421563675	112085.57543516962
	1.12264945296678	112014.62840963765
	1.1241046902968101	111943.58327431654
	1.1255599276268402	111872.61566046719
	1.12701516495687	111801.57828234203
	1.1284704022869003	111730.13809401478
	1.1299256396169302	111657.91597243876
	1.1313808769469602	111584.51316911727
	1.13283611427699	111509.51495531488
	1.13429135160702	111432.47044378314
	1.1357465889370502	111352.87944950936
	1.1372018262670802	111270.55963332242
	1.13865706359711	111185.7001830861
	1.14011230092714	111098.5927669088
	1.1415675382571702	111009.5893436736
	1.1430227755872002	110919.0587258615
	1.14447801291723	110827.38408443055
	1.1459332502472601	110734.97925170838
	1.1473884875772902	110642.2338541603
	1.1488437249073202	110549.46238059794
	1.15029896223735	110456.95684799498
	1.1517541995673801	110364.99235165969
	1.1532094368974102	110273.83997616608
	1.15466467422744	110183.77386150058
	1.15611991155747	110095.11947713853
	1.1575751488875001	110008.1685628875
	1.1590303862175302	109922.88746290948
	1.1604856235475602	109839.08438737551
	1.16194086087759	109756.41069973173
	1.1633960982076201	109674.50026409663
	1.1648513355376502	109593.00711861422
	1.16630657286768	109511.52088624926
	1.16776181019771	109429.5800693558
	1.1692170475277401	109347.0325909435
	1.1706722848577702	109263.97840628558
	1.1721275221878	109180.75098926677
	1.17358275951783	109097.77373317136
	1.1750379968478601	109015.44012914636
	1.1764932341778902	108934.18210351406
	1.17794847150792	108854.53582527593
	1.17940370883795	108776.86390934481
	1.1808589461679802	108701.24737583648
	1.1823141834980102	108627.53552045354
	1.1837694208280403	108555.39435359363
	1.18522465815807	108484.52141990128
	1.1866798954881002	108414.61751591277
	1.1881351328181302	108345.29112976289
	1.18959037014816	108276.18933432605
	1.19104560747819	108207.17071610759
	1.1925008448082202	108138.25324638258
	1.1939560821382502	108069.67216374868
	1.1954113194682803	108001.66664535814
	1.19686655679831	107934.45765420464
	1.1983217941283402	107868.31006939466
	1.1997770314583702	107803.51443535875
	1.2012322687884	107740.32110906095
	1.2026875061184301	107678.94939454841
	1.2041427434484602	107619.56389479531
	1.20559798077849	107562.32054518882
	1.20705321810852	107507.38650786113
	1.2085084554385501	107454.90597907806
	1.20996369276858	107404.99282138534
	1.2114189300986102	107357.85026165687
	1.21287416742864	107313.7900930799
	1.2143294047586701	107273.37870835456
	1.2157846420887002	107237.31355765692
	1.21723987941873	107206.257311804
	1.21869511674876	107180.89349239969
	1.2201503540787901	107162.00466501465
	1.22160559140882	107150.31533140846
	1.22306082873885	107146.39775210993
	1.22451606606888	107150.47458443006
	1.2259713033989101	107162.39516777513
	1.2274265407289402	107182.03394924803
	1.22888177805897	107209.28915506687
	1.230337015389	107244.00501026107
	1.2317922527190301	107285.99714165674
	1.23324749004906	107335.05951911474
	1.2347027273790903	107390.90829647116
	1.23615796470912	107453.0895892487
	1.2376132020391502	107521.1342696263
	1.2390684393691802	107594.58450626254
	1.24052367669921	107672.94955083582
	1.24197891402924	107755.7105331351
	1.2434341513592702	107842.36639962153
	1.2448893886893	107932.45934498537
	1.2463446260193303	108025.70482032165
	1.24779986334936	108121.87179253703
	1.2492551006793902	108220.71959208678
	1.2507103380094202	108322.02257096133
	1.25216557533945	108425.58580538843
	1.2536208126694801	108531.21459604651
	1.2550760499995102	108638.70442358204
	1.25653128732954	108747.76764772116
	1.2579865246595703	108858.05875231964
	1.2594417619896001	108969.23189920333
	1.2608969993196302	109080.93385056779
	1.2623522366496602	109192.78026616508
	1.26380747397969	109304.37184437769
	1.2652627113097201	109415.29890911188
	1.2667179486397502	109525.46683803732
	1.26817318596978	109635.23573125874
	1.2696284232998103	109745.0146589222
	1.2710836606298401	109855.23267653426
	1.2725388979598702	109966.38975777716
	1.2739941352899002	110079.03589616698
	1.27544937261993	110193.78133216451
	1.2769046099499601	110311.03521799021
	1.2783598472799902	110430.53275613282
	1.27981508461002	110551.84826071528
	1.2812703219400503	110674.49377218515
	1.2827255592700801	110797.90810221959
	1.2841807966001102	110921.44809883132
	1.2856360339301403	111044.37955544257
	1.28709127126017	111166.00256462942
	1.2885465085902001	111286.2796662961
	1.2900017459202302	111405.48774281489
	1.29145698325026	111524.03164170128
	1.2929122205802903	111642.36982565689
	1.2943674579103202	111761.0133657772
	1.29582269524035	111880.53768328039
	1.29727793257038	112001.58185802567
	1.29873316990041	112124.45735432724
	1.3001884072304402	112249.16748670564
	1.3016436445604702	112375.59604645573
	1.3030988818905	112503.56042449732
	1.30455411922053	112632.84288047941
	1.3060093565505602	112763.202539446
	1.30746459388059	112894.36252867326
	1.30891983121062	113026.0484330047
	1.3103750685406501	113158.00289738482
	1.3118303058706802	113289.97198174812
	1.3132855432007102	113421.70280066387
	1.31474078053074	113552.93277470133
	1.3161960178607701	113683.38060173817
	1.3176512551908002	113812.68201686042
	1.31910649252083	113940.53271308061
	1.32056172985086	114067.00950268118
	1.3220169671808901	114192.37642756528
	1.3234722045109202	114317.11361215175
	1.3249274418409502	114441.73394787016
	1.32638267917098	114566.76004852339
	1.3278379165010101	114692.8490470079
	1.3292931538310402	114820.7289699119
	1.33074839116107	114950.67719394072
	1.3322036284911	115082.64819012767
	1.3336588658211301	115216.20604894242
	1.3351141031511602	115350.78872039777
	1.3365693404811902	115485.83579114526
	1.33802457781122	115620.6717299097
	1.3394798151412501	115754.42091872744
	1.3409350524712802	115886.50232995937
	1.34239028980131	116016.72338365536
	1.34384552713134	116145.31948257457
	1.3453007644613701	116272.8063395725
	1.3467560017914002	116399.66598183796
	1.3482112391214303	116526.41053385692
	1.34966647645146	116653.73941151553
	1.3511217137814902	116782.28773897688
	1.3525769511115202	116912.42497124862
	1.35403218844155	117044.26553869576
	1.35548742577158	117177.61388201939
	1.3569426631016102	117312.27158408184
	1.3583979004316402	117448.04866990777
	1.3598531377616703	117584.65931953448
	1.3613083750917	117721.77248016863
	1.3627636124217302	117859.09674933623
	1.3642188497517602	117996.36765006355
	1.36567408708179	118133.36264614241
	1.3671293244118203	118269.86234969008
	1.3685845617418502	118405.63717663044
	1.3700397990718802	118540.41696500612
	1.3714950364019103	118673.89481349646
	1.3729502737319401	118805.8640787481
	1.3744055110619702	118936.2408766883
	1.3758607483920002	119065.29833462475
	1.37731598572203	119193.45215714094
	1.3787712230520601	119321.08349252741
	1.3802264603820902	119448.61691250146
	1.3816816977121202	119576.59851053484
	1.3831369350421503	119705.53463246801
	1.3845921723721801	119835.83327424036
	1.38604740970221	119967.58955119325
	1.3875026470322402	120100.6294060098
	1.38895788436227	120234.79847248169
	1.3904131216923001	120369.9408344702
	1.3918683590223302	120505.80854450745
	1.39332359635236	120642.12734473126
	1.39477883368239	120778.63492149946
	1.3962340710124201	120915.07648598524
	1.39768930834245	121051.2068054674
	1.3991445456724803	121186.7803302759
	1.40059978300251	121321.54685816242
	1.4020550203325401	121455.2152119746
	1.4035102576625702	121587.46841272747
	1.4049654949926	121718.00839934123
	1.40642073232263	121846.67129367178
	1.4078759696526602	121973.79673564706
	1.40933120698269	122099.84473919724
	1.4107864443127203	122225.26403951313
	1.41224168164275	122350.58161906965
	1.4136969189727802	122476.43961299937
	1.4151521563028102	122603.50046938956
	1.41660739363284	122732.36644247749
	1.41806263096287	122862.97852609746
	1.4195178682929002	122994.91288959779
	1.42097310562293	123127.72975834516
	1.4224283429529603	123260.92490313348
	1.4238835802829901	123393.80926629533
	1.4253388176130202	123525.62640963288
	1.4267940549430502	123655.57868120943
	1.42824929227308	123783.3730565298
	1.4297045296031101	123909.29564450501
	1.4311597669331402	124033.71356502075
	1.43261500426317	124157.04616964918
	1.4340702415932003	124279.8323656976
	1.4355254789232301	124402.68109928444
	1.4369807162532602	124526.27850353133
	1.4384359535832902	124651.13098218259
	1.43989119091332	124777.27637167169
	1.4413464282433501	124904.64265618846
	1.4428016655733802	125033.09337261454
	1.44425690290341	125162.42623706872
	1.4457121402334403	125292.38123568574
	1.4471673775634701	125422.66402772219
	1.4486226148935	125552.97208863849
	1.4500778522235303	125683.05316978833
	1.45153308955356	125812.6753594194
	1.4529883268835901	125941.61824032162
	1.4544435642136202	126069.65190045732
	1.45589880154365	126196.52330863525
	1.4573540388736803	126321.92641005339
	1.4588092762037101	126445.52299889836
	1.4602645135337402	126567.29680533247
	1.4617197508637703	126687.47903958107
	1.4631749881938	126806.44651578192
	1.4646302255238302	126924.6488533923
	1.4660854628538602	127042.5872866708
	1.46754070018389	127160.84276431151
	1.4689959375139203	127280.14696711351
	1.4704511748439502	127400.94061763395
	1.4719064121739802	127523.2049822127
	1.4733616495040103	127646.67733952787
	1.47481688683404	127770.90289954883
	1.4762721241640702	127895.36405752595
	1.4777273614941002	128019.46988012972
	1.47918259882413	128142.40585519346
	1.4806378361541601	128263.45013239421
	1.4820930734841902	128382.38877899635
	1.48354831081422	128499.28290759941
	1.48500354814425	128614.5202353085
	1.4864587854742801	128728.52892027216
	1.4879140228043102	128841.75542273553
	1.4893692601343402	128954.80101508161
	1.49082449746437	129068.33379773019
	1.4922797347944001	129182.73678376299
	1.4937349721244302	129298.20180794138
	1.49519020945446	129414.64492532046
	1.4966454467844903	129531.9125029481
	1.4981006841145201	129649.84764992504
	1.4995559214445502	129768.2324737967
	1.5010111587745802	129886.76424388726
	1.50246639610461	130005.1706334184
	1.5039216334346401	130123.21600249648
	1.5053768707646702	130240.70113842684
	1.5068321080947	130357.44349238227
	1.50828734542473	130473.24666573189
	1.5097425827547601	130587.88787337561
	1.5111978200847902	130701.0786583918
	1.5126530574148203	130812.59771316242
	1.51410829474485	130922.37660987827
	1.5155635320748801	131030.57126459903
	1.5170187694049102	131137.5716846382
	1.51847400673494	131243.76658278485
	1.51992924406497	131349.55964987582
	1.5213844813950002	131455.5263288451
	1.5228397187250302	131562.2657941446
	1.5242949560550603	131670.17877457823
	1.52575019338509	131779.41496067954
	1.5272054307151202	131889.65109562568
	1.5286606680451502	132000.512380377
	1.53011590537518	132111.63718357537
	1.53157114270521	132222.47498832786
	1.5330263800352402	132332.3212706921
	1.5344816173652702	132440.60976558362
	1.5359368546953003	132546.95925843553
	1.5373920920253301	132651.54737862604
	1.5388473293553602	132754.72124384806
	1.5403025666853902	132856.7882452086
	1.54175780401542	132958.1452375106
	1.5432130413454501	133059.36483072673
	1.5446682786754802	133160.9898921157
	1.54612351600551	133263.48312657862
	1.5475787533355403	133366.9739181838
	1.5490339906655701	133471.36360607215
	1.5504892279956002	133576.56979968096
	1.5519444653256302	133682.48726085367
	1.55339970265566	133788.8836219013
	1.5548549399856901	133895.4996887187
	1.5563101773157202	134002.0885518368
	1.5577654146457502	134108.43502009852
	1.5592206519757803	134214.36677043562
	1.5606758893058101	134319.7130047226
	1.5621311266358402	134424.29747895306
	1.5635863639658703	134527.90756955277
	1.5650416012959	134630.30999100886
	1.5664968386259301	134731.26732684713
	1.5679520759559602	134830.65711380346
	1.5694073132859903	134928.71168383476
	1.5708625506160203	135025.73155641093
	1.5723177879460501	135122.02182624635
	1.5737730252760802	135217.97996863158
	1.5752282626061103	135314.10984580906
	1.57668349993614	135410.95379692208
	1.5781387372661702	135509.00508636126
	1.5795939745962002	135608.25457231468
	1.5810492119262305	135708.4720713093
	1.5825044492562603	135809.3987520829
	1.5839596865862902	135910.6915167913
	1.58541492391632	136011.82457883784
	1.5868701612463503	136112.19766096977
	1.58832539857638	136211.1634648053
	1.58978063590641	136308.4862906883
	1.5912358732364402	136404.30745823635
	1.59269111056647	136498.84448204664
	1.5941463478965003	136592.37396588584
	1.5956015852265302	136685.30121884868
	1.5970568225565602	136778.10164360932
	1.5985120598865903	136871.33442986864
	1.5999672972166201	136965.39901283788
	1.6014225345466502	137060.37185938764
	1.6028777718766802	137156.24593007154
	1.6043330092067103	137252.95329859454
	1.6057882465367403	137350.35342510164
	1.6072434838667702	137448.2501403545
	1.6086987211968002	137546.39801327817
	1.6101539585268303	137644.54791602792
	1.6116091958568604	137742.51807707563
	1.6130644331868902	137840.14631422854
	1.6145196705169202	137937.27722565059
	1.61597490784695	138033.77390648134
	1.6174301451769804	138129.5149507658
	1.6188853825070102	138224.20028439342
	1.62034061983704	138317.4576197854
	1.6217958571670699	138409.73769322512
	1.6232510944971001	138501.8298500247
	1.62470633182713	138593.9210229767
	1.62616156915716	138685.9992140365
	1.62761680648719	138778.05230977168
	1.6290720438172202	138870.06819674955
	1.6305272811472502	138962.03476153756
	1.63198251847728	139053.9398907031
	1.63343775580731	139145.77147081372
	1.6348929931373402	139237.5173884367
	1.63634823046737	139329.1655301396
	1.6378034677974	139420.7037824898
	1.63925870512743	139512.1200320547
	1.6407139424574602	139603.40216540179
	1.6421691797874902	139694.53806909846
	1.64362441711752	139785.5156297121
	1.6450796544475503	139876.32273381023
	1.6465348917775802	139966.94726796026
	1.6479901291076102	140057.37711872958
	1.6494453664376403	140147.60017268563
	1.6509006037676701	140237.60431639588
	1.6523558410977	140327.3774364277
	1.65381107842773	140416.90741934854
	1.65526631575776	140506.18215172586
	1.65672155308779	140595.18952012708
	1.6581767904178202	140683.91741111962
	1.65963202774785	140772.3549746856
	1.66108726507788	140860.527706689
	1.6625425024079101	140948.49828603704
	1.6639977397379402	141036.28292531634
	1.6654529770679702	141123.86594530896
	1.666908214398	141211.2458238706
	1.6683634517280301	141298.4263269116
	1.6698186890580602	141385.407093611
	1.67127392638809	141472.18719055236
	1.67272916371812	141558.76677342172
	1.6741844010481501	141645.14597488247
	1.6756396383781802	141731.32467183462
	1.6770948757082103	141817.3027443692
	1.67855011303824	141903.08010187745
	1.6800053503682704	141988.6567382163
	1.6814605876983002	142074.0326803265
	1.6829158250283303	142159.20788825038
	1.6843710623583599	142244.1823151541
	1.6858262996883902	142328.95596031714
	1.68728153701842	142413.5288055625
	1.68873677434845	142497.9007870778
	1.69019201167848	142582.07190266057
	1.6916472490085102	142666.04222034186
	1.6931024863385402	142749.81174864466
	1.69455772366857	142833.38046145122
	1.6960129609986	142916.7483999198
	1.6974681983286302	142999.91561506965
	1.6989234356586602	143082.88208147688
	1.7003786729886903	143165.64779614608
	1.7018339103187201	143248.21285298228
	1.7032891476487502	143330.57732103733
	1.7047443849787802	143412.741215007
	1.70619962230881	143494.7045680786
	1.7076548596388403	143576.4674349228
	1.7091100969688702	143658.02988279457
	1.7105653342989005	143739.3919824579
	1.7120205716289303	143820.55378896339
	1.7134758089589601	143901.51536862634
	1.7149310462889904	143982.2768376497
	1.7163862836190202	144062.83829504406
	1.71784152094905	144143.19979179208
	1.71929675827908	144223.36139534198
	1.7207519956091102	144303.3231989712
	1.72220723293914	144383.08531603334
	1.7236624702691703	144462.64787132698
	1.7251177075992001	144542.01097816945
	1.7265729449292302	144621.1747408203
	1.7280281822592602	144700.13924737673
	1.72948341958929	144778.90460107406
	1.7309386569193201	144857.4709497405
	1.7323938942493502	144935.8384245465
	1.7338491315793803	145014.00712539192
	1.7353043689094103	145091.97718318467
	1.7367596062394401	145169.74875825524
	1.7382148435694702	145247.3220084467
	1.7396700808995003	145324.69708431486
	1.7411253182295303	145401.8741082221
	1.7425805555595604	145478.85320994977
	1.7440357928895902	145555.63456987325
	1.7454910302196205	145632.21835619083
	1.7469462675496503	145708.60469861646
	1.7484015048796802	145784.79376209673
	1.74985674220971	145860.78575238044
	1.7513119795397403	145936.58083020308
	1.75276721686977	146012.1791279159
	1.7542224541998002	146087.580810339
	1.7556776915298302	146162.78606911105
	1.7571329288598603	146237.7951465755
	1.7585881661898903	146312.60825513955
	1.7600434035199202	146387.22550831403
	1.7614986408499502	146461.64706524575
	1.7629538781799803	146535.8731693039
	1.7644091155100101	146609.90404112212
	1.7658643528400402	146683.73987387144
	1.7673195901700702	146757.38084655424
	1.7687748275001003	146830.82714289246
	1.7702300648301303	146904.07900958046
	1.7716853021601602	146977.13669018084
	1.7731405394901905	147050.00035597073
	1.7745957768202203	147122.67019555136
	1.7760510141502504	147195.14645407072
	1.7775062514802804	147267.42937511415
	1.7789614888103102	147339.51919255275
	1.78041672614034	147411.41612488028
	1.7818719634703701	147483.12038234124
	1.7833272008004002	147554.6321902046
	1.78478243813043	147625.95178536107
	1.7862376754604603	147697.0794252062
	1.7876929127904901	147768.01535944935
	1.7891481501205202	147838.7598081677
	1.7906033874505503	147909.3130099757
	1.7920586247805803	147979.67523381574
	1.7935138621106104	148049.84670705665
	1.7949690994406402	148119.8276300605
	1.79642433677067	148189.61831597405
	1.7978795741007	148259.21910646989
	1.7993348114307302	148328.6301649438
	1.80079004876076	148397.85166051565
	1.80224528609079	148466.88395794158
	1.80370052342082	148535.727385963
	1.8051557607508502	148604.38214088202
	1.8066109980808802	148672.84844600028
	1.80806623541091	148741.1265734444
	1.8095214727409403	148809.2168287975
	1.8109767100709702	148877.11952891585
	1.8124319474010002	148944.8349186336
	1.8138871847310298	149012.36322865542
	1.8153424220610601	149079.70475645832
	1.81679765939109	149146.85980699435
	1.81825289672112	149213.82866327916
	1.81970813405115	149280.61159525887
	1.8211633713811801	149347.2088612896
	1.8226186087112102	149413.62076815224
	1.82407384604124	149479.84765895267
	1.82552908337127	149545.88980640168
	1.8269843207013001	149611.74745387177
	1.8284395580313302	149677.42089730682
	1.8298947953613602	149742.91044944504
	1.83135003269139	149808.21642107208
	1.8328052700214201	149873.3390995619
	1.8342605073514502	149938.27873301474
	1.83571574468148	150003.03564723974
	1.8371709820115103	150067.61024938698
	1.8386262193415401	150132.00280583772
	1.8400814566715704	150196.21350500386
	1.8415366940016002	150260.24270007023
	1.84299193133163	150324.090783847
	1.8444471686616604	150387.75802376829
	1.8459024059916902	150451.24468104186
	1.84735764332172	150514.55107619817
	1.8488128806517499	150577.67754463365
	1.8502681179817801	150640.62442928375
	1.85172335531181	150703.39204413517
	1.8531785926418403	150765.98067799193
	1.85463382997187	150828.39062954948
	1.8560890673019002	150890.62221426246
	1.8575443046319302	150952.6758046419
	1.85899954196196	151014.55175637416
	1.86045477929199	151076.25031737937
	1.8619100166220202	151137.77177178417
	1.8633652539520502	151199.1165054379
	1.8648204912820803	151260.2848591269
	1.86627572861211	151321.27711412302
	1.8677309659421402	151382.09359576256
	1.8691862032721702	151442.73466344757
	1.8706414406022003	151503.20068349515
	1.8720966779322303	151563.49199993943
	1.8735519152622602	151623.608857303
	1.8750071525922904	151683.55153787008
	1.8764623899223203	151743.32046974602
	1.8779176272523501	151802.91603319912
	1.87937286458238	151862.33851194804
	1.8808281019124102	151921.5882204509
	1.88228333924244	151980.6655055352
	1.8837385765724701	152039.5706995666
	1.8851938139025002	152098.30412988202
	1.8866490512325302	152156.8661423718
	1.88810428856256	152215.2570917582
	1.8895595258925901	152273.4773408121
	1.8910147632226202	152331.52722788713
	1.8924700005526502	152389.40704549765
	1.89392523788268	152447.11712738802
	1.8953804752127101	152504.65785799985
	1.8968357125427402	152562.02960619572
	1.8982909498727703	152619.232721508
	1.8997461872028003	152676.26750793666
	1.9012014245328301	152733.13426981415
	1.9026566618628602	152789.83338974032
	1.9041118991928903	152846.36524280105
	1.9055671365229203	152902.73014105283
	1.9070223738529504	152958.9284197946
	1.9084776111829802	153014.9604597584
	1.90993284851301	153070.82662907158
	1.91138808584304	153126.52727796705
	1.9128433231730702	153182.06272293042
	1.9142985605031002	153237.43327662972
	1.9157537978331303	153292.63932729053
	1.91720903516316	153347.68126821876
	1.9186642724931902	153402.55943260877
	1.9201195098232202	153457.27415446102
	1.9215747471532503	153511.82578985134
	1.9230299844832803	153566.21468865074
	1.9244852218133102	153620.4411927432
	1.9259404591433402	153674.50566535126
	1.9273956964733703	153728.4084815451
	1.9288509338034001	153782.1499927505
	1.9303061711334302	153835.73054212026
	1.9317614084634602	153889.15048048002
	1.9332166457934903	153942.41015823185
	1.9346718831235203	153995.509920437
	1.9361271204535502	154048.45012040355
	1.9375823577835805	154101.23112479586
	1.9390375951136103	154153.8533093483
	1.9404928324436403	154206.31705139886
	1.94194806977367	154258.62267620972
	1.9434033071037002	154310.77049688363
	1.94485854443373	154362.76091307084
	1.9463137817637601	154414.59432243268
	1.9477690190937902	154466.27103016805
	1.9492242564238202	154517.79136768717
	1.9506794937538503	154569.15574505043
	1.9521347310838801	154620.36453979343
	1.9535899684139102	154671.41808461104
	1.9550452057439403	154722.3167276333
	1.9565004430739703	154773.0608261264
	1.9579556804040004	154823.6507140234
	1.9594109177340302	154874.08673457295
	1.9608661550640603	154924.3693082694
	1.9623213923940903	154974.49883093912
	1.9637766297241204	155024.47559611703
	1.9652318670541502	155074.2999361516
	1.9666871043841803	155123.97225763596
	1.9681423417142103	155173.4929270069
	1.9695975790442404	155222.86227369768
	1.9710528163742702	155272.0806623558
	1.9725080537043005	155321.14847111618
	1.9739632910343303	155370.06604367742
	1.9754185283643602	155418.83372312193
	1.97687376569439	155467.45188513576
	1.97832900302442	155515.92089627133
	1.97978424035445	155564.24109561567
	1.9812394776844802	155612.41283575332
	1.98269471501451	155660.43648782416
	1.98414995234454	155708.31242393688
	1.9856051896745701	155756.04101285804
	1.9870604270046002	155803.6226001501
	1.98851566433463	155851.05752916232
	1.98997090166466	155898.34617383147
	1.9914261389946901	155945.48890281518
	1.9928813763247202	155992.48605473043
	1.9943366136547502	156039.33798148652
	1.99579185098478	156086.04505933617
	1.9972470883148101	156132.607649638
	1.9987023256448402	156179.0260980163
	2.00015756297487	156225.30074222494
	2.0016128003049003	156271.4319262596
	2.00306803763493	156317.42004808987
	2.0045232749649604	156363.26549830398
	2.0059785122949902	156408.9685912267
	2.00743374962502	156454.52965414096
	2.00888898695505	156499.94906426294
	2.01034422428508	156545.2271962681
	2.01179946161511	156590.3644140601
	2.01325469894514	156635.3610564362
	2.01470993627517	156680.21745289658
	2.0161651736052	156724.93398788763
	2.0176204109352303	156769.51105329982
	2.01907564826526	156813.94897672083
	2.0205308855952904	156858.24807808088
	2.02198612292532	156902.4086977237
	2.02344136025535	156946.43120688363
	2.0248965975853803	156990.31601368767
	2.02635183491541	157034.06346913736
	2.02780707224544	157077.67387741126
	2.0292623095754703	157121.14760331926
	2.0307175469055	157164.4850338245
	2.0321727842355304	157207.68649266736
	2.03362802156556	157250.75230060334
	2.0350832588955905	157293.6828327334
	2.0365384962256203	157336.47846309445
	2.03799373355565	157379.1395441924
	2.03944897088568	157421.66640643854
	2.04090420821571	157464.05936264517
	2.04235944554574	157506.31878661126
	2.04381468287577	157548.445086333
	2.0452699202058002	157590.43860592946
	2.04672515753583	157632.29966129563
	2.04818039486586	157674.02856577444
	2.04963563219589	157715.62566382525
	2.05109086952592	157757.09137316098
	2.0525461068559503	157798.4260576432
	2.05400134418598	157839.6299927488
	2.05545658151601	157880.70352017353
	2.0569118188460402	157921.64703943877
	2.05836705617607	157962.4608838426
	2.0598222935061004	158003.14535951393
	2.06127753083613	158043.7008266718
	2.0627327681661605	158084.1276560981
	2.0641880054961903	158124.42619623488
	2.06564324282622	158164.59678096327
	2.0670984801562504	158204.63972666956
	2.0685537174862803	158244.5553869534
	2.07000895481631	158284.34415453093
	2.07146419214634	158324.0063588821
	2.07291942947637	158363.54229121312
	2.0743746668064	158402.95229476542
	2.0758299041364303	158442.2367327126
	2.07728514146646	158481.39595777975
	2.07874037879649	158520.43031460233
	2.0801956161265203	158559.34013496264
	2.08165085345655	158598.12574744757
	2.08310609078658	158636.7874796257
	2.08456132811661	158675.32567617274
	2.0860165654466405	158713.74069498427
	2.0874718027766703	158752.0328747024
	2.0889270401067	158790.2025428171
	2.0903822774367304	158828.25002507647
	2.0918375147667603	158866.1756559274
	2.09329275209679	158903.97979776602
	2.0947479894268204	158941.66279563308
	2.0962032267568502	158979.2249536303
	2.0976584640868805	159016.66658621986
	2.0991137014169103	159053.98802610327
	2.10056893874694	159091.1896277641
	2.1020241760769705	159128.27175275472
	2.1034794134070003	159165.23471032118
	2.10493465073703	159202.07880288654
	2.10638988806706	159238.8043949894
	2.1078451253970902	159275.41183512955
	2.10930036272712	159311.90139875264
	2.1107556000571503	159348.2734087599
	2.11221083738718	159384.52826695662
	2.11366607471721	159420.66630320877
	2.1151213120472403	159456.68778391206
	2.11657654937727	159492.59303031294
	2.1180317867073004	159528.38239176612
	2.1194870240373302	159564.05620074616
	2.12094226136736	159599.6147861174
	2.1223974986973904	159635.05848288877
	2.12385273602742	159670.38762346527
	2.1253079733574505	159705.6025323622
	2.1267632106874803	159740.7035048051
	2.12821844801751	159775.69081096642
	2.1296736853475404	159810.56481161178
	2.1311289226775703	159845.32591394687
	2.1325841600076005	159879.97440018068
	2.1340393973376304	159914.51052027824
	2.13549463466766	159948.93461018545
	2.13694987199769	159983.24702216822
	2.1384051093277203	160017.44809579314
	2.13986034665775	160051.53814850515
	2.14131558398778	160085.51746939664
	2.1427708213178103	160119.38635960358
	2.14422605864784	160153.1451354647
	2.1456812959778704	160186.7941374203
	2.1471365333079	160220.3337081753
	2.14859177063793	160253.76413428897
	2.1500470079679603	160287.08570608086
	2.15150224529799	160320.2987811978
	2.15295748262802	160353.40368845762
	2.1544127199580503	160386.40068216657
	2.1558679572880806	160419.29005496154
	2.1573231946181104	160452.07215137428
	2.1587784319481402	160484.7473137052
	2.16023366927817	160517.31587163731
	2.1616889066082003	160549.77809127443
	2.16314414393823	160582.13423517795
	2.16459938126826	160614.38465967568
	2.1660546185982903	160646.52970601435
	2.16750985592832	160678.56962586837
	2.1689650932583504	160710.50470822447
	2.17042033058838	160742.3353120158
	2.17187556791841	160774.06176449117
	2.17333080524844	160805.68435761327
	2.17478604257847	160837.20336120954
	2.1762412799085	160868.61904774894
	2.17769651723853	160899.9317639586
	2.17915175456856	160931.141855604
	2.18060699189859	160962.2495913311
	2.1820622292286203	160993.2552439409
	2.18351746655865	161024.15912046685
	2.18497270388868	161054.96152653274
	2.18642794121871	161085.6627615341
	2.18788317854874	161116.26311782264
	2.1893384158787703	161146.7628884716
	2.1907936532088	161177.1624043546
	2.1922488905388304	161207.46199144633
	2.1937041278688603	161237.66189177573
	2.19515936519889	161267.76236588837
	2.1966146025289204	161297.76376594751
	2.19806983985895	161327.666395763
	2.19952507718898	161357.47047599495
	2.2009803145190103	161387.1763149529
	2.20243555184904	161416.7842927727
	2.20389078917907	161446.29467937152
	2.2053460265091003	161475.7077009051
	2.20680126383913	161505.02367876336
	2.20825650116916	161534.24293674564
	2.2097117384991902	161563.365710582
	2.21116697582922	161592.39226270153
	2.21262221315925	161621.32293382694
	2.21407745048928	161650.1580400789
	2.2155326878193105	161678.89785873087
	2.2169879251493403	161707.54264391918
	2.21844316247937	161736.0926464064
	2.2198983998094004	161764.5481962792
	2.2213536371394302	161792.90963037152
	2.22280887446946	161821.1771771224
	2.2242641117994904	161849.35107237604
	2.22571934912952	161877.4316327681
	2.2271745864595505	161905.41916799033
	2.2286298237895803	161933.3139601609
	2.23008506111961	161961.1162705904
	2.2315402984496404	161988.82635006643
	2.2329955357796702	162016.444506504
	2.2344507731097	162043.97106109158
	2.23590601043973	162071.40623885242
	2.23736124776976	162098.750274361
	2.23881648509979	162126.00352709842
	2.2402717224298203	162153.16630874405
	2.24172695975985	162180.2388029402
	2.24318219708988	162207.2212599418
	2.2446374344199103	162234.11401643636
	2.24609267174994	162260.9173586921
	2.2475479090799704	162287.63153591042
	2.24900314641	162314.25680748894
	2.25045838374003	162340.79344248728
	2.2519136210700603	162367.24172985728
	2.25336885840009	162393.60194861432
	2.2548240957301204	162419.87434310027
	2.2562793330601503	162446.05917010026
	2.25773457039018	162472.1567119586
	2.25918980772021	162498.16726385517
	2.26064504505024	162524.09112343728
	2.26210028238027	162549.92852078963
	2.2635555197103003	162575.67966505198
	2.26501075704033	162601.34485050276
	2.26646599437036	162626.9243763156
	2.26792123170039	162652.41847142164
	2.26937646903042	162677.827384061
	2.27083170636045	162703.15142080042
	2.2722869436904802	162728.39085412875
	2.27374218102051	162753.5459136003
	2.2751974183505403	162778.61686006503
	2.27665265568057	162803.6039732173
	2.2781078930106	162828.50750018103
	2.2795631303406303	162853.32768191706
	2.28101836767066	162878.06479094815
	2.28247360500069	162902.71909736333
	2.2839288423307202	162927.29084699717
	2.28538407966075	162951.7802842949
	2.2868393169907804	162976.18765714896
	2.28829455432081	163000.5132221562
	2.2897497916508405	163024.75724520924
	2.2912050289808703	163048.9200090944
	2.2926602663109	163073.00178978953
	2.29411550364093	163097.00277962722
	2.2955707409709603	163120.92318267454
	2.29702597830099	163144.76332187885
	2.2984812156310204	163168.52347704172
	2.2999364529610498	163192.20381088922
	2.30139169029108	163215.8045640105
	2.30284692762111	163239.32607228987
	2.30430216495114	163262.76858885263
	2.30575740228117	163286.13231265428
	2.3072126396112003	163309.41749378925
	2.30866787694123	163332.6243954572
	2.3101231142712604	163355.75324413527
	2.31157835160129	163378.80426764113
	2.3130335889313205	163401.7777185655
	2.31448882626135	163424.67385281995
	2.31594406359138	163447.49292499592
	2.31739930092141	163470.2351711305
	2.3188545382514403	163492.9008138153
	2.32030977558147	163515.49010335267
	2.3217650129115004	163538.00329910254
	2.3232202502415302	163560.4406267144
	2.3246754875715605	163582.80231345602
	2.3261307249015903	163605.08862511828
	2.3275859622316206	163627.29980700137
	2.32904119956165	163649.4360547808
	2.3304964368916803	163671.49759436067
	2.33195167422171	163693.48469037935
	2.3334069115517404	163715.39759144853
	2.3348621488817702	163737.23652901503
	2.3363173862118	163759.00170316236
	2.33777262354183	163780.6933220843
	2.33922786087186	163802.31167918202
	2.34068309820189	163823.8570446991
	2.3421383355319203	163845.32958538676
	2.34359357286195	163866.72950352586
	2.3450488101919804	163888.05707218192
	2.3465040475220103	163909.31254273836
	2.34795928485204	163930.49614147228
	2.3494145221820704	163951.60808521477
	2.3508697595121	163972.64858566487
	2.35232499684213	163993.61785228798
	2.3537802341721603	164014.51610911198
	2.35523547150219	164035.3436263826
	2.3566907088322204	164056.10064246113
	2.3581459461622503	164076.7873234982
	2.3596011834922805	164097.40388986637
	2.3610564208223104	164117.9506263597
	2.36251165815234	164138.4277494354
	2.36396689548237	164158.83543233608
	2.3654221328124003	164179.17389738257
	2.36687737014243	164199.4433905404
	2.3683326074724604	164219.64416693893
	2.3697878448024903	164239.77644767647
	2.3712430821325206	164259.84037031102
	2.3726983194625504	164279.83614718972
	2.3741535567925807	164299.76410811764
	2.3756087941226105	164319.6244615998
	2.3770640314526403	164339.41731342158
	2.3785192687826706	164359.1428922681
	2.3799745061127	164378.80148565644
	2.38142974344273	164398.39332541215
	2.38288498077276	164417.91861021385
	2.38434021810279	164437.37749450668
	2.3857954554328202	164456.77017628454
	2.38725069276285	164476.0969459892
	2.3887059300928803	164495.3580305078
	2.39016116742291	164514.55357796472
	2.3916164047529405	164533.6837864417
	2.39307164208297	164552.7488896543
	2.394526879413	164571.74910538315
	2.39598211674303	164590.6846455658
	2.3974373540730602	164609.55572719825
	2.39889259140309	164628.3625638876
	2.4003478287331204	164647.10535828787
	2.40180306606315	164665.78431147253
	2.4032583033931805	164684.39962392254
	2.4047135407232103	164702.95148526324
	2.4061687780532406	164721.4400818012
	2.40762401538327	164739.86565890015
	2.4090792527133003	164758.22847276586
	2.41053449004333	164776.5286657985
	2.4119897273733604	164794.76638514735
	2.41344496470339	164812.94190589074
	2.4149002020334205	164831.05545871268
	2.4163554393634503	164849.1071523918
	2.4178106766934806	164867.09719028848
	2.4192659140235104	164885.02588652485
	2.4207211513535403	164902.89342137778
	2.42217638868357	164920.69989217655
	2.4236316260136004	164938.44550016552
	2.42508686334363	164956.1304891978
	2.4265421006736605	164973.75509318494
	2.4279973380036903	164991.31951469748
	2.4294525753337206	165008.82388971135
	2.4309078126637504	165026.26839958382
	2.4323630499937803	165043.6533001677
	2.4338182873238106	165060.97877307096
	2.4352735246538404	165078.24494095694
	2.4367287619838702	165095.45204028094
	2.4381839993139	165112.60034436636
	2.4396392366439303	165129.68998601282
	2.44109447397396	165146.72108741294
	2.4425497113039905	165163.69387940157
	2.4440049486340203	165180.60859793358
	2.44546018596405	165197.46544917836
	2.44691542329408	165214.264596712
	2.4483706606241102	165231.0061652989
	2.44982589795414	165247.69035201467
	2.45128113528417	165264.31739864667
	2.4527363726141997	165280.88749561456
	2.45419160994423	165297.40081228476
	2.45564684727426	165313.85752310354
	2.45710208460429	165330.25781781302
	2.45855732193432	165346.60191815323
	2.4600125592643503	165362.89000579985
	2.46146779659438	165379.12220129618
	2.46292303392441	165395.29867475983
	2.46437827125444	165411.41964369616
	2.46583350858447	165427.48531776146
	2.4672887459145	165443.4958958543
	2.46874398324453	165459.4515476986
	2.47019922057456	165475.35243196163
	2.4716544579045903	165491.19870292913
	2.47310969523462	165506.99053785918
	2.4745649325646504	165522.72815625035
	2.47602016989468	165538.4117451458
	2.47747540722471	165554.04145230015
	2.4789306445547403	165569.61745538344
	2.48038588188477	165585.13995015988
	2.4818411192148	165600.6091022793
	2.4832963565448303	165616.02507016013
	2.48475159387486	165631.38803533764
	2.4862068312048904	165646.69818755344
	2.4876620685349202	165661.95572166154
	2.4891173058649505	165677.1608058342
	2.4905725431949803	165692.31357090178
	2.49202778052501	165707.41418170164
	2.4934830178550405	165722.46283454206
	2.4949382551850703	165737.4597135624
	2.4963934925151	165752.40499625317
	2.4978487298451304	165767.2988634148
	2.4993039671751602	165782.14148235336
	2.5007592045051905	165796.93297625924
	2.5022144418352203	165811.6735043871
	2.5036696791652506	165826.36330473528
	2.5051249164952805	165841.00255086695
	2.5065801538253103	165855.5913389924
	2.5080353911553406	165870.12982516098
	2.50949062848537	165884.61821049917
	2.5109458658154	165899.05669817157
	2.51240110314543	165913.44547148122
	2.51385634047546	165927.7846325725
	2.51531157780549	165942.07431390975
	2.51676681513552	165956.31476510013
	2.5182220524655503	165970.50616450195
	2.51967728979558	165984.6485701085
	2.5211325271256104	165998.7421409473
	2.52258776445564	166012.78712488164
	2.52404300178567	166026.78368374312
	2.5254982391157	166040.73193987284
	2.52695347644573	166054.6320651899
	2.52840871377576	166068.48423597787
	2.5298639511057903	166082.28859192174
	2.53131918843582	166096.04528136214
	2.5327744257658504	166109.7544806621
	2.5342296630958803	166123.41635393555
	2.5356849004259105	166137.0310475925
	2.53714013775594	166150.59870074742
	2.53859537508597	166164.11945532373
	2.540050612416	166177.59350384507
	2.5415058497460303	166191.02104251547
	2.54296108707606	166204.4021960336
	2.5444163244060904	166217.73708245478
	2.5458715617361203	166231.0258468313
	2.5473267990661506	166244.26866475111
	2.5487820363961804	166257.4657461686
	2.5502372737262102	166270.61723135572
	2.55169251105624	166283.72320341718
	2.5531477483862703	166296.78381210193
	2.5546029857163	166309.7992430647
	2.5560582230463305	166322.76967267043
	2.5575134603763603	166335.69526210474
	2.5589686977063906	166348.57613602685
	2.5604239350364204	166361.4124245307
	2.5618791723664507	166374.20428042492
	2.5633344096964805	166386.9518612583
	2.5647896470265104	166399.65532470174
	2.56624488435654	166412.31479601716
	2.5677001216865705	166424.93038940005
	2.5691553590166003	166437.5023001432
	2.57061059634663	166450.0307324842
	2.5720658336766604	166462.51578772668
	2.5735210710066903	166474.9575661923
	2.57497630833672	166487.35622636197
	2.5764315456667504	166499.71193052584
	2.57788678299678	166512.02483326054
	2.57934202032681	166524.2950658437
	2.58079725765684	166536.52274518262
	2.58225249498687	166548.7080427107
	2.5837077323169	166560.85114483346
	2.5851629696469303	166572.95215784278
	2.58661820697696	166585.0111826641
	2.5880734443069904	166597.0283840405
	2.58952868163702	166609.00391670552
	2.5909839189670505	166620.93789589757
	2.59243915629708	166632.83046120917
	2.59389439362711	166644.68178179543
	2.59534963095714	166656.49199327597
	2.5968048682871703	166668.26121250563
	2.5982601056172	166679.98959692023
	2.5997153429472304	166691.6773069493
	2.6011705802772602	166703.32444515848
	2.6026258176072905	166714.9311223517
	2.6040810549373203	166726.4975023433
	2.6055362922673506	166738.02373751812
	2.60699152959738	166749.5099532862
	2.6084467669274103	166760.95627892792
	2.60990200425744	166772.36284913952
	2.6113572415874704	166783.72979987046
	2.6128124789175002	166795.05726529288
	2.61426771624753	166806.34536716045
	2.6157229535775604	166817.594239067
	2.61717819090759	166828.8040625736
	2.6186334282376205	166839.97497031867
	2.6200886655676503	166851.10699243066
	2.62154390289768	166862.20025207693
	2.6229991402277104	166873.25498338748
	2.6244543775577402	166884.2713420427
	2.62590961488777	166895.24942226603
	2.6273648522178004	166906.18930163444
	2.62882008954783	166917.09107595767
	2.6302753268778605	166927.95494006266
	2.6317305642078903	166938.78106701997
	2.6331858015379206	166949.56952167818
	2.6346410388679504	166960.3204074401
	2.6360962761979803	166971.0339029798
	2.6375515135280105	166981.7101502389
	2.63900675085804	166992.34925313306
	2.6404619881880698	167002.9513132595
	2.6419172255181	167013.5164421408
	2.64337246284813	167024.0448063815
	2.64482770017816	167034.5365665557
	2.64628293750819	167044.99180988446
	2.6477381748382203	167055.41062330233
	2.64919341216825	167065.79311954725
	2.6506486494982804	167076.13943779914
	2.6521038868283098	167086.4497417378
	2.65355912415834	167096.7241668238
	2.65501436148837	167106.96282412176
	2.6564695988184	167117.16579872902
	2.65792483614843	167127.33318382376
	2.6593800734784603	167137.46514825986
	2.66083531080849	167147.56184856634
	2.6622905481385204	167157.6233682006
	2.6637457854685502	167167.64979896625
	2.6652010227985805	167177.6412602551
	2.66665626012861	167187.59788461536
	2.66811149745864	167197.51981213212
	2.66956673478867	167207.40716158683
	2.6710219721187003	167217.26004266148
	2.67247720944873	167227.07857943157
	2.6739324467787604	167236.8628894534
	2.6753876841087902	167246.6130561639
	2.6768429214388205	167256.32918520886
	2.6782981587688504	167266.01143319713
	2.67975339609888	167275.65991886007
	2.68120863342891	167285.27471625851
	2.6826638707589403	167294.85595231358
	2.68411910808897	167304.403783507
	2.6855743454190004	167313.91830273473
	2.6870295827490303	167323.3995930676
	2.6884848200790605	167332.84780771524
	2.6899400574090904	167342.2630828167
	2.6913952947391206	167351.64547412263
	2.6928505320691505	167360.99507482292
	2.6943057693991803	167370.31204576333
	2.69576100672921	167379.5965050096
	2.6972162440592404	167388.84853176004
	2.6986714813892703	167398.06824059106
	2.7001267187193005	167407.2557600265
	2.7015819560493304	167416.41118591375
	2.70303719337936	167425.53461167167
	2.70449243070939	167434.62615617274
	2.7059476680394203	167443.68594150033
	2.70740290536945	167452.71408646388
	2.70885814269948	167461.7107010463
	2.71031338002951	167470.67588482072
	2.71176861735954	167479.6097260757
	2.71322385468957	167488.51231433442
	2.7146790920196002	167497.38380011934
	2.71613432934963	167506.2243324442
	2.7175895666796603	167515.03395038328
	2.71904480400969	167523.81271042262
	2.7205000413397205	167532.56077384017
	2.72195527866975	167541.2782784644
	2.72341051599978	167549.96530774693
	2.72486575332981	167558.62195596413
	2.7263209906598402	167567.2483294878
	2.72777622798987	167575.84452306177
	2.7292314653199004	167584.41063113697
	2.73068670264993	167592.94678140452
	2.7321419399799605	167601.45309468426
	2.7335971773099903	167609.92963778507
	2.7350524146400206	167618.37649340206
	2.73650765197005	167626.7937914109
	2.7379628893000802	167635.1816482081
	2.73941812663011	167643.54015940966
	2.7408733639601404	167651.86942118374
	2.74232860129017	167660.16953196123
	2.7437838386202005	167668.44059784518
	2.7452390759502303	167676.68272065092
	2.7466943132802606	167684.89597209584
	2.7481495506102904	167693.08043512268
	2.7496047879403207	167701.2362364946
	2.75106002527035	167709.36349678578
	2.7525152626003804	167717.46231757556
	2.75397049993041	167725.53277830756
	2.7554257372604405	167733.57494614224
	2.7568809745904703	167741.58894542404
	2.7583362119205006	167749.57491423044
	2.7597914492505304	167757.53289654842
	2.7612466865805607	167765.46294383318
	2.7627019239105906	167773.36522417734
	2.764157161240621	167781.23987212847
	2.76561239857065	167789.08692189687
	2.76706763590068	167796.9064415584
	2.76852287323071	167804.69854831154
	2.76997811056074	167812.4633461929
	2.77143334789077	167820.2009294544
	2.7728885852208003	167827.91140116783
	2.77434382255083	167835.5948635128
	2.7757990598808604	167843.2513997014
	2.7772542972108902	167850.88108816012
	2.77870953454092	167858.48400745296
	2.7801647718709503	167866.06024748433
	2.78162000920098	167873.60991395317
	2.78307524653101	167881.13310553707
	2.7845304838610403	167888.6299158878
	2.78598572119107	167896.1004601948
	2.7874409585211004	167903.544848875
	2.7888961958511302	167910.96310456726
	2.7903514331811605	167918.3552671887
	2.7918066705111904	167925.72151649266
	2.79326190784122	167933.0619808249
	2.79471714517125	167940.37664965919
	2.79617238250128	167947.66560511128
	2.79762761983131	167954.92904116763
	2.79908285716134	167962.16703435394
	2.8005380944913703	167969.37958813462
	2.8019933318214	167976.56679911952
	2.8034485691514304	167983.72879183566
	2.80490380648146	167990.86564098595
	2.8063590438114905	167997.97742265186
	2.8078142811415203	168005.06424527802
	2.80926951847155	168012.12621026862
	2.81072475580158	168019.16340143522
	2.8121799931316103	168026.17588555816
	2.81363523046164	168033.1637189225
	2.8150904677916704	168040.12699008247
	2.8165457051217	168047.06580719378
	2.8180009424517305	168053.98028728526
	2.8194561797817603	168060.87052709245
	2.8209114171117906	168067.73655311536
	2.8223666544418204	168074.57841677353
	2.8238218917718503	168081.3962385628
	2.82527712910188	168088.1901203153
	2.8267323664319104	168094.96013514817
	2.8281876037619402	168101.7063635219
	2.8296428410919705	168108.42889159606
	2.8310980784220003	168115.12780193918
	2.83255331575203	168121.80317677086
	2.83400855308206	168128.45510321663
	2.8354637904120903	168135.08366195761
	2.83691902774212	168141.68891579894
	2.83837426507215	168148.2709326501
	2.83982950240218	168154.82979238353
	2.84128473973221	168161.36559384264
	2.84273997706224	168167.87844823045
	2.84419521439227	168174.36843218573
	2.8456504517223	168180.8356028289
	2.8471056890523303	168187.28001565204
	2.84856092638236	168193.70174014903
	2.8500161637123904	168200.10088975643
	2.8514714010424203	168206.47756440798
	2.85292663837245	168212.8318240497
	2.85438187570248	168219.16372377853
	2.85583711303251	168225.47332109735
	2.85729235036254	168231.7607134796
	2.8587475876925703	168238.02601856523
	2.8602028250226	168244.26930009684
	2.8616580623526304	168250.49061044963
	2.8631132996826603	168256.6900491285
	2.8645685370126905	168262.86770076453
	2.86602377434272	168269.0235882738
	2.86747901167275	168275.15777376108
	2.86893424900278	168281.27038564405
	2.8703894863328103	168287.36150923
	2.87184472366284	168293.43119060987
	2.8732999609928704	168299.47950986365
	2.8747551983229003	168305.50656146664
	2.8762104356529306	168311.51241354548
	2.8776656729829604	168317.49712606048
	2.8791209103129907	168323.46076069874
	2.88057614764302	168329.40338949443
	2.8820313849730503	168335.32510235813
	2.88348662230308	168341.225978397
	2.8849418596331105	168347.10608215182
	2.8863970969631403	168352.96547470868
	2.8878523342931706	168358.8042185068
	2.8893075716232004	168364.62239849617
	2.8907628089532307	168370.42010373226
	2.8922180462832605	168376.19740131448
	2.893673283613291	168381.95435194613
	2.89512852094332	168387.69101459003
	2.89658375827335	168393.40746596843
	2.89803899560338	168399.10380641752
	2.89949423293341	168404.78009676308
	2.90094947026344	168410.4363662009
	2.9024047075934702	168416.07269173555
	2.9038599449235	168421.68917170234
	2.9053151822535304	168427.28587542937
	2.90677041958356	168432.86286189058
	2.90822565691359	168438.42018793823
	2.90968089424362	168443.9579292941
	2.91113613157365	168449.47619487697
	2.91259136890368	168454.9750385206
	2.9140466062337103	168460.45445488484
	2.91550184356374	168465.9145270601
	2.9169570808937704	168471.3553907
	2.9184123182238	168476.77710083235
	2.9198675555538305	168482.1796860451
	2.9213227928838603	168487.56320864815
	2.92277803021389	168492.9277463464
	2.92423326754392	168498.27339271142
	2.9256885048739503	168503.600222838
	2.92714374220398	168508.9082817323
	2.9285989795340104	168514.1976059868
	2.93005421686404	168519.46823326926
	2.9315094541940705	168524.72026227124
	2.9329646915241003	168529.95381289482
	2.9344199288541306	168535.16894052358
	2.9358751661841604	168540.36568003925
	2.9373304035141903	168545.54406885925
	2.93878564084422	168550.70416917742
	2.9402408781742504	168555.84608611974
	2.9416961155042802	168560.96988667327
	2.9431513528343105	168566.0755941718
	2.9446065901643403	168571.16328935546
	2.9460618274943706	168576.23308260978
	2.9475170648244005	168581.2849993915
	2.9489723021544307	168586.31905065075
	2.9504275394844606	168591.33533521427
	2.9518827768144904	168596.33394834294
	2.9533380141445202	168601.31492556588
	2.9547932514745505	168606.27831168397
	2.9562484888045804	168611.22417737637
	2.9577037261346106	168616.152600873
	2.9591589634646405	168621.06365960202
	2.9606142007946703	168625.95737703252
	2.9620694381247	168630.83376560194
	2.9635246754547304	168635.69293542876
	2.9649799127847603	168640.53500588876
	2.96643515011479	168645.3600265442
	2.96789038744482	168650.16802553684
	2.96934562477485	168654.95901775386
	2.97080086210488	168659.73306376304
	2.9722560994349103	168664.49027324366
	2.97371133676494	168669.2307052841
	2.9751665740949704	168673.9543887338
	2.9766218114250003	168678.66140137226
	2.97807704875503	168683.35182268187
	2.9795322860850604	168688.02565456965
	2.98098752341509	168692.68292994628
	2.98244276074512	168697.32379847072
	2.98389799807515	168701.94834127915
	2.98535323540518	168706.55652212075
	2.98680847273521	168711.148387092
	2.9882637100652403	168715.72405721075
	2.98971894739527	168720.28359463642
	2.9911741847253004	168724.82703135838
	2.9926294220553302	168729.3544181226
	2.9940846593853605	168733.8658090004
	2.99553989671539	168738.3612491965
	2.99699513404542	168742.84079059094
	2.99845037137545	168747.3045005402
	2.9999056087054803	168751.75245338448
	3.00136084603551	168756.1847263618
	3.0028160833655404	168760.60135628254
	3.0042713206955702	168765.00235879142
	3.0057265580256005	168769.38780007706
	3.0071817953556303	168773.75775999442
	3.0086370326856606	168778.11228606838
	3.01009227001569	168782.4514216247
	3.0115475073457203	168786.77521909273
	3.01300274467575	168791.08372869642
	3.0144579820057804	168795.3769962102
	3.0159132193358102	168799.6550779979
	3.0173684566658405	168803.91804159776
	3.0188236939958704	168808.1659682867
	3.0202789313259006	168812.3989328315
	3.0217341686559305	168816.6169372148
	3.0231894059859608	168820.81998560927
	3.02464464331599	168825.00816148537
	3.02609988064602	168829.18153935001
	3.02755511797605	168833.34015082225
	3.02901035530608	168837.48405366746
	3.03046559263611	168841.61333638558
	3.03192082996614	168845.7280376653
	3.03337606729617	168849.82816859058
	3.0348313046262003	168853.91379895236
	3.03628654195623	168857.98501077094
	3.03774177928626	168862.04183383405
	3.03919701661629	168866.0842905494
	3.04065225394632	168870.11241747928
	3.04210749127635	168874.12628987795
	3.04356272860638	168878.12603022394
	3.04501796593641	168882.1116646556
	3.0464732032664403	168886.08314289697
	3.04792844059647	168890.04053126968
	3.0493836779265004	168893.9839494517
	3.0508389152565303	168897.91345346574
	3.05229415258656	168901.82907657928
	3.05374938991659	168905.73084703187
	3.0552046272466202	168909.6188016199
	3.05665986457665	168913.49299440804
	3.0581151019066803	168917.353477759
	3.05957033923671	168921.20030015093
	3.0610255765667405	168925.03351135098
	3.0624808138967703	168928.8531619146
	3.0639360512268006	168932.6593005922
	3.0653912885568304	168936.45197682086
	3.0668465258868602	168940.231245861
	3.06830176321689	168943.99715568632
	3.0697570005469204	168947.7497338839
	3.07121223787695	168951.48901310546
	3.0726674752069805	168955.21503881254
	3.0741227125370103	168958.92788272665
	3.0755779498670406	168962.62763135714
	3.0770331871970704	168966.31429915555
	3.0784884245271007	168969.9878771431
	3.0799436618571305	168973.64844262312
	3.0813988991871604	168977.2960800423
	3.08285413651719	168980.93080914606
	3.0843093738472205	168984.5526555876
	3.0857646111772503	168988.1616780019
	3.0872198485072806	168991.75792946154
	3.0886750858373104	168995.34145388595
	3.0901303231673403	168998.91230895527
	3.09158556049737	169002.47055484678
	3.0930407978274004	169006.01619958028
	3.09449603515743	169009.5492461668
	3.09595127248746	169013.06976666188
	3.09740650981749	169016.5778414017
	3.09886174714752	169020.0735290003
	3.10031698447755	169023.5568574504
	3.1017722218075803	169027.027818437
	3.10322745913761	169030.4864594894
	3.1046826964676404	169033.9328743762
	3.1061379337976702	169037.36710181268
	3.1075931711277005	169040.78915709653
	3.1090484084577303	169044.1990959328
	3.11050364578776	169047.59697591187
	3.11195888311779	169050.9828198229
	3.1134141204478203	169054.35666055413
	3.11486935777785	169057.71856077667
	3.1163245951078804	169061.06856388669
	3.1177798324379102	169064.40669004276
	3.1192350697679405	169067.73298572752
	3.1206903070979704	169071.0475123627
	3.122145544428	169074.35030096964
	3.1236007817580305	169077.64137680884
	3.1250560190880603	169080.92079447952
	3.12651125641809	169084.18860765704
	3.1279664937481204	169087.4448504553
	3.1294217310781502	169090.6895483066
	3.1308769684081805	169093.9227204917
	3.1323322057382104	169097.1444283215
	3.1337874430682406	169100.35476333526
	3.1352426803982705	169103.55374626967
	3.1366979177283003	169106.7413702682
	3.1381531550583306	169109.9176907838
	3.1396083923883604	169113.08277055243
	3.1410636297183903	169116.23663199748
	3.1425188670484205	169119.37930663052
	3.1439741043784504	169122.51085594078
	3.1454293417084807	169125.63132571022
	3.1468845790385105	169128.74074112927
	3.1483398163685408	169131.8391361961
	3.1497950536985706	169134.92654920666
	3.1512502910286004	169138.00300006036
	3.1527055283586307	169141.0685172079
	3.15416076568866	169144.12319468806
	3.15561600301869	169147.1670980021
	3.15707124034872	169150.20018834554
	3.15852647767875	169153.22247650093
	3.15998171500878	169156.23406317306
	3.16143695233881	169159.23500662055
	3.16289218966884	169162.22532272624
	3.1643474269988703	169165.20504128776
	3.1658026643289	169168.17419996494
	3.16725790165893	169171.13283334623
	3.16871313898896	169174.08097358933
	3.17016837631899	169177.0186486954
	3.17162361364902	169179.94589597516
	3.17307885097905	169182.8627709212
	3.17453408830908	169185.76932273994
	3.1759893256391103	169188.6655891474
	3.17744456296914	169191.55157876734
	3.1788998002991704	169194.42729093565
	3.1803550376292002	169197.29279927115
	3.18181027495923	169200.1481897611
	3.18326551228926	169202.99347080287
	3.18472074961929	169205.82864483888
	3.18617598694932	169208.65374611728
	3.1876312242793503	169211.46882026148
	3.18908646160938	169214.2739221294
	3.1905416989394104	169217.0690972337
	3.1919969362694403	169219.85437970495
	3.1934521735994705	169222.62978067045
	3.1949074109295004	169225.39530768458
	3.19636264825953	169228.15101478115
	3.19781788558956	169230.8969614014
	3.1992731229195903	169233.63317692635
	3.20072836024962	169236.3596890557
	3.2021835975796504	169239.0765328151
	3.2036388349096803	169241.78374254
	3.2050940722397105	169244.48135094164
	3.2065493095697404	169247.16939112265
	3.2080045468997707	169249.84789650637
	3.2094597842298005	169252.5169004207
	3.2109150215598303	169255.17643611398
	3.21237025888986	169257.82653669216
	3.2138254962198904	169260.4672355019
	3.2152807335499203	169263.09856650876
	3.2167359708799506	169265.72056226092
	3.2181912082099804	169268.33325353835
	3.2196464455400102	169270.93667827867
	3.22110168287004	169273.5308773539
	3.2225569202000703	169276.1158583171
	3.2240121575301	169278.69162458903
	3.22546739486013	169281.258254347
	3.22692263219016	169283.81582759842
	3.22837786952019	169286.36435502456
	3.22983310685022	169288.9038373377
	3.2312883441802502	169291.4342821603
	3.23274358151028	169293.95572760105
	3.2341988188403104	169296.468242155
	3.23565405617034	169298.97185402302
	3.2371092935003705	169301.46656521133
	3.2385645308304003	169303.95239971083
	3.24001976816043	169306.42939667453
	3.24147500549046	169308.89761739539
	3.2429302428204902	169311.3571100862
	3.24438548015052	169313.80787956342
	3.2458407174805504	169316.24994072533
	3.24729595481058	169318.68333188153
	3.2487511921406105	169321.10809366778
	3.2502064294706403	169323.52426423668
	3.2516616668006706	169325.9318540268
	3.2531169041307004	169328.3308687084
	3.2545721414607303	169330.72136863528
	3.25602737879076	169333.10341327617
	3.2574826161207904	169335.47700478492
	3.25893785345082	169337.84215633525
	3.2603930907808505	169340.19891994266
	3.2618483281108803	169342.54731635124
	3.2633035654409106	169344.88733270552
	3.2647588027709404	169347.21903741153
	3.2662140401009703	169349.5425372126
	3.2676692774310006	169351.8578006845
	3.2691245147610304	169354.16477492318
	3.27057975209106	169356.46355808445
	3.2720349894210905	169358.75423404446
	3.2734902267511203	169361.036765406
	3.2749454640811506	169363.31115486732
	3.2764007014111804	169365.57748477356
	3.2778559387412107	169367.83579140157
	3.2793111760712406	169370.08606882827
	3.2807664134012704	169372.32835034223
	3.2822216507313002	169374.56268309965
	3.28367688806133	169376.78906976344
	3.28513212539136	169379.00752079408
	3.28658736272139	169381.2181146727
	3.28804260005142	169383.42089387195
	3.2894978373814503	169385.61581435605
	3.29095307471148	169387.80290844227
	3.2924083120415104	169389.98229590844
	3.2938635493715402	169392.15398161288
	3.29531878670157	169394.31790197635
	3.2967740240316	169396.47410004673
	3.29822926136163	169398.62265393243
	3.29968449869166	169400.7635975875
	3.3011397360216903	169402.89695277458
	3.30259497335172	169405.02273851068
	3.3040502106817504	169407.14096682024
	3.3055054480117803	169409.2516422081
	3.3069606853418105	169411.35480489646
	3.3084159226718404	169413.4505229272
	3.30987116000187	169415.53882273656
	3.3113263973319	169417.61970887484
	3.3127816346619303	169419.69319368651
	3.31423687199196	169421.7592969331
	3.3156921093219904	169423.81805297596
	3.3171473466520203	169425.86949861297
	3.3186025839820505	169427.9136697191
	3.3200578213120804	169429.95059334475
	3.3215130586421107	169431.9802859569
	3.3229682959721405	169434.00275411023
	3.3244235333021703	169436.01800532496
	3.3258787706322	169438.02609949335
	3.3273340079622304	169440.02710019195
	3.3287892452922603	169442.02099644174
	3.3302444826222906	169444.00777655395
	3.3316997199523204	169445.98747140326
	3.3331549572823507	169447.96013612108
	3.3346101946123805	169449.9258477375
	3.336065431942411	169451.88460775366
	3.3375206692724406	169453.8363594404
	3.3389759066024705	169455.78114353042
	3.3404311439325003	169457.719041594
	3.34188638126253	169459.6500627785
	3.3433416185925604	169461.574209107
	3.3447968559225902	169463.4915334998
	3.3462520932526205	169465.4020654247
	3.3477073305826504	169467.30577571937
	3.34916256791268	169469.20268497683
	3.3506178052427105	169471.09287281116
	3.3520730425727403	169472.9763668006
	3.35352827990277	169474.8531623825
	3.3549835172328	169476.7233002987
	3.35643875456283	169478.58682582065
	3.35789399189286	169480.44372397554
	3.35934922922289	169482.29398919074
	3.36080446655292	169484.13767285994
	3.36225970388295	169485.97480679577
	3.3637149412129803	169487.8053855789
	3.36517017854301	169489.629448812
	3.3666254158730404	169491.44707176965
	3.3680806532030703	169493.25826514183
	3.3695358905331	169495.06300944174
	3.37099112786313	169496.86131650137
	3.37244636519316	169498.65321142
	3.37390160252319	169500.43872810088
	3.3753568398532203	169502.21790196892
	3.37681207718325	169503.99076799295
	3.3782673145132804	169505.75735592205
	3.3797225518433103	169507.5176873734
	3.38117778917334	169509.27175390825
	3.3826330265033704	169511.01953767403
	3.3840882638334002	169512.761099801
	3.38554350116343	169514.49651086636
	3.3869987384934603	169516.22574425538
	3.38845397582349	169517.94879253712
	3.3899092131535205	169519.66574897675
	3.3913644504835503	169521.3766445949
	3.3928196878135806	169523.08140659472
	3.3942749251436104	169524.78006918772
	3.3957301624736402	169526.47275535492
	3.3971853998036705	169528.1594621772
	3.3986406371337003	169529.84013242365
	3.40009587446373	169531.51479559217
	3.4015511117937605	169533.18350624587
	3.4030063491237903	169534.84630777364
	3.4044615864538206	169536.50321964006
	3.4059168237838504	169538.15422272732
	3.4073720611138807	169539.799330447
	3.4088272984439105	169541.43859500135
	3.4102825357739404	169543.07203682893
	3.41173777310397	169544.69965825512
	3.413193010434	169546.32150048282
	3.41464824776403	169547.93760703094
	3.41610348509406	169549.54796377482
	3.41755872242409	169551.15256495748
	3.4190139597541203	169552.75145802076
	3.42046919708415	169554.34467973336
	3.4219244344141804	169555.93224063536
	3.42337967174421	169557.5141496077
	3.42483490907424	169559.09041875272
	3.42629014640427	169560.6610874535
	3.4277453837343	169562.2261997731
	3.42920062106433	169563.78574595135
	3.4306558583943603	169565.3397164294
	3.43211109572439	169566.88815606962
	3.4335663330544204	169568.4311036334
	3.43502157038445	169569.9685680714
	3.4364768077144805	169571.50056278662
	3.4379320450445103	169573.02710902365
	3.43938728237454	169574.5482184019
	3.44084251970457	169576.06390053034
	3.4422977570346003	169577.57420003583
	3.44375299436463	169579.0791593438
	3.4452082316946604	169580.57875239078
	3.4466634690246902	169582.07297858887
	3.4481187063547205	169583.56193568854
	3.4495739436847503	169585.0456472329
	3.4510291810147806	169586.52401689612
	3.4524844183448105	169587.9970656933
	3.4539396556748403	169589.46491616333
	3.45539489300487	169590.92758822232
	3.4568501303349004	169592.38505060843
	3.4583053676649302	169593.83730934522
	3.4597606049949605	169595.28439294972
	3.4612158423249904	169596.72636022177
	3.4626710796550206	169598.16322812362
	3.4641263169850505	169599.5949301978
	3.4655815543150807	169601.0214946143
	3.4670367916451106	169602.44305465024
	3.4684920289751404	169603.85959549097
	3.4699472663051703	169605.27101929268
	3.4714025036352005	169606.67739964803
	3.4728577409652304	169608.07884829605
	3.4743129782952606	169609.47533412708
	3.4757682156252905	169610.86681391177
	3.4772234529553203	169612.2533005551
	3.47867869028535	169613.6348403359
	3.4801339276153804	169615.01151185372
	3.4815891649454103	169616.3833215442
	3.48304440227544	169617.75021741632
	3.48449963960547	169619.1122216916
	3.4859548769355	169620.46939090767
	3.48741011426553	169621.82174197608
	3.4888653515955603	169623.16928221518
	3.49032058892559	169624.51202970213
	3.4917758262556204	169625.85000302456
	3.4932310635856503	169627.18321799734
	3.4946863009156806	169628.51169116376
	3.4961415382457104	169629.83544003268
	3.4975967755757402	169631.15447968012
	3.49905201290577	169632.4688248602
	3.5005072502358003	169633.7785002118
	3.50196248756583	169635.08352495404
	3.5034177248958605	169636.38387986075
	3.5048729622258903	169637.6795675238
	3.5063281995559206	169638.97066356003
	3.5077834368859504	169640.2572124393
	3.5092386742159807	169641.53919926804
	3.51069391154601	169642.816610632
	3.5121491488760403	169644.0894422336
	3.51360438620607	169645.35772497675
	3.5150596235361005	169646.62150366599
	3.5165148608661303	169647.88079550595
	3.5179700981961606	169649.13561036682
	3.5194253355261904	169650.38596356288
	3.5208805728562207	169651.63187480118
	3.5223358101862505	169652.87336916119
	3.5237910475162804	169654.11045032
	3.52524628484631	169655.34310081054
	3.52670152217634	169656.57134981916
	3.5281567595063703	169657.7952514122
	3.5296119968364	169659.01479986316
	3.5310672341664304	169660.22997943297
	3.5325224714964603	169661.4408371775
	3.5339777088264905	169662.64741334453
	3.5354329461565204	169663.84969553506
	3.5368881834865507	169665.047678843
	3.5383434208165805	169666.24138070564
	3.5397986581466103	169667.4308346689
	3.54125389547664	169668.6160837263
	3.54270913280667	169669.79713950967
	3.5441643701367003	169670.9739941001
	3.54561960746673	169672.1466282482
	3.54707484479676	169673.31504508117
	3.54853008212679	169674.47932661467
	3.54998531945682	169675.63951517554
	3.5514405567868503	169676.7955553465
	3.55289579411688	169677.94744594055
	3.55435103144691	169679.09525405642
	3.55580626877694	169680.2389888054
	3.55726150610697	169681.37862510548
	3.558716743437	169682.51420034037
	3.5601719807670302	169683.6457642714
	3.56162721809706	169684.77330840615
	3.5630824554270903	169685.89682333916
	3.56453769275712	169687.01633170948
	3.5659929300871505	169688.13185599213
	3.5674481674171803	169689.24341173135
	3.56890340474721	169690.35101195893
	3.57035864207724	169691.45466977978
	3.5718138794072702	169692.55441551114
	3.5732691167373	169693.65027506367
	3.5747243540673304	169694.74220149717
	3.57617959139736	169695.83017032166
	3.5776348287273905	169696.91429767586
	3.5790900660574203	169697.99464434385
	3.5805453033874506	169699.07112386258
	3.5820005407174804	169700.14371619123
	3.5834557780475103	169701.21249048115
	3.58491101537754	169702.27747421263
	3.5863662527075704	169703.3386669273
	3.5878214900376	169704.3961000273
	3.5892767273676305	169705.44979861513
	3.5907319646976603	169706.49970746983
	3.5921872020276906	169707.54581435773
	3.5936424393577204	169708.5882528157
	3.5950976766877507	169709.62705595695
	3.5965529140177805	169710.6620914021
	3.5980081513478104	169711.6933728856
	3.59946338867784	169712.7210398945
	3.6009186260078705	169713.7450874509
	3.6023738633379003	169714.76545104003
	3.6038291006679306	169715.78218268597
	3.6052843379979604	169716.79533718358
	3.6067395753279903	169717.80486102868
	3.6081948126580206	169718.81074067872
	3.6096500499880504	169719.8130706397
	3.6111052873180802	169720.8118801011
	3.61256052464811	169721.80711589966
	3.61401576197814	169722.7987782384
	3.61547099930817	169723.7869036274
	3.6169262366382	169724.77149975573
	3.6183814739682303	169725.75257554417
	3.61983671129826	169726.73019511884
	3.6212919486282904	169727.70438597974
	3.6227471859583202	169728.67505917646
	3.6242024232883505	169729.64221125856
	3.6256576606183804	169730.60597818802
	3.62711289794841	169731.56637304346
	3.62856813527844	169732.5233023879
	3.6300233726084703	169733.47678732363
	3.6314786099385	169734.42689843805
	3.6329338472685304	169735.37362523223
	3.6343890845985602	169736.31695195992
	3.6358443219285905	169737.25692835537
	3.6372995592586204	169738.19359174132
	3.6387547965886506	169739.12693401522
	3.64021003391868	169740.05694331913
	3.6416652712487103	169740.98361184198
	3.64312050857874	169741.90696861304
	3.6445757459087704	169742.82706234098
	3.6460309832388003	169743.7439001502
	3.6474862205688305	169744.65747108206
	3.6489414578988604	169745.5677635812
	3.6503966952288907	169746.47478485177
	3.6518519325589205	169747.37858587393
	3.6533071698889503	169748.2791933536
	3.65476240721898	169749.17659138312
	3.6562176445490104	169750.07078320553
	3.6576728818790403	169750.9617920647
	3.6591281192090706	169751.84964189984
	3.6605833565391004	169751.9302
	3.6620385938691307	169751.9302
	3.6634938311991605	169751.9302
	3.664949068529191	169751.9302
	3.6664043058592206	169751.9302
	3.6678595431892504	169751.9302
	3.6693147805192803	169751.9302
	3.67077001784931	169751.9302
	3.6722252551793404	169751.9302
	3.6736804925093702	169751.9302
	3.6751357298394	169751.9302
	3.6765909671694303	169751.9302
	3.67804620449946	169751.9302
	3.6795014418294905	169751.9302
	3.6809566791595203	169751.9302
	3.68241191648955	169751.9302
	3.68386715381958	169751.9302
	3.6853223911496102	169751.9302
	3.68677762847964	169751.9302
	3.6882328658096704	169751.9302
	3.6896881031397	169751.9302
	3.6911433404697305	169751.9302
	3.6925985777997603	169751.9302
	3.6940538151297906	169751.9302
	3.6955090524598204	169751.9302
	3.6969642897898503	169751.9302
	3.69841952711988	169751.9302
	3.6998747644499104	169751.9302
	3.70133000177994	169751.9302
	3.7027852391099705	169751.9302
	3.7042404764400003	169751.9302
end


poten 3^1Sigma 
name '3^1Sigma'
symmetry +
lambda 0
mult 1
type  grid
values
	0.7937658163800001	233853.08169976194
	0.7952210537100302	232328.13251505824
	0.7966762910400601	230818.6604890233
	0.7981315283700902	229324.5348291248
	0.7995867657001201	227845.62475424653
	0.80104200303015	226381.80003960195
	0.8024972403601801	224932.9313338348
	0.8039524776902102	223498.89080720706
	0.8054077150202401	222079.55200743675
	0.8068629523502702	220674.7892828984
	0.8083181896803001	219284.4776427042
	0.8097734270103302	217908.4933985981
	0.8112286643403601	216546.7136858663
	0.8126839016703902	215199.0168605421
	0.8141391390004201	213865.28204862768
	0.8155943763304501	212545.38938817536
	0.81704961366048	211239.21993502986
	0.8185048509905101	209946.65573467076
	0.8199600883205401	208667.5798450875
	0.8214153256505702	207401.87615099706
	0.8228705629806001	206149.42961660825
	0.8243258003106302	204910.125936767
	0.8257810376406601	203683.85191697936
	0.8272362749706902	202470.49509086658
	0.82869151230072	201269.94406431785
	0.8301467496307501	200082.08820565837
	0.83160198696078	198906.8178012314
	0.8330572242908101	197744.02404928752
	0.8345124616208401	196593.59899803528
	0.8359676989508702	195455.4356585701
	0.8374229362809001	194329.42774274782
	0.8388781736109302	193215.4699541854
	0.8403334109409601	192113.45767378906
	0.8417886482709902	191023.2873676669
	0.84324388560102	189944.8561448467
	0.8446991229310501	188878.06194330167
	0.84615436026108	187822.8036604607
	0.8476095975911101	186778.98120387786
	0.84906483492114	185746.49486514018
	0.8505200722511701	184725.24538176108
	0.8519753095812002	183715.13498910517
	0.8534305469112302	182716.066716115
	0.8548857842412602	181727.9442266204
	0.8563410215712901	180750.671758839
	0.85779625890132	179784.15454051606
	0.8592514962313501	178828.29848304842
	0.86070673356138	177883.01030952495
	0.8621619708914101	176948.1974535332
	0.8636172082214401	176023.7680202561
	0.8650724455514701	175109.6310149949
	0.8665276828815002	174205.69608283037
	0.8679829202115301	173311.87370308896
	0.8694381575415602	172428.07490552426
	0.8708933948715901	171554.21157521004
	0.8723486322016201	170690.19620888945
	0.8738038695316501	169835.9421424757
	0.8752591068616801	168991.36331343988
	0.8767143441917101	168156.3743007288
	0.8781695815217401	167330.8905275418
	0.8796248188517701	166514.8280788682
	0.8810800561818001	165708.1036997979
	0.88253529351183	164910.63463776532
	0.8839905308418601	164122.33904722153
	0.8854457681718901	163343.1356176163
	0.8869010055019201	162572.94377371925
	0.8883562428319501	161811.68354187705
	0.8898114801619801	161059.275685733
	0.8912667174920101	160315.64150636178
	0.8927219548220401	159580.70283650223
	0.8941771921520701	158854.3824912517
	0.8956324294821001	158136.60386533214
	0.89708766681213	157427.29061977874
	0.8985429041421601	156726.3668976182
	0.8999981414721901	156033.75805455743
	0.9014533788022201	155349.3899131571
	0.9029086161322502	154673.18874678347
	0.9043638534622801	154005.08140934468
	0.9058190907923102	153344.99540484342
	0.9072743281223401	152692.85889629347
	0.9087295654523702	152048.60056830224
	0.9101848027824	151412.14969458658
	0.91164004011243	150783.4359995666
	0.91309527744246	150162.39002412473
	0.91455051477249	149548.94275383384
	0.9160057521025201	148943.0257483685
	0.9174609894325502	148344.57104364675
	0.9189162267625801	147753.5112717469
	0.9203714640926102	147169.77969323218
	0.92182670142264	146593.31013708035
	0.9232819387526701	146024.03690916588
	0.9247371760827001	145461.89471578647
	0.9261924134127301	144906.81904987735
	0.92764765074276	144358.745762211
	0.9291028880727901	143817.61102159403
	0.9305581254028201	143283.35202230222
	0.9320133627328502	142755.90761545257
	0.9334686000628801	142235.21373552002
	0.9349238373929102	141721.20412876562
	0.9363790747229401	141213.82935387193
	0.9378343120529702	140713.04185553885
	0.939289549383	140218.72457073972
	0.9407447867130301	139730.79965283145
	0.94220002404306	139249.46328232775
	0.9436552613730901	138774.5632242164
	0.94511049870312	138304.97704086927
	0.9465657360331501	137839.9199246655
	0.9480209733631801	137379.29080310918
	0.9494762106932102	136923.04118685419
	0.95093144802324	136471.12258655453
	0.9523866853532701	136023.486512864
	0.9538419226833	135579.97719011977
	0.9552971600133301	135139.87487921727
	0.95675239734336	134703.08564335495
	0.9582076346733901	134271.98564355957
	0.95966287200342	133849.03628526544
	0.9611181093334501	133436.00342084767
	0.9625733466634802	133034.78477301408
	0.9640285839935102	132647.34147857118
	0.9654838213235402	132273.44599397638
	0.9669390586535701	131911.3085314501
	0.9683942959836	131558.9476039234
	0.9698495333136301	131214.34120009493
	0.9713047706436602	130875.57738318051
	0.9727600079736901	130540.68737442483
	0.9742152453037201	130207.53032287776
	0.9756704826337501	129875.22157652405
	0.9771257199637802	129544.72663118206
	0.97858095729381	129217.39904507117
	0.9800361946238401	128894.80239233136
	0.9814914319538701	128578.42178189635
	0.9829466692839002	128269.74209121619
	0.9844019066139301	127970.49430504943
	0.9858571439439601	127681.9149018871
	0.9873123812739901	127403.48224317214
	0.9887676186040202	127134.12674401827
	0.9902228559340501	126872.39067653989
	0.9916780932640801	126616.85385741136
	0.9931333305941101	126366.17208442747
	0.9945885679241402	126118.83513600682
	0.9960438052541702	125873.3627361233
	0.9974990425842001	125629.31386952789
	0.9989542799142301	125386.78693362339
	1.0004095172442602	125146.26510610117
	1.00186475457429	124908.30715362678
	1.00331999190432	124673.4254689475
	1.0047752292343501	124442.17907400664
	1.0062304665643802	124215.19359932812
	1.00768570389441	123992.91680825519
	1.00914094122444	123775.62301203569
	1.01059617855447	123563.4843892835
	1.0120514158845002	123356.6200591798
	1.01350665321453	123155.14751915327
	1.0149618905445603	122959.20643890434
	1.0164171278745902	122769.00314279608
	1.0178723652046202	122584.55199636103
	1.01932760253465	122405.48602579367
	1.02078283986468	122231.19301434266
	1.0222380771947102	122060.83464989286
	1.0236933145247402	121893.62791855342
	1.02514855185477	121728.81552004878
	1.0266037891848	121565.49057931284
	1.0280590265148302	121402.82949535965
	1.0295142638448602	121240.59880798485
	1.0309695011748903	121078.94117163894
	1.0324247385049201	120918.53495367459
	1.0338799758349502	120760.06682930923
	1.0353352131649802	120604.13224272802
	1.03679045049501	120451.45070153994
	1.0382456878250401	120302.81169042124
	1.0397009251550702	120158.56790355768
	1.0411561624851	120018.71441701015
	1.04261139981513	119882.63321297195
	1.0440666371451601	119749.54412374354
	1.0455218744751902	119618.78205272605
	1.0469771118052202	119489.64205877825
	1.04843234913525	119361.31260673428
	1.0498875864652801	119233.15157950556
	1.0513428237953102	119104.75018424146
	1.05279806112534	118976.08806671065
	1.05425329845537	118847.39996290054
	1.0557085357854001	118718.86371893647
	1.05716377311543	118590.6472312312
	1.05861901044546	118462.9845721616
	1.06007424777549	118336.1099542285
	1.0615294851055201	118210.21817655435
	1.0629847224355502	118085.45954092432
	1.0644399597655803	117961.92884256822
	1.06589519709561	117839.7204306046
	1.0673504344256401	117718.93394440111
	1.06880567175567	117599.68681918367
	1.0702609090857003	117482.09086785425
	1.07171614641573	117366.17740897203
	1.0731713837457602	117251.85057203952
	1.07462662107579	117138.70707511634
	1.07608185840582	117026.30488157479
	1.07753709573585	116914.23650077985
	1.0789923330658802	116802.05706713811
	1.0804475703959102	116689.28085738499
	1.0819028077259403	116575.49166727699
	1.08335804505597	116460.39081889793
	1.0848132823860002	116344.14916904863
	1.0862685197160302	116227.1261686297
	1.08772375704606	116109.6384098362
	1.0891789943760901	115992.00913512915
	1.0906342317061202	115874.60283661143
	1.09208946903615	115757.78998254918
	1.0935447063661803	115641.94441834273
	1.0949999436962101	115527.50165281253
	1.0964551810262402	115414.95145415365
	1.09791041835627	115304.78080319846
	1.0993656556863	115197.47599799291
	1.1008208930163301	115093.53323882038
	1.1022761303463602	114993.45045067744
	1.10373136767639	114897.71908106326
	1.10518660500642	114806.6526777868
	1.1066418423364501	114720.24180702456
	1.10809707966648	114638.44515272712
	1.1095523169965102	114561.22397210069
	1.11100755432654	114488.53653519483
	1.1124627916565701	114420.33874025862
	1.1139180289866002	114356.58520056664
	1.11537326631663	114297.23909077025
	1.11682850364666	114242.29994471869
	1.1182837409766901	114191.7773390748
	1.1197389783067202	114145.68311156402
	1.12119421563675	114104.03050325056
	1.12264945296678	114066.83478000663
	1.1241046902968101	114034.1202714123
	1.1255599276268402	114005.90648507378
	1.12701516495687	113982.09324992786
	1.1284704022869003	113962.51157002895
	1.1299256396169302	113946.97546472399
	1.1313808769469602	113935.29256933578
	1.13283611427699	113927.26726295259
	1.13429135160702	113922.69527847326
	1.1357465889370502	113921.36028516942
	1.1372018262670802	113923.11966617189
	1.13865706359711	113927.91707438226
	1.14011230092714	113935.72032999204
	1.1415675382571702	113946.51160199725
	1.1430227755872002	113960.27759567424
	1.14447801291723	113977.01321183515
	1.1459332502472601	113996.73869205144
	1.1473884875772902	114019.42619249776
	1.1488437249073202	114044.91941544793
	1.15029896223735	114073.01713989765
	1.1517541995673801	114103.48055469716
	1.1532094368974102	114136.07582043497
	1.15466467422744	114170.57176293647
	1.15611991155747	114206.69660986011
	1.1575751488875001	114244.19816834498
	1.1590303862175302	114283.04477327727
	1.1604856235475602	114323.31152703991
	1.16194086087759	114365.17856316116
	1.1633960982076201	114408.83739156753
	1.1648513355376502	114454.46530725596
	1.16630657286768	114502.28035699629
	1.16776181019771	114552.53307194824
	1.1692170475277401	114605.27783282366
	1.1706722848577702	114660.40919418252
	1.1721275221878	114717.673307514
	1.17358275951783	114776.75927475338
	1.1750379968478601	114837.37557912039
	1.1764932341778902	114899.20265698606
	1.17794847150792	114961.84641763709
	1.17940370883795	115025.04389659285
	1.1808589461679802	115088.7440311297
	1.1823141834980102	115153.07109075472
	1.1837694208280403	115218.28807981973
	1.18522465815807	115284.63389892226
	1.1866798954881002	115352.34373461771
	1.1881351328181302	115421.7167358133
	1.18959037014816	115493.02760707353
	1.19104560747819	115566.4115190548
	1.1925008448082202	115641.89922290275
	1.1939560821382502	115719.37946106328
	1.1954113194682803	115798.73835113064
	1.19686655679831	115879.87485180443
	1.1983217941283402	115962.67212964136
	1.1997770314583702	116046.99895805106
	1.2012322687884	116132.70418744534
	1.2026875061184301	116219.61655300138
	1.2041427434484602	116307.51784450567
	1.20559798077849	116396.18202823332
	1.20705321810852	116485.39160550537
	1.2085084554385501	116574.89902585743
	1.20996369276858	116664.41775640876
	1.2114189300986102	116753.76788791415
	1.21287416742864	116842.89925836408
	1.2143294047586701	116932.06568763008
	1.2157846420887002	117021.67722723894
	1.21723987941873	117112.10111966009
	1.21869511674876	117203.72427133692
	1.2201503540787901	117297.03728850279
	1.22160559140882	117392.47111414668
	1.22306082873885	117490.29955477356
	1.22451606606888	117590.43621690631
	1.2259713033989101	117692.41010703745
	1.2274265407289402	117795.77609815657
	1.22888177805897	117900.10296269765
	1.230337015389	118004.82992799305
	1.2317922527190301	118109.37101003212
	1.23324749004906	118213.26184575212
	1.2347027273790903	118316.30323593228
	1.23615796470912	118418.847017989
	1.2376132020391502	118521.29350968331
	1.2390684393691802	118624.00341638394
	1.24052367669921	118727.41238188112
	1.24197891402924	118832.02090844547
	1.2434341513592702	118938.28787600528
	1.2448893886893	119046.57269474053
	1.2463446260193303	119156.83816885659
	1.24779986334936	119268.92471769705
	1.2492551006793902	119382.69525983433
	1.2507103380094202	119497.9861860234
	1.25216557533945	119614.57761781491
	1.2536208126694801	119732.2462182555
	1.2550760499995102	119850.77029691097
	1.25653128732954	119969.91254888003
	1.2579865246595703	120089.42459535028
	1.2594417619896001	120209.05749914535
	1.2608969993196302	120328.55532234997
	1.2623522366496602	120447.63466511606
	1.26380747397969	120565.99872853614
	1.2652627113097201	120683.34126294212
	1.2667179486397502	120799.64165723245
	1.26817318596978	120915.29158265781
	1.2696284232998103	121030.727224103
	1.2710836606298401	121146.40352672795
	1.2725388979598702	121262.84479821601
	1.2739941352899002	121380.62470489265
	1.27544937261993	121500.37804751859
	1.2769046099499601	121622.53339321665
	1.2783598472799902	121746.82874914809
	1.27981508461002	121872.8371586818
	1.2812703219400503	122000.0676486199
	1.2827255592700801	122127.95400059501
	1.2841807966001102	122255.84579796964
	1.2856360339301403	122382.99930858379
	1.28709127126017	122508.70580317723
	1.2885465085902001	122632.93436520071
	1.2900017459202302	122755.97573246338
	1.29145698325026	122878.25165599852
	1.2929122205802903	123000.23880230772
	1.2943674579103202	123122.46776172609
	1.29582269524035	123245.53541513564
	1.29727793257038	123370.10424367638
	1.29873316990041	123496.49860708314
	1.3001884072304402	123624.724845243
	1.3016436445604702	123754.6659867926
	1.3030988818905	123886.13653271642
	1.30455411922053	124018.91460856976
	1.3060093565505602	124152.75437255076
	1.30746459388059	124287.37267544084
	1.30891983121062	124422.48929067953
	1.3103750685406501	124557.8423702278
	1.3118303058706802	124693.17398763372
	1.3132855432007102	124828.22766177265
	1.31474078053074	124962.73693704708
	1.3161960178607701	125096.41616414032
	1.3176512551908002	125228.89491727315
	1.31910649252083	125359.86409287038
	1.32056172985086	125489.40425018837
	1.3220169671808901	125617.78729459886
	1.3234722045109202	125745.50586982869
	1.3249274418409502	125873.08616223294
	1.32638267917098	126001.06440192398
	1.3278379165010101	126130.1144706841
	1.3292931538310402	126260.98276728299
	1.33074839116107	126393.95434765637
	1.3322036284911	126528.98371252546
	1.3336588658211301	126665.62577800074
	1.3351141031511602	126803.30629385148
	1.3365693404811902	126941.45252819044
	1.33802457781122	127079.37405949479
	1.3394798151412501	127216.17596178505
	1.3409350524712802	127351.26443813482
	1.34239028980131	127484.44278289903
	1.34384552713134	127615.95208995909
	1.3453007644613701	127746.32019141589
	1.3467560017914002	127876.0403814289
	1.3482112391214303	128005.63670626815
	1.34966647645146	128135.82479328787
	1.3511217137814902	128267.25451054066
	1.3525769511115202	128400.30398526155
	1.35403218844155	128535.09055958602
	1.35548742577158	128671.41460047926
	1.3569426631016102	128809.0735899772
	1.3583979004316402	128947.87366597533
	1.3598531377616703	129087.52287047061
	1.3613083750917	129227.68295377457
	1.3627636124217302	129368.05626733451
	1.3642188497517602	129508.37275067907
	1.36567408708179	129648.40534153416
	1.3671293244118203	129787.93019409437
	1.3685845617418502	129926.71299388492
	1.3700397990718802	130064.47797122957
	1.3714950364019103	130200.91183332405
	1.3729502737319401	130335.80376930643
	1.3744055110619702	130469.06843680212
	1.3758607483920002	130600.98533539205
	1.37731598572203	130731.9796691377
	1.3787712230520601	130862.44132832787
	1.3802264603820902	130992.80459140091
	1.3816816977121202	131123.6279523785
	1.3831369350421503	131255.42928039338
	1.3845921723721801	131388.62592390107
	1.38604740970221	131523.31548805308
	1.3875026470322402	131659.32049744405
	1.38895788436227	131796.48355450333
	1.3904131216923001	131934.64566623495
	1.3918683590223302	132073.55385927303
	1.39332359635236	132212.92829354157
	1.39477883368239	132352.50132696272
	1.3962340710124201	132492.0128311681
	1.39768930834245	132631.21212579726
	1.3991445456724803	132769.84821783548
	1.40059978300251	132907.66540406598
	1.4020550203325401	133044.36602587247
	1.4035102576625702	133179.62600083253
	1.4049654949926	133313.14059932617
	1.40642073232263	133444.74229997152
	1.4078759696526602	133574.77843604403
	1.40933120698269	133703.71940163255
	1.4107864443127203	133832.02400414075
	1.41224168164275	133960.23109770362
	1.4136969189727802	134088.99734053432
	1.4151521563028102	134219.00004563888
	1.41660739363284	134350.85490399142
	1.41806263096287	134484.50177477655
	1.4195178682929002	134619.5076534359
	1.42097310562293	134755.42322950822
	1.4224283429529603	134891.73327503022
	1.4238835802829901	135027.733542736
	1.4253388176130202	135162.6510425771
	1.4267940549430502	135295.67089795895
	1.42824929227308	135426.49315299193
	1.4297045296031101	135555.40878658916
	1.4311597669331402	135682.7915514143
	1.43261500426317	135809.068491618
	1.4340702415932003	135934.78806487817
	1.4355254789232301	136060.5697452219
	1.4369807162532602	136187.11096526388
	1.4384359535832902	136314.92833766743
	1.43989119091332	136444.06688328812
	1.4413464282433501	136574.4608764532
	1.4428016655733802	136705.97958847135
	1.44425690290341	136838.42838481077
	1.4457121402334403	136971.5568099179
	1.4471673775634701	137105.0816751923
	1.4486226148935	137238.70888808178
	1.4500778522235303	137372.17590116116
	1.45153308955356	137505.21843562584
	1.4529883268835901	137637.53583920916
	1.4544435642136202	137768.88189825419
	1.45589880154365	137899.125084043
	1.4573540388736803	138028.2174198136
	1.4588092762037101	138156.19156175337
	1.4602645135337402	138283.08446753578
	1.4617197508637703	138408.93309483404
	1.4631749881938	138533.77440132148
	1.4646302255238302	138657.64534467136
	1.4660854628538602	138780.58288255704
	1.46754070018389	138902.62397265178
	1.4689959375139203	139023.80557262895
	1.4704511748439502	139144.16464016173
	1.4719064121739802	139263.73813292355
	1.4733616495040103	139382.5630085876
	1.47481688683404	139500.67622482724
	1.4762721241640702	139618.11473931576
	1.4777273614941002	139734.9155097265
	1.47918259882413	139851.11549373265
	1.4806378361541601	139966.75164900758
	1.4820930734841902	140081.86093322467
	1.48354831081422	140196.4803040571
	1.48500354814425	140310.64671917824
	1.4864587854742801	140424.3971362613
	1.4879140228043102	140537.7685129797
	1.4893692601343402	140650.7978070067
	1.49082449746437	140763.52197601553
	1.4922797347944001	140875.97797767958
	1.4937349721244302	140988.20276967212
	1.49519020945446	141100.23330966642
	1.4966454467844903	141212.1065553359
	1.4981006841145201	141323.85946435368
	1.4995559214445502	141435.5289943932
	1.5010111587745802	141547.15210312768
	1.50246639610461	141658.76574823045
	1.5039216334346401	141770.40688737482
	1.5053768707646702	141882.11247823408
	1.5068321080947	141993.87814155527
	1.50828734542473	142105.48207099576
	1.5097425827547601	142216.71127366688
	1.5111978200847902	142327.59674823514
	1.5126530574148203	142438.18314822405
	1.51410829474485	142548.45569294775
	1.5155635320748801	142658.40528585715
	1.5170187694049102	142768.03609243708
	1.51847400673494	142877.34896731534
	1.51992924406497	142986.34212873224
	1.5213844813950002	143095.0150294539
	1.5228397187250302	143203.36758986834
	1.5242949560550603	143311.399401572
	1.52575019338509	143419.1100226758
	1.5272054307151202	143526.49912690735
	1.5286606680451502	143633.56640103442
	1.53011590537518	143740.31152762167
	1.53157114270521	143846.73420517324
	1.5330263800352402	143952.83415016544
	1.5344816173652702	144058.6111121803
	1.5359368546953003	144164.06486502392
	1.5373920920253301	144269.19521614356
	1.5388473293553602	144374.0019715046
	1.5403025666853902	144478.48489969803
	1.54175780401542	144582.64382146244
	1.5432130413454501	144686.47866334397
	1.5446682786754802	144789.98929017875
	1.54612351600551	144893.17549597943
	1.5475787533355403	144996.0372217657
	1.5490339906655701	145098.57449408362
	1.5504892279956002	145200.78719969167
	1.5519444653256302	145302.6752018226
	1.55339970265566	145404.23851113222
	1.5548549399856901	145505.47715776679
	1.5563101773157202	145606.39113121128
	1.5577654146457502	145706.9804290281
	1.5592206519757803	145807.24506930154
	1.5606758893058101	145907.1850824416
	1.5621311266358402	146006.80051349427
	1.5635863639658703	146106.0914553073
	1.5650416012959	146205.05802210502
	1.5664968386259301	146303.70030401796
	1.5679520759559602	146402.01839812324
	1.5694073132859903	146500.01244692452
	1.5708625506160203	146597.68258837267
	1.5723177879460501	146695.02893772532
	1.5737730252760802	146792.0516486333
	1.5752282626061103	146888.75092127637
	1.57668349993614	146985.1269636094
	1.5781387372661702	147081.17998451326
	1.5795939745962002	147176.9101734816
	1.5810492119262305	147272.31773067638
	1.5825044492562603	147367.40293199764
	1.5839596865862902	147462.16605642892
	1.58541492391632	147556.60734584418
	1.5868701612463503	147650.72704483403
	1.58832539857638	147744.52541156713
	1.58978063590641	147838.00274353664
	1.5912358732364402	147931.15937080779
	1.59269111056647	148023.99560992434
	1.5941463478965003	148116.51177210684
	1.5956015852265302	148208.7081828887
	1.5970568225565602	148300.5851804766
	1.5985120598865903	148392.14312746536
	1.5999672972166201	148483.38240108787
	1.6014225345466502	148574.30339595338
	1.6028777718766802	148664.90648228055
	1.6043330092067103	148755.19200508978
	1.6057882465367403	148845.16036577342
	1.6072434838667702	148934.8120010384
	1.6086987211968002	149024.14731206006
	1.6101539585268303	149113.1667053133
	1.6116091958568604	149201.87067021095
	1.6130644331868902	149290.2596783913
	1.6145196705169202	149378.33411210618
	1.61597490784695	149466.0943971549
	1.6174301451769804	149553.5410391605
	1.6188853825070102	149640.67453097686
	1.62034061983704	149727.49534891956
	1.6217958571670699	149814.00397175588
	1.6232510944971001	149900.20088721428
	1.62470633182713	149986.08662142124
	1.62616156915716	150071.6616998578
	1.62761680648719	150156.92660802402
	1.6290720438172202	150241.8818598401
	1.6305272811472502	150326.52803326215
	1.63198251847728	150410.86566046457
	1.63343775580731	150494.89522105033
	1.6348929931373402	150578.61728078948
	1.63634823046737	150662.03245667048
	1.6378034677974	150745.14128845074
	1.63925870512743	150827.94430473645
	1.6407139424574602	150910.4421230317
	1.6421691797874902	150992.6353527614
	1.64362441711752	151074.52453297022
	1.6450796544475503	151156.11023725267
	1.6465348917775802	151237.39310195303
	1.6479901291076102	151318.3737444664
	1.6494453664376403	151399.05275931102
	1.6509006037676701	151479.4307245322
	1.6523558410977	151559.50822853265
	1.65381107842773	151639.28595945422
	1.65526631575776	151718.76459911687
	1.65672155308779	151797.94471079958
	1.6581767904178202	151876.82689209015
	1.65963202774785	151955.41184280324
	1.66108726507788	152033.70022426266
	1.6625425024079101	152111.69264491645
	1.6639977397379402	152189.38974820962
	1.6654529770679702	152266.79220758608
	1.666908214398	152343.90072104865
	1.6683634517280301	152420.71597698392
	1.6698186890580602	152497.23858463406
	1.67127392638809	152573.46918403485
	1.67272916371812	152649.40853274992
	1.6741844010481501	152725.05733820423
	1.6756396383781802	152800.41621566252
	1.6770948757082103	152875.48584640544
	1.67855011303824	152950.26697336833
	1.6800053503682704	153024.76030851027
	1.6814605876983002	153098.96654258587
	1.6829158250283303	153172.88635043666
	1.6843710623583599	153246.52041273314
	1.6858262996883902	153319.8694437326
	1.68728153701842	153392.93417066286
	1.68873677434845	153465.71533230977
	1.69019201167848	153538.21365476967
	1.6916472490085102	153610.4298485922
	1.6931024863385402	153682.3646258846
	1.69455772366857	153754.01870169546
	1.6960129609986	153825.39279993137
	1.6974681983286302	153896.4876549385
	1.6989234356586602	153967.30402773144
	1.7003786729886903	154037.84266583464
	1.7018339103187201	154108.10426986622
	1.7032891476487502	154178.08955626335
	1.7047443849787802	154247.7992749454
	1.70619962230881	154317.23419985548
	1.7076548596388403	154386.39511585934
	1.7091100969688702	154455.28273138436
	1.7105653342989005	154523.89773389892
	1.7120205716289303	154592.2409224073
	1.7134758089589601	154660.31309965003
	1.7149310462889904	154728.11496828013
	1.7163862836190202	154795.6472584638
	1.71784152094905	154862.91078370882
	1.71929675827908	154929.90631572175
	1.7207519956091102	154996.6345717523
	1.72220723293914	155063.09630251722
	1.7236624702691703	155129.292283187
	1.7251177075992001	155195.22328187787
	1.7265729449292302	155260.8900709471
	1.7280281822592602	155326.2934524918
	1.72948341958929	155391.43420312868
	1.7309386569193201	155456.31302323862
	1.7323938942493502	155520.9306575147
	1.7338491315793803	155585.28792861797
	1.7353043689094103	155649.38564166334
	1.7367596062394401	155713.2245772327
	1.7382148435694702	155776.80548192782
	1.7396700808995003	155840.12909261585
	1.7411253182295303	155903.19619060747
	1.7425805555595604	155966.00756835143
	1.7440357928895902	156028.56400765054
	1.7454910302196205	156090.86628725374
	1.7469462675496503	156152.915184476
	1.7484015048796802	156214.71148933444
	1.74985674220971	156276.25600158493
	1.7513119795397403	156337.54945949485
	1.75276721686977	156398.5925776572
	1.7542224541998002	156459.3862083298
	1.7556776915298302	156519.93121944435
	1.7571329288598603	156580.2283060527
	1.7585881661898903	156640.27818042145
	1.7600434035199202	156700.0816959177
	1.7614986408499502	156759.63967387428
	1.7629538781799803	156818.95286104572
	1.7644091155100101	156878.0220055587
	1.7658643528400402	156936.84786687366
	1.7673195901700702	156995.43125160853
	1.7687748275001003	157053.77298382888
	1.7702300648301303	157111.87384435785
	1.7716853021601602	157169.73460115193
	1.7731405394901905	157227.35602647
	1.7745957768202203	157284.73890002642
	1.7760510141502504	157341.8840129369
	1.7775062514802804	157398.79213647638
	1.7789614888103102	157455.46402103567
	1.78041672614034	157511.90045357344
	1.7818719634703701	157568.10224527944
	1.7833272008004002	157624.0701923394
	1.78478243813043	157679.80507267028
	1.7862376754604603	157735.30761767487
	1.7876929127904901	157790.57857539278
	1.7891481501205202	157845.61875990042
	1.7906033874505503	157900.42897606126
	1.7920586247805803	157955.0100016141
	1.7935138621106104	158009.36260602204
	1.7949690994406402	158063.48755304757
	1.79642433677067	158117.38560456483
	1.7978795741007	158171.05752446386
	1.7993348114307302	158224.5040921243
	1.80079004876076	158277.72609384797
	1.80224528609079	158330.72432137007
	1.80370052342082	158383.49954845555
	1.8051557607508502	158436.05251447245
	1.8066109980808802	158488.38396524018
	1.80806623541091	158540.49466089875
	1.8095214727409403	158592.3853998101
	1.8109767100709702	158644.05699821524
	1.8124319474010002	158695.5102141482
	1.8138871847310298	158746.745781009
	1.8153424220610601	158797.76443368595
	1.81679765939109	158848.56692057295
	1.81825289672112	158899.1540209453
	1.81970813405115	158949.52652170596
	1.8211633713811801	158999.6852120203
	1.8226186087112102	159049.6308377893
	1.82407384604124	159099.36411075218
	1.82552908337127	159148.88578429705
	1.8269843207013001	159198.1966353944
	1.8284395580313302	159247.29744137777
	1.8298947953613602	159296.18896404497
	1.83135003269139	159344.87191795398
	1.8328052700214201	159393.34703794002
	1.8342605073514502	159441.61511103262
	1.83571574468148	159489.67689239385
	1.8371709820115103	159537.5330968347
	1.8386262193415401	159585.1844621561
	1.8400814566715704	159632.63174403526
	1.8415366940016002	159679.8757000518
	1.84299193133163	159726.91707929404
	1.8444471686616604	159773.75659438144
	1.8459024059916902	159820.39498058308
	1.84735764332172	159866.83304611588
	1.8488128806517499	159913.0715260809
	1.8502681179817801	159959.1110422647
	1.85172335531181	160004.95232997162
	1.8531785926418403	160050.5962235895
	1.85463382997187	160096.04346808037
	1.8560890673019002	160141.29475452192
	1.8575443046319302	160186.35075869714
	1.85899954196196	160231.21218278157
	1.86045477929199	160275.8798237461
	1.8619100166220202	160320.35444483464
	1.8633652539520502	160364.63671598388
	1.8648204912820803	160408.72733501656
	1.86627572861211	160452.62704204925
	1.8677309659421402	160496.33657370092
	1.8691862032721702	160539.85665772858
	1.8706414406022003	160583.18798818087
	1.8720966779322303	160626.33125006055
	1.8735519152622602	160669.28714946762
	1.8750071525922904	160712.0564130149
	1.8764623899223203	160754.63980184568
	1.8779176272523501	160797.03802104652
	1.87937286458238	160839.25169283818
	1.8808281019124102	160881.28151949175
	1.88228333924244	160923.1282720999
	1.8837385765724701	160964.7926469224
	1.8851938139025002	161006.2753032628
	1.8866490512325302	161047.5769290005
	1.88810428856256	161088.6982328273
	1.8895595258925901	161129.63995742737
	1.8910147632226202	161170.40280130354
	1.8924700005526502	161210.98737290676
	1.89392523788268	161251.39434432323
	1.8953804752127101	161291.6244661007
	1.8968357125427402	161331.67843745925
	1.8982909498727703	161371.55692195834
	1.8997461872028003	161411.26060552098
	1.9012014245328301	161450.79017631256
	1.9026566618628602	161490.14629209446
	1.9041118991928903	161529.32961567
	1.9055671365229203	161568.34083924943
	1.9070223738529504	161607.18064317948
	1.9084776111829802	161645.8496852493
	1.90993284851301	161684.34863092384
	1.91138808584304	161722.6781519284
	1.9128433231730702	161760.8389002451
	1.9142985605031002	161798.8315279592
	1.9157537978331303	161836.65674532027
	1.91720903516316	161874.3152508175
	1.9186642724931902	161911.80764912628
	1.9201195098232202	161949.13456193593
	1.9215747471532503	161986.29667380993
	1.9230299844832803	162023.2946515983
	1.9244852218133102	162060.12913508466
	1.9259404591433402	162096.80076927843
	1.9273956964733703	162133.31020445965
	1.9288509338034001	162169.6580951003
	1.9303061711334302	162205.84509112893
	1.9317614084634602	162241.8718173735
	1.9332166457934903	162277.73890447896
	1.9346718831235203	162313.44701118572
	1.9361271204535502	162348.9967842791
	1.9375823577835805	162384.38884815344
	1.9390375951136103	162419.62383543508
	1.9404928324436403	162454.7023852031
	1.94194806977367	162489.6251140704
	1.9434033071037002	162524.39263013858
	1.94485854443373	162559.00556225274
	1.9463137817637601	162593.46454845235
	1.9477690190937902	162627.7702337126
	1.9492242564238202	162661.92323951467
	1.9506794937538503	162695.9241433866
	1.9521347310838801	162729.77355887153
	1.9535899684139102	162763.47214172815
	1.9550452057439403	162797.02050110264
	1.9565004430739703	162830.41921740308
	1.9579556804040004	162863.6689092102
	1.9594109177340302	162896.77020222816
	1.9608661550640603	162929.72368453848
	1.9623213923940903	162962.52994647002
	1.9637766297241204	162995.18960538987
	1.9652318670541502	163027.7032637016
	1.9666871043841803	163060.07149903112
	1.9681423417142103	163092.29492896458
	1.9695975790442404	163124.37419810917
	1.9710528163742702	163156.30985545373
	1.9725080537043005	163188.10241708212
	1.9739632910343303	163219.752504777
	1.9754185283643602	163251.26075679468
	1.97687376569439	163282.62775535777
	1.97832900302442	163313.85406510954
	1.97978424035445	163344.9402391139
	1.9812394776844802	163375.8868602626
	1.98269471501451	163406.69454413376
	1.98414995234454	163437.3638767529
	1.9856051896745701	163467.8954181703
	1.9870604270046002	163498.2897000958
	1.98851566433463	163528.54726430945
	1.98997090166466	163558.66874014965
	1.9914261389946901	163588.65472917276
	1.9928813763247202	163618.50571778393
	1.9943366136547502	163648.22225483073
	1.99579185098478	163677.8049962201
	1.9972470883148101	163707.25449082468
	1.9987023256448402	163736.57119826748
	2.00015756297487	163765.7557018653
	2.0016128003049003	163794.808627438
	2.00306803763493	163823.73045830824
	2.0045232749649604	163852.52168681406
	2.0059785122949902	163881.18297493798
	2.00743374962502	163909.71491141766
	2.00888898695505	163938.11789712848
	2.01034422428508	163966.3924578382
	2.01179946161511	163994.53927051628
	2.01325469894514	164022.55885780524
	2.01470993627517	164050.4516469191
	2.0161651736052	164078.2181924842
	2.0176204109352303	164105.85909072086
	2.01907564826526	164133.37488335447
	2.0205308855952904	164160.7660831894
	2.02198612292532	164188.0331680562
	2.02344136025535	164215.17665262235
	2.0248965975853803	164242.1971095734
	2.02635183491541	164269.095078621
	2.02780707224544	164295.87106541518
	2.0292623095754703	164322.52556808013
	2.0307175469055	164349.0590833285
	2.0321727842355304	164375.4721187643
	2.03362802156556	164401.7651950856
	2.0350832588955905	164427.9388617144
	2.0365384962256203	164453.99364287558
	2.03799373355565	164479.9300071819
	2.03944897088568	164505.74843019445
	2.04090420821571	164531.44940537255
	2.04235944554574	164557.03347060338
	2.04381468287577	164582.50118136787
	2.0452699202058002	164607.85300357718
	2.04672515753583	164633.08937960965
	2.04818039486586	164658.21081119403
	2.04963563219589	164683.21781067533
	2.05109086952592	164708.11088018157
	2.0525461068559503	164732.8905100971
	2.05400134418598	164757.55717664538
	2.05545658151601	164782.1113658044
	2.0569118188460402	164806.5535694073
	2.05836705617607	164830.88424377583
	2.0598222935061004	164855.10383813924
	2.06127753083613	164879.2128675307
	2.0627327681661605	164903.21184874914
	2.0641880054961903	164927.10123804052
	2.06564324282622	164950.88148622232
	2.0670984801562504	164974.55305578225
	2.0685537174862803	164998.11642606504
	2.07000895481631	165021.57209157717
	2.07146419214634	165044.9205154479
	2.07291942947637	165068.16213793345
	2.0743746668064	165091.29739692924
	2.0758299041364303	165114.32674115416
	2.07728514146646	165137.25066577215
	2.07874037879649	165160.06965683424
	2.0801956161265203	165182.78415197282
	2.08165085345655	165205.3945961429
	2.08310609078658	165227.90145286545
	2.08456132811661	165250.30515173433
	2.0860165654466405	165272.6061000224
	2.0874718027766703	165294.80479042433
	2.0889270401067	165316.90173737323
	2.0903822774367304	165338.89732078314
	2.0918375147667603	165360.79191455734
	2.09329275209679	165382.58600890572
	2.0947479894268204	165404.28008181482
	2.0962032267568502	165425.87454911094
	2.0976584640868805	165447.36983800755
	2.0991137014169103	165468.76639364607
	2.10056893874694	165490.064630818
	2.1020241760769705	165511.26495010825
	2.1034794134070003	165532.36780588847
	2.10493465073703	165553.3736614854
	2.10638988806706	165574.28292378425
	2.1078451253970902	165595.09599646833
	2.10930036272712	165615.8133086394
	2.1107556000571503	165636.4352798675
	2.11221083738718	165656.96231223634
	2.11366607471721	165677.39483281528
	2.1151213120472403	165697.73328826926
	2.11657654937727	165717.97808957088
	2.1180317867073004	165738.12962651352
	2.1194870240373302	165758.18828251457
	2.12094226136736	165778.15446015305
	2.1223974986973904	165798.02862604478
	2.12385273602742	165817.81119850653
	2.1253079733574505	165837.50248897955
	2.1267632106874803	165857.10290376114
	2.12821844801751	165876.61295784553
	2.1296736853475404	165896.0330249235
	2.1311289226775703	165915.36339567218
	2.1325841600076005	165934.60450010025
	2.1340393973376304	165953.75680759223
	2.13549463466766	165972.8207042927
	2.13694987199769	165991.79654978774
	2.1384051093277203	166010.6846911593
	2.13986034665775	166029.4855163027
	2.14131558398778	166048.1994710491
	2.1427708213178103	166066.8269465287
	2.14422605864784	166085.36828494712
	2.1456812959778704	166103.823862667
	2.1471365333079	166122.19407301734
	2.14859177063793	166140.47929504738
	2.1500470079679603	166158.67990914948
	2.15150224529799	166176.79631398947
	2.15295748262802	166194.82888177887
	2.1544127199580503	166212.77793212136
	2.1558679572880806	166230.6438398238
	2.1573231946181104	166248.4270413686
	2.1587784319481402	166266.12788536944
	2.16023366927817	166283.74667077602
	2.1616889066082003	166301.28379528943
	2.16314414393823	166318.73968221486
	2.16459938126826	166336.1146869472
	2.1660546185982903	166353.40913804283
	2.16750985592832	166370.62334215408
	2.1689650932583504	166387.75766013953
	2.17042033058838	166404.8125309507
	2.17187556791841	166421.78832203525
	2.17333080524844	166438.68533604374
	2.17478604257847	166455.50391386152
	2.1762412799085	166472.2444165745
	2.17769651723853	166488.90719463027
	2.17915175456856	166505.49259459655
	2.18060699189859	166522.00096213943
	2.1820622292286203	166538.4326501383
	2.18351746655865	166554.7880235956
	2.18497270388868	166571.06740924518
	2.18642794121871	166587.2710947251
	2.18788317854874	166603.39943825174
	2.1893384158787703	166619.45283674926
	2.1907936532088	166635.43160228734
	2.1922488905388304	166651.3360286246
	2.1937041278688603	166667.1664823585
	2.19515936519889	166682.9233201932
	2.1966146025289204	166698.60683355015
	2.19806983985895	166714.21734587246
	2.19952507718898	166729.7552366653
	2.2009803145190103	166745.22082837255
	2.20243555184904	166760.6143938641
	2.20389078917907	166775.93625256827
	2.2053460265091003	166791.18674909236
	2.20680126383913	166806.3662210919
	2.20825650116916	166821.47500270742
	2.2097117384991902	166836.51342424046
	2.21116697582922	166851.48178266705
	2.21262221315925	166866.38031867344
	2.21407745048928	166881.2093620308
	2.2155326878193105	166895.96933923836
	2.2169879251493403	166910.66054310766
	2.21844316247937	166925.28318608366
	2.2198983998094004	166939.8375980982
	2.2213536371394302	166954.32414299526
	2.22280887446946	166968.74311694273
	2.2242641117994904	166983.0948045493
	2.22571934912952	166997.37950330894
	2.2271745864595505	167011.5975211194
	2.2286298237895803	167025.74917793286
	2.23008506111961	167039.8347905737
	2.2315402984496404	167053.854666501
	2.2329955357796702	167067.80905902435
	2.2344507731097	167081.69821277546
	2.23590601043973	167095.52248213353
	2.23736124776976	167109.28221882606
	2.23881648509979	167122.97765694678
	2.2402717224298203	167136.60905800216
	2.24172695975985	167150.17677255772
	2.24318219708988	167163.68110433925
	2.2446374344199103	167177.12229563962
	2.24609267174994	167190.50061415674
	2.2475479090799704	167203.81634947145
	2.24900314641	167217.06980372535
	2.25045838374003	167230.26127955446
	2.2519136210700603	167243.39106088504
	2.25336885840009	167256.45942275133
	2.2548240957301204	167269.46663043194
	2.2562793330601503	167282.41295451895
	2.25773457039018	167295.2986757595
	2.25918980772021	167308.12408553375
	2.26064504505024	167320.8894784755
	2.26210028238027	167333.59509753887
	2.2635555197103003	167346.2411729735
	2.26501075704033	167358.82801773277
	2.26646599437036	167371.35594644243
	2.26792123170039	167383.8251959985
	2.26937646903042	167396.2360041854
	2.27083170636045	167408.58863787263
	2.2722869436904802	167420.88337952443
	2.27374218102051	167433.1205231899
	2.2751974183505403	167445.3003306216
	2.27665265568057	167457.42304129928
	2.2781078930106	167469.48890008766
	2.2795631303406303	167481.49815807393
	2.28101836767066	167493.4510812658
	2.28247360500069	167505.3479397132
	2.2839288423307202	167517.1890039883
	2.28538407966075	167528.97453422155
	2.2868393169907804	167540.70477565113
	2.28829455432081	167552.3799759254
	2.2897497916508405	167564.00038578894
	2.2912050289808703	167575.56625539894
	2.2926602663109	167587.07783422846
	2.29411550364093	167598.53537016173
	2.2955707409709603	167609.93911289252
	2.29702597830099	167621.2893190856
	2.2984812156310204	167632.58623330426
	2.2999364529610498	167643.8300762595
	2.30139169029108	167655.02108620582
	2.30284692762111	167666.1595234292
	2.30430216495114	167677.24564078572
	2.30575740228117	167688.2796845459
	2.3072126396112003	167699.26189707272
	2.30866787694123	167710.19251030634
	2.3101231142712604	167721.07172105485
	2.31157835160129	167731.89974919203
	2.3130335889313205	167742.6768885017
	2.31448882626135	167753.40339741766
	2.31594406359138	167764.0794699622
	2.31739930092141	167774.7053229331
	2.3188545382514403	167785.28119773863
	2.32030977558147	167795.8073355319
	2.3217650129115004	167806.28397090556
	2.3232202502415302	167816.71130715308
	2.3246754875715605	167827.0895571919
	2.3261307249015903	167837.4189941973
	2.3275859622316206	167847.6998628613
	2.32904119956165	167857.93233630378
	2.3304964368916803	167868.11662190707
	2.33195167422171	167878.25297212767
	2.3334069115517404	167888.34161261428
	2.3348621488817702	167898.38275004638
	2.3363173862118	167908.37660145108
	2.33777262354183	167918.32338591822
	2.33922786087186	167928.223312506
	2.34068309820189	167938.07659957992
	2.3421383355319203	167947.88349280797
	2.34359357286195	167957.6442185696
	2.3450488101919804	167967.358969833
	2.3465040475220103	167977.0279345014
	2.34795928485204	167986.65130334045
	2.3494145221820704	167996.22931484386
	2.3508697595121	168005.76221875704
	2.35232499684213	168015.25018650148
	2.3537802341721603	168024.69338921373
	2.35523547150219	168034.092075509
	2.3566907088322204	168043.4464847414
	2.3581459461622503	168052.75681208435
	2.3596011834922805	168062.02323912203
	2.3610564208223104	168071.2459396383
	2.36251165815234	168080.42511605498
	2.36396689548237	168089.5609921551
	2.3654221328124003	168098.65379883058
	2.36687737014243	168107.70375410985
	2.3683326074724604	168116.71101324947
	2.3697878448024903	168125.67573398823
	2.3712430821325206	168134.598116995
	2.3726983194625504	168143.47837901136
	2.3741535567925807	168152.31674913035
	2.3756087941226105	168161.11342247765
	2.3770640314526403	168169.8685663415
	2.3785192687826706	168178.58237795037
	2.3799745061127	168187.25506689644
	2.38142974344273	168195.88681856793
	2.38288498077276	168204.4778096516
	2.38434021810279	168213.02821482372
	2.3857954554328202	168221.53822492177
	2.38725069276285	168230.00805950465
	2.3887059300928803	168238.43789734264
	2.39016116742291	168246.82787371328
	2.3916164047529405	168255.1782000327
	2.39307164208297	168263.48912756174
	2.394526879413	168271.76080234197
	2.39598211674303	168279.99334643577
	2.3974373540730602	168288.18696692478
	2.39889259140309	168296.34187852117
	2.4003478287331204	168304.4582637418
	2.40180306606315	168312.5362969393
	2.4032583033931805	168320.57614657516
	2.4047135407232103	168328.57796565368
	2.4061687780532406	168336.5419023636
	2.40762401538327	168344.46818490035
	2.4090792527133003	168352.35705986517
	2.41053449004333	168360.2086392003
	2.4119897273733604	168368.02303110916
	2.41344496470339	168375.80046699848
	2.4149002020334205	168383.54115333277
	2.4163554393634503	168391.24520969667
	2.4178106766934806	168398.91279127658
	2.4192659140235104	168406.54410164958
	2.4207211513535403	168414.1393172703
	2.42217638868357	168421.69859499758
	2.4236316260136004	168429.2221000701
	2.42508686334363	168436.71000115477
	2.4265421006736605	168444.1624656375
	2.4279973380036903	168451.57965892772
	2.4294525753337206	168458.96174276146
	2.4309078126637504	168466.30888860518
	2.4323630499937803	168473.62127995145
	2.4338182873238106	168480.8990510978
	2.4352735246538404	168488.1423026129
	2.4367287619838702	168495.35123655642
	2.4381839993139	168502.52608820263
	2.4396392366439303	168509.66697113178
	2.44109447397396	168516.77399602337
	2.4425497113039905	168523.84738628592
	2.4440049486340203	168530.8873196589
	2.44546018596405	168537.89385490865
	2.44691542329408	168544.86714512605
	2.4483706606241102	168551.8074541427
	2.44982589795414	168558.71492001507
	2.45128113528417	168565.5896061374
	2.4527363726141997	168572.43169819034
	2.45419160994423	168579.2414115028
	2.45564684727426	168586.0188687203
	2.45710208460429	168592.76418636105
	2.45855732193432	168599.47752101085
	2.4600125592643503	168606.1590298677
	2.46146779659438	168612.8088624866
	2.46292303392441	168619.42716259646
	2.46437827125444	168626.01407276047
	2.46583350858447	168632.5697683204
	2.4672887459145	168639.09442907764
	2.46874398324453	168645.58816353665
	2.47019922057456	168652.05107403014
	2.4716544579045903	168658.4833154965
	2.47310969523462	168664.8850490671
	2.4745649325646504	168671.25642838088
	2.47602016989468	168677.5975911669
	2.47747540722471	168683.9086600708
	2.4789306445547403	168690.18978278784
	2.48038588188477	168696.44112038228
	2.4818411192148	168702.66280091612
	2.4832963565448303	168708.8549488043
	2.48475159387486	168715.01773056955
	2.4862068312048904	168721.15129583213
	2.4876620685349202	168727.25573085068
	2.4891173058649505	168733.33116818656
	2.4905725431949803	168739.37781528846
	2.49202778052501	168745.3958004608
	2.4934830178550405	168751.38518469536
	2.4949382551850703	168757.34610530437
	2.4963934925151	168763.27873526516
	2.4978487298451304	168769.18320804837
	2.4993039671751602	168775.05964918446
	2.5007592045051905	168780.90819975978
	2.5022144418352203	168786.7289883309
	2.5036696791652506	168792.5221162033
	2.5051249164952805	168798.28771248643
	2.5065801538253103	168804.02593982633
	2.5080353911553406	168809.73694758507
	2.50949062848537	168815.4208690757
	2.5109458658154	168821.07779928413
	2.51240110314543	168826.70782811803
	2.51385634047546	168832.31109002023
	2.51531157780549	168837.88772838708
	2.51676681513552	168843.43788117776
	2.5182220524655503	168848.9616721451
	2.51967728979558	168854.45920703543
	2.5211325271256104	168859.9306135384
	2.52258776445564	168865.37603690973
	2.52404300178567	168870.79559270703
	2.5254982391157	168876.18938682764
	2.52695347644573	168881.55756185748
	2.52840871377576	168886.90025658885
	2.5298639511057903	168892.21756150728
	2.53131918843582	168897.50957060824
	2.5327744257658504	168902.77640140147
	2.5342296630958803	168908.0181825277
	2.5356849004259105	168913.2350517073
	2.53714013775594	168918.42713844555
	2.53859537508597	168923.59456098202
	2.540050612416	168928.73740146664
	2.5415058497460303	168933.85575036556
	2.54296108707606	168938.94979239878
	2.5444163244060904	168944.01967772777
	2.5458715617361203	168949.06542169605
	2.5473267990661506	168954.0871091287
	2.5487820363961804	168959.08494657173
	2.5502372737262102	168964.05904442508
	2.55169251105624	168969.00943258696
	2.5531477483862703	168973.93626535812
	2.5546029857163	168978.83973700678
	2.5560582230463305	168983.71988479124
	2.5575134603763603	168988.57674755697
	2.5589686977063906	168993.4105258813
	2.5604239350364204	168998.22136915778
	2.5618791723664507	169003.00928084968
	2.5633344096964805	169007.7743605334
	2.5647896470265104	169012.51682332452
	2.56624488435654	169017.23675278822
	2.5677001216865705	169021.93415791626
	2.5691553590166003	169026.6092000532
	2.57061059634663	169031.2620690993
	2.5720658336766604	169035.89280667686
	2.5735210710066903	169040.5014580329
	2.57497630833672	169045.08816356942
	2.5764315456667504	169049.65304641417
	2.57788678299678	169054.19618717342
	2.57934202032681	169058.7176971637
	2.58079725765684	169063.21771223683
	2.58225249498687	169067.69631509975
	2.5837077323169	169072.1535703986
	2.5851629696469303	169076.58960367666
	2.58661820697696	169081.00454282277
	2.5880734443069904	169085.3984618046
	2.58952868163702	169089.77143607847
	2.5909839189670505	169094.12356313938
	2.59243915629708	169098.45495914188
	2.59389439362711	169102.7657555699
	2.59534963095714	169107.0560444735
	2.5968048682871703	169111.32589370353
	2.5982601056172	169115.57539888486
	2.5997153429472304	169119.804667221
	2.6011705802772602	169124.01380394393
	2.6026258176072905	169128.2029049417
	2.6040810549373203	169132.37204559456
	2.6055362922673506	169136.52131146603
	2.60699152959738	169140.6508068781
	2.6084467669274103	169144.760636411
	2.60990200425744	169148.85090203013
	2.6113572415874704	169152.9216910117
	2.6128124789175002	169156.9730825799
	2.61426771624753	169161.00515575262
	2.6157229535775604	169165.01799492314
	2.61717819090759	169169.0117010148
	2.6186334282376205	169172.98637797538
	2.6200886655676503	169176.94212916834
	2.62154390289768	169180.8790472749
	2.6229991402277104	169184.79721276928
	2.6244543775577402	169188.69670281454
	2.62590961488777	169192.57759661312
	2.6273648522178004	169196.44000057667
	2.62882008954783	169200.2840216208
	2.6302753268778605	169204.10972233044
	2.6317305642078903	169207.91716067967
	2.6331858015379206	169211.70641044577
	2.6346410388679504	169215.47757519764
	2.6360962761979803	169219.23079508607
	2.6375515135280105	169222.96615903312
	2.63900675085804	169226.68371148285
	2.6404619881880698	169230.38353011583
	2.6419172255181	169234.06570830217
	2.64337246284813	169237.73032152437
	2.64482770017816	169241.37745216902
	2.64628293750819	169245.00722138042
	2.6477381748382203	169248.61971877786
	2.64919341216825	169252.21496467228
	2.6506486494982804	169255.79302396905
	2.6521038868283098	169259.35401833896
	2.65355912415834	169262.89804698317
	2.65501436148837	169266.42518824994
	2.6564695988184	169269.935499563
	2.65792483614843	169273.42904212273
	2.6593800734784603	169276.9059271521
	2.66083531080849	169280.36625975306
	2.6622905481385204	169283.8101012308
	2.6637457854685502	169287.23750675385
	2.6652010227985805	169290.64853351802
	2.66665626012861	169294.04327286972
	2.66811149745864	169297.42184198208
	2.66956673478867	169300.78431689908
	2.6710219721187003	169304.13075219377
	2.67247720944873	169307.4612108417
	2.6739324467787604	169310.7757624437
	2.6753876841087902	169314.07448823805
	2.6768429214388205	169317.3574770773
	2.6782981587688504	169320.62482639158
	2.67975339609888	169323.87659720916
	2.68120863342891	169327.11281339754
	2.6826638707589403	169330.33356172338
	2.68411910808897	169333.53896684892
	2.6855743454190004	169336.72910091636
	2.6870295827490303	169339.9040165651
	2.6884848200790605	169343.06377939778
	2.6899400574090904	169346.20845924318
	2.6913952947391206	169349.33812797762
	2.6928505320691505	169352.4528471193
	2.6943057693991803	169355.55266559834
	2.69576100672921	169358.6376815564
	2.6972162440592404	169361.7080270906
	2.6986714813892703	169364.7637344366
	2.7001267187193005	169367.80480213917
	2.7015819560493304	169370.83134325355
	2.70303719337936	169373.84348022862
	2.70449243070939	169376.84124927665
	2.7059476680394203	169379.82468688372
	2.70740290536945	169382.7938604677
	2.70885814269948	169385.74885357643
	2.71031338002951	169388.68976146512
	2.71176861735954	169391.61664372447
	2.71322385468957	169394.5295374491
	2.7146790920196002	169397.42850003898
	2.71613432934963	169400.3136034641
	2.7175895666796603	169403.18494246
	2.71904480400969	169406.04259856525
	2.7205000413397205	169408.88660930275
	2.72195527866975	169411.7170233966
	2.72341051599978	169414.53391440734
	2.72486575332981	169417.337352574
	2.7263209906598402	169420.12740324394
	2.72777622798987	169422.90412947597
	2.7292314653199004	169425.66759622903
	2.73068670264993	169428.4178845652
	2.7321419399799605	169431.15506045442
	2.7335971773099903	169433.8791282073
	2.7350524146400206	169436.5901309576
	2.73650765197005	169439.2882023596
	2.7379628893000802	169441.97343103803
	2.73941812663011	169444.64584555777
	2.7408733639601404	169447.3054935307
	2.74232860129017	169449.9524342032
	2.7437838386202005	169452.58669931418
	2.7452390759502303	169455.2083315344
	2.7466943132802606	169457.8174644167
	2.7481495506102904	169460.41419910325
	2.7496047879403207	169462.9985085577
	2.75106002527035	169465.5704168913
	2.7525152626003804	169468.13004491833
	2.75397049993041	169470.6774646975
	2.7554257372604405	169473.21270246888
	2.7568809745904703	169475.73582306618
	2.7583362119205006	169478.24690632249
	2.7597914492505304	169480.74599494718
	2.7612466865805607	169483.23313237133
	2.7627019239105906	169485.70840129603
	2.764157161240621	169488.17186432425
	2.76561239857065	169490.62353482656
	2.76706763590068	169493.06345457333
	2.76852287323071	169495.4917026386
	2.76997811056074	169497.9083508479
	2.77143334789077	169500.31346375967
	2.7728885852208003	169502.70710036228
	2.77434382255083	169505.08930915353
	2.7757990598808604	169507.46010602562
	2.7772542972108902	169509.81952714108
	2.77870953454092	169512.1676748894
	2.7801647718709503	169514.50463343933
	2.78162000920098	169516.8304466716
	2.78307524653101	169519.14514533654
	2.7845304838610403	169521.44875449638
	2.78598572119107	169523.74132952085
	2.7874409585211004	169526.02294439188
	2.7888961958511302	169528.29368291105
	2.7903514331811605	169530.55360942037
	2.7918066705111904	169532.80271955865
	2.79326190784122	169535.04102897964
	2.79471714517125	169537.2686138856
	2.79617238250128	169539.4855588352
	2.79762761983131	169541.69194550402
	2.79908285716134	169543.88779009038
	2.8005380944913703	169546.0730780805
	2.8019933318214	169548.24789973375
	2.8034485691514304	169550.41236574762
	2.80490380648146	169552.56648878971
	2.8063590438114905	169554.71029067022
	2.8078142811415203	169556.843871183
	2.80926951847155	169558.96728272294
	2.81072475580158	169561.08049848082
	2.8121799931316103	169563.1835753728
	2.81363523046164	169565.2766400396
	2.8150904677916704	169567.35972444652
	2.8165457051217	169569.4328159167
	2.8180009424517305	169571.49594730564
	2.8194561797817603	169573.54918420312
	2.8209114171117906	169575.59264536566
	2.8223666544418204	169577.62639472427
	2.8238218917718503	169579.6503807239
	2.82527712910188	169581.66463262844
	2.8267323664319104	169583.6692791762
	2.8281876037619402	169585.66437990378
	2.8296428410919705	169587.6499446596
	2.8310980784220003	169589.62600057168
	2.83255331575203	169591.59258569096
	2.83400855308206	169593.54975052178
	2.8354637904120903	169595.49754734492
	2.83691902774212	169597.43602535612
	2.83837426507215	169599.36523525172
	2.83982950240218	169601.2852299986
	2.84128473973221	169603.19605311612
	2.84273997706224	169605.09773779594
	2.84419521439227	169606.99030051657
	2.8456504517223	169608.8737647966
	2.8471056890523303	169610.74823839357
	2.84856092638236	169612.61381667005
	2.8500161637123904	169614.4704732129
	2.8514714010424203	169616.31819623962
	2.85292663837245	169618.15704346664
	2.85438187570248	169619.98709176295
	2.85583711303251	169621.80842614404
	2.85729235036254	169623.6210654947
	2.8587475876925703	169625.42499592758
	2.8602028250226	169627.22030002784
	2.8616580623526304	169629.00706969982
	2.8631132996826603	169630.78526853546
	2.8645685370126905	169632.55488753453
	2.86602377434272	169634.31605610758
	2.86747901167275	169636.06885072117
	2.86893424900278	169637.8132469274
	2.8703894863328103	169639.54927746824
	2.87184472366284	169641.2770248041
	2.8732999609928704	169642.99649632437
	2.8747551983229003	169644.70768016588
	2.8762104356529306	169646.41068491945
	2.8776656729829604	169648.10561413155
	2.8791209103129907	169649.7924355568
	2.88057614764302	169651.47113888888
	2.8820313849730503	169653.14179998104
	2.88348662230308	169654.80447039375
	2.8849418596331105	169656.45916631754
	2.8863970969631403	169658.10593375325
	2.8878523342931706	169659.74483575893
	2.8893075716232004	169661.3758995787
	2.8907628089532307	169662.9991490489
	2.8922180462832605	169664.61465596815
	2.893673283613291	169666.22246835797
	2.89512852094332	169667.82255139216
	2.89658375827335	169669.41491940132
	2.89803899560338	169670.99967166802
	2.89949423293341	169672.57686576017
	2.90094947026344	169674.14651787467
	2.9024047075934702	169675.70865826882
	2.9038599449235	169677.26332475463
	2.9053151822535304	169678.81055013632
	2.90677041958356	169680.3503666532
	2.90822565691359	169681.88280987204
	2.90968089424362	169683.40791179647
	2.91113613157365	169684.92569747524
	2.91259136890368	169686.43621177488
	2.9140466062337103	169687.93951975775
	2.91550184356374	169689.43564821885
	2.9169570808937704	169690.92459974682
	2.9184123182238	169692.40640022737
	2.9198675555538305	169693.88108914546
	2.9213227928838603	169695.34871975164
	2.92277803021389	169696.80934327093
	2.92423326754392	169698.26299778256
	2.9256885048739503	169699.70970396107
	2.92714374220398	169701.14946237975
	2.9285989795340104	169702.58231233028
	2.93005421686404	169704.00832391667
	2.9315094541940705	169705.42752062003
	2.9329646915241003	169706.83990438818
	2.9344199288541306	169708.24550160702
	2.9358751661841604	169709.644353707
	2.9373304035141903	169711.0365230956
	2.93878564084422	169712.422053323
	2.9402408781742504	169713.80094689335
	2.9416961155042802	169715.1732228031
	2.9431513528343105	169716.5389229018
	2.9446065901643403	169717.89808089682
	2.9460618274943706	169719.25072582308
	2.9475170648244005	169720.596899838
	2.9489723021544307	169721.93663966635
	2.9504275394844606	169723.26993788773
	2.9518827768144904	169724.596815373
	2.9533380141445202	169725.91738371982
	2.9547932514745505	169727.23168383594
	2.9562484888045804	169728.53964241696
	2.9577037261346106	169729.84128614241
	2.9591589634646405	169731.13672922715
	2.9606142007946703	169732.42600035245
	2.9620694381247	169733.7090889326
	2.9635246754547304	169734.98603356365
	2.9649799127847603	169736.2568774032
	2.96643515011479	169737.5216279921
	2.96789038744482	169738.78029991203
	2.96934562477485	169740.03293279093
	2.97080086210488	169741.27956282336
	2.9722560994349103	169742.52021984613
	2.97371133676494	169743.75494028116
	2.9751665740949704	169744.98376210735
	2.9766218114250003	169746.20670035633
	2.97807704875503	169747.42376566786
	2.9795322860850604	169748.63499034353
	2.98098752341509	169749.84041347675
	2.98244276074512	169751.04007697265
	2.98389799807515	169752.23400356702
	2.98535323540518	169753.42219045968
	2.98680847273521	169754.6046801947
	2.9882637100652403	169755.7815495534
	2.98971894739527	169756.95280206465
	2.9911741847253004	169758.1184132091
	2.9926294220553302	169759.27842585807
	2.9940846593853605	169760.4328860844
	2.99553989671539	169761.58178242965
	2.99699513404542	169762.72514181357
	2.99845037137545	169763.86307803282
	2.9999056087054803	169764.99561937997
	3.00136084603551	169766.12269548362
	3.0028160833655404	169767.24433971147
	3.0042713206955702	169768.3606461426
	3.0057265580256005	169769.47160001952
	3.0071817953556303	169770.5771726112
	3.0086370326856606	169771.67746696327
	3.01009227001569	169772.77255944157
	3.0115475073457203	169773.86238764026
	3.01300274467575	169774.946940832
	3.0144579820057804	169776.02630781478
	3.0159132193358102	169777.10052665134
	3.0173684566658405	169778.16958840456
	3.0188236939958704	169779.23352997628
	3.0202789313259006	169780.29240173925
	3.0217341686559305	169781.3461878685
	3.0231894059859608	169782.39487772033
	3.02464464331599	169783.43854259487
	3.02609988064602	169784.47723666576
	3.02755511797605	169785.51095542547
	3.02901035530608	169786.53972034476
	3.03046559263611	169787.56358561397
	3.03192082996614	169788.58255928315
	3.03337606729617	169789.5966222384
	3.0348313046262003	169790.6057997414
	3.03628654195623	169791.6101367945
	3.03774177928626	169792.60968058524
	3.03919701661629	169793.60445608388
	3.04065225394632	169794.5944358636
	3.04210749127635	169795.57963676457
	3.04356272860638	169796.56014587343
	3.04501796593641	169797.53598073297
	3.0464732032664403	169798.50710238953
	3.04792844059647	169799.4735667189
	3.0493836779265004	169800.43545813859
	3.0508389152565303	169801.39273174928
	3.05229415258656	169802.34534933054
	3.05374938991659	169803.2934221793
	3.0552046272466202	169804.23701881347
	3.05665986457665	169805.17607969238
	3.0581151019066803	169806.1105932516
	3.05957033923671	169807.04061610342
	3.0610255765667405	169807.96618977343
	3.0624808138967703	169808.8873423961
	3.0639360512268006	169809.8041001426
	3.0653912885568304	169810.71647920954
	3.0668465258868602	169811.6244589038
	3.06830176321689	169812.52804314208
	3.0697570005469204	169813.42731420184
	3.07121223787695	169814.32230926905
	3.0726674752069805	169815.21298891783
	3.0741227125370103	169816.0993856952
	3.0755779498670406	169816.98159051404
	3.0770331871970704	169817.85959265364
	3.0784884245271007	169818.733341508
	3.0799436618571305	169819.6028759633
	3.0813988991871604	169820.46824866594
	3.08285413651719	169821.32946436625
	3.0843093738472205	169822.18653638332
	3.0857646111772503	169823.0395097148
	3.0872198485072806	169823.88841425156
	3.0886750858373104	169824.733259485
	3.0901303231673403	169825.57406009047
	3.09158556049737	169826.41083478977
	3.0930407978274004	169827.2435999015
	3.09449603515743	169828.072371414
	3.09595127248746	169828.89716822666
	3.09740650981749	169829.71800626957
	3.09886174714752	169830.53489318374
	3.10031698447755	169831.34785497715
	3.1017722218075803	169832.15694334017
	3.10322745913761	169832.96216780835
	3.1046826964676404	169833.76350495682
	3.1061379337976702	169834.5609900668
	3.1075931711277005	169835.35467733146
	3.1090484084577303	169836.1445476264
	3.11050364578776	169836.9305896267
	3.11195888311779	169837.71288885718
	3.1134141204478203	169838.49148977813
	3.11486935777785	169839.26633082397
	3.1163245951078804	169840.03741761058
	3.1177798324379102	169840.80483928713
	3.1192350697679405	169841.5686228469
	3.1206903070979704	169842.32874893528
	3.122145544428	169843.08520022195
	3.1236007817580305	169843.83797748334
	3.1250560190880603	169844.58714873568
	3.12651125641809	169845.3327690673
	3.1279664937481204	169846.07482399396
	3.1294217310781502	169846.81330471064
	3.1308769684081805	169847.54822614248
	3.1323322057382104	169848.2796289098
	3.1337874430682406	169849.00756665194
	3.1352426803982705	169849.7320160599
	3.1366979177283003	169850.4529324308
	3.1381531550583306	169851.1703819967
	3.1396083923883604	169851.884435524
	3.1410636297183903	169852.59506666663
	3.1425188670484205	169853.30227138684
	3.1439741043784504	169854.00611789903
	3.1454293417084807	169854.70661601707
	3.1468845790385105	169855.4037079944
	3.1483398163685408	169856.09742482452
	3.1497950536985706	169856.78785161884
	3.1512502910286004	169857.47500001345
	3.1527055283586307	169858.1588505418
	3.15416076568866	169858.83938673147
	3.15561600301869	169859.51661981907
	3.15707124034872	169860.19062351738
	3.15852647767875	169860.86144047772
	3.15998171500878	169861.52905628562
	3.16143695233881	169862.19345828606
	3.16289218966884	169862.85464277276
	3.1643474269988703	169863.51263880217
	3.1658026643289	169864.16748967124
	3.16725790165893	169864.8192198846
	3.16871313898896	169865.46783937424
	3.17016837631899	169866.1133328522
	3.17162361364902	169866.75570784466
	3.17307885097905	169867.3950208401
	3.17453408830908	169868.0312898929
	3.1759893256391103	169868.66448832816
	3.17744456296914	169869.29464659595
	3.1788998002991704	169869.92182485238
	3.1803550376292002	169870.54599984133
	3.18181027495923	169871.16713299602
	3.18326551228926	169871.78526785527
	3.18472074961929	169872.40045173687
	3.18617598694932	169873.01269271353
	3.1876312242793503	169873.6220027896
	3.18908646160938	169874.22840669838
	3.1905416989394104	169874.83191185642
	3.1919969362694403	169875.4325106829
	3.1934521735994705	169876.03020741834
	3.1949074109295004	169876.62501982803
	3.19636264825953	169877.21700117388
	3.19781788558956	169877.80618698391
	3.1992731229195903	169878.39252387657
	3.20072836024962	169878.97600433344
	3.2021835975796504	169879.55673206094
	3.2036388349096803	169880.1347208396
	3.2050940722397105	169880.70987879188
	3.2065493095697404	169881.2822294807
	3.2080045468997707	169881.85186827133
	3.2094597842298005	169882.41880008933
	3.2109150215598303	169882.98300094562
	3.21237025888986	169883.54448807033
	3.2138254962198904	169884.10328806567
	3.2152807335499203	169884.6594248742
	3.2167359708799506	169885.2129034653
	3.2181912082099804	169885.76370470668
	3.2196464455400102	169886.31185544273
	3.22110168287004	169886.8574167165
	3.2225569202000703	169887.4003716046
	3.2240121575301	169887.94067648725
	3.22546739486013	169888.47837585275
	3.22692263219016	169889.01351999858
	3.22837786952019	169889.54608872475
	3.22983310685022	169890.0760801902
	3.2312883441802502	169890.60354940797
	3.23274358151028	169891.1285222374
	3.2341988188403104	169891.6509855168
	3.23565405617034	169892.17093391748
	3.2371092935003705	169892.6883697271
	3.2385645308304003	169893.20329994016
	3.24001976816043	169893.71574238155
	3.24147500549046	169894.22575031227
	3.2429302428204902	169894.7333531749
	3.24438548015052	169895.23850465103
	3.2458407174805504	169895.74119808883
	3.24729595481058	169896.24149662908
	3.2487511921406105	169896.73941882813
	3.2502064294706403	169897.23494294667
	3.2516616668006706	169897.72808563962
	3.2531169041307004	169898.21887712512
	3.2545721414607303	169898.70730407818
	3.25602737879076	169899.19336034972
	3.2574826161207904	169899.6771050124
	3.25893785345082	169900.1585658269
	3.2603930907808505	169900.6376926801
	3.2618483281108803	169901.11448619433
	3.2633035654409106	169901.58900965535
	3.2647588027709404	169902.06127735475
	3.2662140401009703	169902.5312709571
	3.2676692774310006	169902.99900013822
	3.2691245147610304	169903.46448902102
	3.27057975209106	169903.92777046654
	3.2720349894210905	169904.38885289914
	3.2734902267511203	169904.84768364948
	3.2749454640811506	169905.30427180792
	3.2764007014111804	169905.75872144138
	3.2778559387412107	169906.2110289061
	3.2793111760712406	169906.6611028156
	3.2807664134012704	169907.10898751544
	3.2822216507313002	169907.55477888114
	3.28367688806133	169907.9984431511
	3.28513212539136	169908.43993867913
	3.28658736272139	169908.87932966996
	3.28804260005142	169909.31665155408
	3.2894978373814503	169909.75185242028
	3.29095307471148	169910.18493062927
	3.2924083120415104	169910.61594828803
	3.2938635493715402	169911.04492462744
	3.29531878670157	169911.4718464176
	3.2967740240316	169911.8967000092
	3.29822926136163	169912.31948546658
	3.29968449869166	169912.74025716048
	3.3011397360216903	169913.15904854832
	3.30259497335172	169913.5758130486
	3.3040502106817504	169913.990542539
	3.3055054480117803	169914.40329818384
	3.3069606853418105	169914.81410298907
	3.3084159226718404	169915.22294224452
	3.30987116000187	169915.62980990164
	3.3113263973319	169916.03470785843
	3.3127816346619303	169916.43765102368
	3.31423687199196	169916.83865953443
	3.3156921093219904	169917.23775640296
	3.3171473466520203	169917.6349527071
	3.3186025839820505	169918.0302374361
	3.3200578213120804	169918.42361826354
	3.3215130586421107	169918.8151245299
	3.3229682959721405	169919.20475945875
	3.3244235333021703	169919.59251156068
	3.3258787706322	169919.97839990273
	3.3273340079622304	169920.3624491765
	3.3287892452922603	169920.74465393307
	3.3302444826222906	169921.12501008477
	3.3316997199523204	169921.5035345921
	3.3331549572823507	169921.88025272655
	3.3346101946123805	169922.25519499034
	3.336065431942411	169922.62834822765
	3.3375206692724406	169922.99966869698
	3.3389759066024705	169923.3691930991
	3.3404311439325003	169923.7369833674
	3.34188638126253	169924.10299884964
	3.3433416185925604	169924.46720625312
	3.3447968559225902	169924.8296970937
	3.3462520932526205	169925.19051861163
	3.3477073305826504	169925.54959582168
	3.34916256791268	169925.90690175208
	3.3506178052427105	169926.26247675443
	3.3520730425727403	169926.6163435375
	3.35352827990277	169926.96851142324
	3.3549835172328	169927.31900005598
	3.35643875456283	169927.66782883895
	3.35789399189286	169928.01499812168
	3.35934922922289	169928.3605029147
	3.36080446655292	169928.70433718243
	3.36225970388295	169929.04650916305
	3.3637149412129803	169929.38704653078
	3.36517017854301	169929.72595511322
	3.3666254158730404	169930.06322298793
	3.3680806532030703	169930.39886631182
	3.3695358905331	169930.7329114506
	3.37099112786313	169931.06535561837
	3.37244636519316	169931.3961928293
	3.37390160252319	169931.72543673211
	3.3753568398532203	169932.0531132206
	3.37681207718325	169932.3792616716
	3.3782673145132804	169932.70386321613
	3.3797225518433103	169933.02684041925
	3.38117778917334	169933.34822774844
	3.3826330265033704	169933.66812263473
	3.3840882638334002	169933.98649996368
	3.38554350116343	169934.3033107767
	3.3869987384934603	169934.61862190557
	3.38845397582349	169934.93247431572
	3.3899092131535205	169935.24478191818
	3.3913644504835503	169935.55553255853
	3.3928196878135806	169935.86483962048
	3.3942749251436104	169936.17270248002
	3.3957301624736402	169936.47902586768
	3.3971853998036705	169936.78385759218
	3.3986406371337003	169937.08729697784
	3.40009587446373	169937.3892917382
	3.4015511117937605	169937.68977907056
	3.4030063491237903	169937.98881617168
	3.4044615864538206	169938.28645006887
	3.4059168237838504	169938.5826677559
	3.4073720611138807	169938.87745797174
	3.4088272984439105	169939.17081983335
	3.4102825357739404	169939.46276836155
	3.41173777310397	169939.75332673622
	3.413193010434	169940.04250008604
	3.41464824776403	169940.3302836561
	3.41610348509406	169940.61666433144
	3.41755872242409	169940.90164830335
	3.4190139597541203	169941.18529121025
	3.42046919708415	169941.46761566115
	3.4219244344141804	169941.74858762143
	3.42337967174421	169942.02818540228
	3.42483490907424	169942.30640674458
	3.42629014640427	169942.58329252072
	3.4277453837343	169942.85889237936
	3.42920062106433	169943.13317955573
	3.4306558583943603	169943.40612273233
	3.43211109572439	169943.67775312753
	3.4335663330544204	169943.94809239946
	3.43502157038445	169944.21712400456
	3.4364768077144805	169944.48485664345
	3.4379320450445103	169944.7513280013
	3.43938728237454	169945.01652369523
	3.44084251970457	169945.28040270307
	3.4422977570346003	169945.54300000623
	3.44375299436463	169945.804368859
	3.4452082316946604	169946.06450497534
	3.4466634690246902	169946.3233966611
	3.4481187063547205	169946.58104855684
	3.4495739436847503	169946.8374610424
	3.4510291810147806	169947.09262616205
	3.4524844183448105	169947.34655650362
	3.4539396556748403	169947.59928027395
	3.45539489300487	169947.85079559195
	3.4568501303349004	169948.10109153987
	3.4583053676649302	169948.3501980958
	3.4597606049949605	169948.59813741912
	3.4612158423249904	169948.84486718412
	3.4626710796550206	169949.09037639014
	3.4641263169850505	169949.33473168162
	3.4655815543150807	169949.57794905867
	3.4670367916451106	169949.8199819819
	3.4684920289751404	169950.06083283457
	3.4699472663051703	169950.3005365539
	3.4714025036352005	169950.5390999403
	3.4728577409652304	169950.77651547582
	3.4743129782952606	169951.01276762865
	3.4757682156252905	169951.2478642681
	3.4772234529553203	169951.48187163981
	3.47867869028535	169951.71480078108
	3.4801339276153804	169951.9465758748
	3.4815891649454103	169952.17719522706
	3.48304440227544	169952.40672423088
	3.48449963960547	169952.6351840736
	3.4859548769355	169952.86256414733
	3.48741011426553	169953.088820976
	3.4888653515955603	169953.31393834812
	3.49032058892559	169953.5380150152
	3.4917758262556204	169953.7610877502
	3.4932310635856503	169953.98304383026
	3.4946863009156806	169954.20386368764
	3.4961415382457104	169954.42364590272
	3.4975967755757402	169954.64242916057
	3.49905201290577	169954.86019959085
	3.5005072502358003	169955.07690003503
	3.50196248756583	169955.2924862015
	3.5034177248958605	169955.5070371357
	3.5048729622258903	169955.720615104
	3.5063281995559206	169955.93317137242
	3.5077834368859504	169956.14468753326
	3.5092386742159807	169956.35520880716
	3.51069391154601	169956.56473506882
	3.5121491488760403	169956.7732264843
	3.51360438620607	169956.9806895222
	3.5150596235361005	169957.18715459417
	3.5165148608661303	169957.39264038627
	3.5179700981961606	169957.59716013225
	3.5194253355261904	169957.8007222392
	3.5208805728562207	169958.00331664606
	3.5223358101862505	169958.20490308033
	3.5237910475162804	169958.40549203637
	3.52524628484631	169958.605149495
	3.52670152217634	169958.80387289118
	3.5281567595063703	169959.00161807012
	3.5296119968364	169959.19839997793
	3.5310672341664304	169959.39425089984
	3.5325224714964603	169959.5891701506
	3.5339777088264905	169959.78314989913
	3.5354329461565204	169959.9761852124
	3.5368881834865507	169960.1682844461
	3.5383434208165805	169960.35947342968
	3.5397986581466103	169960.5497608848
	3.54125389547664	169960.73913993014
	3.54270913280667	169960.92761111757
	3.5441643701367003	169961.11517730547
	3.54561960746673	169961.30183046125
	3.54707484479676	169961.48757044104
	3.54853008212679	169961.67243178864
	3.54998531945682	169961.85642395972
	3.5514405567868503	169962.03950053756
	3.55289579411688	169962.22166832548
	3.55435103144691	169962.40299532877
	3.55580626877694	169962.58347946306
	3.55726150610697	169962.76307591485
	3.558716743437	169962.9418000535
	3.5601719807670302	169963.1196844528
	3.56162721809706	169963.29672630318
	3.5630824554270903	169963.47291848584
	3.56453769275712	169963.6482644912
	3.5659929300871505	169963.82276397798
	3.5674481674171803	169963.99640994967
	3.56890340474721	169964.16921397715
	3.57035864207724	169964.3412022445
	3.5718138794072702	169964.5123789672
	3.5732691167373	169964.68273752526
	3.5747243540673304	169964.85227919795
	3.57617959139736	169965.0210054575
	3.5776348287273905	169965.18891045093
	3.5790900660574203	169965.35599779713
	3.5805453033874506	169965.52229065655
	3.5820005407174804	169965.68780493856
	3.5834557780475103	169965.85254387662
	3.58491101537754	169966.0164824366
	3.5863662527075704	169966.1795871094
	3.5878214900376	169966.34190000425
	3.5892767273676305	169966.50347417753
	3.5907319646976603	169966.6642772059
	3.5921872020276906	169966.8242810748
	3.5936424393577204	169966.98351800675
	3.5950976766877507	169967.14200823917
	3.5965529140177805	169967.29974288528
	3.5980081513478104	169967.4567192624
	3.59946338867784	169967.6129413246
	3.6009186260078705	169967.76840489494
	3.6023738633379003	169967.92310608225
	3.6038291006679306	169968.0770666368
	3.6052843379979604	169968.23030760686
	3.6067395753279903	169968.38282231195
	3.6081948126580206	169968.53460874475
	3.6096500499880504	169968.68568185414
	3.6111052873180802	169968.836023131
	3.61256052464811	169968.9855821472
	3.61401576197814	169969.1344095005
	3.61547099930817	169969.28260408074
	3.6169262366382	169969.43009996344
	3.6183814739682303	169969.5768039616
	3.61983671129826	169969.72279665433
	3.6212919486282904	169969.86815199023
	3.6227471859583202	169970.01282671245
	3.6242024232883505	169970.15679184438
	3.6256576606183804	169970.30006206266
	3.62711289794841	169970.4426380407
	3.62856813527844	169970.58450866933
	3.6300233726084703	169970.7256970592
	3.6314786099385	169970.86623327193
	3.6329338472685304	169971.0060839563
	3.6343890845985602	169971.14522275323
	3.6358443219285905	169971.28370784697
	3.6372995592586204	169971.42157402312
	3.6387547965886506	169971.55878468335
	3.64021003391868	169971.69531842807
	3.6416652712487103	169971.83118032367
	3.64312050857874	169971.96638596494
	3.6445757459087704	169972.1009558375
	3.6460309832388003	169972.23490002198
	3.6474862205688305	169972.36821577663
	3.6489414578988604	169972.5008671167
	3.6503966952288907	169972.63284138218
	3.6518519325589205	169972.7641993173
	3.6533071698889503	169972.89496637712
	3.65476240721898	169973.02510378073
	3.6562176445490104	169973.1545952488
	3.6576728818790403	169973.2834489739
	3.6591281192090706	169973.41167399928
	3.6605833565391004	169973.4233
	3.6620385938691307	169973.4233
	3.6634938311991605	169973.4233
	3.664949068529191	169973.4233
	3.6664043058592206	169973.4233
	3.6678595431892504	169973.4233
	3.6693147805192803	169973.4233
	3.67077001784931	169973.4233
	3.6722252551793404	169973.4233
	3.6736804925093702	169973.4233
	3.6751357298394	169973.4233
	3.6765909671694303	169973.4233
	3.67804620449946	169973.4233
	3.6795014418294905	169973.4233
	3.6809566791595203	169973.4233
	3.68241191648955	169973.4233
	3.68386715381958	169973.4233
	3.6853223911496102	169973.4233
	3.68677762847964	169973.4233
	3.6882328658096704	169973.4233
	3.6896881031397	169973.4233
	3.6911433404697305	169973.4233
	3.6925985777997603	169973.4233
	3.6940538151297906	169973.4233
	3.6955090524598204	169973.4233
	3.6969642897898503	169973.4233
	3.69841952711988	169973.4233
	3.6998747644499104	169973.4233
	3.70133000177994	169973.4233
	3.7027852391099705	169973.4233
	3.7042404764400003	169973.4233
end


NAC 1^1Sigma 2^1Sigma 
name '<1^1Sigma|NAC|2^1Sigma>'
symmetry +
lambda 0
mult 1
type  grid
factor 0.0
values
	0.7937658163800001	0.040034645435880714
	0.7952210537100302	0.04030506300571101
	0.7966762910400601	0.04057823657064124
	0.7981315283700902	0.04085420378641679
	0.7995867657001201	0.04113300295033765
	0.80104200303015	0.041414673025910925
	0.8024972403601801	0.04169925364269003
	0.8039524776902102	0.04198678512636474
	0.8054077150202401	0.04227730849892318
	0.8068629523502702	0.04257086550704998
	0.8083181896803001	0.04286749862354787
	0.8097734270103302	0.04316725106796974
	0.8112286643403601	0.043470166825072515
	0.8126839016703902	0.04377629066787205
	0.8141391390004201	0.044085668153071945
	0.8155943763304501	0.04439834566012763
	0.81704961366048	0.044714370395924616
	0.8185048509905101	0.045033790418468424
	0.8199600883205401	0.04535665465516374
	0.8214153256505702	0.0456830129187375
	0.8228705629806001	0.04601291592538151
	0.8243258003106302	0.04634641532871796
	0.8257810376406601	0.04668356371457997
	0.8272362749706902	0.04702441465184376
	0.82869151230072	0.047369022684084675
	0.8301467496307501	0.0477174433815761
	0.83160198696078	0.04806973333533882
	0.8330572242908101	0.04842595021172766
	0.8345124616208401	0.0487861527437351
	0.8359676989508702	0.049150400778908226
	0.8374229362809001	0.049518755301246595
	0.8388781736109302	0.049891278441836454
	0.8403334109409601	0.05026803353416357
	0.8417886482709902	0.05064908510671643
	0.84324388560102	0.05103449894156156
	0.8446991229310501	0.051424342092981544
	0.84615436026108	0.05181868290801802
	0.8476095975911101	0.05221759107373583
	0.84906483492114	0.05262113763656866
	0.8505200722511701	0.0530293950433276
	0.8519753095812002	0.05344243716834101
	0.8534305469112302	0.053860339349341646
	0.8548857842412602	0.05428317843144523
	0.8563410215712901	0.05471103279297215
	0.85779625890132	0.05514398238521566
	0.8592514962313501	0.05558210878563278
	0.86070673356138	0.05602549521641073
	0.8621619708914101	0.05647422659832889
	0.8636172082214401	0.056928389595211834
	0.8650724455514701	0.057388072651700164
	0.8665276828815002	0.05785336604158017
	0.8679829202115301	0.05832436191818045
	0.8694381575415602	0.05880115435449997
	0.8708933948715901	0.059283839404826164
	0.8723486322016201	0.059772515141700955
	0.8738038695316501	0.06026728172462173
	0.8752591068616801	0.06076824144160258
	0.8767143441917101	0.06127549877852235
	0.8781695815217401	0.061789160464974534
	0.8796248188517701	0.06230933554715862
	0.8810800561818001	0.06283613544373995
	0.88253529351183	0.06336967400996805
	0.8839905308418601	0.06391006761164986
	0.8854457681718901	0.0644574351787073
	0.8869010055019201	0.06501189830606992
	0.8883562428319501	0.06557358129507863
	0.8898114801619801	0.06614261125513002
	0.8912667174920101	0.06671911816728404
	0.8927219548220401	0.06730323498068289
	0.8941771921520701	0.06789509769172097
	0.8956324294821001	0.06849484542961762
	0.89708766681213	0.06910262054998711
	0.8985429041421601	0.06971856874180284
	0.8999981414721901	0.07034283910756174
	0.9014533788022201	0.07097558428980719
	0.9029086161322502	0.07161696055912296
	0.9043638534622801	0.07226712792856053
	0.9058190907923102	0.07292625028332324
	0.9072743281223401	0.07359449548514385
	0.9087295654523702	0.0742720355104213
	0.9101848027824	0.0749590465713548
	0.91164004011243	0.07565570926259363
	0.91309527744246	0.0763622086924837
	0.91455051477249	0.07707873464374687
	0.9160057521025201	0.07780548171618257
	0.9174609894325502	0.0785426494987157
	0.9189162267625801	0.07929044273072879
	0.9203714640926102	0.08004907148888143
	0.92182670142264	0.08081875135722895
	0.9232819387526701	0.08159970363574973
	0.9247371760827001	0.08239215553794425
	0.9261924134127301	0.08319634039753358
	0.92764765074276	0.08401249789869067
	0.9291028880727901	0.08484087430904583
	0.9305581254028201	0.08568172272441114
	0.9320133627328502	0.08653530332710911
	0.9334686000628801	0.08740188365715627
	0.9349238373929102	0.08828173890159685
	0.9363790747229401	0.08917515218831812
	0.9378343120529702	0.09008241491912067
	0.939289549383	0.09100382708158881
	0.9407447867130301	0.09193969762660548
	0.94220002404306	0.09289034482121046
	0.9436552613730901	0.09385609665321086
	0.94511049870312	0.09483729125637688
	0.9465657360331501	0.09583427732826577
	0.9480209733631801	0.09684741462241381
	0.9494762106932102	0.09787707441893072
	0.95093144802324	0.09892364006872148
	0.9523866853532701	0.09998750753885854
	0.9538419226833	0.10106908599131614
	0.9552971600133301	0.10216879842184663
	0.95675239734336	0.10328708231220886
	0.9582076346733901	0.1044243903197922
	0.95966287200342	0.10558119102661662
	0.9611181093334501	0.10675796971712997
	0.9625733466634802	0.10795522919909208
	0.9640285839935102	0.10917349067485038
	0.9654838213235402	0.11041329465372199
	0.9669390586535701	0.11167520190564988
	0.9683942959836	0.11295979446303803
	0.9698495333136301	0.11426767665873226
	0.9713047706436602	0.1155994761964576
	0.9727600079736901	0.11695584524870373
	0.9742152453037201	0.11833746158227247
	0.9756704826337501	0.11974502965564843
	0.9771257199637802	0.1211792817414771
	0.97858095729381	0.12264097894653878
	0.9800361946238401	0.1241309122072549
	0.9814914319538701	0.1256499031266977
	0.9829466692839002	0.12719880462722996
	0.9844019066139301	0.12877850137431388
	0.9858571439439601	0.1303899098187776
	0.9873123812739901	0.13203397779723144
	0.9887676186040202	0.13371168353327365
	0.9902228559340501	0.13542403385957477
	0.9916780932640801	0.13717206147174357
	0.9931333305941101	0.1389568209594712
	0.9945885679241402	0.14077938334915455
	0.9960438052541702	0.14264082883308965
	0.9974990425842001	0.14454223731393342
	0.9989542799142301	0.14648467641897303
	1.0004095172442602	0.14846918658047606
	1.00186475457429	0.15049676284885127
	1.00331999190432	0.15256833316501406
	1.0047752292343501	0.1546847329683631
	1.0062304665643802	0.15684667629334087
	1.00768570389441	0.15905472381756616
	1.00914094122444	0.16130924890776882
	1.01059617855447	0.16361040328903115
	1.0120514158845002	0.1659580848001998
	1.01350665321453	0.16835191061384108
	1.0149618905445603	0.17079120012858856
	1.0164171278745902	0.17327497248085932
	1.0178723652046202	0.17580196398190454
	1.01932760253465	0.1783706704622854
	1.02078283986468	0.18097941821608143
	1.0222380771947102	0.1836264651103517
	1.0236933145247402	0.18631012988126483
	1.02514855185477	0.18902894366418
	1.0266037891848	0.19178181339914374
	1.0280590265148302	0.1945681831982601
	1.0295142638448602	0.19738817764326658
	1.0309695011748903	0.20024271154034445
	1.0324247385049201	0.20313355345199793
	1.0338799758349502	0.2060633359499294
	1.0353352131649802	0.2090355121107973
	1.03679045049501	0.2120542646256916
	1.0382456878250401	0.21512437942324333
	1.0397009251550702	0.2182510988599145
	1.0411561624851	0.22143997017872763
	1.04261139981513	0.22469670326203184
	1.0440666371451601	0.22802704832444431
	1.0455218744751902	0.23143670013573406
	1.0469771118052202	0.23493123146857253
	1.04843234913525	0.2385160552115555
	1.0498875864652801	0.2421964121642482
	1.0513428237953102	0.24597738042922032
	1.05279806112534	0.24986390158689664
	1.05425329845537	0.25386081907032765
	1.0557085357854001	0.2579729245443957
	1.05716377311543	0.2622050086679215
	1.05861901044546	0.2665619132871643
	1.06007424777549	0.27104858277592936
	1.0615294851055201	0.27567011278365966
	1.0629847224355502	0.28043179539871704
	1.0644399597655803	0.28533916024723743
	1.06589519709561	0.29039801176148744
	1.0673504344256401	0.2956144634407187
	1.06880567175567	0.3009949701251403
	1.0702609090857003	0.3065463594835936
	1.07171614641573	0.31227586315942557
	1.0731713837457602	0.31819114658730235
	1.07462662107579	0.3243003337659405
	1.07608185840582	0.3306120188483701
	1.07753709573585	0.33713525001765726
	1.0789923330658802	0.3438794623511612
	1.0804475703959102	0.3508543251531971
	1.0819028077259403	0.35806945730578327
	1.08335804505597	0.36553395458476995
	1.0848132823860002	0.3732556744170937
	1.0862685197160302	0.38124025134998546
	1.08772375704606	0.389489893305481
	1.0891789943760901	0.3980021581834343
	1.0906342317061202	0.4067691332074045
	1.09208946903615	0.4157776686743329
	1.0935447063661803	0.4250113782007085
	1.0949999436962101	0.4344547589993668
	1.0964551810262402	0.44409889026719607
	1.09791041835627	0.45394705177419653
	1.0993656556863	0.4640180568820894
	1.1008208930163301	0.47434578997867366
	1.1022761303463602	0.48497514000950614
	1.10373136767639	0.49595608712730027
	1.10518660500642	0.5073381182002654
	1.1066418423364501	0.5191664162784893
	1.10809707966648	0.5314801582758404
	1.1095523169965102	0.5443124720762512
	1.11100755432654	0.5576913524173774
	1.1124627916565701	0.5716409442984139
	1.1139180289866002	0.5861828320627899
	1.11537326631663	0.6013371716335175
	1.11682850364666	0.6171236255433332
	1.1182837409766901	0.6335621149624504
	1.1197389783067202	0.6506734155266732
	1.12119421563675	0.668479616944395
	1.12264945296678	0.6870044536867823
	1.1241046902968101	0.7062735022003976
	1.1255599276268402	0.7263142318386431
	1.12701516495687	0.7471558941125381
	1.1284704022869003	0.768829242276837
	1.1299256396169302	0.7913660989172483
	1.1313808769469602	0.8147988439951923
	1.13283611427699	0.8391599870390252
	1.13429135160702	0.8644821013239894
	1.1357465889370502	0.8907984775131977
	1.1372018262670802	0.9181447906538627
	1.13865706359711	0.9465617620189741
	1.14011230092714	0.9760982691258384
	1.1415675382571702	1.0068138968947544
	1.1430227755872002	1.0387799398232755
	1.14447801291723	1.0720785042098162
	1.1459332502472601	1.106800247552458
	1.1473884875772902	1.1430418226943497
	1.1488437249073202	1.1809039900696863
	1.15029896223735	1.2204908528831577
	1.1517541995673801	1.261910170850356
	1.1532094368974102	1.3052744542875923
	1.15466467422744	1.3507025240081503
	1.15611991155747	1.3983213270327204
	1.1575751488875001	1.4482679217070829
	1.1590303862175302	1.500691641313514
	1.1604856235475602	1.5557565055045908
	1.16194086087759	1.613643984198601
	1.1633960982076201	1.674556240529383
	1.1648513355376502	1.7387199977291263
	1.16630657286768	1.8063911939785597
	1.16776181019771	1.8778606126314867
	1.1692170475277401	1.9534607032120594
	1.1706722848577702	2.033573841886218
	1.1721275221878	2.118642317776833
	1.17358275951783	2.2091803730346125
	1.1750379968478601	2.305788667976003
	1.1764932341778902	2.4091715864526804
	1.17794847150792	2.5201578376927354
	1.17940370883795	2.639724846562919
	1.1808589461679802	2.769027450638192
	1.1823141834980102	2.9094314357840627
	1.1837694208280403	3.0625524379015436
	1.18522465815807	3.230300712459369
	1.1866798954881002	3.4149322210039252
	1.1881351328181302	3.619106399961286
	1.18959037014816	3.8459508565107394
	1.19104560747819	4.099133071367005
	1.1925008448082202	4.382938964737209
	1.1939560821382502	4.702357871914618
	1.1954113194682803	5.063173021988687
	1.19686655679831	5.472055908484141
	1.1983217941283402	5.936661785712281
	1.1997770314583702	6.465721577138406
	1.2012322687884	7.069122178981227
	1.2026875061184301	7.757961604169261
	1.2041427434484602	8.544556330072307
	1.20559798077849	9.442363756097226
	1.20705321810852	10.465760491694345
	1.2085084554385501	11.629584695485796
	1.20996369276858	12.948306025411195
	1.2114189300986102	14.434631238060422
	1.21287416742864	16.097296595617046
	1.2143294047586701	17.93776685734883
	1.2157846420887002	19.945612446997334
	1.21723987941873	22.0925725625829
	1.21869511674876	24.325869695916623
	1.2201503540787901	26.56232343210256
	1.22160559140882	28.686101636937508
	1.22306082873885	30.55392374442586
	1.22451606606888	32.01094638009026
	1.2259713033989101	32.917150376614316
	1.2274265407289402	33.178146704976506
	1.22888177805897	32.76923725133393
	1.230337015389	31.742046851227077
	1.2317922527190301	30.210520321152828
	1.23324749004906	28.322867782698307
	1.2347027273790903	26.231212627510907
	1.23615796470912	24.06869113104509
	1.2376132020391502	21.937788915833494
	1.2390684393691802	19.908458293756393
	1.24052367669921	18.022258090146817
	1.24197891402924	16.298922012263823
	1.2434341513592702	14.74298233841046
	1.2448893886893	13.349305900354942
	1.2463446260193303	12.107230770649432
	1.24779986334936	11.003419120597473
	1.2492551006793902	10.023696461048244
	1.2507103380094202	9.154159101293267
	1.25216557533945	8.381785390092347
	1.2536208126694801	7.694727097090339
	1.2550760499995102	7.082404322597559
	1.25653128732954	6.5354862460407155
	1.2579865246595703	6.045810567150335
	1.2594417619896001	5.606274404696245
	1.2608969993196302	5.210716196905974
	1.2623522366496602	4.853799693534392
	1.26380747397969	4.530905862105282
	1.2652627113097201	4.238035341380469
	1.2667179486397502	3.971722205281841
	1.26817318596978	3.7289587599440246
	1.2696284232998103	3.5071305610137538
	1.2710836606298401	3.3039606048552574
	1.2725388979598702	3.1174615884084593
	1.2739941352899002	2.945895170755045
	1.27544937261993	2.787737253607536
	1.2769046099499601	2.6416484047003284
	1.2783598472799902	2.5064486567769237
	1.27981508461002	2.381096019772483
	1.2812703219400503	2.2646681392884447
	1.2827255592700801	2.15634661926697
	1.2841807966001102	2.0554036003656533
	1.2856360339301403	1.9611902497392217
	1.28709127126017	1.8731268706356077
	1.2885465085902001	1.7906943878154231
	1.2900017459202302	1.7134270018341815
	1.29145698325026	1.640905838417647
	1.2929122205802903	1.5727534470984565
	1.2943674579103202	1.5086290242408062
	1.29582269524035	1.448224257317532
	1.29727793257038	1.3912597009732806
	1.29873316990041	1.337481610519135
	1.3001884072304402	1.2866591692427691
	1.3016436445604702	1.2385820553455689
	1.3030988818905	1.1930583025219805
	1.30455411922053	1.1499124149665307
	1.3060093565505602	1.1089837031558656
	1.30746459388059	1.07012481172023
	1.30891983121062	1.0332004146199736
	1.3103750685406501	0.998086056446962
	1.3118303058706802	0.9646671217026264
	1.3132855432007102	0.9328379159616209
	1.31474078053074	0.9025008457742846
	1.3161960178607701	0.8735656847398868
	1.3176512551908002	0.8459489164361396
	1.31910649252083	0.8195731443659304
	1.32056172985086	0.794366561740619
	1.3220169671808901	0.7702624741914471
	1.3234722045109202	0.7471988692118887
	1.3249274418409502	0.7251180275232976
	1.32638267917098	0.7039661715573033
	1.3278379165010101	0.6836931469786484
	1.3292931538310402	0.6642521340124565
	1.33074839116107	0.6455993852175825
	1.3322036284911	0.6276939870590891
	1.3336588658211301	0.610497642609633
	1.3351141031511602	0.5939744738564282
	1.3365693404811902	0.5780908407861356
	1.33802457781122	0.5628151763678697
	1.3394798151412501	0.5481178353818932
	1.3409350524712802	0.5339709561765296
	1.34239028980131	0.5203483335157955
	1.34384552713134	0.5072253022706046
	1.3453007644613701	0.49457863033489496
	1.3467560017914002	0.4823864200212779
	1.3482112391214303	0.47062801745422167
	1.34966647645146	0.45928392901285314
	1.3511217137814902	0.44833574409835847
	1.3525769511115202	0.43776606407908364
	1.35403218844155	0.4275584362850099
	1.35548742577158	0.4176972932787597
	1.3569426631016102	0.4081678963591643
	1.3583979004316402	0.3989562833863066
	1.3598531377616703	0.39004922028210187
	1.3613083750917	0.38143415611446807
	1.3627636124217302	0.3730991812386846
	1.3642188497517602	0.3650329885215207
	1.36567408708179	0.35722483719006193
	1.3671293244118203	0.34966451928226155
	1.3685845617418502	0.342342328097332
	1.3700397990718802	0.3352490292365824
	1.3714950364019103	0.3283758331624702
	1.3729502737319401	0.3217143698218657
	1.3744055110619702	0.3152566649226225
	1.3758607483920002	0.30899511758993314
	1.37731598572203	0.30292247967049246
	1.3787712230520601	0.2970318363103116
	1.3802264603820902	0.29131658766383
	1.3816816977121202	0.28577043178973327
	1.3831369350421503	0.28038734878462057
	1.3845921723721801	0.2751615856312924
	1.38604740970221	0.27008764218242315
	1.3875026470322402	0.2651602578636824
	1.38895788436227	0.260374399258293
	1.3904131216923001	0.25572524851817197
	1.3918683590223302	0.25120819207358314
	1.39332359635236	0.24681881063376243
	1.39477883368239	0.24255286915620922
	1.3962340710124201	0.2384063078679297
	1.39768930834245	0.2343752333792152
	1.3991445456724803	0.23045591076163072
	1.40059978300251	0.22664475570650028
	1.4020550203325401	0.2229383272102563
	1.4035102576625702	0.2193333208683298
	1.4049654949926	0.21582656223608288
	1.40642073232263	0.21241500079666337
	1.4078759696526602	0.20909570411407497
	1.40933120698269	0.2058658523301753
	1.4107864443127203	0.20272273306344354
	1.41224168164275	0.19966373639773133
	1.4136969189727802	0.19668635030225934
	1.4151521563028102	0.19378815613766326
	1.41660739363284	0.19096682459799458
	1.41806263096287	0.18822011163043395
	1.4195178682929002	0.18554585476174373
	1.42097310562293	0.18294196945794614
	1.4224283429529603	0.18040644580318185
	1.4238835802829901	0.17793734524724497
	1.4253388176130202	0.17553279752696435
	1.4267940549430502	0.17319099787652345
	1.42824929227308	0.17091020407275936
	1.4297045296031101	0.16868873399017412
	1.4311597669331402	0.16652496302344916
	1.43261500426317	0.16441732169530446
	1.4340702415932003	0.1623642934385731
	1.4355254789232301	0.16036441241100377
	1.4369807162532602	0.1584162614625735
	1.4384359535832902	0.15651847013220074
	1.43989119091332	0.154669712878716
	1.4413464282433501	0.15286870717243384
	1.4428016655733802	0.15111421191600605
	1.44425690290341	0.14940502572154551
	1.4457121402334403	0.14773998551492232
	1.4471673775634701	0.14611796484540787
	1.4486226148935	0.14453787272346802
	1.4500778522235303	0.14299865206178985
	1.45153308955356	0.14149927847839439
	1.4529883268835901	0.14003875912895755
	1.4544435642136202	0.13861613138780515
	1.45589880154365	0.13723046187611582
	1.4573540388736803	0.13588084527491548
	1.4588092762037101	0.1345664033494269
	1.4602645135337402	0.13328628390014952
	1.4617197508637703	0.13203965996838843
	1.4631749881938	0.13082572876605664
	1.4646302255238302	0.12964371086606044
	1.4660854628538602	0.12849284941614506
	1.46754070018389	0.12737240930526486
	1.4689959375139203	0.1262816764099276
	1.4704511748439502	0.12521995685498885
	1.4719064121739802	0.12418657629729757
	1.4733616495040103	0.12318087933640975
	1.47481688683404	0.122202228735943
	1.4762721241640702	0.12125000491743967
	1.4777273614941002	0.12032360529074297
	1.47918259882413	0.11942244376511568
	1.4806378361541601	0.11854595005886467
	1.4820930734841902	0.11769356935909203
	1.48354831081422	0.11686476167312959
	1.48500354814425	0.11605900134479451
	1.4864587854742801	0.11527577669335734
	1.4879140228043102	0.11451458943197149
	1.4893692601343402	0.11377495432756027
	1.49082449746437	0.11305639876008854
	1.4922797347944001	0.11235846226826737
	1.4937349721244302	0.11168069619819866
	1.49519020945446	0.11102266341877648
	1.4966454467844903	0.11038393779548646
	1.4981006841145201	0.10976410397064384
	1.4995559214445502	0.10916275694786239
	1.5010111587745802	0.10857950184946846
	1.50246639610461	0.10801395355454367
	1.5039216334346401	0.107465736431996
	1.5053768707646702	0.10693448397751752
	1.5068321080947	0.1064198386876472
	1.50828734542473	0.10592145158019775
	1.5097425827547601	0.10543898212327411
	1.5111978200847902	0.10497209791115755
	1.5126530574148203	0.1045204744124334
	1.51410829474485	0.10408379475050857
	1.5155635320748801	0.10366174945785511
	1.5170187694049102	0.10325403633836057
	1.51847400673494	0.10286036013216204
	1.51992924406497	0.10248043239577743
	1.5213844813950002	0.10211397132857984
	1.5228397187250302	0.10176070147210345
	1.5242949560550603	0.10142035368849281
	1.52575019338509	0.10109266477525618
	1.5272054307151202	0.10077737752402238
	1.5286606680451502	0.1004742403941859
	1.53011590537518	0.10018300734526764
	1.53157114270521	0.09990343784076282
	1.5330263800352402	0.0996352965064551
	1.5344816173652702	0.0993783531186973
	1.5359368546953003	0.09913238237744791
	1.5373920920253301	0.09889716384596084
	1.5388473293553602	0.09867248176347676
	1.5403025666853902	0.0984581249316587
	1.54175780401542	0.09825388655512232
	1.5432130413454501	0.09805956420473894
	1.5446682786754802	0.09787495963638287
	1.54612351600551	0.09769987870435254
	1.5475787533355403	0.09753413123821753
	1.5490339906655701	0.09737753089666681
	1.5504892279956002	0.09722989518559619
	1.5519444653256302	0.09709104520678541
	1.55339970265566	0.09696080567275912
	1.5548549399856901	0.09683900477568372
	1.5563101773157202	0.09672547404491574
	1.5577654146457502	0.09662004835868014
	1.5592206519757803	0.09652256576524493
	1.5606758893058101	0.09643286750767431
	1.5621311266358402	0.09635079777265491
	1.5635863639658703	0.09627620376313928
	1.5650416012959	0.0962089355972785
	1.5664968386259301	0.09614884618041777
	1.5679520759559602	0.09609579114728212
	1.5694073132859903	0.09604962878930966
	1.5708625506160203	0.09601022003488441
	1.5723177879460501	0.09597742835153292
	1.5737730252760802	0.09595111965838014
	1.5752282626061103	0.09593116228427194
	1.57668349993614	0.0959174268977172
	1.5781387372661702	0.09590978649414199
	1.5795939745962002	0.09590811621418668
	1.5810492119262305	0.09591229346197311
	1.5825044492562603	0.09592219772356407
	1.5839596865862902	0.09593771055614062
	1.58541492391632	0.09595871548475315
	1.5868701612463503	0.09598509806703508
	1.58832539857638	0.09601674572065526
	1.58978063590641	0.09605354782521562
	1.5912358732364402	0.096095395421264
	1.59269111056647	0.09614218145217993
	1.5941463478965003	0.09619380052016
	1.5956015852265302	0.09625014899551292
	1.5970568225565602	0.09631112481629178
	1.5985120598865903	0.09637662755747264
	1.5999672972166201	0.09644655834814714
	1.6014225345466502	0.09652081986736108
	1.6028777718766802	0.09659931624843744
	1.6043330092067103	0.09668195314201095
	1.6057882465367403	0.09676863756729495
	1.6072434838667702	0.09685927790501035
	1.6086987211968002	0.09695378397197045
	1.6101539585268303	0.0970520668067774
	1.6116091958568604	0.09715403877216058
	1.6130644331868902	0.09725961352435242
	1.6145196705169202	0.09736870586021389
	1.61597490784695	0.09748123188955315
	1.6174301451769804	0.09759710875813982
	1.6188853825070102	0.09771625483758417
	1.62034061983704	0.09783858956840583
	1.6217958571670699	0.09796403349546204
	1.6232510944971001	0.0980925082387363
	1.62470633182713	0.09822393640134178
	1.62616156915716	0.0983582416237541
	1.62761680648719	0.09849534855775657
	1.6290720438172202	0.09863518275908412
	1.6305272811472502	0.09877767077994298
	1.63198251847728	0.09892274006812292
	1.63343775580731	0.09907031894101641
	1.6348929931373402	0.09922033662863558
	1.63634823046737	0.09937272318964033
	1.6378034677974	0.09952740954855749
	1.63925870512743	0.09968432741750731
	1.6407139424574602	0.09984340932520058
	1.6421691797874902	0.10000458855019337
	1.64362441711752	0.10016779916182976
	1.6450796544475503	0.1003329759668947
	1.6465348917775802	0.1005000545206633
	1.6479901291076102	0.1006689709977015
	1.6494453664376403	0.10083966237328959
	1.6509006037676701	0.10101206628452117
	1.6523558410977	0.10118612099127001
	1.65381107842773	0.10136176542414373
	1.65526631575776	0.10153893914540624
	1.65672155308779	0.1017175823550566
	1.6581767904178202	0.10189763584183895
	1.65963202774785	0.1020790410298537
	1.66108726507788	0.10226173986348075
	1.6625425024079101	0.10244567487660122
	1.6639977397379402	0.10263078922199123
	1.6654529770679702	0.10281702653610629
	1.666908214398	0.10300433101616921
	1.6683634517280301	0.10319264737252834
	1.6698186890580602	0.10338192085039655
	1.67127392638809	0.10357209718787444
	1.67272916371812	0.10376312259258881
	1.6741844010481501	0.10395494382749527
	1.6756396383781802	0.10414750804934472
	1.6770948757082103	0.10434076294619227
	1.67855011303824	0.10453465662591747
	1.6800053503682704	0.10472913767664391
	1.6814605876983002	0.10492415511837498
	1.6829158250283303	0.10511965835486944
	1.6843710623583599	0.10531559730721018
	1.6858262996883902	0.10551192228848029
	1.68728153701842	0.10570858399069338
	1.68873677434845	0.10590553348050627
	1.69019201167848	0.10610272235874603
	1.6916472490085102	0.10630010246786348
	1.6931024863385402	0.10649762613218519
	1.69455772366857	0.10669524599442143
	1.6960129609986	0.10689291518140137
	1.6974681983286302	0.10709058707320562
	1.6989234356586602	0.10728821545848906
	1.7003786729886903	0.10748575449747597
	1.7018339103187201	0.10768315867174216
	1.7032891476487502	0.107880382865094
	1.7047443849787802	0.1080773823115031
	1.70619962230881	0.10827411247776784
	1.7076548596388403	0.10847052932078441
	1.7091100969688702	0.10866658904348318
	1.7105653342989005	0.10886224820865159
	1.7120205716289303	0.10905746367152605
	1.7134758089589601	0.10925219267187998
	1.7149310462889904	0.10944639275653062
	1.7163862836190202	0.10964002174920004
	1.71784152094905	0.10983303782260234
	1.71929675827908	0.11002539945979993
	1.7207519956091102	0.11021706548721248
	1.72220723293914	0.11040799501348647
	1.7236624702691703	0.1105981474187617
	1.7251177075992001	0.11078748246373904
	1.7265729449292302	0.11097596015777948
	1.7280281822592602	0.11116354087641098
	1.72948341958929	0.11135018521649874
	1.7309386569193201	0.11153585412519958
	1.7323938942493502	0.11172050885428872
	1.7338491315793803	0.11190411092438049
	1.7353043689094103	0.1120866221621326
	1.7367596062394401	0.11226800475773957
	1.7382148435694702	0.11244822109013844
	1.7396700808995003	0.11262723391593633
	1.7411253182295303	0.11280500627870327
	1.7425805555595604	0.11298150144229105
	1.7440357928895902	0.11315668310570094
	1.7454910302196205	0.11333051510117559
	1.7469462675496503	0.11350296172088328
	1.7484015048796802	0.11367398741992371
	1.74985674220971	0.11384355703251545
	1.7513119795397403	0.1140116356434813
	1.75276721686977	0.11417818868712466
	1.7542224541998002	0.11434318183957955
	1.7556776915298302	0.11450658111759071
	1.7571329288598603	0.11466835278330478
	1.7585881661898903	0.1148284635181626
	1.7600434035199202	0.11498688017096625
	1.7614986408499502	0.11514356998730318
	1.7629538781799803	0.1152985004441068
	1.7644091155100101	0.11545163936688724
	1.7658643528400402	0.11560295493178394
	1.7673195901700702	0.11575241551744737
	1.7687748275001003	0.11589998993755635
	1.7702300648301303	0.11604564716937937
	1.7716853021601602	0.11618935666550409
	1.7731405394901905	0.11633108804964705
	1.7745957768202203	0.11647081139143253
	1.7760510141502504	0.11660849696358969
	1.7775062514802804	0.11674411539263713
	1.7789614888103102	0.11687763771669844
	1.78041672614034	0.11700903515381797
	1.7818719634703701	0.11713827934502212
	1.7833272008004002	0.11726534224725021
	1.78478243813043	0.11739019611316352
	1.7862376754604603	0.11751281354139223
	1.7876929127904901	0.117633167498462
	1.7891481501205202	0.11775123121864266
	1.7906033874505503	0.11786697833400182
	1.7920586247805803	0.11798038282845352
	1.7935138621106104	0.11809141894269999
	1.7949690994406402	0.11820006135478692
	1.79642433677067	0.11830628503639647
	1.7978795741007	0.11841006533356804
	1.7993348114307302	0.11851137791136429
	1.80079004876076	0.11861019883814251
	1.80224528609079	0.11870650450205837
	1.80370052342082	0.11880027166407725
	1.8051557607508502	0.11889147743870852
	1.8066109980808802	0.11898009928664172
	1.80806623541091	0.11906611508921829
	1.8095214727409403	0.11914950303224772
	1.8109767100709702	0.11923024172833827
	1.8124319474010002	0.11930831010381637
	1.8138871847310298	0.11938368751043413
	1.8153424220610601	0.11945635360537095
	1.81679765939109	0.11952628855956911
	1.81825289672112	0.11959347277160555
	1.81970813405115	0.11965788714791734
	1.8211633713811801	0.11971951286442821
	1.8226186087112102	0.11977833156138376
	1.82407384604124	0.11983432530940946
	1.82552908337127	0.1198874764403482
	1.8269843207013001	0.11993776784093912
	1.8284395580313302	0.11998518263461624
	1.8298947953613602	0.12002970442589304
	1.83135003269139	0.12007131725339537
	1.8328052700214201	0.12011000546558534
	1.8342605073514502	0.12014575392427737
	1.83571574468148	0.12017854778490883
	1.8371709820115103	0.12020837270646943
	1.8386262193415401	0.12023521470890416
	1.8400814566715704	0.12025906021645806
	1.8415366940016002	0.12027989607831065
	1.84299193133163	0.12029770958743713
	1.8444471686616604	0.12031248841613336
	1.8459024059916902	0.12032422067071985
	1.84735764332172	0.12033289487982213
	1.8488128806517499	0.1203384999805908
	1.8502681179817801	0.12034102533592586
	1.85172335531181	0.12034046072401419
	1.8531785926418403	0.12033679640893755
	1.85463382997187	0.12033002298985009
	1.8560890673019002	0.12032013157614412
	1.8575443046319302	0.12030711362238825
	1.85899954196196	0.1202909610679068
	1.86045477929199	0.12027166628754399
	1.8619100166220202	0.12024922208316793
	1.8633652539520502	0.12022362165212583
	1.8648204912820803	0.12019485866025206
	1.86627572861211	0.12016292719564307
	1.8677309659421402	0.12012782179135961
	1.8691862032721702	0.12008953739681802
	1.8706414406022003	0.12004806938078941
	1.8720966779322303	0.12000341363807657
	1.8735519152622602	0.11995556637794459
	1.8750071525922904	0.11990452432668285
	1.8764623899223203	0.11985028461703455
	1.8779176272523501	0.11979284482283106
	1.87937286458238	0.11973220294298426
	1.8808281019124102	0.11966835745223826
	1.88228333924244	0.11960130720285292
	1.8837385765724701	0.11953105154810335
	1.8851938139025002	0.11945759018191321
	1.8866490512325302	0.11938092335853408
	1.88810428856256	0.11930105166708717
	1.8895595258925901	0.11921797617035504
	1.8910147632226202	0.11913169831996939
	1.8924700005526502	0.11904222009242461
	1.89392523788268	0.1189495438178091
	1.8953804752127101	0.11885367227671206
	1.8968357125427402	0.11875460866146076
	1.8982909498727703	0.11865235661516531
	1.8997461872028003	0.11854692025487279
	1.9012014245328301	0.11843830400423346
	1.9026566618628602	0.11832651279046431
	1.9041118991928903	0.11821155199061045
	1.9055671365229203	0.11809342733183065
	1.9070223738529504	0.11797214496676316
	1.9084776111829802	0.11784771153418494
	1.90993284851301	0.11772013403239129
	1.91138808584304	0.11758941985259147
	1.9128433231730702	0.1174555768718326
	1.9142985605031002	0.11731861330032109
	1.9157537978331303	0.11717853781086343
	1.91720903516316	0.11703535942962955
	1.9186642724931902	0.11688908762505701
	1.9201195098232202	0.11673973227662841
	1.9215747471532503	0.1165873035985048
	1.9230299844832803	0.11643181229655593
	1.9244852218133102	0.11627326935573908
	1.9259404591433402	0.11611168623284404
	1.9273956964733703	0.11594707472660404
	1.9288509338034001	0.11577944705603362
	1.9303061711334302	0.11560881577783362
	1.9317614084634602	0.11543519388203598
	1.9332166457934903	0.11525859464948475
	1.9346718831235203	0.11507903182689685
	1.9361271204535502	0.11489651944636485
	1.9375823577835805	0.11471107197450922
	1.9390375951136103	0.11452270415249999
	1.9404928324436403	0.1143314311646064
	1.94194806977367	0.11413726849970679
	1.9434033071037002	0.11394023199121998
	1.94485854443373	0.11374033786722743
	1.9463137817637601	0.1135376026375779
	1.9477690190937902	0.11333204315690525
	1.9492242564238202	0.11312367665189957
	1.9506794937538503	0.1129125206763992
	1.9521347310838801	0.11269859305231335
	1.9535899684139102	0.11248191197522896
	1.9550452057439403	0.1122624959139973
	1.9565004430739703	0.11204036374730213
	1.9579556804040004	0.1118155344835832
	1.9594109177340302	0.11158802761867245
	1.9608661550640603	0.11135786285177564
	1.9623213923940903	0.11112506018721574
	1.9637766297241204	0.11088963991923159
	1.9652318670541502	0.11065162265198174
	1.9666871043841803	0.11041102920654582
	1.9681423417142103	0.11016788075047179
	1.9695975790442404	0.10992219870425168
	1.9710528163742702	0.10967400470465759
	1.9725080537043005	0.10942332072155161
	1.9739632910343303	0.10917016891327719
	1.9754185283643602	0.10891457169460439
	1.97687376569439	0.10865655185654186
	1.97832900302442	0.10839613222296923
	1.97978424035445	0.10813333595379941
	1.9812394776844802	0.10786818648005977
	1.98269471501451	0.10760070737720487
	1.98414995234454	0.10733092250330419
	1.9856051896745701	0.1070588559098731
	1.9870604270046002	0.10678453181940592
	1.98851566433463	0.10650797470868167
	1.98997090166466	0.10622920924106832
	1.9914261389946901	0.10594826023501512
	1.9928813763247202	0.10566515275872733
	1.9943366136547502	0.10537991197048104
	1.99579185098478	0.105092563326634
	1.9972470883148101	0.10480313237444538
	1.9987023256448402	0.10451164484639534
	2.00015756297487	0.10421812655766725
	2.0016128003049003	0.10392260366467296
	2.00306803763493	0.10362510229430386
	2.0045232749649604	0.10332564877993881
	2.0059785122949902	0.10302426961234847
	2.00743374962502	0.10272099137958707
	2.00888898695505	0.10241584084443017
	2.01034422428508	0.10210884482863636
	2.01179946161511	0.10180003030659135
	2.01325469894514	0.10148942436372561
	2.01470993627517	0.10117705418464328
	2.0161651736052	0.10086294705375304
	2.0176204109352303	0.10054713032210201
	2.01907564826526	0.10022963153955361
	2.0205308855952904	0.0999104781591077
	2.02198612292532	0.09958969783275927
	2.02344136025535	0.0992673182888909
	2.0248965975853803	0.09894336726611713
	2.02635183491541	0.09861787255250043
	2.02780707224544	0.0982908621257561
	2.0292623095754703	0.09796236385100768
	2.0307175469055	0.09763240572609959
	2.0321727842355304	0.09730101576656001
	2.03362802156556	0.09696822200774784
	2.0350832588955905	0.09663405256037973
	2.0365384962256203	0.09629853548944206
	2.03799373355565	0.09596169899265941
	2.03944897088568	0.09562357111842613
	2.04090420821571	0.09528418005833557
	2.04235944554574	0.09494355400690105
	2.04381468287577	0.09460172103809371
	2.0452699202058002	0.09425870932661426
	2.04672515753583	0.0939145470187055
	2.04818039486586	0.09356926222550246
	2.04963563219589	0.0932228829936607
	2.05109086952592	0.09287543744250315
	2.0525461068559503	0.09252695360013659
	2.05400134418598	0.09217745948949971
	2.05545658151601	0.09182698301808011
	2.0569118188460402	0.09147555214905151
	2.05836705617607	0.0911231947501516
	2.0598222935061004	0.09076993859491095
	2.06127753083613	0.09041581146048155
	2.0627327681661605	0.09006084105877213
	2.0641880054961903	0.08970505495445626
	2.06564324282622	0.08934848075197196
	2.0670984801562504	0.08899114590466115
	2.0685537174862803	0.08863307781633835
	2.07000895481631	0.08827430377537732
	2.07146419214634	0.08791485106374206
	2.07291942947637	0.08755474676037098
	2.0743746668064	0.08719401786772361
	2.0758299041364303	0.0868326913454406
	2.07728514146646	0.08647079404844299
	2.07874037879649	0.08610835266254173
	2.0801956161265203	0.08574539379928811
	2.08165085345655	0.0853819439427923
	2.08310609078658	0.08501802948032847
	2.08456132811661	0.08465367662068017
	2.0860165654466405	0.08428891151713234
	2.0874718027766703	0.08392376015128253
	2.0889270401067	0.08355824833365619
	2.0903822774367304	0.08319240184315378
	2.0918375147667603	0.08282624619807062
	2.09329275209679	0.08245980687299008
	2.0947479894268204	0.082093109127989
	2.0962032267568502	0.08172617811364309
	2.0976584640868805	0.08135903882834802
	2.0991137014169103	0.08099171606368229
	2.10056893874694	0.0806242344811066
	2.1020241760769705	0.08025661860011896
	2.1034794134070003	0.07988889278608885
	2.10493465073703	0.07952108117102251
	2.10638988806706	0.07915320781568595
	2.1078451253970902	0.07878529645977422
	2.10930036272712	0.07841737083995576
	2.1107556000571503	0.07804945442611003
	2.11221083738718	0.07768157048328679
	2.11366607471721	0.07731374215842293
	2.1151213120472403	0.07694599237265874
	2.11657654937727	0.07657834387509363
	2.1180317867073004	0.07621081921617465
	2.1194870240373302	0.07584344079293913
	2.12094226136736	0.0754762307402642
	2.1223974986973904	0.07510921106922687
	2.12385273602742	0.07474240354866737
	2.1253079733574505	0.07437582974967369
	2.1267632106874803	0.07400951111661819
	2.12821844801751	0.07364346877758608
	2.1296736853475404	0.07327772376712602
	2.1311289226775703	0.07291229679648928
	2.1325841600076005	0.07254720853787114
	2.1340393973376304	0.07218247924807256
	2.13549463466766	0.07181812911041272
	2.13694987199769	0.07145417814430846
	2.1384051093277203	0.07109064600967809
	2.13986034665775	0.07072755227081091
	2.14131558398778	0.07036491620856232
	2.1427708213178103	0.07000275693913992
	2.14422605864784	0.06964109334855934
	2.1456812959778704	0.06927994408322628
	2.1471365333079	0.06891932759797391
	2.14859177063793	0.0685592621236192
	2.1500470079679603	0.06819976566328949
	2.15150224529799	0.0678408560314699
	2.15295748262802	0.06748255079318231
	2.1544127199580503	0.06712486729187381
	2.1558679572880806	0.06676782266016021
	2.1573231946181104	0.06641143382054802
	2.1587784319481402	0.06605571744739099
	2.16023366927817	0.06570069001066543
	2.1616889066082003	0.06534636775432584
	2.16314414393823	0.06499276670125645
	2.16459938126826	0.06463990264055675
	2.1660546185982903	0.06428779118765962
	2.16750985592832	0.06393644764099557
	2.1689650932583504	0.06358588718081033
	2.17042033058838	0.06323612469735566
	2.17187556791841	0.06288717482817961
	2.17333080524844	0.06253905213802809
	2.17478604257847	0.06219177076619189
	2.1762412799085	0.06184534482173409
	2.17769651723853	0.06149978798428393
	2.17915175456856	0.061155113947606594
	2.18060699189859	0.060811335978501635
	2.1820622292286203	0.060468467282703116
	2.18351746655865	0.060126520705881266
	2.18497270388868	0.059785508954486144
	2.18642794121871	0.05944544452254352
	2.18788317854874	0.05910633966294453
	2.1893384158787703	0.058768206376963374
	2.1907936532088	0.058431056496527634
	2.1922488905388304	0.0580949016622255
	2.1937041278688603	0.05775975320767154
	2.19515936519889	0.057425622333746366
	2.1966146025289204	0.057092519950001926
	2.19806983985895	0.05676045683434967
	2.19952507718898	0.05642944347600049
	2.2009803145190103	0.05609949024231227
	2.20243555184904	0.05577060717860388
	2.20389078917907	0.055442804240726326
	2.2053460265091003	0.0551160910610701
	2.20680126383913	0.054790477117023555
	2.20825650116916	0.05446597168599105
	2.2097117384991902	0.05414258387675472
	2.21116697582922	0.05382032243631712
	2.21262221315925	0.053499196129427495
	2.21407745048928	0.05317921334071074
	2.2155326878193105	0.052860382318991865
	2.2169879251493403	0.05254271117197454
	2.21844316247937	0.05222620766608784
	2.2198983998094004	0.05191087948456847
	2.2213536371394302	0.05159673408620678
	2.22280887446946	0.05128377874697515
	2.2242641117994904	0.05097202048719146
	2.22571934912952	0.050661466215308336
	2.2271745864595505	0.050352122613203744
	2.2286298237895803	0.05004399613078269
	2.23008506111961	0.04973709312541108
	2.2315402984496404	0.049431419682426946
	2.2329955357796702	0.04912698171894545
	2.2344507731097	0.04882378499411892
	2.23590601043973	0.048521835053390645
	2.23736124776976	0.04822113733891502
	2.23881648509979	0.047921696962568434
	2.2402717224298203	0.04762351901965502
	2.24172695975985	0.04732660832468561
	2.24318219708988	0.04703096957644766
	2.2446374344199103	0.04673660723128894
	2.24609267174994	0.04644352563148183
	2.2475479090799704	0.04615172895480542
	2.24900314641	0.045861221156055426
	2.25045838374003	0.045572006092001925
	2.2519136210700603	0.045284087364934604
	2.25336885840009	0.044997468518518755
	2.2548240957301204	0.04471215283992829
	2.2562793330601503	0.04442814355480089
	2.25773457039018	0.04414544360879582
	2.25918980772021	0.04386405589001621
	2.26064504505024	0.0435839830522452
	2.26210028238027	0.04330522768254426
	2.2635555197103003	0.04302779215359712
	2.26501075704033	0.04275167869479431
	2.26646599437036	0.04247688941816482
	2.26792123170039	0.0422034262449648
	2.26937646903042	0.041931290985114555
	2.27083170636045	0.04166048527191931
	2.2722869436904802	0.041391010613080294
	2.27374218102051	0.04112286843362671
	2.2751974183505403	0.04085605987775908
	2.27665265568057	0.040590586114766083
	2.2781078930106	0.04032644806191293
	2.2795631303406303	0.04006364655942813
	2.28101836767066	0.03980218227530841
	2.28247360500069	0.03954205579436119
	2.2839288423307202	0.03928326753263646
	2.28538407966075	0.039025817827016286
	2.2868393169907804	0.0387697068029453
	2.28829455432081	0.038514934573967444
	2.2897497916508405	0.03826150104805435
	2.2912050289808703	0.03800940601461385
	2.2926602663109	0.03775864921029181
	2.29411550364093	0.03750923022614361
	2.2955707409709603	0.03726114843818257
	2.29702597830099	0.037014403314516345
	2.2984812156310204	0.03676899402417076
	2.2999364529610498	0.03652491965858688
	2.30139169029108	0.0362821792728348
	2.30284692762111	0.036040771810629785
	2.30430216495114	0.03580069605673308
	2.30575740228117	0.03556195069386012
	2.3072126396112003	0.03532453432750624
	2.30866787694123	0.03508844546448732
	2.3101231142712604	0.034853682468155955
	2.31157835160129	0.034620243733969186
	2.3130335889313205	0.03438812738175444
	2.31448882626135	0.0341573315337839
	2.31594406359138	0.03392785422867205
	2.31739930092141	0.033699693387989525
	2.3188545382514403	0.033472846862536695
	2.32030977558147	0.033247312385445905
	2.3217650129115004	0.033023087627918675
	2.3232202502415302	0.03280017015222535
	2.3246754875715605	0.032578557496720076
	2.3261307249015903	0.03235824702568543
	2.3275859622316206	0.032139236086589355
	2.32904119956165	0.03192152195539984
	2.3304964368916803	0.0317051018010673
	2.33195167422171	0.03148997268752954
	2.3334069115517404	0.031276131676562825
	2.3348621488817702	0.031063575747716073
	2.3363173862118	0.030852301702107416
	2.33777262354183	0.03064230639287969
	2.33922786087186	0.0304335866020906
	2.34068309820189	0.030226138960855367
	2.3421383355319203	0.030019960078817732
	2.34359357286195	0.029815046490541664
	2.3450488101919804	0.029611394705162258
	2.3465040475220103	0.02940900112054857
	2.34795928485204	0.0292078621041312
	2.3494145221820704	0.029007973939106226
	2.3508697595121	0.028809332890203272
	2.35232499684213	0.02861193511727016
	2.3537802341721603	0.028415776764714084
	2.35523547150219	0.028220853903834216
	2.3566907088322204	0.02802716254407199
	2.3581459461622503	0.027834698673604982
	2.3596011834922805	0.027643458204807802
	2.3610564208223104	0.02745343702132528
	2.36251165815234	0.027264630921931546
	2.36396689548237	0.02707703567225846
	2.3654221328124003	0.02689064705888763
	2.36687737014243	0.026705460744528238
	2.3683326074724604	0.026521472323405532
	2.3697878448024903	0.026338677466836817
	2.3712430821325206	0.02615707167352557
	2.3726983194625504	0.025976650530472784
	2.3741535567925807	0.025797409462031635
	2.3756087941226105	0.02561934393484063
	2.3770640314526403	0.025442449381904188
	2.3785192687826706	0.02526672114181104
	2.3799745061127	0.02509215456004263
	2.38142974344273	0.024918744987350805
	2.38288498077276	0.024746487613140876
	2.38434021810279	0.02457537774859812
	2.3857954554328202	0.024405410622607236
	2.38725069276285	0.024236581372001232
	2.3887059300928803	0.024068885166651
	2.39016116742291	0.02390231711647441
	2.3916164047529405	0.023736872364981246
	2.39307164208297	0.023572545977484337
	2.394526879413	0.023409332989938962
	2.39598211674303	0.02324722846949503
	2.3974373540730602	0.023086227393785335
	2.39889259140309	0.02292632475258781
	2.4003478287331204	0.022767515515034722
	2.40180306606315	0.022609794699536095
	2.4032583033931805	0.0224531571163788
	2.4047135407232103	0.022297597751365764
	2.4061687780532406	0.022143111461909434
	2.40762401538327	0.021989693185240754
	2.4090792527133003	0.021837337728493944
	2.41053449004333	0.02168603995972616
	2.4119897273733604	0.0215357947052463
	2.41344496470339	0.021386596819118173
	2.4149002020334205	0.021238441073959214
	2.4163554393634503	0.021091322292002477
	2.4178106766934806	0.020945235249569368
	2.4192659140235104	0.020800174727267407
	2.4207211513535403	0.020656135495992656
	2.42217638868357	0.020513112334067204
	2.4236316260136004	0.020371099962533477
	2.42508686334363	0.020230093171833854
	2.4265421006736605	0.020090086674109088
	2.4279973380036903	0.019951075195231146
	2.4294525753337206	0.019813053488719146
	2.4309078126637504	0.019676016266305982
	2.4323630499937803	0.01953995825970292
	2.4338182873238106	0.019404874206774548
	2.4352735246538404	0.01927075877419162
	2.4367287619838702	0.01913760671266893
	2.4381839993139	0.019005412706668664
	2.4396392366439303	0.01887417155262869
	2.44109447397396	0.018743877854473737
	2.4425497113039905	0.01861452638803168
	2.4440049486340203	0.01848611188833824
	2.44546018596405	0.018358629011683676
	2.44691542329408	0.018232072531615795
	2.4483706606241102	0.018106437165883383
	2.44982589795414	0.017981717610101283
	2.45128113528417	0.017857908613086646
	2.4527363726141997	0.017735004925235894
	2.45419160994423	0.01761300125109529
	2.45564684727426	0.017491892375123982
	2.45710208460429	0.017371673014434107
	2.45855732193432	0.01725233796396151
	2.4600125592643503	0.017133881927346283
	2.46146779659438	0.017016299725337285
	2.46292303392441	0.016899586138370632
	2.46437827125444	0.016783735941313563
	2.46583350858447	0.01666874390932032
	2.4672887459145	0.01655460490463194
	2.46874398324453	0.0164413136778911
	2.47019922057456	0.016328865091518402
	2.4716544579045903	0.016217253964822445
	2.47310969523462	0.016106475162213675
	2.4745649325646504	0.015996523487361938
	2.47602016989468	0.015887393892999847
	2.47747540722471	0.015779081149569683
	2.4789306445547403	0.01567158024115052
	2.48038588188477	0.015564886059822598
	2.4818411192148	0.01545899345323703
	2.4832963565448303	0.015353897422224323
	2.48475159387486	0.015249592858390181
	2.4862068312048904	0.015146074751175041
	2.4876620685349202	0.015043338075939442
	2.4891173058649505	0.01494137777904016
	2.4905725431949803	0.014840188903764415
	2.49202778052501	0.01473976641247908
	2.4934830178550405	0.014640105373941618
	2.4949382551850703	0.014541200813244235
	2.4963934925151	0.014443047803754695
	2.4978487298451304	0.014345641416265596
	2.4993039671751602	0.014248976680446272
	2.5007592045051905	0.01415304882990455
	2.5022144418352203	0.014057852895572435
	2.5036696791652506	0.013963384026796567
	2.5051249164952805	0.013869637416098132
	2.5065801538253103	0.013776608190117624
	2.5080353911553406	0.013684291602204255
	2.50949062848537	0.01359268281842374
	2.5109458658154	0.013501777068859824
	2.51240110314543	0.013411569620215738
	2.51385634047546	0.013322055743167836
	2.51531157780549	0.013233230655253942
	2.51676681513552	0.01314508974900902
	2.5182220524655503	0.013057628291560703
	2.51967728979558	0.012970841611918287
	2.5211325271256104	0.01288472510791132
	2.52258776445564	0.012799274151815834
	2.52404300178567	0.012714484113701739
	2.5254982391157	0.01263035039713686
	2.52695347644573	0.012546868487287699
	2.52840871377576	0.01246403383054956
	2.5298639511057903	0.012381841853986171
	2.53131918843582	0.012300288099517137
	2.5327744257658504	0.012219368106461086
	2.5342296630958803	0.012139077352072258
	2.5356849004259105	0.012059411402781293
	2.53714013775594	0.011980365892730606
	2.53859537508597	0.011901936318739256
	2.540050612416	0.011824118397657492
	2.5415058497460303	0.01174690771370571
	2.54296108707606	0.011670299956327353
	2.5444163244060904	0.011594290812842068
	2.5458715617361203	0.011518875910835683
	2.5473267990661506	0.011444051081445852
	2.5487820363961804	0.011369811986459734
	2.5502372737262102	0.011296154451013236
	2.55169251105624	0.011223074213078825
	2.5531477483862703	0.011150567085757663
	2.5546029857163	0.011078628915203333
	2.5560582230463305	0.011007255593602038
	2.5575134603763603	0.01093644291120792
	2.5589686977063906	0.010866186809529586
	2.5604239350364204	0.010796483187019526
	2.5618791723664507	0.010727328045135782
	2.5633344096964805	0.010658717254405741
	2.5647896470265104	0.010590646793879336
	2.56624488435654	0.010523112772867358
	2.5677001216865705	0.01045611110965246
	2.5691553590166003	0.01038963790061287
	2.57061059634663	0.010323689176697045
	2.5720658336766604	0.010258261078047275
	2.5735210710066903	0.010193349672314871
	2.57497630833672	0.010128951117763591
	2.5764315456667504	0.010065061585349078
	2.57788678299678	0.010001677192525293
	2.57934202032681	0.009938794179188937
	2.58079725765684	0.009876408777075065
	2.58225249498687	0.009814517223497563
	2.5837077323169	0.00975311577866143
	2.5851629696469303	0.009692200691453007
	2.58661820697696	0.009631768318351566
	2.5880734443069904	0.009571814989242929
	2.58952868163702	0.009512337044328016
	2.5909839189670505	0.009453330816218781
	2.59243915629708	0.009394792769976486
	2.59389439362711	0.009336719246960317
	2.59534963095714	0.009279106787753053
	2.5968048682871703	0.009221951763467351
	2.5982601056172	0.009165250684509898
	2.5997153429472304	0.009109000058364576
	2.6011705802772602	0.009053196413390658
	2.6026258176072905	0.008997836287149102
	2.6040810549373203	0.008942916257360323
	2.6055362922673506	0.008888432901163408
	2.60699152959738	0.008834382817816074
	2.6084467669274103	0.0087807627032423
	2.60990200425744	0.008727569118230484
	2.6113572415874704	0.008674798818645506
	2.6128124789175002	0.008622448431375367
	2.61426771624753	0.008570514741328677
	2.6157229535775604	0.008518994452441739
	2.61717819090759	0.008467884319384921
	2.6186334282376205	0.008417181127656641
	2.6200886655676503	0.00836688167541142
	2.62154390289768	0.008316982805225984
	2.6229991402277104	0.008267481355472558
	2.6244543775577402	0.008218374143595893
	2.62590961488777	0.008169658109719709
	2.6273648522178004	0.008121330144631355
	2.62882008954783	0.008073387178986745
	2.6302753268778605	0.008025826155244154
	2.6317305642078903	0.007978644021546034
	2.6331858015379206	0.007931837764670336
	2.6346410388679504	0.007885404439720599
	2.6360962761979803	0.007839341019974116
	2.6375515135280105	0.0077936445704859655
	2.63900675085804	0.007748312170816675
	2.6404619881880698	0.0077033409092351485
	2.6419172255181	0.007658727881099565
	2.64337246284813	0.007614470233037143
	2.64482770017816	0.007570565069881944
	2.64628293750819	0.007527009646351875
	2.6477381748382203	0.007483801051341825
	2.64919341216825	0.00744093654526023
	2.6506486494982804	0.007398413322892898
	2.6521038868283098	0.007356228684066648
	2.65355912415834	0.007314379859070736
	2.65501436148837	0.007272864104310546
	2.6564695988184	0.007231678767985398
	2.65792483614843	0.0071908211850313245
	2.6593800734784603	0.0071502886270908205
	2.66083531080849	0.007110078535724856
	2.6622905481385204	0.0070701882474406355
	2.6637457854685502	0.0070306151650263455
	2.6652010227985805	0.006991356717970742
	2.66665626012861	0.0069524103029596634
	2.66811149745864	0.006913773383817091
	2.66956673478867	0.006875443509161312
	2.6710219721187003	0.006837418048429331
	2.67247720944873	0.006799694618467054
	2.6739324467787604	0.0067622706904699684
	2.6753876841087902	0.006725143830927413
	2.6768429214388205	0.006688311569562896
	2.6782981587688504	0.006651771528726112
	2.67975339609888	0.006615521285097239
	2.68120863342891	0.006579558487580837
	2.6826638707589403	0.006543880716436343
	2.68411910808897	0.006508485648592412
	2.6855743454190004	0.006473370956693269
	2.6870295827490303	0.006438534343284057
	2.6884848200790605	0.006403973480723881
	2.6899400574090904	0.006369686140828815
	2.6913952947391206	0.006335669968116051
	2.6928505320691505	0.006301922794126528
	2.6943057693991803	0.006268442406883107
	2.69576100672921	0.006235226513538869
	2.6972162440592404	0.006202272986118022
	2.6986714813892703	0.0061695796489419676
	2.7001267187193005	0.006137144278155493
	2.7015819560493304	0.0061049648088651815
	2.70303719337936	0.00607303905145187
	2.70449243070939	0.006041364921585674
	2.7059476680394203	0.006009940323760159
	2.70740290536945	0.005978763177101656
	2.70885814269948	0.005947831395851771
	2.71031338002951	0.005917142932416399
	2.71176861735954	0.005886695782981663
	2.71322385468957	0.005856487925509382
	2.7146790920196002	0.00582651734242506
	2.71613432934963	0.005796782057324804
	2.7175895666796603	0.005767280120090603
	2.71904480400969	0.005738009547363877
	2.7205000413397205	0.00570896836730969
	2.72195527866975	0.005680154729253838
	2.72341051599978	0.005651566665807503
	2.72486575332981	0.005623202342999591
	2.7263209906598402	0.005595059821998698
	2.72777622798987	0.005567137233670339
	2.7292314653199004	0.0055394328032899575
	2.73068670264993	0.00551194460357615
	2.7321419399799605	0.005484670866992101
	2.7335971773099903	0.005457609789467789
	2.7350524146400206	0.005430759570163861
	2.73650765197005	0.005404118379566165
	2.7379628893000802	0.005377684545194899
	2.73941812663011	0.00535145623963287
	2.7408733639601404	0.005325431767549544
	2.74232860129017	0.005299609372462274
	2.7437838386202005	0.005273987411589843
	2.7452390759502303	0.0052485641104046896
	2.7466943132802606	0.005223337837141692
	2.7481495506102904	0.005198306919838014
	2.7496047879403207	0.005173469694659319
	2.75106002527035	0.00514882449486634
	2.7525152626003804	0.005124369736582783
	2.75397049993041	0.005100103787734363
	2.7554257372604405	0.005076025048975411
	2.7568809745904703	0.005052131927598006
	2.7583362119205006	0.005028422839656213
	2.7597914492505304	0.005004896211015419
	2.7612466865805607	0.004981550535949364
	2.7627019239105906	0.004958384243374922
	2.764157161240621	0.004935395805678562
	2.76561239857065	0.0049125837451242885
	2.76706763590068	0.004889946525300666
	2.76852287323071	0.00486748266074989
	2.76997811056074	0.0048451906724415105
	2.77143334789077	0.004823069139035842
	2.7728885852208003	0.00480111653924841
	2.77434382255083	0.004779331517127453
	2.7757990598808604	0.004757712562109659
	2.7772542972108902	0.004736258283803107
	2.77870953454092	0.004714967330945915
	2.7801647718709503	0.004693838207779264
	2.78162000920098	0.004672869620244139
	2.78307524653101	0.004652060176224226
	2.7845304838610403	0.004631408480488528
	2.78598572119107	0.00461091324366264
	2.7874409585211004	0.004590573085549728
	2.7888961958511302	0.004570386690323027
	2.7903514331811605	0.004550352760740375
	2.7918066705111904	0.004530469985002764
	2.79326190784122	0.004510737038784518
	2.79471714517125	0.004491152703022795
	2.79617238250128	0.004471715647404713
	2.79762761983131	0.004452424648009394
	2.79908285716134	0.0044332784181050616
	2.8005380944913703	0.004414275771875832
	2.8019933318214	0.004395415432500969
	2.8034485691514304	0.004376696216188998
	2.80490380648146	0.004358116899630347
	2.8063590438114905	0.0043396762617682405
	2.8078142811415203	0.00432137314651236
	2.80926951847155	0.004303206372816201
	2.81072475580158	0.004285174749519871
	2.8121799931316103	0.0042672771442987265
	2.81363523046164	0.004249512404591792
	2.8150904677916704	0.0042318793473596385
	2.8165457051217	0.004214376922614216
	2.8180009424517305	0.00419700393012591
	2.8194561797817603	0.004179759345817578
	2.8209114171117906	0.004162641992782315
	2.8223666544418204	0.004145650807181697
	2.8238218917718503	0.004128784700015737
	2.82527712910188	0.0041120426084871415
	2.8267323664319104	0.004095423496604486
	2.8281876037619402	0.0040789262441722485
	2.8296428410919705	0.004062549866687587
	2.8310980784220003	0.004046293270495903
	2.83255331575203	0.004030155471672108
	2.83400855308206	0.004014135421171053
	2.8354637904120903	0.003998232162811172
	2.83691902774212	0.003982444633117341
	2.83837426507215	0.003966771879348383
	2.83982950240218	0.0039512128845145015
	2.84128473973221	0.003935766684443028
	2.84273997706224	0.003920432317751152
	2.84419521439227	0.003905208831520567
	2.8456504517223	0.0038900952432491124
	2.8471056890523303	0.0038750906380295796
	2.84856092638236	0.003860194119120846
	2.8500161637123904	0.0038454046794466614
	2.8514714010424203	0.003830721434661233
	2.85292663837245	0.0038161434659493318
	2.85438187570248	0.003801669891650582
	2.85583711303251	0.003787299799574849
	2.85729235036254	0.0037730323113881964
	2.8587475876925703	0.0037588665478490526
	2.8602028250226	0.003744801616293765
	2.8616580623526304	0.0037308366817654804
	2.8631132996826603	0.003716970848660429
	2.8645685370126905	0.003703203329884638
	2.86602377434272	0.003689533219463009
	2.86747901167275	0.003675959681966727
	2.86893424900278	0.0036624819507856832
	2.8703894863328103	0.0036490991606774473
	2.87184472366284	0.003635810515757537
	2.8732999609928704	0.0036226151669669668
	2.8747551983229003	0.0036095124123300473
	2.8762104356529306	0.0035965013400280628
	2.8776656729829604	0.0035835812315542126
	2.8791209103129907	0.003570751300566801
	2.88057614764302	0.003558010769870615
	2.8820313849730503	0.003545358861649207
	2.88348662230308	0.0035327948642803696
	2.8849418596331105	0.003520317970191293
	2.8863970969631403	0.0035079274679095116
	2.8878523342931706	0.003495622614514369
	2.8893075716232004	0.0034834026540903206
	2.8907628089532307	0.0034712668652991455
	2.8922180462832605	0.003459214572344734
	2.893673283613291	0.0034472450334540475
	2.89512852094332	0.003435357534598832
	2.89658375827335	0.003423551354406917
	2.89803899560338	0.003411825855182687
	2.89949423293341	0.0034001803097316414
	2.90094947026344	0.0033886140461757645
	2.9024047075934702	0.0033771263898971873
	2.9038599449235	0.003365716660705303
	2.9053151822535304	0.0033543842138290536
	2.90677041958356	0.0033431283325567824
	2.90822565691359	0.0033319484653697978
	2.90968089424362	0.0033208438844027147
	2.91113613157365	0.003309813974989267
	2.91259136890368	0.0032988580922893827
	2.9140466062337103	0.0032879756306024954
	2.91550184356374	0.003277165925309135
	2.9169570808937704	0.003266428393191864
	2.9184123182238	0.003255762398188938
	2.9198675555538305	0.0032451673802179853
	2.9213227928838603	0.003234642645684067
	2.92277803021389	0.0032241876692201007
	2.92423326754392	0.0032138018542823715
	2.9256885048739503	0.0032034845845409967
	2.92714374220398	0.0031932352966352
	2.9285989795340104	0.003183053421827929
	2.93005421686404	0.0031729383651759573
	2.9315094541940705	0.003162889570400452
	2.9329646915241003	0.0031529064791881293
	2.9344199288541306	0.0031429885309017472
	2.9358751661841604	0.003133135186543241
	2.9373304035141903	0.0031233459100911518
	2.93878564084422	0.0031136201206065145
	2.9402408781742504	0.0031039572931177836
	2.9416961155042802	0.003094356903415377
	2.9431513528343105	0.0030848184373153164
	2.9446065901643403	0.0030753413663464142
	2.9460618274943706	0.0030659251584635276
	2.9475170648244005	0.0030565693092715718
	2.9489723021544307	0.0030472733252599176
	2.9504275394844606	0.003038036668500015
	2.9518827768144904	0.003028858862677908
	2.9533380141445202	0.0030197393767058592
	2.9547932514745505	0.003010677803032458
	2.9562484888045804	0.003001673560611266
	2.9577037261346106	0.0029927261967549936
	2.9591589634646405	0.0029838352999403865
	2.9606142007946703	0.002975000295277991
	2.9620694381247	0.002966220776949851
	2.9635246754547304	0.00295749624826717
	2.9649799127847603	0.0029488262775194635
	2.96643515011479	0.002940210410732737
	2.96789038744482	0.002931648132374033
	2.96934562477485	0.0029231390960219364
	2.97080086210488	0.0029146827446875053
	2.9722560994349103	0.002906278723868702
	2.97371133676494	0.0028979265644375712
	2.9751665740949704	0.002889625831967264
	2.9766218114250003	0.0028813761094182416
	2.97807704875503	0.002873176932758603
	2.9795322860850604	0.002865027928859943
	2.98098752341509	0.0028569286763558306
	2.98244276074512	0.002848878721385001
	2.98389799807515	0.0028408776742699805
	2.98535323540518	0.002832925155595645
	2.98680847273521	0.002825020732620311
	2.9882637100652403	0.0028171639945783517
	2.98971894739527	0.00280935459523212
	2.9911741847253004	0.0028015920549697326
	2.9926294220553302	0.002793876093321958
	2.9940846593853605	0.0027862062603525406
	2.99553989671539	0.0027785821722827644
	2.99699513404542	0.0027710034908454174
	2.99845037137545	0.002763469821169401
	2.9999056087054803	0.002755980746938746
	3.00136084603551	0.002748535944428611
	3.0028160833655404	0.0027411350921190125
	3.0042713206955702	0.0027337777344985078
	3.0057265580256005	0.002726463583391396
	3.0071817953556303	0.002719192219828057
	3.0086370326856606	0.0027119633699404884
	3.01009227001569	0.0027047766468205384
	3.0115475073457203	0.00269763167184792
	3.01300274467575	0.002690528146595574
	3.0144579820057804	0.0026834657336743646
	3.0159132193358102	0.0026764440703310336
	3.0173684566658405	0.002669462839286096
	3.0188236939958704	0.002662521686357678
	3.0202789313259006	0.002655620304104853
	3.0217341686559305	0.0026487583942955565
	3.0231894059859608	0.0026419355943199815
	3.02464464331599	0.0026351515889718683
	3.02609988064602	0.002628406090841548
	3.02755511797605	0.0026216987615514356
	3.02901035530608	0.0026150292812722226
	3.03046559263611	0.0026083973787112713
	3.03192082996614	0.002601802701898486
	3.03337606729617	0.0025952450053628876
	3.0348313046262003	0.002588723946033639
	3.03628654195623	0.002582239236210721
	3.03774177928626	0.0025757905735010363
	3.03919701661629	0.0025693776984192047
	3.04065225394632	0.0025630002994731665
	3.04210749127635	0.0025566580896401207
	3.04356272860638	0.0025503508318114655
	3.04501796593641	0.002544078134760503
	3.0464732032664403	0.002537839848730427
	3.04792844059647	0.002531635597760443
	3.0493836779265004	0.0025254651782735055
	3.0508389152565303	0.0025193282574541517
	3.05229415258656	0.0025132246300360868
	3.05374938991659	0.002507153967330729
	3.0552046272466202	0.002501116048339164
	3.05665986457665	0.002495110616684421
	3.0581151019066803	0.002489137378660126
	3.05957033923671	0.0024831960797983108
	3.0610255765667405	0.0024772864998657217
	3.0624808138967703	0.002471408367045434
	3.0639360512268006	0.0024655614201407943
	3.0653912885568304	0.002459745440528153
	3.0668465258868602	0.0024539601470987987
	3.06830176321689	0.002448205328925515
	3.0697570005469204	0.002442480747732857
	3.07121223787695	0.0024367861026468344
	3.0726674752069805	0.002431121209213123
	3.0741227125370103	0.002425485848991704
	3.0755779498670406	0.002419879735842451
	3.0770331871970704	0.0024143026982323228
	3.0784884245271007	0.0024087544749549277
	3.0799436618571305	0.0024032348230314223
	3.0813988991871604	0.002397743555794864
	3.08285413651719	0.0023922804096914154
	3.0843093738472205	0.0023868452081152506
	3.0857646111772503	0.0023814376955517496
	3.0872198485072806	0.0023760577094890396
	3.0886750858373104	0.0023707049631784046
	3.0901303231673403	0.002365379258857599
	3.09158556049737	0.00236008044178518
	3.0930407978274004	0.0023548082753068996
	3.09449603515743	0.0023495625035714804
	3.09595127248746	0.002344343001578455
	3.09740650981749	0.002339149486518061
	3.09886174714752	0.0023339818244485578
	3.10031698447755	0.0023288397771003937
	3.1017722218075803	0.002323723143644544
	3.10322745913761	0.0023186317593402407
	3.1046826964676404	0.002313565413273019
	3.1061379337976702	0.002308523908025328
	3.1075931711277005	0.002303507056675894
	3.1090484084577303	0.0022985146662022845
	3.11050364578776	0.002293546526304855
	3.11195888311779	0.0022886025159576462
	3.1134141204478203	0.0022836824084618624
	3.11486935777785	0.0022787860300508547
	3.1163245951078804	0.0022739131588590633
	3.1177798324379102	0.00226906369977039
	3.1192350697679405	0.0022642373831122248
	3.1206903070979704	0.0022594341017333915
	3.122145544428	0.0022546536072503604
	3.1236007817580305	0.0022498958392000736
	3.1250560190880603	0.0022451605402362953
	3.12651125641809	0.00224044755901355
	3.1279664937481204	0.0022357567141773568
	3.1294217310781502	0.002231087862255777
	3.1308769684081805	0.0022264408376498784
	3.1323322057382104	0.0022218154486378107
	3.1337874430682406	0.0022172115762937664
	3.1352426803982705	0.0022126290146145516
	3.1366979177283003	0.0022080676619419047
	3.1381531550583306	0.002203527276894801
	3.1396083923883604	0.002199007768514899
	3.1410636297183903	0.0021945089415496702
	3.1425188670484205	0.0021900307021097123
	3.1439741043784504	0.002185572861830875
	3.1454293417084807	0.0021811352246433897
	3.1468845790385105	0.0021767176871189276
	3.1483398163685408	0.0021723200817799853
	3.1497950536985706	0.002167942317659136
	3.1512502910286004	0.0021635841730899144
	3.1527055283586307	0.0021592455495750575
	3.15416076568866	0.002154926263777829
	3.15561600301869	0.0021506262214205057
	3.15707124034872	0.002146345240736247
	3.15852647767875	0.0021420831860857028
	3.15998171500878	0.002137839963632459
	3.16143695233881	0.0021336153854187904
	3.16289218966884	0.0021294093701973516
	3.1643474269988703	0.002125221694711691
	3.1658026643289	0.0021210522917589547
	3.16725790165893	0.0021169010260000164
	3.16871313898896	0.002112767758557958
	3.17016837631899	0.0021086523509914914
	3.17162361364902	0.0021045546608962047
	3.17307885097905	0.002100474614368074
	3.17453408830908	0.002096412012690827
	3.1759893256391103	0.0020923667784980256
	3.17744456296914	0.0020883387787004873
	3.1788998002991704	0.002084327874598991
	3.1803550376292002	0.0020803339643200415
	3.18181027495923	0.002076356902823839
	3.18326551228926	0.0020723965930992596
	3.18472074961929	0.0020684529040380095
	3.18617598694932	0.0020645257494152107
	3.1876312242793503	0.0020606149332853233
	3.18908646160938	0.0020567204123723183
	3.1905416989394104	0.0020528420412930285
	3.1919969362694403	0.0020489797313875267
	3.1934521735994705	0.0020451333201140227
	3.1949074109295004	0.002041302769721003
	3.19636264825953	0.002037487869318676
	3.19781788558956	0.0020336885728481
	3.1992731229195903	0.002029904797434093
	3.20072836024962	0.0020261363786646777
	3.2021835975796504	0.0020223832324740556
	3.2036388349096803	0.0020186452694051886
	3.2050940722397105	0.0020149223476489692
	3.2065493095697404	0.002011214376645203
	3.2080045468997707	0.002007521253230573
	3.2094597842298005	0.0020038428833503742
	3.2109150215598303	0.0020001791686946975
	3.21237025888986	0.0019965299779890317
	3.2138254962198904	0.001992895260387252
	3.2152807335499203	0.0019892748481725275
	3.2167359708799506	0.00198566871260708
	3.2181912082099804	0.001982076727273838
	3.2196464455400102	0.0019784987839893283
	3.22110168287004	0.001974934800339695
	3.2225569202000703	0.0019713846660006002
	3.2240121575301	0.0019678483093984772
	3.22546739486013	0.0019643256239457096
	3.22692263219016	0.001960816521656935
	3.22837786952019	0.001957320934271005
	3.22983310685022	0.001953838717013944
	3.2312883441802502	0.0019503697986427136
	3.23274358151028	0.0019469141096639855
	3.2341988188403104	0.0019434715493819076
	3.23565405617034	0.0019400420454072278
	3.2371092935003705	0.00193662548862595
	3.2385645308304003	0.0019332217841128124
	3.24001976816043	0.001929830882937642
	3.24147500549046	0.001926452685373016
	3.2429302428204902	0.0019230870773916517
	3.24438548015052	0.0019197340151901822
	3.2458407174805504	0.0019163934108538643
	3.24729595481058	0.0019130651457711216
	3.2487511921406105	0.00190974917871002
	3.2502064294706403	0.0019064454078257743
	3.2516616668006706	0.0019031537537588985
	3.2531169041307004	0.00189987414125152
	3.2545721414607303	0.0018966065172081868
	3.25602737879076	0.001893350762899911
	3.2574826161207904	0.0018901068383705198
	3.25893785345082	0.0018868746562776784
	3.2603930907808505	0.0018836540822687773
	3.2618483281108803	0.0018804451172043232
	3.2633035654409106	0.0018772476750250656
	3.2647588027709404	0.0018740616267050867
	3.2662140401009703	0.0018708869637798805
	3.2676692774310006	0.0018677235766793926
	3.2691245147610304	0.0018645713987844575
	3.27057975209106	0.0018614303878647805
	3.2720349894210905	0.0018583004179505184
	3.2734902267511203	0.0018551814750011415
	3.2749454640811506	0.0018520734851773914
	3.2764007014111804	0.0018489763195484005
	3.2778559387412107	0.001845889937536088
	3.2793111760712406	0.001842814280546395
	3.2807664134012704	0.0018397493246079856
	3.2822216507313002	0.0018366949351199305
	3.28367688806133	0.001833651047648988
	3.28513212539136	0.0018306176549855763
	3.28658736272139	0.0018275946569646538
	3.28804260005142	0.0018245819428157695
	3.2894978373814503	0.0018215795273039158
	3.29095307471148	0.0018185872934519812
	3.2924083120415104	0.001815605216565829
	3.2938635493715402	0.0018126332109093442
	3.29531878670157	0.0018096711894388055
	3.2967740240316	0.0018067191892450988
	3.29822926136163	0.0018037769921459307
	3.29968449869166	0.001800844680192088
	3.3011397360216903	0.0017979221246888712
	3.30259497335172	0.0017950092644773213
	3.3040502106817504	0.001792106058197736
	3.3055054480117803	0.0017892124837421636
	3.3069606853418105	0.0017863283971852515
	3.3084159226718404	0.0017834537907112562
	3.30987116000187	0.0017805886313511086
	3.3113263973319	0.0017777328052000676
	3.3127816346619303	0.0017748863128989618
	3.31423687199196	0.0017720490431305661
	3.3156921093219904	0.0017692209942492122
	3.3171473466520203	0.0017664020676200012
	3.3186025839820505	0.0017635922464600453
	3.3200578213120804	0.0017607914259505537
	3.3215130586421107	0.0017579996263701499
	3.3229682959721405	0.0017552167168758777
	3.3244235333021703	0.0017524426813011241
	3.3258787706322	0.0017496774996415504
	3.3273340079622304	0.0017469210514535647
	3.3287892452922603	0.0017441733401169857
	3.3302444826222906	0.0017414342788453475
	3.3316997199523204	0.0017387038382453955
	3.3331549572823507	0.0017359819805436735
	3.3346101946123805	0.0017332686435572217
	3.336065431942411	0.0017305637526044916
	3.3375206692724406	0.0017278672779239565
	3.3389759066024705	0.001725179188910409
	3.3404311439325003	0.001722499425202262
	3.34188638126253	0.0017198279213915231
	3.3433416185925604	0.0017171646627558274
	3.3447968559225902	0.0017145095553639292
	3.3462520932526205	0.0017118625828929344
	3.3477073305826504	0.0017092236862119438
	3.34916256791268	0.0017065928861282544
	3.3506178052427105	0.0017039700274296713
	3.3520730425727403	0.0017013551437016201
	3.35352827990277	0.0016987481601914486
	3.3549835172328	0.0016961490485300369
	3.35643875456283	0.0016935577498051234
	3.35789399189286	0.0016909742091256324
	3.35934922922289	0.0016883984001998568
	3.36080446655292	0.0016858302885511016
	3.36225970388295	0.0016832698229895982
	3.3637149412129803	0.0016807169385160596
	3.36517017854301	0.00167817165406208
	3.3666254158730404	0.0016756338426272557
	3.3680806532030703	0.0016731035336458027
	3.3695358905331	0.0016705806593806155
	3.37099112786313	0.0016680651997765543
	3.37244636519316	0.001665557056856373
	3.37390160252319	0.001663056247384958
	3.3753568398532203	0.0016605627154840132
	3.37681207718325	0.0016580763881798872
	3.3782673145132804	0.0016555972876348866
	3.3797225518433103	0.001653125360795804
	3.38117778917334	0.001650660527598345
	3.3826330265033704	0.001648202787349118
	3.3840882638334002	0.0016457521020911297
	3.38554350116343	0.0016433083887166244
	3.3869987384934603	0.0016408716751255307
	3.38845397582349	0.0016384418806984656
	3.3899092131535205	0.0016360189778407107
	3.3913644504835503	0.0016336029324301887
	3.3928196878135806	0.0016311937247995368
	3.3942749251436104	0.0016287912763708143
	3.3957301624736402	0.0016263955972118942
	3.3971853998036705	0.0016240066464580961
	3.3986406371337003	0.0016216243411079324
	3.40009587446373	0.0016192487148470797
	3.4015511117937605	0.0016168796575615867
	3.4030063491237903	0.0016145172196031583
	3.4044615864538206	0.0016121613046972325
	3.4059168237838504	0.001609811902637537
	3.4073720611138807	0.0016074689954505886
	3.4088272984439105	0.0016051324793578342
	3.4102825357739404	0.0016028024381075042
	3.41173777310397	0.0016004787339193205
	3.413193010434	0.0015981613636010218
	3.41464824776403	0.0015958503287509728
	3.41610348509406	0.001593545578953921
	3.41755872242409	0.0015912470520695553
	3.4190139597541203	0.0015889547590420064
	3.42046919708415	0.0015866686620783917
	3.4219244344141804	0.0015843886835559449
	3.42337967174421	0.0015821148723979667
	3.42483490907424	0.0015798471317339498
	3.42629014640427	0.0015775854558870979
	3.4277453837343	0.0015753298062041792
	3.42920062106433	0.0015730801626659568
	3.4306558583943603	0.0015708364785402857
	3.43211109572439	0.001568598768453502
	3.4335663330544204	0.0015663669631010998
	3.43502157038445	0.001564141056391858
	3.4364768077144805	0.0015619209709862494
	3.4379320450445103	0.001559706738269738
	3.43938728237454	0.0015574982924586487
	3.44084251970457	0.0015552956275970194
	3.4422977570346003	0.0015530987243979149
	3.44375299436463	0.0015509074891492075
	3.4452082316946604	0.001548721984151096
	3.4466634690246902	0.0015465421340592827
	3.4481187063547205	0.0015443678941031746
	3.4495739436847503	0.0015421992946422804
	3.4510291810147806	0.001540036270119394
	3.4524844183448105	0.0015378787580764218
	3.4539396556748403	0.0015357268073978344
	3.45539489300487	0.0015335803575253334
	3.4568501303349004	0.0015314393648744877
	3.4583053676649302	0.0015293038550999733
	3.4597606049949605	0.0015271737723005418
	3.4612158423249904	0.0015250490469033075
	3.4626710796550206	0.0015229297172125672
	3.4641263169850505	0.0015208157103240986
	3.4655815543150807	0.0015187070630604633
	3.4670367916451106	0.0015166037135806718
	3.4684920289751404	0.0015145056458497333
	3.4699472663051703	0.001512412800117826
	3.4714025036352005	0.00151032518044292
	3.4728577409652304	0.0015082427692507264
	3.4743129782952606	0.001506165539957089
	3.4757682156252905	0.0015040934763154122
	3.4772234529553203	0.001502026525627197
	3.47867869028535	0.0014999646961888413
	3.4801339276153804	0.0014979079264897878
	3.4815891649454103	0.0014958562522164455
	3.48304440227544	0.0014938096174177953
	3.48449963960547	0.0014917679799610166
	3.4859548769355	0.0014897313366409692
	3.48741011426553	0.001487699660793838
	3.4888653515955603	0.0014856729257998224
	3.49032058892559	0.001483651178745844
	3.4917758262556204	0.0014816342617791057
	3.4932310635856503	0.001479622258042791
	3.4946863009156806	0.0014776151269206275
	3.4961415382457104	0.0014756128281968473
	3.4975967755757402	0.0014736153578858852
	3.49905201290577	0.0014716226785335845
	3.5005072502358003	0.0014696347684265807
	3.50196248756583	0.0014676516322346131
	3.5034177248958605	0.0014656731998210128
	3.5048729622258903	0.0014636995136318718
	3.5063281995559206	0.0014617305470946142
	3.5077834368859504	0.0014597661905627543
	3.5092386742159807	0.0014578065356597532
	3.51069391154601	0.0014558515155662255
	3.5121491488760403	0.001453901094663875
	3.51360438620607	0.0014519552760495955
	3.5150596235361005	0.0014500140071682225
	3.5165148608661303	0.0014480773166900842
	3.5179700981961606	0.0014461451505667726
	3.5194253355261904	0.001444217530491465
	3.5208805728562207	0.0014422943722112208
	3.5223358101862505	0.0014403757431227222
	3.5237910475162804	0.001438461542214278
	3.52524628484631	0.0014365517570374589
	3.52670152217634	0.0014346464462120087
	3.5281567595063703	0.0014327455219114152
	3.5296119968364	0.0014308489766088957
	3.5310672341664304	0.0014289568125677766
	3.5325224714964603	0.0014270690014477874
	3.5339777088264905	0.0014251855089800491
	3.5354329461565204	0.0014233063565319132
	3.5368881834865507	0.001421431447508488
	3.5383434208165805	0.0014195608857770006
	3.5397986581466103	0.001417694554861959
	3.54125389547664	0.0014158324775934625
	3.54270913280667	0.0014139746186168213
	3.5441643701367003	0.0014121209782919455
	3.54561960746673	0.0014102715183726688
	3.54707484479676	0.0014084262352094912
	3.54853008212679	0.0014065851303944115
	3.54998531945682	0.0014047481590139551
	3.5514405567868503	0.001402915349710945
	3.55289579411688	0.0014010865692291813
	3.55435103144691	0.0013992619415038163
	3.55580626877694	0.0013974413880552547
	3.55726150610697	0.0013956248865675453
	3.558716743437	0.0013938124366716913
	3.5601719807670302	0.0013920040136571135
	3.56162721809706	0.0013901996285843807
	3.5630824554270903	0.0013883992042471015
	3.56453769275712	0.0013866027844912803
	3.5659929300871505	0.0013848103233371509
	3.5674481674171803	0.0013830217948700124
	3.56890340474721	0.0013812372408831012
	3.57035864207724	0.0013794566028754497
	3.5718138794072702	0.0013776798334079355
	3.5732691167373	0.0013759070099118229
	3.5747243540673304	0.001374138028686315
	3.57617959139736	0.0013723729103085822
	3.5776348287273905	0.0013706116489322468
	3.5790900660574203	0.001368854209222252
	3.5805453033874506	0.0013671005918711278
	3.5820005407174804	0.0013653507627296832
	3.5834557780475103	0.0013636047762499177
	3.58491101537754	0.001361862501511828
	3.5863662527075704	0.0013601239997318901
	3.5878214900376	0.0013583892475409198
	3.5892767273676305	0.0013566582340981295
	3.5907319646976603	0.001354930933708644
	3.5921872020276906	0.0013532073310164967
	3.5936424393577204	0.0013514874564945704
	3.5950976766877507	0.0013497712386088738
	3.5965529140177805	0.0013480586829398302
	3.5980081513478104	0.0013463497644969325
	3.59946338867784	0.0013446444847262167
	3.6009186260078705	0.0013429428255453137
	3.6023738633379003	0.0013412447601451392
	3.6038291006679306	0.0013395503253220316
	3.6052843379979604	0.0013378594577806307
	3.6067395753279903	0.0013361721600763175
	3.6081948126580206	0.0013344884220158131
	3.6096500499880504	0.001332808227558026
	3.6111052873180802	0.0013311315844550312
	3.61256052464811	0.0013294584052679827
	3.61401576197814	0.0013277887546284982
	3.61547099930817	0.0013261226277976718
	3.6169262366382	0.001324459965891171
	3.6183814739682303	0.0013228007788839776
	3.61983671129826	0.0013211450383565357
	3.6212919486282904	0.0013194927378680473
	3.6227471859583202	0.0013178438750126274
	3.6242024232883505	0.0013161984366325784
	3.6256576606183804	0.0013145563848663093
	3.62711289794841	0.0013129177362860534
	3.62856813527844	0.0013112824869197718
	3.6300233726084703	0.0013096505977714136
	3.6314786099385	0.0013080220733502944
	3.6329338472685304	0.0013063969094065195
	3.6343890845985602	0.0013047750577444032
	3.6358443219285905	0.0013031565201946536
	3.6372995592586204	0.0013015413353684297
	3.6387547965886506	0.00129992940926616
	3.64021003391868	0.0012983208133308445
	3.6416652712487103	0.0012967154521638343
	3.64312050857874	0.0012951134089299037
	3.6445757459087704	0.0012935145872218883
	3.6460309832388003	0.0012919190226389288
	3.6474862205688305	0.0012903267038405193
	3.6489414578988604	0.001288737607520536
	3.6503966952288907	0.0012871517090844028
	3.6518519325589205	0.0012855690017688356
	3.6533071698889503	0.0012839895034940088
	3.65476240721898	0.0012824132160126015
	3.6562176445490104	0.0012808400340562271
	3.6576728818790403	0.0012792700429808083
	3.6591281192090706	0.001277703211329201
	3.6605833565391004	0.0012761395189483215
	3.6620385938691307	0.0012745789269064383
	3.6634938311991605	0.0012730214486298462
	3.664949068529191	0.001271467084888641
	3.6664043058592206	0.001269915841760852
	3.6678595431892504	0.00126836765410693
	3.6693147805192803	0.001266822571443054
	3.67077001784931	0.0012652805469390018
	3.6722252551793404	0.0012637415757441918
	3.6736804925093702	0.0012622056393075556
	3.6751357298394	0.0012606727394352734
	3.6765909671694303	0.001259142897091444
	3.67804620449946	0.0012576160155556826
	3.6795014418294905	0.0012560921668215612
	3.6809566791595203	0.001254571311919403
	3.68241191648955	0.001253053478518713
	3.68386715381958	0.0012515385682234917
	3.6853223911496102	0.0012500266604219003
	3.68677762847964	0.0012485176846167556
	3.6882328658096704	0.0012470116898444846
	3.6896881031397	0.0012455086198693412
	3.6911433404697305	0.0012440084703901357
	3.6925985777997603	0.0012425112359307688
	3.6940538151297906	0.0012410169244529818
	3.6955090524598204	0.001239525511727707
	3.6969642897898503	0.0012380370059887162
	3.69841952711988	0.0012365513355928046
	3.6998747644499104	0.0012350685868152225
	3.70133000177994	0.001233588684866793
	3.7027852391099705	0.0012321116511205925
	3.7042404764400003	0.0012306374467641408
end


NAC 1^1Sigma 3^1Sigma 
name '<1^1Sigma|NAC|3^1Sigma>'
symmetry +
lambda 0
mult 1
type  grid
factor 0.0
values
	0.7937658163800001	0.004718447123419294
	0.7952210537100302	0.004773734663358584
	0.7966762910400601	0.004830181221227818
	0.7981315283700902	0.004887817126515458
	0.7995867657001201	0.004946673425467925
	0.80104200303015	0.005006781900724584
	0.8024972403601801	0.005068175085971463
	0.8039524776902102	0.005130886288426001
	0.8054077150202401	0.005194949610115677
	0.8068629523502702	0.005260399967849962
	0.8083181896803001	0.005327273115407186
	0.8097734270103302	0.005395605668579684
	0.8112286643403601	0.0054654351304678625
	0.8126839016703902	0.005536799917807216
	0.8141391390004201	0.0056097393880340865
	0.8155943763304501	0.005684293869341429
	0.81704961366048	0.0057605046917555604
	0.8185048509905101	0.005838414219029656
	0.8199600883205401	0.0059180658848760346
	0.8214153256505702	0.005999504227980482
	0.8228705629806001	0.006082774929653677
	0.8243258003106302	0.006167924855580053
	0.8257810376406601	0.006255002099510293
	0.8272362749706902	0.006344056026934832
	0.82869151230072	0.006435137323103224
	0.8301467496307501	0.0065282980418196425
	0.83160198696078	0.006623591663960502
	0.8330572242908101	0.006721073148140483
	0.8345124616208401	0.006820798991816685
	0.8359676989508702	0.006922827297135304
	0.8374229362809001	0.007027217831526263
	0.8388781736109302	0.007134032102364138
	0.8403334109409601	0.007243333430686825
	0.8417886482709902	0.00735518702800894
	0.84324388560102	0.0074696600782964695
	0.8446991229310501	0.007586821828676642
	0.84615436026108	0.007706743677757468
	0.8476095975911101	0.007829499277301716
	0.84906483492114	0.00795516463152109
	0.8505200722511701	0.008083818209177326
	0.8519753095812002	0.008215541057707505
	0.8534305469112302	0.008350416923377168
	0.8548857842412602	0.008488532385092883
	0.8563410215712901	0.008629976982810504
	0.85779625890132	0.008774843369764654
	0.8592514962313501	0.008923227459004788
	0.86070673356138	0.009075228585684698
	0.8621619708914101	0.009230949678683367
	0.8636172082214401	0.00939049744028219
	0.8650724455514701	0.009553982534646274
	0.8665276828815002	0.009721519792049563
	0.8679829202115301	0.00989322842199063
	0.8694381575415602	0.010069232238070745
	0.8708933948715901	0.010249659895588554
	0.8723486322016201	0.010434645148164539
	0.8738038695316501	0.01062432711659134
	0.8752591068616801	0.010818850568063577
	0.8767143441917101	0.011018366219802504
	0.8781695815217401	0.011223031064877393
	0.8796248188517701	0.011433008697279479
	0.8810800561818001	0.01164846968653999
	0.88253529351183	0.011869591946307533
	0.8839905308418601	0.012096561147625222
	0.8854457681718901	0.012329571141881716
	0.8869010055019201	0.012568824425939094
	0.8883562428319501	0.012814532618995709
	0.8898114801619801	0.013066916978921043
	0.8912667174920101	0.013326208959214462
	0.8927219548220401	0.013592650780015876
	0.8941771921520701	0.013866496059841586
	0.8956324294821001	0.01414801046964564
	0.89708766681213	0.014437472440432529
	0.8985429041421601	0.014735173914184902
	0.8999981414721901	0.015041421142046117
	0.9014533788022201	0.015356535542508556
	0.9029086161322502	0.01568085460505832
	0.9043638534622801	0.016014732870379796
	0.9058190907923102	0.016358542968425215
	0.9072743281223401	0.016712676727998334
	0.9087295654523702	0.01707754636150565
	0.9101848027824	0.017453585740249238
	0.91164004011243	0.01784125175120062
	0.91309527744246	0.018241025763286307
	0.91455051477249	0.018653415169610905
	0.9160057521025201	0.01907895507970435
	0.9174609894325502	0.019518210096214326
	0.9189162267625801	0.019971776261688987
	0.9203714640926102	0.020440283094153078
	0.92182670142264	0.02092439583751432
	0.9232819387526701	0.02142481782944796
	0.9247371760827001	0.021942293065396287
	0.9261924134127301	0.022477608960493792
	0.92764765074276	0.023031599314723955
	0.9291028880727901	0.023605147507145142
	0.9305581254028201	0.024199189925187173
	0.9320133627328502	0.02481471967735028
	0.9334686000628801	0.025452790579689265
	0.9349238373929102	0.026114521459846038
	0.9363790747229401	0.02680110077879727
	0.9378343120529702	0.02751379165779884
	0.939289549383	0.02825393723978039
	0.9407447867130301	0.02902296652804867
	0.94220002404306	0.02982240064934556
	0.9436552613730901	0.030653859620694043
	0.94511049870312	0.03151906965104328
	0.9465657360331501	0.03241987100942087
	0.9480209733631801	0.03335822649916153
	0.9494762106932102	0.03433623061076149
	0.95093144802324	0.035356119341653884
	0.9523866853532701	0.036420280795344484
	0.9538419226833	0.03753126655010503
	0.9552971600133301	0.03869180386695337
	0.95675239734336	0.03990480877924632
	0.9582076346733901	0.04117340007463491
	0.95966287200342	0.042500914237198796
	0.9611181093334501	0.04389092132852155
	0.9625733466634802	0.045347241832485306
	0.9640285839935102	0.0468739644336921
	0.9654838213235402	0.04847546470069712
	0.9669390586535701	0.05015642454219795
	0.9683942959836	0.05192185238020403
	0.9698495333136301	0.05377710377797437
	0.9713047706436602	0.05572790226830267
	0.9727600079736901	0.0577803600381407
	0.9742152453037201	0.05994099792223728
	0.9756704826337501	0.06221676404711981
	0.9771257199637802	0.06461505027435882
	0.97858095729381	0.06714370532013486
	0.9800361946238401	0.06981104306829833
	0.9814914319538701	0.07262584434987161
	0.9829466692839002	0.07559734979606103
	0.9844019066139301	0.07873524103277771
	0.9858571439439601	0.08204960658603838
	0.9873123812739901	0.08555088827209895
	0.9887676186040202	0.08924980280417644
	0.9902228559340501	0.0931572322652357
	0.9916780932640801	0.09728407613819476
	0.9931333305941101	0.10164105597656982
	0.9945885679241402	0.10623846289954055
	0.9960438052541702	0.11108583660854746
	0.9974990425842001	0.11619156384116094
	0.9989542799142301	0.12156238362269547
	1.0004095172442602	0.1272027871548958
	1.00186475457429	0.13311430179860184
	1.00331999190432	0.1392946521970632
	1.0047752292343501	0.14573679794386227
	1.0062304665643802	0.1524278567705381
	1.00768570389441	0.15934793624656013
	1.00914094122444	0.1664689158457747
	1.01059617855447	0.17375324514249157
	1.0120514158845002	0.18115285206714754
	1.01350665321453	0.18860828581388697
	1.0149618905445603	0.19604824804647303
	1.0164171278745902	0.20338968753396028
	1.0178723652046202	0.21053863975290565
	1.01932760253465	0.21739197446058872
	1.02078283986468	0.2238401631643785
	1.0222380771947102	0.22977108936992408
	1.0236933145247402	0.23507479994637548
	1.02514855185477	0.23964894792242958
	1.0266037891848	0.2434045286250016
	1.0280590265148302	0.24627139308356039
	1.0295142638448602	0.2482029682216382
	1.0309695011748903	0.24917964656587904
	1.0324247385049201	0.24921043600431145
	1.0338799758349502	0.24833266583127453
	1.0353352131649802	0.2466097919785286
	1.03679045049501	0.24412758238530724
	1.0382456878250401	0.24098914710088523
	1.0397009251550702	0.23730937541817437
	1.0411561624851	0.23320934649026503
	1.04261139981513	0.2288112038366613
	1.0440666371451601	0.22423385714436625
	1.0455218744751902	0.2195897297595657
	1.0469771118052202	0.21498263651183963
	1.04843234913525	0.21050677183384767
	1.0498875864652801	0.20624672041377767
	1.0513428237953102	0.20227836732086346
	1.05279806112534	0.19867057308673827
	1.05425329845537	0.19548747875905448
	1.0557085357854001	0.1927913048172012
	1.05716377311543	0.19064549964800875
	1.05861901044546	0.1891180729074493
	1.06007424777549	0.18828492128291696
	1.0615294851055201	0.18823292364379413
	1.0629847224355502	0.1890625595883267
	1.0644399597655803	0.19088979971905642
	1.06589519709561	0.1938470342918968
	1.0673504344256401	0.19808285271121465
	1.06880567175567	0.2037605573725294
	1.0702609090857003	0.21105537991509143
	1.07171614641573	0.22015045365845423
	1.0731713837457602	0.2312316598633448
	1.07462662107579	0.24448148601815262
	1.07608185840582	0.26007198751210725
	1.07753709573585	0.2781568088194844
	1.0789923330658802	0.2988619822383984
	1.0804475703959102	0.32227488688563344
	1.0819028077259403	0.3484303579996586
	1.08335804505597	0.37729260621792804
	1.0848132823860002	0.4087315898288185
	1.0862685197160302	0.4424932337636075
	1.08772375704606	0.4781650695262862
	1.0891789943760901	0.5151431399229024
	1.0906342317061202	0.5526123425530041
	1.09208946903615	0.5895587914231682
	1.0935447063661803	0.6248341526290954
	1.0949999436962101	0.6572811729165045
	1.0964551810262402	0.6859036430496185
	1.09791041835627	0.7100323097604594
	1.0993656556863	0.7294235144145961
	1.1008208930163301	0.7442485261959821
	1.1022761303463602	0.7549809977868664
	1.10373136767639	0.7622344786692845
	1.10518660500642	0.7666127987764146
	1.1066418423364501	0.768614004676472
	1.10809707966648	0.7685958837024545
	1.1095523169965102	0.766788298073585
	1.11100755432654	0.7633302711944154
	1.1124627916565701	0.7583131041939875
	1.1139180289866002	0.7518178479914084
	1.11537326631663	0.7439419014091164
	1.11682850364666	0.7348138835410718
	1.1182837409766901	0.7245983191866623
	1.1197389783067202	0.7134926246505104
	1.12119421563675	0.7017189086849903
	1.12264945296678	0.6895125968379661
	1.1241046902968101	0.6771091256461353
	1.1255599276268402	0.6647291549050106
	1.12701516495687	0.6525621133653731
	1.1284704022869003	0.6407476568515351
	1.1299256396169302	0.6293550791357563
	1.1313808769469602	0.618362227391368
	1.13283611427699	0.6076382488111094
	1.13429135160702	0.5969381079605955
	1.1357465889370502	0.5859194768553401
	1.1372018262670802	0.5741909047172287
	1.13865706359711	0.5613907475386302
	1.14011230092714	0.5472800415186851
	1.1415675382571702	0.5318180205192413
	1.1430227755872002	0.5151890904979188
	1.14447801291723	0.4977695734375575
	1.1459332502472601	0.4800500688517815
	1.1473884875772902	0.4625460010438639
	1.1488437249073202	0.4457259497920041
	1.15029896223735	0.42997164573493113
	1.1517541995673801	0.4155678714390989
	1.1532094368974102	0.402712372961514
	1.15466467422744	0.39153511044237177
	1.15611991155747	0.3821191566175046
	1.1575751488875001	0.37451911460846904
	1.1590303862175302	0.36877557368623154
	1.1604856235475602	0.3649256151315202
	1.16194086087759	0.3630100122448114
	1.1633960982076201	0.3630779042401326
	1.1648513355376502	0.36518963240453156
	1.16630657286768	0.36941826304209624
	1.16776181019771	0.3758501602558618
	1.1692170475277401	0.3845848399780807
	1.1706722848577702	0.3957342401520535
	1.1721275221878	0.4094214756571213
	1.17358275951783	0.42577910118278256
	1.1750379968478601	0.4449468703243171
	1.1764932341778902	0.4670689449424382
	1.17794847150792	0.4922904687416599
	1.17940370883795	0.5207533726696248
	1.1808589461679802	0.5525912341876699
	1.1823141834980102	0.5879229829336688
	1.1837694208280403	0.6268452512322077
	1.18522465815807	0.6694232293502472
	1.1866798954881002	0.7156800153144353
	1.1881351328181302	0.7655846505317093
	1.18959037014816	0.8190392931027006
	1.19104560747819	0.8758662756813207
	1.1925008448082202	0.9357960866790507
	1.1939560821382502	0.9984575592129308
	1.1954113194682803	1.0633717058201424
	1.19686655679831	1.1299506565268427
	1.1983217941283402	1.1975030102006112
	1.1997770314583702	1.2652465746273358
	1.2012322687884	1.332328947848782
	1.2026875061184301	1.3978557038623582
	1.2041427434484602	1.4609251328283985
	1.20559798077849	1.5206676150470584
	1.20705321810852	1.5762868523793958
	1.2085084554385501	1.6270994116943598
	1.20996369276858	1.6725684014553692
	1.2114189300986102	1.712326625445457
	1.21287416742864	1.746184248311154
	1.2143294047586701	1.7741159390859116
	1.2157846420887002	1.796222921339281
	1.21723987941873	1.812667097318042
	1.21869511674876	1.8235788368706412
	1.2201503540787901	1.8289489898672142
	1.22160559140882	1.828530118864193
	1.22306082873885	1.8217886242322021
	1.22451606606888	1.8079572168046814
	1.2259713033989101	1.7862184882988283
	1.2274265407289402	1.755995240588529
	1.22888177805897	1.71725184881008
	1.230337015389	1.6706755044203994
	1.2317922527190301	1.6176491138945384
	1.23324749004906	1.560029355354241
	1.2347027273790903	1.4998311417801549
	1.23615796470912	1.4389375734470238
	1.2376132020391502	1.3789097244936968
	1.2390684393691802	1.3209098069896457
	1.24052367669921	1.2657111876227485
	1.24197891402924	1.2137571005019099
	1.2434341513592702	1.1652363301396886
	1.2448893886893	1.1201562196740265
	1.2463446260193303	1.0784038755438599
	1.24779986334936	1.0397932169677844
	1.2492551006793902	1.0040989846816115
	1.2507103380094202	0.9710801313789521
	1.25216557533945	0.9404951728195567
	1.2536208126694801	0.9121117416868857
	1.2550760499995102	0.8857121083504927
	1.25653128732954	0.8610959796989786
	1.2579865246595703	0.8380815136345411
	1.2594417619896001	0.8165052024512554
	1.2608969993196302	0.7962210714142295
	1.2623522366496602	0.7770994915621414
	1.26380747397969	0.7590258041160053
	1.2652627113097201	0.7418988838806417
	1.2667179486397502	0.7256297216637213
	1.26817318596978	0.7101400737886349
	1.2696284232998103	0.6953612055659962
	1.2710836606298401	0.6812327417181465
	1.2725388979598702	0.6677016278784651
	1.2739941352899002	0.6547212011800028
	1.27544937261993	0.642250364780722
	1.2769046099499601	0.6302528592317891
	1.2783598472799902	0.618696622552847
	1.27981508461002	0.6075532305481521
	1.2812703219400503	0.5967974090060137
	1.2827255592700801	0.5864066100331333
	1.2841807966001102	0.5763606447576687
	1.2856360339301403	0.5666413661028727
	1.28709127126017	0.5572323946808271
	1.2885465085902001	0.5481188831190402
	1.2900017459202302	0.5392873132077602
	1.29145698325026	0.5307253215123804
	1.2929122205802903	0.5224215501323342
	1.2943674579103202	0.5143655183473298
	1.29582269524035	0.5065475129990868
	1.29727793257038	0.498958494413239
	1.29873316990041	0.4915900158808696
	1.3001884072304402	0.48443415481453433
	1.3016436445604702	0.4774834537234382
	1.3030988818905	0.4707308696411201
	1.30455411922053	0.46416973071375883
	1.3060093565505602	0.4577936991154897
	1.30746459388059	0.45159673893342556
	1.30891983121062	0.4455730887168707
	1.3103750685406501	0.43971723764801846
	1.3118303058706802	0.4340239050077894
	1.3132855432007102	0.42848802231390204
	1.31474078053074	0.4231047179688209
	1.3161960178607701	0.4178693034554675
	1.3176512551908002	0.41277726163754574
	1.31910649252083	0.4078242362843695
	1.32056172985086	0.40300602272256536
	1.3220169671808901	0.39831855971166275
	1.3234722045109202	0.39375792194238723
	1.3249274418409502	0.38932031365400455
	1.32638267917098	0.38500206238586154
	1.3278379165010101	0.3807996137220275
	1.3292931538310402	0.376709526228834
	1.33074839116107	0.37272846692955813
	1.3322036284911	0.36885320712517017
	1.3336588658211301	0.3650806183089718
	1.3351141031511602	0.3614076687005813
	1.3365693404811902	0.3578314196483268
	1.33802457781122	0.35434902252432854
	1.3394798151412501	0.3509577155797896
	1.3409350524712802	0.3476548211358379
	1.34239028980131	0.34443774264807786
	1.34384552713134	0.34130396229668536
	1.3453007644613701	0.3382510383837403
	1.3467560017914002	0.33527660282087624
	1.3482112391214303	0.33237835901958335
	1.34966647645146	0.32955407944441517
	1.3511217137814902	0.32680160363796795
	1.3525769511115202	0.3241188360926038
	1.35403218844155	0.3215037442192837
	1.35548742577158	0.31895435651780607
	1.3569426631016102	0.3164687606209198
	1.3583979004316402	0.3140451016058516
	1.3598531377616703	0.31168158005527086
	1.3613083750917	0.30937645062884306
	1.3627636124217302	0.30712802025295194
	1.3642188497517602	0.3049346465644612
	1.36567408708179	0.30279473643102794
	1.3671293244118203	0.30070674451013124
	1.3685845617418502	0.2986691716378462
	1.3700397990718802	0.2966805636339792
	1.3714950364019103	0.29473950983311487
	1.3729502737319401	0.2928446418196752
	1.3744055110619702	0.29099463215025695
	1.3758607483920002	0.2891881931253518
	1.37731598572203	0.2874240756002455
	1.3787712230520601	0.28570106783173904
	1.3802264603820902	0.284017994409437
	1.3816816977121202	0.28237371503539493
	1.3831369350421503	0.2807671236136694
	1.3845921723721801	0.27919714718312005
	1.38604740970221	0.277662744904307
	1.3875026470322402	0.2761629071115539
	1.38895788436227	0.27469665441961466
	1.3904131216923001	0.2732630368151914
	1.3918683590223302	0.2718611326776716
	1.39332359635236	0.2704900481447069
	1.39477883368239	0.2691489160701359
	1.3962340710124201	0.267836895391121
	1.39768930834245	0.2665531702735823
	1.3991445456724803	0.2652969493295365
	1.40059978300251	0.26406746508476164
	1.4020550203325401	0.26286397296280917
	1.4035102576625702	0.2616857509172921
	1.4049654949926	0.26053209854677195
	1.40642073232263	0.2594023365591878
	1.4078759696526602	0.25829580614387815
	1.40933120698269	0.257211868306497
	1.4107864443127203	0.2561499033809566
	1.41224168164275	0.2551093103398609
	1.4136969189727802	0.2540895063746744
	1.4151521563028102	0.2530899262179397
	1.41660739363284	0.25211002175274655
	1.41806263096287	0.2511492614137515
	1.4195178682929002	0.25020712978433945
	1.42097310562293	0.24928312702861777
	1.4224283429529603	0.2483767685004536
	1.4238835802829901	0.24748758426510437
	1.4253388176130202	0.2466151186221278
	1.4267940549430502	0.24575892984933956
	1.42824929227308	0.24491858953620146
	1.4297045296031101	0.24409368240177268
	1.4311597669331402	0.2432838058203097
	1.43261500426317	0.24248856939092586
	1.4340702415932003	0.24170759474804968
	1.4355254789232301	0.24094051500350672
	1.4369807162532602	0.24018697451852178
	1.4384359535832902	0.23944662855039744
	1.43989119091332	0.23871914294605268
	1.4413464282433501	0.2380041937303286
	1.4428016655733802	0.2373014669538649
	1.44425690290341	0.23661065818858473
	1.4457121402334403	0.2359314725337921
	1.4471673775634701	0.2352636239981434
	1.4486226148935	0.234606835523181
	1.4500778522235303	0.23396083846635196
	1.45153308955356	0.2333253725278073
	1.4529883268835901	0.23270018542239132
	1.4544435642136202	0.23208503262652136
	1.45589880154365	0.231479677157446
	1.4573540388736803	0.2308838893854207
	1.4588092762037101	0.23029744671159752
	1.4602645135337402	0.22972013342240277
	1.4617197508637703	0.22915174050452836
	1.4631749881938	0.2285920653531402
	1.4646302255238302	0.22804091160061069
	1.4660854628538602	0.22749808898937873
	1.46754070018389	0.22696341307370088
	1.4689959375139203	0.22643670514120146
	1.4704511748439502	0.22591779196164619
	1.4719064121739802	0.22540650560224065
	1.4733616495040103	0.22490268339867636
	1.47481688683404	0.22440616757510196
	1.4762721241640702	0.22391680522058616
	1.4777273614941002	0.22343444814767893
	1.47918259882413	0.2229589527162084
	1.4806378361541601	0.2224901795584258
	1.4820930734841902	0.22202799372182241
	1.48354831081422	0.2215722642238039
	1.48500354814425	0.22112286412597154
	1.4864587854742801	0.22067967032175037
	1.4879140228043102	0.22024256338160175
	1.4893692601343402	0.21981142752541555
	1.49082449746437	0.21938615043935458
	1.4922797347944001	0.21896662311792642
	1.4937349721244302	0.2185527398488108
	1.49519020945446	0.21814439806156838
	1.4966454467844903	0.21774149815548555
	1.4981006841145201	0.21734394351408934
	1.4995559214445502	0.21695164034231526
	1.5010111587745802	0.2165644975414096
	1.50246639610461	0.2161824266591366
	1.5039216334346401	0.21580534181558508
	1.5053768707646702	0.21543315950559694
	1.5068321080947	0.21506579871265916
	1.50828734542473	0.2147031805732105
	1.5097425827547601	0.21434522847743023
	1.5111978200847902	0.21399186798523098
	1.5126530574148203	0.21364302662445686
	1.51410829474485	0.21329863395458618
	1.5155635320748801	0.21295862137034494
	1.5170187694049102	0.21262292215331974
	1.51847400673494	0.21229147132931808
	1.51992924406497	0.21196420557284515
	1.5213844813950002	0.2116410632988086
	1.5228397187250302	0.2113219843555442
	1.5242949560550603	0.21100691020290804
	1.52575019338509	0.21069578371141487
	1.5272054307151202	0.21038854913283694
	1.5286606680451502	0.21008515212293655
	1.53011590537518	0.2097855395280863
	1.53157114270521	0.2094896595165051
	1.5330263800352402	0.20919746140101395
	1.5344816173652702	0.20890889565695403
	1.5359368546953003	0.2086239138388925
	1.5373920920253301	0.2083424685255961
	1.5388473293553602	0.20806451336149387
	1.5403025666853902	0.2077900029143377
	1.54175780401542	0.20751889267569054
	1.5432130413454501	0.2072511389995415
	1.5446682786754802	0.20698669912927972
	1.54612351600551	0.20672553108845437
	1.5475787533355403	0.20646759372059587
	1.5490339906655701	0.2062128464831949
	1.5504892279956002	0.20596124970221955
	1.5519444653256302	0.20571276424573212
	1.55339970265566	0.20546735170105543
	1.5548549399856901	0.20522497426174055
	1.5563101773157202	0.2049855946275156
	1.5577654146457502	0.20474917613997645
	1.5592206519757803	0.20451568265846887
	1.5606758893058101	0.2042850785078592
	1.5621311266358402	0.2040573285184218
	1.5635863639658703	0.20383239794258862
	1.5650416012959	0.20361025250527465
	1.5664968386259301	0.20339085831742473
	1.5679520759559602	0.20317418190332898
	1.5694073132859903	0.20296019008081992
	1.5708625506160203	0.2027488500784921
	1.5723177879460501	0.2025401294530082
	1.5737730252760802	0.20233399602441887
	1.5752282626061103	0.20213041794422773
	1.57668349993614	0.20192936362045733
	1.5781387372661702	0.20173080173068042
	1.5795939745962002	0.20153470112495564
	1.5810492119262305	0.2013410309770583
	1.5825044492562603	0.20114976065324533
	1.5839596865862902	0.20096085963813548
	1.58541492391632	0.20077429767972135
	1.5868701612463503	0.20059004462946609
	1.58832539857638	0.2004080705873314
	1.58978063590641	0.20022834575586845
	1.5912358732364402	0.20005084042928684
	1.59269111056647	0.1998755250531964
	1.5941463478965003	0.19970237020809561
	1.5956015852265302	0.19953134657317073
	1.5970568225565602	0.1993624249168747
	1.5985120598865903	0.19919557606262883
	1.5999672972166201	0.19903077094923197
	1.6014225345466502	0.19886798056600635
	1.6028777718766802	0.19870717595810036
	1.6043330092067103	0.1985483282480891
	1.6057882465367403	0.1983914086013653
	1.6072434838667702	0.1982363881321561
	1.6086987211968002	0.1980832381568427
	1.6101539585268303	0.1979319298519867
	1.6116091958568604	0.1977824345331661
	1.6130644331868902	0.19763472344157798
	1.6145196705169202	0.19748876787375091
	1.61597490784695	0.19734453915115963
	1.6174301451769804	0.19720200857730671
	1.6188853825070102	0.19706114742445457
	1.62034061983704	0.19692192695088503
	1.6217958571670699	0.19678431845813213
	1.6232510944971001	0.19664829324363847
	1.62470633182713	0.19651382244513424
	1.62616156915716	0.1963808773441131
	1.62761680648719	0.19624942913374913
	1.6290720438172202	0.19611944894188507
	1.6305272811472502	0.1959909079312167
	1.63198251847728	0.19586377718545664
	1.63343775580731	0.1957380277671737
	1.6348929931373402	0.19561363071780402
	1.63634823046737	0.19549055700886023
	1.6378034677974	0.19536877760556817
	1.63925870512743	0.195248263425894
	1.6407139424574602	0.19512898532494596
	1.6421691797874902	0.19501091415223434
	1.64362441711752	0.19489402062856714
	1.6450796544475503	0.19477827557880986
	1.6465348917775802	0.19466364965919114
	1.6479901291076102	0.1945501135009962
	1.6494453664376403	0.19443763768918715
	1.6509006037676701	0.19432619284743402
	1.6523558410977	0.19421574945701528
	1.65381107842773	0.19410627794421614
	1.65526631575776	0.1939977487736695
	1.65672155308779	0.19389013230538515
	1.6581767904178202	0.19378339889658416
	1.65963202774785	0.1936775188015057
	1.66108726507788	0.19357246229647623
	1.6625425024079101	0.19346819952841565
	1.6639977397379402	0.19336470074435477
	1.6654529770679702	0.19326193599908367
	1.666908214398	0.19315987541250454
	1.6683634517280301	0.19305848900764308
	1.6698186890580602	0.19295774682682298
	1.67127392638809	0.19285761881289226
	1.67272916371812	0.19275807492968927
	1.6741844010481501	0.192659085074958
	1.6756396383781802	0.19256061912822647
	1.6770948757082103	0.1924626469650568
	1.67855011303824	0.19236513839627095
	1.6800053503682704	0.1922680632118943
	1.6814605876983002	0.19217139123175717
	1.6829158250283303	0.19207509212041168
	1.6843710623583599	0.1919791357421414
	1.6858262996883902	0.19188349176453118
	1.68728153701842	0.19178812990744332
	1.68873677434845	0.19169301982782208
	1.69019201167848	0.19159813127467365
	1.6916472490085102	0.19150343392726432
	1.6931024863385402	0.19140889745202935
	1.69455772366857	0.19131449149706395
	1.6960129609986	0.19122018583808037
	1.6974681983286302	0.19112595008182814
	1.6989234356586602	0.19103175396676564
	1.7003786729886903	0.19093756716036933
	1.7018339103187201	0.1908433593981293
	1.7032891476487502	0.190749100403579
	1.7047443849787802	0.19065475997597586
	1.70619962230881	0.19056030778753125
	1.7076548596388403	0.19046571374121932
	1.7091100969688702	0.19037094762324197
	1.7105653342989005	0.1902759792870175
	1.7120205716289303	0.1901807786115215
	1.7134758089589601	0.19008531554002364
	1.7149310462889904	0.18998956008576762
	1.7163862836190202	0.18989348221685323
	1.71784152094905	0.18979705199720429
	1.71929675827908	0.18970023956742502
	1.7207519956091102	0.18960301509939476
	1.72220723293914	0.18950534878878594
	1.7236624702691703	0.18940721096828053
	1.7251177075992001	0.18930857198129766
	1.7265729449292302	0.1892094022313408
	1.7280281822592602	0.18910967228312456
	1.72948341958929	0.1890093526653416
	1.7309386569193201	0.18890841403618486
	1.7323938942493502	0.18880682716854852
	1.7338491315793803	0.18870456282573558
	1.7353043689094103	0.1886015919908724
	1.7367596062394401	0.18849788568510742
	1.7382148435694702	0.18839341500711
	1.7396700808995003	0.1882881511727395
	1.7411253182295303	0.18818206555990136
	1.7425805555595604	0.18807512952368932
	1.7440357928895902	0.18796731473717934
	1.7454910302196205	0.18785859275771696
	1.7469462675496503	0.18774893549719662
	1.7484015048796802	0.1876383148046304
	1.74985674220971	0.18752670276675848
	1.7513119795397403	0.18741407160151852
	1.75276721686977	0.18730039364620052
	1.7542224541998002	0.18718564133935436
	1.7556776915298302	0.18706978736457322
	1.7571329288598603	0.18695280444172666
	1.7585881661898903	0.18683466559530426
	1.7600434035199202	0.18671534386178504
	1.7614986408499502	0.1865948125423891
	1.7629538781799803	0.18647304504943807
	1.7644091155100101	0.18635001497746959
	1.7658643528400402	0.18622569618165236
	1.7673195901700702	0.18610006253513467
	1.7687748275001003	0.18597308828886175
	1.7702300648301303	0.18584474772379464
	1.7716853021601602	0.185715015424337
	1.7731405394901905	0.18558386607382002
	1.7745957768202203	0.18545127469524036
	1.7760510141502504	0.18531721638033458
	1.7775062514802804	0.1851816664628542
	1.7789614888103102	0.18504460059575317
	1.78041672614034	0.18490599451160472
	1.7818719634703701	0.18476582425741528
	1.7833272008004002	0.18462406610510831
	1.78478243813043	0.18448069652210977
	1.7862376754604603	0.18433569217398543
	1.7876929127904901	0.18418903009271756
	1.7891481501205202	0.18404068742207147
	1.7906033874505503	0.1838906416471884
	1.7920586247805803	0.18373887050723184
	1.7935138621106104	0.1835853518919841
	1.7949690994406402	0.1834300640730102
	1.79642433677067	0.18327298550979612
	1.7978795741007	0.1831140949816075
	1.7993348114307302	0.182953371494657
	1.80079004876076	0.1827907943749609
	1.80224528609079	0.18262634322430343
	1.80370052342082	0.18245999787242612
	1.8051557607508502	0.18229173850656505
	1.8066109980808802	0.18212154555180926
	1.80806623541091	0.18194939981203306
	1.8095214727409403	0.18177528226770825
	1.8109767100709702	0.181599174337273
	1.8124319474010002	0.18142105763114008
	1.8138871847310298	0.1812409141407248
	1.8153424220610601	0.18105872610218726
	1.81679765939109	0.1808744762058658
	1.81825289672112	0.1806881473002671
	1.81970813405115	0.18049972265502043
	1.8211633713811801	0.18030918584064498
	1.8226186087112102	0.18011652074526807
	1.82407384604124	0.1799217116513821
	1.82552908337127	0.17972474308661038
	1.8269843207013001	0.17952560006519067
	1.8284395580313302	0.17932426773203616
	1.8298947953613602	0.17912073173980064
	1.83135003269139	0.17891497806893664
	1.8328052700214201	0.17870699302051496
	1.8342605073514502	0.1784967632505734
	1.83571574468148	0.1782842757660285
	1.8371709820115103	0.17806951800082466
	1.8386262193415401	0.17785247770722204
	1.8400814566715704	0.17763314297545363
	1.8415366940016002	0.17741150226539018
	1.84299193133163	0.17718754447492277
	1.8444471686616604	0.1769612588417178
	1.8459024059916902	0.1767326349404515
	1.84735764332172	0.17650166280405344
	1.8488128806517499	0.1762683327784737
	1.8502681179817801	0.17603263558307752
	1.85172335531181	0.1757945623476805
	1.8531785926418403	0.17555410468121535
	1.85463382997187	0.17531125438897677
	1.8560890673019002	0.17506600384852639
	1.8575443046319302	0.17481834568915106
	1.85899954196196	0.1745682730099979
	1.86045477929199	0.17431577930593722
	1.8619100166220202	0.174060858454244
	1.8633652539520502	0.17380350471067563
	1.8648204912820803	0.17354371274403663
	1.86627572861211	0.17328147765146112
	1.8677309659421402	0.17301679491357586
	1.8691862032721702	0.17274966036311482
	1.8706414406022003	0.17248007025697193
	1.8720966779322303	0.17220802136496094
	1.8735519152622602	0.17193351070771018
	1.8750071525922904	0.17165653580869977
	1.8764623899223203	0.17137709453476438
	1.8779176272523501	0.17109518525063086
	1.87937286458238	0.17081080655750827
	1.8808281019124102	0.1705239576761083
	1.88228333924244	0.1702346380840853
	1.8837385765724701	0.16994284773718965
	1.8851938139025002	0.16964858694355356
	1.8866490512325302	0.16935185646743928
	1.88810428856256	0.16905265746327605
	1.8895595258925901	0.16875099149737743
	1.8910147632226202	0.168446860477122
	1.8924700005526502	0.16814026684218078
	1.89392523788268	0.16783121332306167
	1.8953804752127101	0.1675197031387699
	1.8968357125427402	0.16720573981626385
	1.8982909498727703	0.16688932737983342
	1.8997461872028003	0.16657047023347982
	1.9012014245328301	0.16624917311935541
	1.9026566618628602	0.16592544120510427
	1.9041118991928903	0.16559928018976447
	1.9055671365229203	0.16527069594086358
	1.9070223738529504	0.16493969481963042
	1.9084776111829802	0.1646062837158426
	1.90993284851301	0.1642704697035611
	1.91138808584304	0.16393226033231822
	1.9128433231730702	0.16359166357934485
	1.9142985605031002	0.16324868774814705
	1.9157537978331303	0.1629033415534809
	1.91720903516316	0.16255563406116838
	1.9186642724931902	0.16220557480275144
	1.9201195098232202	0.16185317357369505
	1.9215747471532503	0.16149844063777727
	1.9230299844832803	0.16114138658454014
	1.9244852218133102	0.1607820223788466
	1.9259404591433402	0.16042035936369287
	1.9273956964733703	0.16005640920217426
	1.9288509338034001	0.15969018399953583
	1.9303061711334302	0.1593216961979846
	1.9317614084634602	0.1589509585461012
	1.9332166457934903	0.15857798415441732
	1.9346718831235203	0.1582027865627199
	1.9361271204535502	0.15782537953166112
	1.9375823577835805	0.15744577728985357
	1.9390375951136103	0.15706399430221885
	1.9404928324436403	0.15668004547974507
	1.94194806977367	0.15629394593401127
	1.9434033071037002	0.15590571120236385
	1.94485854443373	0.15551535714028122
	1.9463137817637601	0.15512289989965883
	1.9477690190937902	0.15472835591405837
	1.9492242564238202	0.15433174200687005
	1.9506794937538503	0.153933075296658
	1.9521347310838801	0.15353237314853507
	1.9535899684139102	0.1531296532833186
	1.9550452057439403	0.1527249337001761
	1.9565004430739703	0.15231823271064032
	1.9579556804040004	0.1519095688571527
	1.9594109177340302	0.15149896106680155
	1.9608661550640603	0.1510864284587767
	1.9623213923940903	0.1506719904431492
	1.9637766297241204	0.15025566675151586
	1.9652318670541502	0.1498374773466041
	1.9666871043841803	0.14941744240269697
	1.9681423417142103	0.14899558243703986
	1.9695975790442404	0.14857191818122675
	1.9710528163742702	0.14814647062629535
	1.9725080537043005	0.14771926095294352
	1.9739632910343303	0.14729031065183298
	1.9754185283643602	0.14685964139653776
	1.97687376569439	0.1464272751691631
	1.97832900302442	0.14599323406102366
	1.97978424035445	0.1455575403930477
	1.9812394776844802	0.14512021679939485
	1.98269471501451	0.14468128603545102
	1.98414995234454	0.14424077108663977
	1.9856051896745701	0.14379869516248117
	1.9870604270046002	0.14335508156553764
	1.98851566433463	0.14290995389856573
	1.98997090166466	0.14246333593703092
	1.9914261389946901	0.14201525152341177
	1.9928813763247202	0.14156572476634693
	1.9943366136547502	0.14111477991172264
	1.99579185098478	0.14066244136676315
	1.9972470883148101	0.14020873373193313
	1.9987023256448402	0.13975368169401692
	2.00015756297487	0.13929731006026955
	2.0016128003049003	0.13883964393225925
	2.00306803763493	0.13838070835644622
	2.0045232749649604	0.1379205286114656
	2.0059785122949902	0.13745913009241606
	2.00743374962502	0.1369965382300874
	2.00888898695505	0.13653277871697028
	2.01034422428508	0.13606787722478006
	2.01179946161511	0.13560185954756476
	2.01325469894514	0.1351347516146801
	2.01470993627517	0.13466657940823798
	2.0161651736052	0.1341973690210319
	2.0176204109352303	0.13372714658660273
	2.01907564826526	0.13325593843704525
	2.0205308855952904	0.13278377072875566
	2.02198612292532	0.13231066992187013
	2.02344136025535	0.13183666237279795
	2.0248965975853803	0.1313617746250881
	2.02635183491541	0.13088603309504748
	2.02780707224544	0.13040946446838414
	2.0292623095754703	0.1299320952875822
	2.0307175469055	0.12945395216228744
	2.0321727842355304	0.12897506176224932
	2.03362802156556	0.12849545072015423
	2.0350832588955905	0.1280151458121101
	2.0365384962256203	0.12753417366058495
	2.03799373355565	0.12705256102773674
	2.03944897088568	0.1265703345673538
	2.04090420821571	0.12608752101068813
	2.04235944554574	0.12560414707392328
	2.04381468287577	0.12512023938212055
	2.0452699202058002	0.1246358245961505
	2.04672515753583	0.12415092937772355
	2.04818039486586	0.12366558033357551
	2.04963563219589	0.12317980397955204
	2.05109086952592	0.12269362688875157
	2.0525461068559503	0.12220707555300286
	2.05400134418598	0.12172017639466934
	2.05545658151601	0.12123295577903531
	2.0569118188460402	0.120745440058968
	2.05836705617607	0.12025765551382336
	2.0598222935061004	0.11976962832148334
	2.06127753083613	0.11928138460728395
	2.0627327681661605	0.11879295043737735
	2.0641880054961903	0.11830435175025274
	2.06564324282622	0.11781561447277046
	2.0670984801562504	0.11732676443780837
	2.0685537174862803	0.11683782727748421
	2.07000895481631	0.11634882863074325
	2.07146419214634	0.11585979407989916
	2.07291942947637	0.11537074898133493
	2.0743746668064	0.11488171860554426
	2.0758299041364303	0.11439272815950564
	2.07728514146646	0.11390380277686499
	2.07874037879649	0.1134149673389792
	2.0801956161265203	0.11292624672742763
	2.08165085345655	0.11243766563858965
	2.08310609078658	0.11194924865079804
	2.08456132811661	0.11146102017883408
	2.0860165654466405	0.11097300457070422
	2.0874718027766703	0.11048522596146533
	2.0889270401067	0.1099977083592981
	2.0903822774367304	0.10951047568355812
	2.0918375147667603	0.10902355163100672
	2.09329275209679	0.1085369597625196
	2.0947479894268204	0.10805072352026361
	2.0962032267568502	0.10756486613015966
	2.0976584640868805	0.10707941074721353
	2.0991137014169103	0.1065943802349738
	2.10056893874694	0.10610979736910285
	2.1020241760769705	0.10562568475868132
	2.1034794134070003	0.10514206480678012
	2.10493465073703	0.10465895976441901
	2.10638988806706	0.10417639172774093
	2.1078451253970902	0.10369438250341416
	2.10930036272712	0.10321295384718235
	2.1107556000571503	0.10273212729377063
	2.11221083738718	0.10225192414855194
	2.11366607471721	0.10177236553989205
	2.1151213120472403	0.10129347243251703
	2.11657654937727	0.10081526558857837
	2.1180317867073004	0.10033776554946636
	2.1194870240373302	0.09986099270717672
	2.12094226136736	0.099384967158787
	2.1223974986973904	0.09890970893767534
	2.12385273602742	0.09843523774855864
	2.1253079733574505	0.0979615731769419
	2.1267632106874803	0.09748873458406869
	2.12821844801751	0.09701674107210922
	2.1296736853475404	0.09654561164868979
	2.1311289226775703	0.09607536492602917
	2.1325841600076005	0.0956060195148713
	2.1340393973376304	0.09513759362518376
	2.13549463466766	0.09467010537430269
	2.13694987199769	0.0942035726869894
	2.1384051093277203	0.09373801314245922
	2.13986034665775	0.09327344421727729
	2.14131558398778	0.09280988311976968
	2.1427708213178103	0.09234734682782106
	2.14422605864784	0.09188585213813667
	2.1456812959778704	0.0914254156037968
	2.1471365333079	0.09096605354679317
	2.14859177063793	0.09050778210623832
	2.1500470079679603	0.09005061715554061
	2.15150224529799	0.08959457436257692
	2.15295748262802	0.08913966920225606
	2.1544127199580503	0.0886859168770767
	2.1558679572880806	0.08823333236964834
	2.1573231946181104	0.08778193047311726
	2.1587784319481402	0.08733172570038071
	2.16023366927817	0.08688273240856648
	2.1616889066082003	0.08643496470599593
	2.16314414393823	0.08598843641564627
	2.16459938126826	0.08554316121793029
	2.1660546185982903	0.08509915252830515
	2.16750985592832	0.08465642351962088
	2.1689650932583504	0.08421498720665985
	2.17042033058838	0.08377485631194513
	2.17187556791841	0.08333604333064931
	2.17333080524844	0.08289856064884348
	2.17478604257847	0.0824624201934869
	2.1762412799085	0.08202763398011588
	2.17769651723853	0.08159421346352316
	2.17915175456856	0.08116217018617891
	2.18060699189859	0.08073151522148793
	2.1820622292286203	0.08030225963023017
	2.18351746655865	0.07987441405765648
	2.18497270388868	0.0794479890337338
	2.18642794121871	0.07902299490618495
	2.18788317854874	0.07859944169363836
	2.1893384158787703	0.07817733929124286
	2.1907936532088	0.0777566972925721
	2.1922488905388304	0.07733752516261275
	2.1937041278688603	0.07691983210423654
	2.19515936519889	0.07650362710151826
	2.1966146025289204	0.07608891887773431
	2.19806983985895	0.07567571603872336
	2.19952507718898	0.075264026919223
	2.2009803145190103	0.07485385968781715
	2.20243555184904	0.07444522220167979
	2.20389078917907	0.07403812226624137
	2.2053460265091003	0.07363256733379042
	2.20680126383913	0.0732285646932194
	2.20825650116916	0.07282612144155079
	2.2097117384991902	0.07242524450905048
	2.21116697582922	0.0720259405335717
	2.21262221315925	0.07162821604166583
	2.21407745048928	0.0712320772832245
	2.2155326878193105	0.07083753030354316
	2.2169879251493403	0.07044458110709606
	2.21844316247937	0.0700532352423967
	2.2198983998094004	0.06966349826181127
	2.2213536371394302	0.06927537544173305
	2.22280887446946	0.06888887191674357
	2.2242641117994904	0.06850399256488486
	2.22571934912952	0.0681207421211243
	2.2271745864595505	0.06773912514453609
	2.2286298237895803	0.06735914587529257
	2.23008506111961	0.06698080860706167
	2.2315402984496404	0.066604117220823
	2.2329955357796702	0.06622907553008936
	2.2344507731097	0.06585568715404036
	2.23590601043973	0.06548395550527301
	2.23736124776976	0.06511388386490145
	2.23881648509979	0.06474547528186626
	2.2402717224298203	0.06437873265041236
	2.24172695975985	0.06401365873498524
	2.24318219708988	0.06365025609498424
	2.2446374344199103	0.06328852705350124
	2.24609267174994	0.06292847385971966
	2.2475479090799704	0.0625700986035289
	2.24900314641	0.06221340311595641
	2.25045838374003	0.06185838918307902
	2.2519136210700603	0.061505058282270895
	2.25336885840009	0.06115341190862379
	2.2548240957301204	0.06080345121998984
	2.2562793330601503	0.060455177376479215
	2.25773457039018	0.060108591278797655
	2.25918980772021	0.05976369371239888
	2.26064504505024	0.05942048528128787
	2.26210028238027	0.05907896648669368
	2.2635555197103003	0.05873913769302352
	2.26501075704033	0.0584009990265951
	2.26646599437036	0.058064550582169826
	2.26792123170039	0.05772979222718142
	2.26937646903042	0.0573967237457409
	2.27083170636045	0.057065344742614085
	2.2722869436904802	0.05673565466553277
	2.27374218102051	0.05640765296465694
	2.2751974183505403	0.05608133874019669
	2.27665265568057	0.055756711159345204
	2.2781078930106	0.05543376911585132
	2.2795631303406303	0.055112511503971146
	2.28101836767066	0.05479293691199809
	2.28247360500069	0.05447504402156678
	2.2839288423307202	0.05415883122333451
	2.28538407966075	0.05384429688379923
	2.2868393169907804	0.05353143916617955
	2.28829455432081	0.053220256207954855
	2.2897497916508405	0.05291074598591193
	2.2912050289808703	0.05260290626366536
	2.2926602663109	0.05229673491834938
	2.29411550364093	0.05199222955867598
	2.2955707409709603	0.05168938763450069
	2.29702597830099	0.051388206660961167
	2.2984812156310204	0.051088683937134116
	2.2999364529610498	0.05079081657833645
	2.30139169029108	0.05049460179754032
	2.30284692762111	0.050200036582421045
	2.30430216495114	0.04990711782494557
	2.30575740228117	0.04961584237779873
	2.3072126396112003	0.04932620687921569
	2.30866787694123	0.04903820802630944
	2.3101231142712604	0.048751842256679015
	2.31157835160129	0.04846710616018953
	2.3130335889313205	0.048183995972028076
	2.31448882626135	0.04790250794701858
	2.31594406359138	0.04762263831421286
	2.31739930092141	0.04734438312918517
	2.3188545382514403	0.04706773845427871
	2.32030977558147	0.04679270017901836
	2.3217650129115004	0.04651926416249882
	2.3232202502415302	0.046247426164417224
	2.3246754875715605	0.04597718188161489
	2.3261307249015903	0.04570852696071977
	2.3275859622316206	0.045441456905912385
	2.32904119956165	0.04517596722945916
	2.3304964368916803	0.044912053308889505
	2.33195167422171	0.0446497104942828
	2.3334069115517404	0.044388934079932156
	2.3348621488817702	0.044129719259030385
	2.3363173862118	0.04387206108658572
	2.33777262354183	0.043615954720572184
	2.33922786087186	0.04336139516788482
	2.34068309820189	0.04310837740865017
	2.3421383355319203	0.04285689627456952
	2.34359357286195	0.04260694662510745
	2.3450488101919804	0.04235852328451308
	2.3465040475220103	0.0421116209213577
	2.34795928485204	0.04186623422786423
	2.3494145221820704	0.041622357838756584
	2.3508697595121	0.041379986356440655
	2.35232499684213	0.04113911423732099
	2.3537802341721603	0.04089973598982747
	2.35523547150219	0.0406618460628813
	2.3566907088322204	0.04042543880345353
	2.3581459461622503	0.04019050858177438
	2.3596011834922805	0.03995704966132458
	2.3610564208223104	0.039725056394013566
	2.36251165815234	0.03949452285893618
	2.36396689548237	0.039265443287574225
	2.3654221328124003	0.039037811873776695
	2.36687737014243	0.038811622679194274
	2.3683326074724604	0.038586869717076845
	2.3697878448024903	0.03836354711062307
	2.3712430821325206	0.038141648791717206
	2.3726983194625504	0.03792116877985039
	2.3741535567925807	0.03770210099932113
	2.3756087941226105	0.03748443932067655
	2.3770640314526403	0.037268177665447766
	2.3785192687826706	0.037053309882055185
	2.3799745061127	0.03683982975253993
	2.38142974344273	0.03662773116743983
	2.38288498077276	0.036417007786450906
	2.38434021810279	0.03620765345979862
	2.3857954554328202	0.03599966187568564
	2.38725069276285	0.03579302674656539
	2.3887059300928803	0.03558774178526603
	2.39016116742291	0.03538380059073764
	2.3916164047529405	0.035181196884146324
	2.39307164208297	0.03497992429157866
	2.394526879413	0.03477997640332509
	2.39598211674303	0.03458134685169819
	2.3974373540730602	0.0343840292139264
	2.39889259140309	0.03418801705791527
	2.4003478287331204	0.03399330393017122
	2.40180306606315	0.03379988347037315
	2.4032583033931805	0.03360774910894942
	2.4047135407232103	0.03341689443027737
	2.4061687780532406	0.033227312897447125
	2.40762401538327	0.03303899811194233
	2.4090792527133003	0.03285194352287883
	2.41053449004333	0.032666142636071774
	2.4119897273733604	0.03248158893601512
	2.41344496470339	0.032298275943721
	2.4149002020334205	0.03211619708088852
	2.4163554393634503	0.03193534588356085
	2.4178106766934806	0.031755715809689083
	2.4192659140235104	0.03157730029266107
	2.4207211513535403	0.03140009286416286
	2.42217638868357	0.031224086979001413
	2.4236316260136004	0.031049276068275213
	2.42508686334363	0.03087565366812637
	2.4265421006736605	0.03070321323303066
	2.4279973380036903	0.03053194820155839
	2.4294525753337206	0.030361852082245944
	2.4309078126637504	0.030192918363612497
	2.4323630499937803	0.030025140477385786
	2.4338182873238106	0.029858511991992263
	2.4352735246538404	0.029693026361637835
	2.4367287619838702	0.029528677061158914
	2.4381839993139	0.029365457605204117
	2.4396392366439303	0.029203361593302876
	2.44109447397396	0.0290423824379228
	2.4425497113039905	0.02888251369814316
	2.4440049486340203	0.028723748965279346
	2.44546018596405	0.028566081684820305
	2.44691542329408	0.028409505545113022
	2.4483706606241102	0.028254014023975538
	2.44982589795414	0.028099600719834167
	2.45128113528417	0.027946259198025916
	2.4527363726141997	0.027793983107458283
	2.45419160994423	0.027642766000139443
	2.45564684727426	0.027492601600347742
	2.45710208460429	0.02734348341762058
	2.45855732193432	0.027195405220211712
	2.4600125592643503	0.027048360559587266
	2.46146779659438	0.026902343212434947
	2.46292303392441	0.026757346857869884
	2.46437827125444	0.026613365170206224
	2.46583350858447	0.02647039186343493
	2.4672887459145	0.026328420784551568
	2.46874398324453	0.026187445539696468
	2.47019922057456	0.026047460001125008
	2.4716544579045903	0.025908457959206207
	2.47310969523462	0.025770433188924455
	2.4745649325646504	0.02563337950052806
	2.47602016989468	0.02549729083550914
	2.47747540722471	0.02536216092759693
	2.4789306445547403	0.02522798376161172
	2.48038588188477	0.02509475320090846
	2.4818411192148	0.024962463155848033
	2.4832963565448303	0.024831107566231272
	2.48475159387486	0.024700680412641514
	2.4862068312048904	0.024571175673979512
	2.4876620685349202	0.024442587356406212
	2.4891173058649505	0.02431490942552971
	2.4905725431949803	0.024188136031970984
	2.49202778052501	0.02406226113718414
	2.4934830178550405	0.02393727889747942
	2.4949382551850703	0.02381318337499344
	2.4963934925151	0.023689968756604535
	2.4978487298451304	0.02356762913327173
	2.4993039671751602	0.023446158656823417
	2.5007592045051905	0.02332555163877633
	2.5022144418352203	0.02320580223681655
	2.5036696791652506	0.023086904646671836
	2.5051249164952805	0.02296885321083695
	2.5065801538253103	0.02285164216369974
	2.5080353911553406	0.022735265895565796
	2.50949062848537	0.022619718675947906
	2.5109458658154	0.022504994897058508
	2.51240110314543	0.022391088907821818
	2.51385634047546	0.02227799519289838
	2.51531157780549	0.02216570811069392
	2.51676681513552	0.022054222186024375
	2.5182220524655503	0.021943531858441456
	2.51967728979558	0.021833631641185708
	2.5211325271256104	0.02172451609527523
	2.52258776445564	0.021616179769743386
	2.52404300178567	0.021508617266736346
	2.5254982391157	0.021401823114633366
	2.52695347644573	0.021295792085712015
	2.52840871377576	0.021190518747458427
	2.5298639511057903	0.021085997777876057
	2.53131918843582	0.02098222395367476
	2.5327744257658504	0.02087919205034373
	2.5342296630958803	0.020776896696406963
	2.5356849004259105	0.020675332730427213
	2.53714013775594	0.020574495086549204
	2.53859537508597	0.020474378424296592
	2.540050612416	0.020374977794877108
	2.5415058497460303	0.02027628795535542
	2.54296108707606	0.020178303915655022
	2.5444163244060904	0.020081020604580713
	2.5458715617361203	0.01998443292775834
	2.5473267990661506	0.019888536003525276
	2.5487820363961804	0.019793324785727585
	2.5502372737262102	0.019698794369279207
	2.55169251105624	0.01960493979177164
	2.5531477483862703	0.01951175618324964
	2.5546029857163	0.019419238695126656
	2.5560582230463305	0.019327382516821156
	2.5575134603763603	0.019236182755351675
	2.5589686977063906	0.019145634687439274
	2.5604239350364204	0.01905573353822506
	2.5618791723664507	0.0189664746381024
	2.5633344096964805	0.018877853165191246
	2.5647896470265104	0.018789864498093688
	2.56624488435654	0.01870250402168481
	2.5677001216865705	0.018615767086010288
	2.5691553590166003	0.018529649097600274
	2.57061059634663	0.018444145414993614
	2.5720658336766604	0.01835925164602329
	2.5735210710066903	0.01827496316202639
	2.57497630833672	0.018191275506605195
	2.5764315456667504	0.018108184227681356
	2.57788678299678	0.01802568482441464
	2.57934202032681	0.017943772960208507
	2.58079725765684	0.017862444245545877
	2.58225249498687	0.017781694302945565
	2.5837077323169	0.01770151882607806
	2.5851629696469303	0.017621913452006727
	2.58661820697696	0.01754287396072073
	2.5880734443069904	0.017464396119680276
	2.58952868163702	0.017386475636753673
	2.5909839189670505	0.01730910833090638
	2.59243915629708	0.017232290069240902
	2.59389439362711	0.017156016638414606
	2.59534963095714	0.017080284041097304
	2.5968048682871703	0.017005088068582436
	2.5982601056172	0.01693042468440616
	2.5997153429472304	0.016856289844200463
	2.6011705802772602	0.016782679572341017
	2.6026258176072905	0.016709589831331632
	2.6040810549373203	0.016637016661276663
	2.6055362922673506	0.016564956165178564
	2.60699152959738	0.016493404378322783
	2.6084467669274103	0.01642235747511997
	2.60990200425744	0.016351811503837205
	2.6113572415874704	0.01628176272354411
	2.6128124789175002	0.016212207223711618
	2.61426771624753	0.01614314131757122
	2.6157229535775604	0.01607456120427315
	2.61717819090759	0.016006463130841895
	2.6186334282376205	0.015938843399142283
	2.6200886655676503	0.015871698328570764
	2.62154390289768	0.015805024257371205
	2.6229991402277104	0.015738817570244347
	2.6244543775577402	0.01567307455726001
	2.62590961488777	0.015607791778217427
	2.6273648522178004	0.015542965565558318
	2.62882008954783	0.015478592443691094
	2.6302753268778605	0.015414668852641568
	2.6317305642078903	0.015351191338003176
	2.6331858015379206	0.015288156371981703
	2.6346410388679504	0.015225560581182582
	2.6360962761979803	0.015163400522689531
	2.6375515135280105	0.015101672806175437
	2.63900675085804	0.015040374048969817
	2.6404619881880698	0.014979500916840454
	2.6419172255181	0.014919050098673474
	2.64337246284813	0.014859018239879706
	2.64482770017816	0.014799402128219378
	2.64628293750819	0.014740198511126007
	2.6477381748382203	0.014681404123785623
	2.64919341216825	0.014623015748380963
	2.6506486494982804	0.014565030216526113
	2.6521038868283098	0.014507444410784092
	2.65355912415834	0.014450255132371286
	2.65501436148837	0.01439345927074448
	2.6564695988184	0.014337053761964817
	2.65792483614843	0.014281035530984407
	2.6593800734784603	0.014225401516219562
	2.66083531080849	0.014170148708871204
	2.6622905481385204	0.014115274086808186
	2.6637457854685502	0.014060774651298619
	2.6652010227985805	0.014006647496242584
	2.66665626012861	0.01395288961195202
	2.66811149745864	0.01389949808292002
	2.66956673478867	0.013846470101650915
	2.6710219721187003	0.013793802667054402
	2.67247720944873	0.01374149305096474
	2.6739324467787604	0.013689538360169229
	2.6753876841087902	0.013637935774357252
	2.6768429214388205	0.013586682514374327
	2.6782981587688504	0.013535775814241216
	2.67975339609888	0.013485212949571451
	2.68120863342891	0.0134349911592479
	2.6826638707589403	0.013385107703941034
	2.68411910808897	0.013335559930267655
	2.6855743454190004	0.013286345204714316
	2.6870295827490303	0.013237460855604174
	2.6884848200790605	0.013188904218995594
	2.6899400574090904	0.013140672765640845
	2.6913952947391206	0.01309276380987878
	2.6928505320691505	0.013045174834291608
	2.6943057693991803	0.012997903334676961
	2.69576100672921	0.012950946690238871
	2.6972162440592404	0.012904302460053687
	2.6986714813892703	0.012857968160418034
	2.7001267187193005	0.012811941242135413
	2.7015819560493304	0.012766219348945755
	2.70303719337936	0.012720799970391633
	2.70449243070939	0.012675680726363813
	2.7059476680394203	0.012630859250305198
	2.70740290536945	0.012586333121084101
	2.70885814269948	0.012542099989955776
	2.71031338002951	0.012498157467631839
	2.71176861735954	0.01245450334455708
	2.71322385468957	0.012411135225793322
	2.7146790920196002	0.0123680508587286
	2.71613432934963	0.012325247977678292
	2.7175895666796603	0.012282724321169815
	2.71904480400969	0.012240477698613118
	2.7205000413397205	0.012198505768137496
	2.72195527866975	0.012156806477437112
	2.72341051599978	0.01211537754817528
	2.72486575332981	0.012074216923446082
	2.7263209906598402	0.012033322351902919
	2.72777622798987	0.01199269169482611
	2.7292314653199004	0.011952322963121568
	2.73068670264993	0.011912213926227839
	2.7321419399799605	0.011872362568167373
	2.7335971773099903	0.011832766863632976
	2.7350524146400206	0.011793424687630406
	2.73650765197005	0.011754334010584984
	2.7379628893000802	0.011715492942080213
	2.73941812663011	0.011676899330359036
	2.7408733639601404	0.011638551276591125
	2.74232860129017	0.011600446763997652
	2.7437838386202005	0.011562583929661727
	2.7452390759502303	0.011524960748948447
	2.7466943132802606	0.011487575335885203
	2.7481495506102904	0.011450425804334148
	2.7496047879403207	0.01141351025573856
	2.75106002527035	0.011376826798099952
	2.7525152626003804	0.01134037357090438
	2.75397049993041	0.011304148786427819
	2.7554257372604405	0.011268150573945099
	2.7568809745904703	0.011232377132306496
	2.7583362119205006	0.011196826632927676
	2.7597914492505304	0.011161497291706146
	2.7612466865805607	0.01112638741574606
	2.7627019239105906	0.011091495167035727
	2.764157161240621	0.011056818835344082
	2.76561239857065	0.011022356716778188
	2.76706763590068	0.010988107073934725
	2.76852287323071	0.010954068180200647
	2.76997811056074	0.010920238400504328
	2.77143334789077	0.010886616060887732
	2.7728885852208003	0.010853199468037507
	2.77434382255083	0.010819987021127651
	2.7757990598808604	0.010786977048763873
	2.7772542972108902	0.010754167956912463
	2.77870953454092	0.01072155817468086
	2.7801647718709503	0.010689146024148678
	2.78162000920098	0.010656930020647338
	2.78307524653101	0.010624908546429767
	2.7845304838610403	0.010593080067808083
	2.78598572119107	0.010561443060253993
	2.7874409585211004	0.01052999596729791
	2.7888961958511302	0.01049873730566421
	2.7903514331811605	0.010467665572696697
	2.7918066705111904	0.010436779256267872
	2.79326190784122	0.010406076868340587
	2.79471714517125	0.0103755570322755
	2.79617238250128	0.010345218190642868
	2.79762761983131	0.010315058969351618
	2.79908285716134	0.010285077900984454
	2.8005380944913703	0.010255273618568707
	2.8019933318214	0.010225644687748609
	2.8034485691514304	0.010196189729952884
	2.80490380648146	0.01016690736214396
	2.8063590438114905	0.0101377961939958
	2.8078142811415203	0.010108854871150786
	2.80926951847155	0.010080082101964188
	2.81072475580158	0.010051476502217518
	2.8121799931316103	0.010023036736273042
	2.81363523046164	0.009994761549785262
	2.8150904677916704	0.009966649570737729
	2.8165457051217	0.009938699578770475
	2.8180009424517305	0.0099109102311253
	2.8194561797817603	0.009883280335279897
	2.8209114171117906	0.009855808551401342
	2.8223666544418204	0.00982849368627415
	2.8238218917718503	0.009801334463022442
	2.82527712910188	0.009774329668295632
	2.8267323664319104	0.009747478157899347
	2.8281876037619402	0.009720778609000903
	2.8296428410919705	0.009694229918079944
	2.8310980784220003	0.009667830804593573
	2.83255331575203	0.009641580194347459
	2.83400855308206	0.009615476848841668
	2.8354637904120903	0.009589519682317799
	2.83691902774212	0.009563707487841239
	2.83837426507215	0.009538039167383756
	2.83982950240218	0.009512513541931202
	2.84128473973221	0.009487129519386673
	2.84273997706224	0.009461886034087777
	2.84419521439227	0.00943678194731977
	2.8456504517223	0.009411816159815033
	2.8471056890523303	0.00938698761769173
	2.84856092638236	0.009362295278172512
	2.8500161637123904	0.009337738017127405
	2.8514714010424203	0.009313314819727227
	2.85292663837245	0.00928902461750464
	2.85438187570248	0.009264866397033385
	2.85583711303251	0.00924083913150748
	2.85729235036254	0.00921694178543624
	2.8587475876925703	0.00919317340727913
	2.8602028250226	0.009169532902913106
	2.8616580623526304	0.009146019335602964
	2.8631132996826603	0.009122631709769142
	2.8645685370126905	0.009099369097776594
	2.86602377434272	0.009076230486727682
	2.86747901167275	0.00905321489696849
	2.86893424900278	0.009030321439623524
	2.8703894863328103	0.009007549143202164
	2.87184472366284	0.008984897066604533
	2.8732999609928704	0.008962364256677732
	2.8747551983229003	0.008939949918841126
	2.8762104356529306	0.008917652979161049
	2.8776656729829604	0.008895472628867512
	2.8791209103129907	0.00887340798317959
	2.88057614764302	0.008851458097849211
	2.8820313849730503	0.008829622095079188
	2.88348662230308	0.008807899183934395
	2.8849418596331105	0.008786288434701736
	2.8863970969631403	0.008764789005116394
	2.8878523342931706	0.00874340004450384
	2.8893075716232004	0.00872212070567916
	2.8907628089532307	0.008700950142756294
	2.8922180462832605	0.008679887559097288
	2.893673283613291	0.008658932142732237
	2.89512852094332	0.00863808304448092
	2.89658375827335	0.008617339433025034
	2.89803899560338	0.008596700580653595
	2.89949423293341	0.008576165665497654
	2.90094947026344	0.00855573386619159
	2.9024047075934702	0.00853540446106418
	2.9038599449235	0.008515176622165057
	2.9053151822535304	0.008495049645221879
	2.90677041958356	0.00847502267405758
	2.90822565691359	0.008455095070188774
	2.90968089424362	0.00843526601899533
	2.91113613157365	0.008415534791388662
	2.91259136890368	0.008395900638674979
	2.9140466062337103	0.008376362887734525
	2.91550184356374	0.008356920778044492
	2.9169570808937704	0.008337573566178742
	2.9184123182238	0.008318320586674224
	2.9198675555538305	0.008299161165878756
	2.9213227928838603	0.00828009451017616
	2.92277803021389	0.008261120010212125
	2.92423326754392	0.008242236976962672
	2.9256885048739503	0.008223444655065743
	2.92714374220398	0.008204742484106532
	2.9285989795340104	0.008186129698282241
	2.93005421686404	0.008167605670719275
	2.9315094541940705	0.008149169784205566
	2.9329646915241003	0.008130821335237768
	2.9344199288541306	0.00811255968384025
	2.9358751661841604	0.0080943842154793
	2.9373304035141903	0.008076294325587667
	2.93878564084422	0.008058289319180083
	2.9402408781742504	0.00804036859294669
	2.9416961155042802	0.00802253151290443
	2.9431513528343105	0.008004777519398598
	2.9446065901643403	0.007987106010312337
	2.9460618274943706	0.00796951628769492
	2.9475170648244005	0.00795200786352167
	2.9489723021544307	0.007934580094773635
	2.9504275394844606	0.007917232409292286
	2.9518827768144904	0.007899964181281761
	2.9533380141445202	0.007882774891491352
	2.9547932514745505	0.007865663963227671
	2.9562484888045804	0.007848630756382723
	2.9577037261346106	0.007831674777331031
	2.9591589634646405	0.0078147955176079
	2.9606142007946703	0.0077979923125159585
	2.9620694381247	0.007781264660354986
	2.9635246754547304	0.007764612052107041
	2.9649799127847603	0.007748033902705053
	2.96643515011479	0.0077315297371059665
	2.96789038744482	0.007715098922717332
	2.96934562477485	0.007698741079032773
	2.97080086210488	0.007682455531391664
	2.9722560994349103	0.007666241886392427
	2.97371133676494	0.007650099572457799
	2.9751665740949704	0.007634028084217764
	2.9766218114250003	0.0076180269489182165
	2.97807704875503	0.007602095625596681
	2.9795322860850604	0.007586233683448936
	2.98098752341509	0.007570440592922173
	2.98244276074512	0.007554715824809439
	2.98389799807515	0.007539058966749728
	2.98535323540518	0.007523469511978078
	2.98680847273521	0.00750794701449209
	2.9882637100652403	0.007492490982701192
	2.98971894739527	0.007477100923867183
	2.9911741847253004	0.007461776396767186
	2.9926294220553302	0.007446517002399971
	2.9940846593853605	0.007431322204912063
	2.99553989671539	0.007416191574685018
	2.99699513404542	0.007401124710293264
	2.99845037137545	0.007386121141493984
	2.9999056087054803	0.007371180390048356
	3.00136084603551	0.007356302051048228
	3.0028160833655404	0.007341485776810976
	3.0042713206955702	0.007326731005691189
	3.0057265580256005	0.0073120373897076355
	3.0071817953556303	0.007297404465536565
	3.0086370326856606	0.007282831878381541
	3.01009227001569	0.0072683191832009705
	3.0115475073457203	0.007253865915308357
	3.01300274467575	0.007239471760906803
	3.0144579820057804	0.007225136300328645
	3.0159132193358102	0.0072108590516736315
	3.0173684566658405	0.007196639740095454
	3.0188236939958704	0.00718247787144134
	3.0202789313259006	0.007168373103098035
	3.0217341686559305	0.007154325079122902
	3.0231894059859608	0.007140333370594448
	3.02464464331599	0.007126397586352786
	3.02609988064602	0.007112517399302919
	3.02755511797605	0.007098692404291396
	3.02901035530608	0.007084922234362938
	3.03046559263611	0.007071206528654186
	3.03192082996614	0.0070575448981698465
	3.03337606729617	0.007043937066479742
	3.0348313046262003	0.007030382574861932
	3.03628654195623	0.007016881118139697
	3.03774177928626	0.00700343231491598
	3.03919701661629	0.00699003587797209
	3.04065225394632	0.00697669139145537
	3.04210749127635	0.006963398549792663
	3.04356272860638	0.006950157073977334
	3.04501796593641	0.0069369664507900036
	3.0464732032664403	0.006923826562879929
	3.04792844059647	0.006910736895619346
	3.0493836779265004	0.006897697259747905
	3.0508389152565303	0.006884707205938846
	3.05229415258656	0.0068717665077751375
	3.05374938991659	0.00685887479015084
	3.0552046272466202	0.006846031770871948
	3.05665986457665	0.006833237130148611
	3.0581151019066803	0.006820490504142435
	3.05957033923671	0.00680779165369205
	3.0610255765667405	0.006795140220725629
	3.0624808138967703	0.006782535914442725
	3.0639360512268006	0.006769978478453226
	3.0653912885568304	0.006757467560880644
	3.0668465258868602	0.006745002864936549
	3.06830176321689	0.006732584119515626
	3.0697570005469204	0.006720211027123324
	3.07121223787695	0.00670788325650428
	3.0726674752069805	0.006695600588297454
	3.0741227125370103	0.006683362696589022
	3.0755779498670406	0.006671169277546204
	3.0770331871970704	0.006659020119785111
	3.0784884245271007	0.006646914914195314
	3.0799436618571305	0.006634853330414601
	3.0813988991871604	0.006622835198348817
	3.08285413651719	0.006610860141136059
	3.0843093738472205	0.0065989279609598665
	3.0857646111772503	0.006587038357770534
	3.0872198485072806	0.0065751911012218184
	3.0886750858373104	0.0065633858715141635
	3.0901303231673403	0.006551622445898743
	3.09158556049737	0.006539900577305518
	3.0930407978274004	0.0065282200145500065
	3.09449603515743	0.00651658043247706
	3.09595127248746	0.006504981689496485
	3.09740650981749	0.0064934234182416695
	3.09886174714752	0.006481905484877483
	3.10031698447755	0.006470427555910265
	3.1017722218075803	0.0064589894077419895
	3.10322745913761	0.006447590824262715
	3.1046826964676404	0.006436231572251638
	3.1061379337976702	0.0064249113677472035
	3.1075931711277005	0.00641363000966769
	3.1090484084577303	0.0064023872792189716
	3.11050364578776	0.006391182867658329
	3.11195888311779	0.006380016643913017
	3.1134141204478203	0.006368888324363519
	3.11486935777785	0.006357797703887462
	3.1163245951078804	0.0063467445046651375
	3.1177798324379102	0.006335728603393795
	3.1192350697679405	0.0063247496733302025
	3.1206903070979704	0.006313807562804108
	3.122145544428	0.006302901999102003
	3.1236007817580305	0.006292032853481808
	3.1250560190880603	0.006281199855993474
	3.12651125641809	0.006270402773147587
	3.1279664937481204	0.006259641420205636
	3.1294217310781502	0.006248915591997813
	3.1308769684081805	0.006238225071270302
	3.1323322057382104	0.0062275696673931985
	3.1337874430682406	0.006216949156646035
	3.1352426803982705	0.006206363369999286
	3.1366979177283003	0.00619581208568124
	3.1381531550583306	0.006185295069669832
	3.1396083923883604	0.006174812156733381
	3.1410636297183903	0.0061643631564140535
	3.1425188670484205	0.006153947917835028
	3.1439741043784504	0.006143566173591653
	3.1454293417084807	0.006133217754449285
	3.1468845790385105	0.006122902460021179
	3.1483398163685408	0.006112620118678255
	3.1497950536985706	0.006102370575556182
	3.1512502910286004	0.006092153605181449
	3.1527055283586307	0.006081969023016296
	3.15416076568866	0.006071816625222833
	3.15561600301869	0.006061696292128511
	3.15707124034872	0.006051607774613312
	3.15852647767875	0.006041550952583567
	3.15998171500878	0.006031525638346658
	3.16143695233881	0.006021531642473082
	3.16289218966884	0.006011568818356198
	3.1643474269988703	0.0060016369268078695
	3.1658026643289	0.005991735852674934
	3.16725790165893	0.005981865437025485
	3.16871313898896	0.005972025461648783
	3.17016837631899	0.005962215802058185
	3.17162361364902	0.0059524362535239295
	3.17307885097905	0.005942686721896522
	3.17453408830908	0.0059329669475345105
	3.1759893256391103	0.005923276817083262
	3.17744456296914	0.0059136161765106394
	3.1788998002991704	0.005903984868160975
	3.1803550376292002	0.0058943827230974535
	3.18181027495923	0.005884809569829996
	3.18326551228926	0.005875265279169452
	3.18472074961929	0.005865749666958386
	3.18617598694932	0.005856262651813662
	3.1876312242793503	0.005846803971446178
	3.18908646160938	0.00583737353517031
	3.1905416989394104	0.005827971196746552
	3.1919969362694403	0.005818596805812436
	3.1934521735994705	0.005809250178062134
	3.1949074109295004	0.005799931253190319
	3.19636264825953	0.005790639745229411
	3.19781788558956	0.005781375640697138
	3.1992731229195903	0.005772138746244701
	3.20072836024962	0.0057629289262626495
	3.2021835975796504	0.005753746023240195
	3.2036388349096803	0.005744589931805575
	3.2050940722397105	0.005735460465371629
	3.2065493095697404	0.005726357502143928
	3.2080045468997707	0.0057172809321365415
	3.2094597842298005	0.005708230589852706
	3.2109150215598303	0.00569920634535313
	3.21237025888986	0.005690208063631329
	3.2138254962198904	0.0056812356788315315
	3.2152807335499203	0.0056722889191351735
	3.2167359708799506	0.005663367764645009
	3.2181912082099804	0.005654472057927157
	3.2196464455400102	0.005645601671089753
	3.22110168287004	0.005636756443621237
	3.2225569202000703	0.005627936307722041
	3.2240121575301	0.005619141083045332
	3.22546739486013	0.005610370674473057
	3.22692263219016	0.0056016249471045635
	3.22837786952019	0.005592903801398783
	3.22983310685022	0.0055842071001793
	3.2312883441802502	0.0055755346443046114
	3.23274358151028	0.005566886436912153
	3.2341988188403104	0.005558262312111283
	3.23565405617034	0.005549662138621816
	3.2371092935003705	0.005541085809679831
	3.2385645308304003	0.0055325331604040235
	3.24001976816043	0.0055240041521483095
	3.24147500549046	0.005515498651412104
	3.2429302428204902	0.005507016492753485
	3.24438548015052	0.005498557626528323
	3.2458407174805504	0.005490121906313611
	3.24729595481058	0.005481709203426363
	3.2487511921406105	0.005473319439579902
	3.2502064294706403	0.005464952460013566
	3.2516616668006706	0.00545660822403374
	3.2531169041307004	0.0054482865594978145
	3.2545721414607303	0.0054399874175912214
	3.25602737879076	0.0054317106267370505
	3.2574826161207904	0.005423456131873231
	3.25893785345082	0.005415223836055508
	3.2603930907808505	0.00540701354576912
	3.2618483281108803	0.0053988252186699245
	3.2633035654409106	0.005390658789374126
	3.2647588027709404	0.005382514072380842
	3.2662140401009703	0.005374391040930667
	3.2676692774310006	0.005366289532456844
	3.2691245147610304	0.005358209500615172
	3.27057975209106	0.005350150810050661
	3.2720349894210905	0.0053421133637516025
	3.2734902267511203	0.005334097075469197
	3.2749454640811506	0.0053261018479134345
	3.2764007014111804	0.005318127579572907
	3.2778559387412107	0.005310174147018878
	3.2793111760712406	0.0053022414883798046
	3.2807664134012704	0.005294329531124575
	3.2822216507313002	0.0052864381266133804
	3.28367688806133	0.005278567190880862
	3.28513212539136	0.005270716654586358
	3.28658736272139	0.005262886453965202
	3.28804260005142	0.005255076405309596
	3.2894978373814503	0.005247286492039809
	3.29095307471148	0.005239516567673301
	3.2924083120415104	0.005231766642656215
	3.2938635493715402	0.005224036536959839
	3.29531878670157	0.005216326142275741
	3.2967740240316	0.005208635514952988
	3.29822926136163	0.0052009643486284575
	3.29968449869166	0.005193312756411712
	3.3011397360216903	0.005185680552237794
	3.30259497335172	0.005178067661519922
	3.3040502106817504	0.005170473987599502
	3.3055054480117803	0.005162899518978298
	3.3069606853418105	0.0051553440600614646
	3.3084159226718404	0.005147807610070714
	3.30987116000187	0.005140290078747811
	3.3113263973319	0.005132791335932582
	3.3127816346619303	0.005125311376288568
	3.31423687199196	0.005117850012182852
	3.3156921093219904	0.005110407302033592
	3.3171473466520203	0.005102983023874604
	3.3186025839820505	0.005095577194834495
	3.3200578213120804	0.0050881896712997865
	3.3215130586421107	0.00508082045415882
	3.3229682959721405	0.005073469376225969
	3.3244235333021703	0.005066136413206418
	3.3258787706322	0.005058821492581458
	3.3273340079622304	0.005051524497442317
	3.3287892452922603	0.005044245404159804
	3.3302444826222906	0.00503698409072386
	3.3316997199523204	0.005029740499618914
	3.3331549572823507	0.005022514591571151
	3.3346101946123805	0.005015306267417155
	3.336065431942411	0.0050081154162510645
	3.3375206692724406	0.005000941967547676
	3.3389759066024705	0.004993785924785039
	3.3404311439325003	0.004986647187125703
	3.34188638126253	0.00497952560650221
	3.3433416185925604	0.004972421209191975
	3.3447968559225902	0.0049653338473506295
	3.3462520932526205	0.00495826352523064
	3.3477073305826504	0.004951210065796086
	3.34916256791268	0.004944173575333729
	3.3506178052427105	0.004937153818978877
	3.3520730425727403	0.0049301508023159996
	3.35352827990277	0.004923164435001899
	3.3549835172328	0.004916194667634376
	3.35643875456283	0.004909241428440405
	3.35789399189286	0.0049023046449697925
	3.35934922922289	0.004895384235644989
	3.36080446655292	0.004888480188855774
	3.36225970388295	0.004881592371028112
	3.3637149412129803	0.00487472078354265
	3.36517017854301	0.004867865301560177
	3.3666254158730404	0.004861025869200637
	3.3680806532030703	0.004854202486502206
	3.3695358905331	0.004847395032019749
	3.37099112786313	0.0048406034648568
	3.37244636519316	0.004833827655253678
	3.37390160252319	0.004827067658073867
	3.3753568398532203	0.004820323341023897
	3.37681207718325	0.004813594596025564
	3.3782673145132804	0.004806881496264396
	3.3797225518433103	0.004800183889103081
	3.38117778917334	0.004793501722661391
	3.3826330265033704	0.004786834946570471
	3.3840882638334002	0.00478018350148807
	3.38554350116343	0.004773547310638723
	3.3869987384934603	0.004766926374754539
	3.38845397582349	0.004760320545490734
	3.3899092131535205	0.0047537298313175365
	3.3913644504835503	0.004747154161078231
	3.3928196878135806	0.004740593452113144
	3.3942749251436104	0.004734047666322874
	3.3957301624736402	0.004727516767723957
	3.3971853998036705	0.004721000668906014
	3.3986406371337003	0.004714499349883058
	3.40009587446373	0.004708012699311707
	3.4015511117937605	0.004701540678074733
	3.4030063491237903	0.004695083274367104
	3.4044615864538206	0.004688640379037067
	3.4059168237838504	0.004682212008088461
	3.4073720611138807	0.0046757980341452215
	3.4088272984439105	0.004669398422471639
	3.4102825357739404	0.0046630131908946305
	3.41173777310397	0.004656642160423382
	3.413193010434	0.00465028535861645
	3.41464824776403	0.004643942731094861
	3.41610348509406	0.004637614208602131
	3.41755872242409	0.004631299737890706
	3.4190139597541203	0.004624999285633577
	3.42046919708415	0.004618712786878149
	3.4219244344141804	0.004612440170788443
	3.42337967174421	0.004606181438495737
	3.42483490907424	0.004599936498951652
	3.42629014640427	0.004593705306554237
	3.4277453837343	0.004587487823800051
	3.42920062106433	0.0045812839931537695
	3.4306558583943603	0.0045750937576852745
	3.43211109572439	0.004568917093215695
	3.4335663330544204	0.004562753950005323
	3.43502157038445	0.004556604261321488
	3.4364768077144805	0.004550467974084175
	3.4379320450445103	0.0045443450515361
	3.43938728237454	0.0045382354493128454
	3.44084251970457	0.004532139118733466
	3.4422977570346003	0.004526056031753276
	3.44375299436463	0.004519986090637815
	3.4452082316946604	0.004513929280205763
	3.4466634690246902	0.004507885559740046
	3.4481187063547205	0.004501854878491705
	3.4495739436847503	0.004495837220779801
	3.4510291810147806	0.004489832495363619
	3.4524844183448105	0.004483840617572508
	3.4539396556748403	0.004477861673925852
	3.45539489300487	0.004471895492988907
	3.4568501303349004	0.004465942098202893
	3.4583053676649302	0.004460001437520904
	3.4597606049949605	0.004454073488081381
	3.4612158423249904	0.0044481581003317965
	3.4626710796550206	0.004442255362005021
	3.4641263169850505	0.004436365134763169
	3.4655815543150807	0.004430487458569573
	3.4670367916451106	0.004424622232592904
	3.4684920289751404	0.004418769440127427
	3.4699472663051703	0.004412929008466306
	3.4714025036352005	0.004407100912808053
	3.4728577409652304	0.004401285124053419
	3.4743129782952606	0.004395481600437979
	3.4757682156252905	0.004389690291259951
	3.4772234529553203	0.004383911140970381
	3.47867869028535	0.00437814413853165
	3.4801339276153804	0.004372389202240739
	3.4815891649454103	0.004366646352997267
	3.48304440227544	0.004360915529345655
	3.48449963960547	0.0043551966537272785
	3.4859548769355	0.0043494896965915585
	3.48741011426553	0.0043437946393617664
	3.4888653515955603	0.004338111421434686
	3.49032058892559	0.004332440089585969
	3.4917758262556204	0.004326780458661117
	3.4932310635856503	0.004321132600076696
	3.4946863009156806	0.004315496430868954
	3.4961415382457104	0.004309871920217759
	3.4975967755757402	0.004304259033834062
	3.49905201290577	0.004298657743314702
	3.5005072502358003	0.004293067962400322
	3.50196248756583	0.004287489729880932
	3.5034177248958605	0.004281922935215011
	3.5048729622258903	0.0042763675990214346
	3.5063281995559206	0.004270823691107199
	3.5077834368859504	0.0042652910869631095
	3.5092386742159807	0.0042597698406571195
	3.51069391154601	0.004254259923390536
	3.5121491488760403	0.004248761176842956
	3.51360438620607	0.0042432737035993364
	3.5150596235361005	0.004237797374212721
	3.5165148608661303	0.004232332204422864
	3.5179700981961606	0.004226878128478252
	3.5194253355261904	0.004221435173803219
	3.5208805728562207	0.004216003206819091
	3.5223358101862505	0.004210582295615872
	3.5237910475162804	0.004205172315678093
	3.52524628484631	0.004199773253602747
	3.52670152217634	0.004194385155042374
	3.5281567595063703	0.004189007891809611
	3.5296119968364	0.004183641434472396
	3.5310672341664304	0.004178285835050001
	3.5325224714964603	0.00417294096002751
	3.5339777088264905	0.004167606821369791
	3.5354329461565204	0.004162283400575223
	3.5368881834865507	0.004156970602840983
	3.5383434208165805	0.004151668477456535
	3.5397986581466103	0.0041463769614474245
	3.54125389547664	0.004141096002436512
	3.54270913280667	0.004135825554270942
	3.5441643701367003	0.004130565624916481
	3.54561960746673	0.004125316147993727
	3.54707484479676	0.004120077125003365
	3.54853008212679	0.004114848525149293
	3.54998531945682	0.0041096302791428395
	3.5514405567868503	0.004104422395035817
	3.55289579411688	0.0040992247648922765
	3.55435103144691	0.0040940374675722075
	3.55580626877694	0.004088860417281388
	3.55726150610697	0.0040836935773532895
	3.558716743437	0.004078536913004273
	3.5601719807670302	0.004073390437040849
	3.56162721809706	0.004068254082728295
	3.5630824554270903	0.004063127792300011
	3.56453769275712	0.00405801159408494
	3.5659929300871505	0.004052905415695704
	3.5674481674171803	0.004047809233721526
	3.56890340474721	0.004042723060958165
	3.57035864207724	0.004037646815504231
	3.5718138794072702	0.004032580462334829
	3.5732691167373	0.004027524046598756
	3.5747243540673304	0.004022477450923907
	3.57617959139736	0.004017440688598995
	3.5776348287273905	0.0040124137346122975
	3.5790900660574203	0.004007396559205786
	3.5805453033874506	0.004002389103452432
	3.5820005407174804	0.0039973913715825775
	3.5834557780475103	0.003992403354831417
	3.58491101537754	0.003987424958762932
	3.5863662527075704	0.003982456207736135
	3.5878214900376	0.003977497018844149
	3.5892767273676305	0.0039725474334503675
	3.5907319646976603	0.003967607396351607
	3.5921872020276906	0.003962676865102549
	3.5936424393577204	0.0039577558506893986
	3.5950976766877507	0.003952844290486
	3.5965529140177805	0.003947942151844008
	3.5980081513478104	0.0039430494237982245
	3.59946338867784	0.003938166068723215
	3.6009186260078705	0.003933292056061189
	3.6023738633379003	0.003928427364674128
	3.6038291006679306	0.003923572018307511
	3.6052843379979604	0.003918725921261353
	3.6067395753279903	0.0039138890878708844
	3.6081948126580206	0.003909061439812057
	3.6096500499880504	0.0039042429938295486
	3.6111052873180802	0.00389943376490532
	3.61256052464811	0.0038946336099572386
	3.61401576197814	0.00388984260505914
	3.61547099930817	0.0038850606890914233
	3.6169262366382	0.003880287859331361
	3.6183814739682303	0.0038755240461929557
	3.61983671129826	0.0038707692469264372
	3.6212919486282904	0.0038660234384376864
	3.6227471859583202	0.0038612865882034987
	3.6242024232883505	0.0038565587184536546
	3.6256576606183804	0.0038518397074158136
	3.62711289794841	0.0038471295849889283
	3.62856813527844	0.0038424283448640854
	3.6300233726084703	0.0038377359626045396
	3.6314786099385	0.0038330523542236886
	3.6329338472685304	0.003828377577454214
	3.6343890845985602	0.00382371155515053
	3.6358443219285905	0.003819054230621578
	3.6372995592586204	0.00381440567224411
	3.6387547965886506	0.0038097657698075433
	3.64021003391868	0.003805134579545515
	3.6416652712487103	0.003800511988058674
	3.64312050857874	0.003795898066935263
	3.6445757459087704	0.003791292706930525
	3.6460309832388003	0.0037866959233207333
	3.6474862205688305	0.0037821077330379917
	3.6489414578988604	0.0037775280427167486
	3.6503966952288907	0.0037729568567185278
	3.6518519325589205	0.0037683941328529444
	3.6533071698889503	0.0037638398867765564
	3.65476240721898	0.0037592941173411167
	3.6562176445490104	0.0037547566917559894
	3.6576728818790403	0.003750227663790414
	3.6591281192090706	0.003745707037279988
	3.6605833565391004	0.0037411947571739544
	3.6620385938691307	0.003736690763087529
	3.6634938311991605	0.003732195073463034
	3.664949068529191	0.003727707653802134
	3.6664043058592206	0.0037232285245279795
	3.6678595431892504	0.003718757607538808
	3.6693147805192803	0.0037142949222465473
	3.67077001784931	0.0037098404362599395
	3.6722252551793404	0.003705394082971812
	3.6736804925093702	0.0037009558840815126
	3.6751357298394	0.003696525803818673
	3.6765909671694303	0.003692103862647816
	3.67804620449946	0.0036876899417415173
	3.6795014418294905	0.003683284105079649
	3.6809566791595203	0.0036788863028817853
	3.68241191648955	0.003674496557338043
	3.68386715381958	0.003670114734086786
	3.6853223911496102	0.0036657409621793273
	3.68677762847964	0.0036613750767459136
	3.6882328658096704	0.003657017182462703
	3.6896881031397	0.0036526671583857148
	3.6911433404697305	0.003648325041373654
	3.6925985777997603	0.00364399077913556
	3.6940538151297906	0.003639664388029853
	3.6955090524598204	0.0036353458120046422
	3.6969642897898503	0.003631035067228305
	3.69841952711988	0.0036267320607196027
	3.6998747644499104	0.0036224368737722825
	3.70133000177994	0.003618149403649763
	3.7027852391099705	0.003613869689258897
	3.7042404764400003	0.003609597634740728
end


NAC 2^1Sigma 3^1Sigma 
name '<2^1Sigma|NAC|3^1Sigma>'
symmetry +
lambda 0
mult 1
type  grid
factor 0.0
values
	0.7937658163800001	-0.12060285580765552
	0.7952210537100302	-0.12101864268757302
	0.7966762910400601	-0.12143345032710018
	0.7981315283700902	-0.12184738264802106
	0.7995867657001201	-0.12226054634962175
	0.80104200303015	-0.12267305092801237
	0.8024972403601801	-0.12308500870178071
	0.8039524776902102	-0.12349653483873825
	0.8054077150202401	-0.1239077473885317
	0.8068629523502702	-0.12431876731392293
	0.8083181896803001	-0.12472971851561626
	0.8097734270103302	-0.12514072787803798
	0.8112286643403601	-0.12555192530422626
	0.8126839016703902	-0.12596344374617569
	0.8141391390004201	-0.12637541925928558
	0.8155943763304501	-0.1267879910411604
	0.81704961366048	-0.12720130148069564
	0.8185048509905101	-0.1276154962031669
	0.8199600883205401	-0.12803072412787075
	0.8214153256505702	-0.1284471375266395
	0.8228705629806001	-0.1288648920803795
	0.8243258003106302	-0.1292841469340418
	0.8257810376406601	-0.12970506477717011
	0.8272362749706902	-0.13012781190401265
	0.82869151230072	-0.1305525582900613
	0.8301467496307501	-0.13097947766881662
	0.83160198696078	-0.1314087476161414
	0.8330572242908101	-0.13184054963468883
	0.8345124616208401	-0.13227506924694685
	0.8359676989508702	-0.13271249608449914
	0.8374229362809001	-0.13315302400018048
	0.8388781736109302	-0.13359685116222444
	0.8403334109409601	-0.134044180178705
	0.8417886482709902	-0.1344952182018386
	0.84324388560102	-0.1349501770606669
	0.8446991229310501	-0.13540927338638353
	0.84615436026108	-0.1358727287500477
	0.8476095975911101	-0.13634076980588355
	0.84906483492114	-0.13681362844037492
	0.8505200722511701	-0.13729154192971546
	0.8519753095812002	-0.1377747531082794
	0.8534305469112302	-0.13826351053891198
	0.8548857842412602	-0.13875806869665686
	0.8563410215712901	-0.13925868815873857
	0.85779625890132	-0.13976563580599344
	0.8592514962313501	-0.1402791850368255
	0.86070673356138	-0.14079961597652899
	0.8621619708914101	-0.1413272157245796
	0.8636172082214401	-0.14186227858215014
	0.8650724455514701	-0.1424051063150826
	0.8665276828815002	-0.14295600841185738
	0.8679829202115301	-0.14351530237710458
	0.8694381575415602	-0.14408331400816382
	0.8708933948715901	-0.1446603777111183
	0.8723486322016201	-0.145246836822218
	0.8738038695316501	-0.14584304393659595
	0.8752591068616801	-0.1464493612761072
	0.8767143441917101	-0.14706616103802034
	0.8781695815217401	-0.14769382580901624
	0.8796248188517701	-0.1483327489487331
	0.8810800561818001	-0.14898333502755062
	0.88253529351183	-0.1496460002739347
	0.8839905308418601	-0.15032117303950715
	0.8854457681718901	-0.15100929428958376
	0.8869010055019201	-0.151710818121893
	0.8883562428319501	-0.15242621230180547
	0.8898114801619801	-0.153155958840526
	0.8912667174920101	-0.15390055456924734
	0.8927219548220401	-0.1546605117848041
	0.8941771921520701	-0.15543635888858254
	0.8956324294821001	-0.15622864108302245
	0.89708766681213	-0.15703792108467507
	0.8985429041421601	-0.15786477988349773
	0.8999981414721901	-0.15870981754323168
	0.9014533788022201	-0.15957365402354595
	0.9029086161322502	-0.16045693007132217
	0.9043638534622801	-0.1613603081305482
	0.9058190907923102	-0.16228447330777682
	0.9072743281223401	-0.1632301344001761
	0.9087295654523702	-0.1641980249563271
	0.9101848027824	-0.16518890439815453
	0.91164004011243	-0.16620355920917657
	0.91309527744246	-0.16724280417882256
	0.91455051477249	-0.16830748369842738
	0.9160057521025201	-0.16939847314672266
	0.9174609894325502	-0.17051668034827203
	0.9189162267625801	-0.171663047082104
	0.9203714640926102	-0.17283855070088086
	0.92182670142264	-0.1740442058210402
	0.9232819387526701	-0.17528106611050978
	0.9247371760827001	-0.17655022617235833
	0.9261924134127301	-0.17785282351894618
	0.92764765074276	-0.17919004068157626
	0.9291028880727901	-0.1805631074105421
	0.9305581254028201	-0.18197330300739525
	0.9320133627328502	-0.18342195879162057
	0.9334686000628801	-0.18491046070026396
	0.9349238373929102	-0.18644025202792963
	0.9363790747229401	-0.18801283635119356
	0.9378343120529702	-0.189629780575709
	0.939289549383	-0.19129271821200627
	0.9407447867130301	-0.19300335278781874
	0.94220002404306	-0.1947634614997456
	0.9436552613730901	-0.19657489907438472
	0.94511049870312	-0.19843960183241444
	0.9465657360331501	-0.20035959202916098
	0.9480209733631801	-0.20233698243365042
	0.9494762106932102	-0.20437398120895017
	0.95093144802324	-0.2064728970546498
	0.9523866853532701	-0.208636144700078
	0.9538419226833	-0.2108662507322419
	0.9552971600133301	-0.2131658597701549
	0.95675239734336	-0.21553774106067938
	0.9582076346733901	-0.21798479545692886
	0.95966287200342	-0.22051006288392394
	0.9611181093334501	-0.22311673026747875
	0.9625733466634802	-0.2258081399772316
	0.9640285839935102	-0.22858779886050987
	0.9654838213235402	-0.23145938784277342
	0.9669390586535701	-0.23442677220170988
	0.9683942959836	-0.2374940125431556
	0.9698495333136301	-0.24066537653517325
	0.9713047706436602	-0.24394535146894847
	0.9727600079736901	-0.24733865770834162
	0.9742152453037201	-0.25085026312509034
	0.9756704826337501	-0.25448539857929064
	0.9771257199637802	-0.2582495745761412
	0.97858095729381	-0.26214859916046274
	0.9800361946238401	-0.26618859722630633
	0.9814914319538701	-0.27037603132294175
	0.9829466692839002	-0.27471772417037404
	0.9844019066139301	-0.2792208829926935
	0.9858571439439601	-0.2838931259327762
	0.9873123812739901	-0.2887425107264889
	0.9887676186040202	-0.2937775659191598
	0.9902228559340501	-0.29900732490333437
	0.9916780932640801	-0.30444136311302517
	0.9931333305941101	-0.3100898387466476
	0.9945885679241402	-0.31596353744968064
	0.9960438052541702	-0.3220739213937219
	0.9974990425842001	-0.32843318331194343
	0.9989542799142301	-0.3350543060257264
	1.0004095172442602	-0.34195112806144123
	1.00186475457429	-0.34913841597048817
	1.00331999190432	-0.3566319439977914
	1.0047752292343501	-0.36444858159449195
	1.0062304665643802	-0.3726063893038615
	1.00768570389441	-0.3811247232256846
	1.00914094122444	-0.3900243482356906
	1.01059617855447	-0.3993275594981542
	1.0120514158845002	-0.40905831167162043
	1.01350665321453	-0.4192423545601737
	1.0149618905445603	-0.42990737359086306
	1.0164171278745902	-0.44108313300969876
	1.0178723652046202	-0.45280161974714206
	1.01932760253465	-0.46509718601742644
	1.02078283986468	-0.4780066895598185
	1.0222380771947102	-0.4915696320979232
	1.0236933145247402	-0.5058282984643898
	1.02514855185477	-0.5208279018576346
	1.0266037891848	-0.5366167431613591
	1.0280590265148302	-0.5532463951171968
	1.0295142638448602	-0.5707719233438621
	1.0309695011748903	-0.5892521569034919
	1.0324247385049201	-0.6087500200386464
	1.0338799758349502	-0.6293329357654425
	1.0353352131649802	-0.651073312594778
	1.03679045049501	-0.6740491316376431
	1.0382456878250401	-0.698344668960832
	1.0397009251550702	-0.7240514255813775
	1.0411561624851	-0.7512694077543821
	1.04261139981513	-0.7801090163471414
	1.0440666371451601	-0.8106939799174122
	1.0455218744751902	-0.8431660064036594
	1.0469771118052202	-0.8776921229564818
	1.04843234913525	-0.9144759860328385
	1.0498875864652801	-0.9537747044156292
	1.0513428237953102	-0.9959228263359405
	1.05279806112534	-1.041364975434404
	1.05425329845537	-1.0906980635011347
	1.0557085357854001	-1.1447229839516215
	1.05716377311543	-1.2045042011501716
	1.05861901044546	-1.271433803865191
	1.06007424777549	-1.3472946102100856
	1.0615294851055201	-1.4343151123943723
	1.0629847224355502	-1.535207797359058
	1.0644399597655803	-1.6531820140499645
	1.06589519709561	-1.7919233239808565
	1.0673504344256401	-1.9555332513723958
	1.06880567175567	-2.1484264300112996
	1.0702609090857003	-2.3751860200329133
	1.07171614641573	-2.6403824824603945
	1.0731713837457602	-2.948364813987325
	1.07462662107579	-3.3030366278609113
	1.07608185840582	-3.707631578203634
	1.07753709573585	-4.164503280360392
	1.0789923330658802	-4.674943990793615
	1.0804475703959102	-5.239043986511101
	1.0819028077259403	-5.855600111006375
	1.08335804505597	-6.52207774195556
	1.0848132823860002	-7.234625961965502
	1.0862685197160302	-7.988141462245753
	1.08772375704606	-8.77637311913339
	1.0891789943760901	-9.592056619737747
	1.0906342317061202	-10.427067252617311
	1.09208946903615	-11.272579228541172
	1.0935447063661803	-12.119221799521622
	1.0949999436962101	-12.957226043986907
	1.0964551810262402	-13.776561261836886
	1.09791041835627	-14.567065754804528
	1.0993656556863	-15.318582061911677
	1.1008208930163301	-16.021109959467218
	1.1022761303463602	-16.664990574204847
	1.10373136767639	-17.24113129949625
	1.10518660500642	-17.741273814652644
	1.1066418423364501	-18.1582968001746
	1.10809707966648	-18.4865322875221
	1.1095523169965102	-18.72206276270682
	1.11100755432654	-18.862958925147524
	1.1124627916565701	-18.909418765981474
	1.1139180289866002	-18.863778747751432
	1.11537326631663	-18.73038574310351
	1.11682850364666	-18.515339737297765
	1.1182837409766901	-18.226136621901045
	1.1197389783067202	-17.87125301013268
	1.12119421563675	-17.45971856144661
	1.12264945296678	-17.00071633250442
	1.1241046902968101	-16.503240850755613
	1.1255599276268402	-15.975830474788097
	1.12701516495687	-15.426378305480949
	1.1284704022869003	-14.862016449042123
	1.1299256396169302	-14.289062537625538
	1.1313808769469602	-13.713014819439417
	1.13283611427699	-13.138582036637292
	1.13429135160702	-12.569735775461519
	1.1357465889370502	-12.009775210186579
	1.1372018262670802	-11.461396640875709
	1.13865706359711	-10.926762656941778
	1.14011230092714	-10.40756795306104
	1.1415675382571702	-9.905100551100062
	1.1430227755872002	-9.420298188656112
	1.14447801291723	-8.953799881314918
	1.1459332502472601	-8.50599247548535
	1.1473884875772902	-8.077051870498305
	1.1488437249073202	-7.666978762342614
	1.15029896223735	-7.275629142497398
	1.1517541995673801	-6.902740119730593
	1.1532094368974102	-6.547951778314085
	1.15466467422744	-6.210825756185572
	1.15611991155747	-5.890861109592235
	1.1575751488875001	-5.587507901917046
	1.1590303862175302	-5.300178849713157
	1.1604856235475602	-5.028259284998802
	1.16194086087759	-4.771115643737048
	1.1633960982076201	-4.528102657375619
	1.1648513355376502	-4.298569401808591
	1.16630657286768	-4.081864340113857
	1.16776181019771	-3.8773394825419265
	1.1692170475277401	-3.6843537755726157
	1.1706722848577702	-3.502275822575624
	1.1721275221878	-3.3304860310793067
	1.17358275951783	-3.168378275160891
	1.1750379968478601	-3.015361157093868
	1.1764932341778902	-2.870858948764567
	1.17794847150792	-2.7343122915321265
	1.17940370883795	-2.605178731413825
	1.1808589461679802	-2.482933165699082
	1.1823141834980102	-2.3670682739369324
	1.1837694208280403	-2.257095001882603
	1.18522465815807	-2.1525431579322944
	1.1866798954881002	-2.0529621679211107
	1.1881351328181302	-1.9579220142327116
	1.18959037014816	-1.8670143584794676
	1.19104560747819	-1.7798538144107618
	1.1925008448082202	-1.6960792996193654
	1.1939560821382502	-1.6153553532659424
	1.1954113194682803	-1.5373732661341781
	1.19686655679831	-1.4618518317455953
	1.1983217941283402	-1.3885374983779049
	1.1997770314583702	-1.3172036886693523
	1.2012322687884	-1.247649057374143
	1.2026875061184301	-1.1796944891394805
	1.2041427434484602	-1.1131786964809596
	1.20559798077849	-1.0479523727972846
	1.20705321810852	-0.98387099124073
	1.2085084554385501	-0.9207865375828179
	1.20996369276858	-0.8585387575544965
	1.2114189300986102	-0.7969469487439317
	1.21287416742864	-0.7358040391314756
	1.2143294047586701	-0.6748757962502048
	1.2157846420887002	-0.6139096067085739
	1.21723987941873	-0.5526592399317964
	1.21869511674876	-0.4909336479288501
	1.2201503540787901	-0.42867724397568985
	1.22160559140882	-0.3660827910820283
	1.22306082873885	-0.3037221278249908
	1.22451606606888	-0.2426545624352979
	1.2259713033989101	-0.18444901356978863
	1.2274265407289402	-0.13105791789180243
	1.22888177805897	-0.0845295548449606
	1.230337015389	-0.04662831555064805
	1.2317922527190301	-0.018495007082013237
	1.23324749004906	-0.00046827583961417396
	1.2347027273790903	0.007891534157906
	1.23615796470912	0.007623411577194261
	1.2376132020391502	0.00012170461479499295
	1.2390684393691802	-0.01309322805883162
	1.24052367669921	-0.030546581276908628
	1.24197891402924	-0.050913946884580064
	1.2434341513592702	-0.07307027703222589
	1.2448893886893	-0.09610016811968766
	1.2463446260193303	-0.11928530120204434
	1.24779986334936	-0.14208072070258893
	1.2492551006793902	-0.16408742758114092
	1.2507103380094202	-0.18502552602790692
	1.25216557533945	-0.20471000609184004
	1.2536208126694801	-0.2230299477941996
	1.2550760499995102	-0.23993122056515914
	1.25653128732954	-0.2554024036738201
	1.2579865246595703	-0.2694635125189728
	1.2594417619896001	-0.2821570877189625
	1.2608969993196302	-0.2935412307320363
	1.2623522366496602	-0.3036842182084973
	1.26380747397969	-0.3126603826552508
	1.2652627113097201	-0.3205470007509498
	1.2667179486397502	-0.3274219768551239
	1.26817318596978	-0.33336215034766126
	1.2696284232998103	-0.33844208929865255
	1.2710836606298401	-0.34273326047578684
	1.2725388979598702	-0.34630348822214857
	1.2739941352899002	-0.3492166336835298
	1.27544937261993	-0.35153243932333456
	1.2769046099499601	-0.35330649663157604
	1.2783598472799902	-0.3545903034969444
	1.27981508461002	-0.3554313852892361
	1.2812703219400503	-0.3558734599137797
	1.2827255592700801	-0.35595663127324534
	1.2841807966001102	-0.35571759953924215
	1.2856360339301403	-0.35518987976779276
	1.28709127126017	-0.35440402174160274
	1.2885465085902001	-0.35338782707063005
	1.2900017459202302	-0.3521665596156307
	1.29145698325026	-0.3507631468782271
	1.2929122205802903	-0.3491983717358809
[truncated: 553,069 more chars]
