# Supplementary material for: Exact Rovibronic Equivalence of the Adiabatic and Diabatic Representations of N‐Coupled State Diatomic Systems
Source: J Comput Chem. 2025 Jul 22;46(20):e70181. doi: 10.1002/jcc.70181 (PMC12281130; doi:10.1002/jcc.70181)
Supplement: Supplementary file 1 — Data S1: Supporting Information. [file JCC-46-0-s001.zip › supplementary_material/N2_diabatic_Fully-Coupled.inp]

atoms N N

nstates 3

jrot 0

grid
  npoints 1001
  range   0.7937658163800001 3.7042404764400003
  type 0
end

(PRINT_PECS_AND_COUPLINGS_TO_FILE)

CONTRACTION
 vib
 vmax 1250
END

DIAGONALIZER
SYEVR
nroots 30
end


symmetry C2v

poten 1^1Sigma 
name '1^1Sigma'
symmetry +
lambda 0
mult 1
type  grid
values
	0.7937658163800001	226780.26944270276
	0.7952210537100302	225169.4807005583
	0.7966762910400601	223575.1291214357
	0.7981315283700902	221997.07693136652
	0.7995867657001201	220435.1863684327
	0.80104200303015	218889.32024737302
	0.8024972403601801	217359.34228594307
	0.8039524776902102	215845.11773754677
	0.8054077150202401	214346.51325790255
	0.8068629523502702	212863.3964386968
	0.8083181896803001	211395.6355966125
	0.8097734270103302	209943.1003004742
	0.8112286643403601	208505.66094472047
	0.8126839016703902	207083.18920263986
	0.8141391390004201	205675.5576038314
	0.8155943763304501	204282.6398259211
	0.81704961366048	202904.31043299084
	0.8185048509905101	201540.4449347175
	0.8199600883205401	200190.9199512704
	0.8214153256505702	198855.61299817593
	0.8228705629806001	197534.40265886107
	0.8243258003106302	196227.16827538636
	0.8257810376406601	194933.79043425215
	0.8272362749706902	193654.1504607931
	0.82869151230072	192388.13070088997
	0.8301467496307501	191135.61434727712
	0.83160198696078	189896.48564072934
	0.8330572242908101	188670.6297137208
	0.8345124616208401	187457.93252839547
	0.8359676989508702	186258.2810711796
	0.8374229362809001	185071.5630816812
	0.8388781736109302	183897.6673873606
	0.8403334109409601	182736.48350582714
	0.8417886482709902	181587.90198381917
	0.84324388560102	180451.8140661123
	0.8446991229310501	179328.11194794904
	0.84615436026108	178216.688835964
	0.8476095975911101	177117.43898624205
	0.84906483492114	176030.25697969977
	0.8505200722511701	174955.0378222753
	0.8519753095812002	173891.67817090856
	0.8534305469112302	172840.07553419902
	0.8548857842412602	171800.12802569344
	0.8563410215712901	170771.7343805508
	0.85779625890132	169754.79445068273
	0.8592514962313501	168749.2087265257
	0.86070673356138	167754.87842872104
	0.8621619708914101	166771.70565891886
	0.8636172082214401	165799.59333272828
	0.8650724455514701	164838.44512756768
	0.8665276828815002	163888.16532019243
	0.8679829202115301	162948.65922209527
	0.8694381575415602	162019.8327428925
	0.8708933948715901	161101.59259196767
	0.8723486322016201	160193.84612437637
	0.8738038695316501	159296.50161639618
	0.8752591068616801	158409.4679745002
	0.8767143441917101	157532.6547686026
	0.8781695815217401	156665.9724074509
	0.8796248188517701	155809.33197556698
	0.8810800561818001	154962.64534689332
	0.88253529351183	154125.8249359518
	0.8839905308418601	153298.7839967861
	0.8854457681718901	152481.4363570676
	0.8869010055019201	151673.69670918075
	0.8883562428319501	150875.48031990873
	0.8898114801619801	150086.70313487615
	0.8912667174920101	149307.28176735382
	0.8927219548220401	148537.1334728287
	0.8941771921520701	147776.1764030599
	0.8956324294821001	147024.32927221718
	0.89708766681213	146281.51122937354
	0.8985429041421601	145547.64192941005
	0.8999981414721901	144822.64214379972
	0.9014533788022201	144106.43315945542
	0.9029086161322502	143398.9368363722
	0.9043638534622801	142700.07563385577
	0.9058190907923102	142009.77266554185
	0.9072743281223401	141327.9516752612
	0.9087295654523702	140654.53693530057
	0.9101848027824	139989.45349616098
	0.91164004011243	139332.62690007797
	0.91309527744246	138683.98334706025
	0.91455051477249	138043.44951274857
	0.9160057521025201	137410.9528126737
	0.9174609894325502	136786.42116137902
	0.9189162267625801	136169.78306674352
	0.9203714640926102	135560.9676412145
	0.92182670142264	134959.9045569515
	0.9232819387526701	134366.5240787046
	0.9247371760827001	133780.75693249473
	0.9261924134127301	133202.53461539128
	0.92764765074276	132631.7890435393
	0.9291028880727901	132068.45264795166
	0.9305581254028201	131512.45836223138
	0.9320133627328502	130963.73987240571
	0.9334686000628801	130422.23130557238
	0.9349238373929102	129887.86724193634
	0.9363790747229401	129360.58286877334
	0.9378343120529702	128840.31387345704
	0.939289549383	128326.99658809685
	0.9407447867130301	127820.56770892387
	0.94220002404306	127320.96429571805
	0.9436552613730901	126828.12415302955
	0.94511049870312	126341.98664459791
	0.9465657360331501	125862.49075881622
	0.9480209733631801	125389.57460009516
	0.9494762106932102	124923.17681640782
	0.95093144802324	124463.23663337054
	0.9523866853532701	124009.69363193482
	0.9538419226833	123562.48810061958
	0.9552971600133301	123121.56320224807
	0.95675239734336	122686.86295417244
	0.9582076346733901	122258.33094851741
	0.95966287200342	121835.91154896286
	0.9611181093334501	121419.5505994146
	0.9625733466634802	121009.1922069898
	0.9640285839935102	120604.77908478692
	0.9654838213235402	120206.26354822925
	0.9669390586535701	119813.59824593677
	0.9683942959836	119426.69124903264
	0.9698495333136301	119045.47559117465
	0.9713047706436602	118670.05936005269
	0.9727600079736901	118300.32848092179
	0.9742152453037201	117935.57326814663
	0.9756704826337501	117576.42734738695
	0.9771257199637802	117225.20340762271
	0.97858095729381	116877.43687541649
	0.9800361946238401	116524.2567601873
	0.9814914319538701	116173.04246677767
	0.9829466692839002	115837.01433981209
	0.9844019066139301	115512.75881491594
	0.9858571439439601	115193.585943339
	0.9873123812739901	114879.52268808844
	0.9887676186040202	114571.10193304592
	0.9902228559340501	114267.45584262945
	0.9916780932640801	113967.8485663992
	0.9931333305941101	113671.84907024201
	0.9945885679241402	113378.87678902184
	0.9960438052541702	113088.31082035413
	0.9974990425842001	112800.05854775803
	0.9989542799142301	112514.29784210914
	1.0004095172442602	112231.38534215758
	1.00186475457429	111951.71369889958
	1.00331999190432	111675.65597824081
	1.0047752292343501	111403.59972633843
	1.0062304665643802	111135.95564059076
	1.00768570389441	110873.1056087677
	1.00914094122444	110615.40365021599
	1.01059617855447	110363.19738909104
	1.0120514158845002	110116.82546628706
	1.01350665321453	109876.5949753969
	1.0149618905445603	109642.83592337355
	1.0164171278745902	109415.97696716167
	1.0178723652046202	109196.19154106229
	1.01932760253465	108983.14260167623
	1.02078283986468	108776.16702175389
	1.0222380771947102	108574.30137094445
	1.0236933145247402	108376.65457411899
	1.02514855185477	108182.37166360716
	1.0266037891848	107990.418081702
	1.0280590265148302	107799.85750984534
	1.0295142638448602	107610.45546952743
	1.0309695011748903	107422.42445866016
	1.0324247385049201	107236.61337814193
	1.0338799758349502	107053.88143661765
	1.0353352131649802	106874.97991390219
	1.03679045049501	106700.80367943124
	1.0382456878250401	106532.32943891623
	1.0397009251550702	106370.03470947164
	1.0411561624851	106213.98849271973
	1.04261139981513	106063.56021662755
	1.0440666371451601	105917.93438315313
	1.0455218744751902	105776.42699839603
	1.0469771118052202	105638.30739568961
	1.04843234913525	105502.72117221309
	1.0498875864652801	105369.01299772738
	1.0513428237953102	105236.80152684149
	1.05279806112534	105106.16198235215
	1.05425329845537	104977.46932911393
	1.0557085357854001	104851.03091009548
	1.05716377311543	104727.14553089516
	1.05861901044546	104606.20354927867
	1.06007424777549	104488.58180822378
	1.0615294851055201	104374.56924305808
	1.0629847224355502	104264.33379235798
	1.0644399597655803	104157.88891784397
	1.06589519709561	104055.25464795914
	1.0673504344256401	103956.46761296461
	1.06880567175567	103861.56631209848
	1.0702609090857003	103770.58124537712
	1.07171614641573	103683.49686075057
	1.0731713837457602	103600.22185780924
	1.07462662107579	103520.47976993465
	1.07608185840582	103443.97093736607
	1.07753709573585	103370.41675352443
	1.0789923330658802	103299.51716443831
	1.0804475703959102	103230.9484916154
	1.0819028077259403	103164.42683968005
	1.08335804505597	103099.73549465813
	1.0848132823860002	103036.9259856202
	1.0862685197160302	102976.1573444491
	1.08772375704606	102917.56346500573
	1.0891789943760901	102861.28531596373
	1.0906342317061202	102807.49558812776
	1.09208946903615	102756.36225013234
	1.0935447063661803	102708.0345379866
	1.0949999436962101	102662.55637577975
	1.0964551810262402	102619.87972147942
	1.09791041835627	102579.95956130055
	1.0993656556863	102542.75328676523
	1.1008208930163301	102508.21296996412
	1.1022761303463602	102476.28940865495
	1.10373136767639	102446.93440725289
	1.10518660500642	102420.09845371069
	1.1066418423364501	102395.72894954318
	1.10809707966648	102373.77329570214
	1.1095523169965102	102354.17908052835
	1.11100755432654	102336.89279487127
	1.1124627916565701	102321.86000345141
	1.1139180289866002	102309.02505636384
	1.11537326631663	102298.34091162776
	1.11682850364666	102289.79680541831
	1.1182837409766901	102283.3920571791
	1.1197389783067202	102279.12807070772
	1.12119421563675	102277.00789193161
	1.12264945296678	102277.0365094379
	1.1241046902968101	102279.22146719591
	1.1255599276268402	102283.56953311156
	1.12701516495687	102290.05996634919
	1.1284704022869003	102298.65597123142
	1.1299256396169302	102309.31643926213
	1.1313808769469602	102321.99843753196
	1.13283611427699	102336.65795247762
	1.13429135160702	102353.24801064913
	1.1357465889370502	102371.71756363858
	1.1372018262670802	102392.03820810972
	1.13865706359711	102414.20846325775
	1.14011230092714	102438.23479175963
	1.1415675382571702	102464.1285977284
	1.1430227755872002	102491.90340618914
	1.14447801291723	102521.57794780027
	1.1459332502472601	102553.1879416508
	1.1473884875772902	102586.73356550923
	1.1488437249073202	102622.12096613983
	1.15029896223735	102659.22330024632
	1.1517541995673801	102697.88608270687
	1.1532094368974102	102737.95923274112
	1.15466467422744	102779.29512059363
	1.15611991155747	102821.71387675856
	1.1575751488875001	102865.05263088625
	1.1590303862175302	102909.3289599124
	1.1604856235475602	102954.64731957251
	1.16194086087759	103001.19703996171
	1.1633960982076201	103049.17597729428
	1.1648513355376502	103098.77004552868
	1.16630657286768	103150.20269403644
	1.16776181019771	103203.7259291726
	1.1692170475277401	103259.40010515339
	1.1706722848577702	103317.13051182055
	1.1721275221878	103376.67955889278
	1.17358275951783	103437.75637398932
	1.1750379968478601	103500.09117182919
	1.1764932341778902	103563.39141146807
	1.17794847150792	103627.29994692613
	1.17940370883795	103691.58237382502
	1.1808589461679802	103756.19870636392
	1.1823141834980102	103821.26820033137
	1.1837694208280403	103887.03480211507
	1.18522465815807	103953.72187563633
	1.1866798954881002	104021.55187036244
	1.1881351328181302	104090.81213431062
	1.18959037014816	104161.76147100051
	1.19104560747819	104234.50924434602
	1.1925008448082202	104309.0552681051
	1.1939560821382502	104385.2529973569
	1.1954113194682803	104462.9626053989
	1.19686655679831	104542.06847499647
	1.1983217941283402	104622.44830761536
	1.1997770314583702	104703.97907186634
	1.2012322687884	104786.54210328801
	1.2026875061184301	104870.02411944402
	1.2041427434484602	104954.30046826294
	1.20559798077849	105039.26175170037
	1.20705321810852	105124.82549908891
	1.2085084554385501	105210.94075618857
	1.20996369276858	105297.58747836792
	1.2114189300986102	105384.74066574451
	1.21287416742864	105472.3701280378
	1.2143294047586701	105560.40538310271
	1.2157846420887002	105648.79813316918
	1.21723987941873	105737.57879709825
	1.21869511674876	105826.83510527073
	1.2201503540787901	105916.69164629678
	1.22160559140882	106007.34287917166
	1.22306082873885	106099.028896264
	1.22451606606888	106191.97400149466
	1.2259713033989101	106286.25690765753
	1.2274265407289402	106381.75014505991
	1.22888177805897	106478.19784985208
	1.230337015389	106575.30304360896
	1.2317922527190301	106672.84833515067
	1.23324749004906	106770.784180865
	1.2347027273790903	106869.23121631051
	1.23615796470912	106968.40666842306
	1.2376132020391502	107068.52856368435
	1.2390684393691802	107169.79129062034
	1.24052367669921	107272.33290238412
	1.24197891402924	107376.21376011569
	1.2434341513592702	107481.42913503198
	1.2448893886893	107587.93071474519
	1.2463446260193303	107695.71832269883
	1.24779986334936	107804.7969468269
	1.2492551006793902	107915.1416059133
	1.2507103380094202	108026.71313236539
	1.25216557533945	108139.4726088244
	1.2536208126694801	108253.3623740868
	1.2550760499995102	108368.2990629862
	1.25653128732954	108484.10834360453
	1.2579865246595703	108600.54749136728
	1.2594417619896001	108717.35899047137
	1.2608969993196302	108834.26619516365
	1.2623522366496602	108950.95308363142
	1.26380747397969	109067.08038983737
	1.2652627113097201	109182.29111037476
	1.2667179486397502	109296.51334350371
	1.26817318596978	109410.09669291032
	1.2696284232998103	109523.4405146544
	1.2710836606298401	109636.96645297913
	1.2725388979598702	109751.16573005884
	1.2739941352899002	109866.57958998263
	1.27544937261993	109983.80889836067
	1.2769046099499601	110103.26631172858
	1.2783598472799902	110224.72447107975
	1.27981508461002	110347.79832878627
	1.2812703219400503	110472.03851073857
	1.2827255592700801	110596.92106328547
	1.2841807966001102	110721.83922186373
	1.2856360339301403	110846.09476854697
	1.28709127126017	110969.01830530487
	1.2885465085902001	111090.57343605606
	1.2900017459202302	111211.02618691663
	1.29145698325026	111330.76720761665
	1.2929122205802903	111450.24055414088
	1.2943674579103202	111569.9427312686
	1.29582269524035	111690.43402686619
	1.29727793257038	111812.33789478472
	1.29873316990041	111935.96251768795
	1.3001884072304402	112061.31816014131
	1.3016436445604702	112188.29870647803
	1.3030988818905	112316.73280678978
	1.30455411922053	112446.41410124583
	1.3060093565505602	112577.1128668164
	1.30746459388059	112708.5635958368
	1.30891983121062	112840.50206583021
	1.3103750685406501	112972.67946263783
	1.3118303058706802	113104.84949514538
	1.3132855432007102	113236.76620906375
	1.31474078053074	113368.17369436729
	1.3161960178607701	113498.79729589717
	1.3176512551908002	113628.28082174079
	1.31910649252083	113756.32614725991
	1.32056172985086	113883.00745877465
	1.3220169671808901	114008.58231092503
	1.3234722045109202	114133.52016987435
	1.3249274418409502	114258.32328264447
	1.32638267917098	114383.50409701772
	1.3278379165010101	114509.7074557706
	1.3292931538310402	114637.64840388857
	1.33074839116107	114767.60105461988
	1.3322036284911	114899.52311977882
	1.3336588658211301	115032.98927860163
	1.3351141031511602	115167.44987479258
	1.3365693404811902	115302.35617453283
	1.33802457781122	115437.04582535055
	1.3394798151412501	115570.65934756017
	1.3409350524712802	115702.6257652437
	1.34239028980131	115832.75519656608
	1.34384552713134	115961.27816187758
	1.3453007644613701	116088.70091437809
	1.3467560017914002	116215.4970596055
	1.3482112391214303	116342.17019540604
	1.34966647645146	116469.40848741397
	1.3511217137814902	116597.83737362626
	1.3525769511115202	116727.82137290844
	1.35403218844155	116859.4742930351
	1.35548742577158	116992.60490992786
	1.3569426631016102	117127.01899852851
	1.3583979004316402	117262.53047013794
	1.3598531377616703	117398.85874463992
	1.3613083750917	117535.67849180305
	1.3627636124217302	117672.70312038668
	1.3642188497517602	117809.6722901885
	1.36567408708179	117946.36664841106
	1.3671293244118203	118082.5698040989
	1.3685845617418502	118218.0552259693
	1.3700397990718802	118352.55622348354
	1.3714950364019103	118485.76971226837
	1.3729502737319401	118617.49141637496
	1.3744055110619702	118747.63813739737
	1.3758607483920002	118876.4790215148
	1.37731598572203	119004.42408806758
	1.3787712230520601	119131.84943132557
	1.3802264603820902	119259.17417438749
	1.3816816977121202	119386.93758578056
	1.3831369350421503	119515.63990476311
	1.3845921723721801	119645.68444687688
	1.38604740970221	119777.16571012525
	1.3875026470322402	119909.91238577578
	1.38895788436227	120043.7725269324
	1.3904131216923001	120178.59258564375
	1.3918683590223302	120314.12805486599
	1.39332359635236	120450.10833680088
	1.39477883368239	120586.27451074588
	1.3962340710124201	120722.37491805556
	1.39768930834245	120858.1671213787
	1.3991445456724803	120993.40828799324
	1.40059978300251	121127.85092016119
	1.4020550203325401	121261.20690690009
	1.4035102576625702	121393.1625275809
	1.4049654949926	121523.42269918713
	1.40642073232263	121651.82501595352
	1.4078759696526602	121778.70519949215
	1.40933120698269	121904.51817161315
	1.4107864443127203	122029.70781973921
	1.41224168164275	122154.79557171879
	1.4136969189727802	122280.41693376207
	1.4151521563028102	122407.22766611369
	1.41660739363284	122535.8241097874
	1.41806263096287	122666.14829098452
	1.4195178682929002	122797.78112422123
	1.42097310562293	122930.28763541425
	1.4224283429529603	123063.16894381259
	1.4238835802829901	123195.74309041153
	1.4253388176130202	123327.26126233749
	1.4267940549430502	123456.93368662096
	1.42824929227308	123584.47002616434
	1.4297045296031101	123710.15328218174
	1.4311597669331402	123834.34673515472
	1.43261500426317	123957.46546394264
	1.4340702415932003	124080.04301360012
	1.4355254789232301	124202.68238765845
	1.4369807162532602	124326.06313530762
	1.4384359535832902	124450.6869681593
	1.43989119091332	124576.5916961169
	1.4413464282433501	124703.70634233968
	1.4428016655733802	124831.89608423795
	1.44425690290341	124960.96089607908
	1.4457121402334403	125090.64355053149
	1.4471673775634701	125220.65280531616
	1.4486226148935	125350.68922947618
	1.4500778522235303	125480.50289915566
	1.45153308955356	125609.86389694676
	1.4529883268835901	125738.55359576951
	1.4544435642136202	125866.34390153151
	1.45589880154365	125992.98374787331
	1.4573540388736803	126118.1694322531
	1.4588092762037101	126241.56531022824
	1.4602645135337402	126363.15503074197
	1.4617197508637703	126483.16773735678
	1.4631749881938	126601.97704835216
	1.4646302255238302	126720.02886234909
	1.4660854628538602	126837.82034506545
	1.46754070018389	126955.9278156869
	1.4689959375139203	127075.07721750277
	1.4704511748439502	127195.70590686612
	1.4719064121739802	127317.79541752103
	1.4733616495040103	127441.08518148835
	1.47481688683404	127565.12400816871
	1.4762721241640702	127689.39831409071
	1.4777273614941002	127813.32168151466
	1.47918259882413	127936.08574312848
	1.4806378361541601	128056.97399274791
	1.4820930734841902	128175.77392189823
	1.48354831081422	128292.54597748978
	1.48500354814425	128407.67477615013
	1.4864587854742801	128521.58511906995
	1.4879140228043102	128634.72002014758
	1.4893692601343402	128747.6761921604
	1.49082449746437	128861.11674822134
	1.4922797347944001	128975.42194942437
	1.4937349721244302	129090.78236372983
	1.49519020945446	129207.11487648104
	1.4966454467844903	129324.26719642154
	1.4981006841145201	129442.08378095803
	1.4995559214445502	129560.34852823474
	1.5010111587745802	129678.76111123251
	1.50246639610461	129797.05132699304
	1.5039216334346401	129914.98533653986
	1.5053768707646702	130032.3654018744
	1.5068321080947	130149.01028817575
	1.50828734542473	130264.7249927986
	1.5097425827547601	130379.28828871615
	1.5111978200847902	130492.41370045798
	1.5126530574148203	130603.88140851905
	1.51410829474485	130713.62340089394
	1.5155635320748801	130821.7944629087
	1.5170187694049102	130928.78188480934
	1.51847400673494	131034.97170908241
	1.51992924406497	131140.7648914221
	1.5213844813950002	131246.73301303486
	1.5228397187250302	131353.47127967342
	1.5242949560550603	131461.37784185502
	1.52575019338509	131570.60153038357
	1.5272054307151202	131680.82139992894
	1.5286606680451502	131791.6652739971
	1.53011590537518	131902.7740198249
	1.53157114270521	132013.60082975615
	1.5330263800352402	132123.4458501643
	1.5344816173652702	132231.74652031838
	1.5359368546953003	132338.12407612786
	1.5373920920253301	132442.75494371637
	1.5388473293553602	132545.98395913604
	1.5403025666853902	132648.11651777782
	1.54175780401542	132749.54693154688
	1.5432130413454501	132850.8441783332
	1.5446682786754802	132952.54773207966
	1.54612351600551	133055.11745997402
	1.5475787533355403	133158.68206148458
	1.5490339906655701	133263.1436425989
	1.5504892279956002	133368.42046777907
	1.5519444653256302	133474.4080926294
	1.55339970265566	133580.87574269663
	1.5548549399856901	133687.5659643729
	1.5563101773157202	133794.23348245746
	1.5577654146457502	133900.66446197696
	1.5592206519757803	134006.68756936904
	1.5606758893058101	134112.1329685743
	1.5621311266358402	134216.82539448127
	1.5635863639658703	134320.5533646435
	1.5650416012959	134423.08481854436
	1.5664968386259301	134524.18356923544
	1.5679520759559602	134623.72774530502
	1.5694073132859903	134721.94835435433
	1.5708625506160203	134819.14424274795
	1.5723177879460501	134915.61882874518
	1.5737730252760802	135011.7674391667
	1.5752282626061103	135108.09124945223
	1.57668349993614	135205.12974360277
	1.5781387372661702	135303.37362838353
	1.5795939745962002	135402.8138836942
	1.5810492119262305	135503.2216056472
	1.5825044492562603	135604.33937432186
	1.5839596865862902	135705.82592484477
	1.58541492391632	135807.15823174067
	1.5868701612463503	135907.7391289308
	1.58832539857638	136006.9246297083
	1.58978063590641	136104.48015438468
	1.5912358732364402	136200.54616774005
	1.59269111056647	136295.33894473233
	1.5941463478965003	136389.13356066163
	1.5956015852265302	136482.33315759286
	1.5970568225565602	136575.410643815
	1.5985120598865903	136668.92232559092
	1.5999672972166201	136763.26559187638
	1.6014225345466502	136858.51649924804
	1.6028777718766802	136954.6680179491
	1.6043330092067103	137051.65253198025
	1.6057882465367403	137149.3301615718
	1.6072434838667702	137247.50565822175
	1.6086987211968002	137345.93473527013
	1.6101539585268303	137444.3694128697
	1.6116091958568604	137542.6287387196
	1.6130644331868902	137640.55125440806
	1.6145196705169202	137737.9822558084
	1.61597490784695	137834.78540735217
	1.6174301451769804	137930.8397511304
	1.6188853825070102	138025.84662780305
	1.62034061983704	138119.43553969936
	1.6217958571670699	138212.0545560101
	1.6232510944971001	138304.48864151884
	1.62470633182713	138396.92396874452
	1.62616156915716	138489.34897832942
	1.62761680648719	138581.7520474853
	1.6290720438172202	138674.12162559252
	1.6305272811472502	138766.4462715088
	1.63198251847728	138858.71434265634
	1.63343775580731	138950.9139476508
	1.6348929931373402	139043.03302115417
	1.63634823046737	139135.05938172914
	1.6378034677974	139226.9808129418
	1.63925870512743	139318.78506445375
	1.6407139424574602	139410.45980476437
	1.6421691797874902	139501.9926922008
	1.64362441711752	139593.3714060653
	1.6450796544475503	139684.58363257255
	1.6465348917775802	139775.61706183848
	1.6479901291076102	139866.45936581338
	1.6494453664376403	139957.09818950016
	1.6509006037676701	140047.52107459994
	1.6523558410977	140137.7155635061
	1.65381107842773	140227.66948362917
	1.65526631575776	140317.37086913598
	1.65672155308779	140406.8081000875
	1.6581767904178202	140495.96962064182
	1.65963202774785	140584.84514042383
	1.66108726507788	140673.4606981611
	1.6625425024079101	140761.879493707
	1.6639977397379402	140850.1182121227
	1.6654529770679702	140938.1615253352
	1.666908214398	141026.00765968423
	1.6683634517280301	141113.6598850711
	1.6698186890580602	141201.11736996245
	1.67127392638809	141288.37858412
	1.67272916371812	141375.44277626937
	1.6741844010481501	141462.3092869231
	1.6756396383781802	141548.9774429662
	1.6770948757082103	141635.4469911769
	1.67855011303824	141721.7180531901
	1.6800053503682704	141807.79081647092
	1.6814605876983002	141893.66552613265
	1.6829158250283303	141979.34258057387
	1.6843710623583599	142064.82239655012
	1.6858262996883902	142150.1053053714
	1.68728153701842	142235.19141441933
	1.68873677434845	142320.08046121683
	1.69019201167848	142404.77222356448
	1.6916472490085102	142489.26655283227
	1.6931024863385402	142573.56310151794
	1.69455772366857	142657.6613995932
	1.6960129609986	142741.5610918473
	1.6974681983286302	142825.26190192782
	1.6989234356586602	142908.7636598625
	1.7003786729886903	142992.06625844265
	1.7018339103187201	143075.16967484492
	1.7032891476487502	143158.07385682975
	1.7047443849787802	143240.7786943863
	1.70619962230881	143323.28411322896
	1.7076548596388403	143405.59010871613
	1.7091100969688702	143487.696994753
	1.7105653342989005	143569.60524776974
	1.7120205716289303	143651.31531085778
	1.7134758089589601	143732.82768695513
	1.7149310462889904	143814.14310265062
	1.7163862836190202	143895.26228729705
	1.71784152094905	143976.18589243217
	1.71929675827908	144056.91420586203
	1.7207519956091102	144137.44712459715
	1.72220723293914	144217.78454960376
	1.7236624702691703	144297.92636237002
	1.7251177075992001	144377.87218660105
	1.7265729449292302	144457.62152983155
	1.7280281822592602	144537.17385623915
	1.72948341958929	144616.5288764309
	1.7309386569193201	144695.68688897538
	1.7323938942493502	144774.64826203947
	1.7338491315793803	144853.4133541503
	1.7353043689094103	144931.9826980903
	1.7367596062394401	145010.35698367577
	1.7382148435694702	145088.53694758547
	1.7396700808995003	145166.5232597843
	1.7411253182295303	145244.31614603827
	1.7425805555595604	145321.91569090224
	1.7440357928895902	145399.32198829288
	1.7454910302196205	145476.53504901758
	1.7469462675496503	145553.5547309533
	1.7484015048796802	145630.380898231
	1.74985674220971	145707.01343761175
	1.7513119795397403	145783.4521999818
	1.75276721686977	145859.69701708693
	1.7542224541998002	145935.74776194425
	1.7556776915298302	146011.60432519866
	1.7571329288598603	146087.2665908836
	1.7585881661898903	146162.7343691659
	1.7600434035199202	146238.00730212397
	1.7614986408499502	146313.08530999467
	1.7629538781799803	146387.96874025924
	1.7644091155100101	146462.65802617816
	1.7658643528400402	146537.15365727196
	1.7673195901700702	146611.45622783684
	1.7687748275001003	146685.56642851722
	1.7702300648301303	146759.48518117133
	1.7716853021601602	146833.21327772556
	1.7731405394901905	146906.75091001156
	1.7745957768202203	146980.09808642595
	1.7760510141502504	147053.25468576016
	1.7775062514802804	147126.22045543144
	1.7789614888103102	147198.9949947917
	1.78041672614034	147271.577671834
	1.7818719634703701	147343.9677812297
	1.7833272008004002	147416.16514234117
	1.78478243813043	147488.1698760413
	1.7862376754604603	147559.9824155075
	1.7876929127904901	147631.6032913428
	1.7891481501205202	147703.03308879733
	1.7906033874505503	147774.27254747486
	1.7920586247805803	147845.32260051704
	1.7935138621106104	147916.1839056242
	1.7949690994406402	147986.8568561058
	1.79642433677067	148057.34174398033
	1.7978795741007	148127.63877079377
	1.7993348114307302	148197.74791595305
	1.80079004876076	148267.66911125922
	1.80224528609079	148337.40236208108
	1.80370052342082	148406.9476425296
	1.8051557607508502	148476.3048408349
	1.8066109980808802	148545.4738970658
	1.80806623541091	148614.45482030045
	1.8095214727409403	148683.24763633407
	1.8109767100709702	148751.85235869148
	1.8124319474010002	148820.26884155115
	1.8138871847310298	148888.49694118052
	1.8153424220610601	148956.5367758074
	1.81679765939109	149024.38863916043
	1.81825289672112	149092.05307789662
	1.81970813405115	149159.53067038962
	1.8211633713811801	149226.82200339538
	1.8226186087112102	149293.92789474662
	1.82407384604124	149360.84933092553
	1.82552908337127	149427.5870139723
	1.8269843207013001	149494.14141151553
	1.8284395580313302	149560.51260369684
	1.8298947953613602	149626.70054597736
	1.83135003269139	149692.7051825575
	1.8328052700214201	149758.5262664744
	1.8342605073514502	149824.16321494099
	1.83571574468148	149889.61563875264
	1.8371709820115103	149954.88342443158
	1.8386262193415401	150019.9667631025
	1.8400814566715704	150084.86606199792
	1.8415366940016002	150149.58187619474
	1.84299193133163	150214.11485744218
	1.8444471686616604	150278.46580227747
	1.8459024059916902	150342.63551806318
	1.84735764332172	150406.62476539993
	1.8488128806517499	150470.4340939256
	1.8502681179817801	150534.0637695711
	1.85172335531181	150597.51401837316
	1.8531785926418403	150660.7850342503
	1.85463382997187	150723.87686505326
	1.8560890673019002	150786.78949902742
	1.8575443046319302	150849.52300743578
	1.85899954196196	150912.07747509168
	1.86045477929199	150974.4529365546
	1.8619100166220202	151036.6494753829
	1.8633652539520502	151098.6672768481
	1.8648204912820803	151160.50645053593
	1.86627572861211	151222.16701339048
	1.8677309659421402	151283.64903515705
	1.8691862032721702	151344.95266975815
	1.8706414406022003	151406.0783641128
	1.8720966779322303	151467.02665779082
	1.8735519152622602	151527.79798118092
	1.8750071525922904	151588.39287064705
	1.8764623899223203	151648.812175619
	1.8779176272523501	151709.0567228106
	1.87937286458238	151769.12723039772
	1.8808281019124102	151829.0241240882
	1.88228333924244	151888.74758298034
	1.8837385765724701	151948.29776087136
	1.8851938139025002	152007.6747614706
	1.8866490512325302	152066.87846980133
	1.88810428856256	152125.9086941048
	1.8895595258925901	152184.76520908202
	1.8910147632226202	152243.44797936163
	1.8924700005526502	152301.9573126733
	1.89392523788268	152360.29361920204
	1.8953804752127101	152418.45739309216
	1.8968357125427402	152476.44925505688
	1.8982909498727703	152534.26990794824
	1.8997461872028003	152591.92006338682
	1.9012014245328301	152649.40038457487
	1.9026566618628602	152706.71135284574
	1.9041118991928903	152763.85336284028
	1.9055671365229203	152820.82671139587
	1.9070223738529504	152877.63165398958
	1.9084776111829802	152934.2684067459
	1.90993284851301	152990.73713878976
	1.91138808584304	153047.0379843144
	1.9128433231730702	153103.1711035359
	1.9142985605031002	153159.13669012373
	1.9157537978331303	153214.9350331828
	1.91720903516316	153270.5664304779
	1.9186642724931902	153326.03110841062
	1.9201195098232202	153381.3292811794
	1.9215747471532503	153436.46116705588
	1.9230299844832803	153491.42706601255
	1.9244852218133102	153546.22737089288
	1.9259404591433402	153600.86253873783
	1.9273956964733703	153655.33307029796
	1.9288509338034001	153709.6394913164
	1.9303061711334302	153763.78235295397
	1.9317614084634602	153817.7622758686
	1.9332166457934903	153871.57983634347
	1.9346718831235203	153925.23547574636
	1.9361271204535502	153978.729586162
	1.9375823577835805	154032.06251774327
	1.9390375951136103	154085.23459862487
	1.9404928324436403	154138.24613131394
	1.94194806977367	154191.09732640526
	1.9434033071037002	154243.788365812
	1.94485854443373	154296.31953402841
	1.9463137817637601	154348.69112247074
	1.9477690190937902	154400.90333738973
	1.9492242564238202	154452.95640630092
	1.9506794937538503	154504.85062159665
	1.9521347310838801	154556.58621484737
	1.9535899684139102	154608.16334985732
	1.9550452057439403	154659.58228961763
	1.9565004430739703	154710.84337781326
	1.9579556804040004	154761.94702777205
	1.9594109177340302	154812.89370455063
	1.9608661550640603	154863.6839720773
	1.9623213923940903	154914.31841418837
	1.9637766297241204	154964.7976048741
	1.9652318670541502	155015.12209405415
	1.9666871043841803	155065.29239674628
	1.9681423417142103	155115.30886721215
	1.9695975790442404	155165.17172406722
	1.9710528163742702	155214.88119750348
	1.9725080537043005	155264.4374949643
	1.9739632910343303	155313.84065041735
	1.9754185283643602	155363.0906949985
	1.97687376569439	155412.187807
	1.97832900302442	155461.1322690879
	1.97978424035445	155509.92449711182
	1.9812394776844802	155558.5649383513
	1.98269471501451	155607.0540675386
	1.98414995234454	155655.39245789623
	1.9856051896745701	155703.58073466504
	1.9870604270046002	155751.61944035086
	1.98851566433463	155799.50905651046
	1.98997090166466	155847.24997195374
	1.9914261389946901	155894.84254029347
	1.9928813763247202	155942.28708459245
	1.9943366136547502	155989.58389806686
	1.99579185098478	156036.73323905157
	1.9972470883148101	156083.73536043157
	1.9987023256448402	156130.59051396098
	2.00015756297487	156177.2989649445
	2.0016128003049003	156223.8609966793
	2.00306803763493	156270.27694557523
	2.0045232749649604	156316.5471345593
	2.0059785122949902	156362.67179026804
	2.00743374962502	156408.65115753742
	2.00888898695505	156454.48554779965
	2.01034422428508	156500.17534484327
	2.01179946161511	156545.7210007505
	2.01325469894514	156591.1229419288
	2.01470993627517	156636.38159272575
	2.0161651736052	156681.49750786216
	2.0176204109352303	156726.47127499504
	2.01907564826526	156771.30340351578
	2.0205308855952904	156815.9943268517
	2.02198612292532	156860.54435505637
	2.02344136025535	156904.95381226685
	2.0248965975853803	156949.22305938683
	2.02635183491541	156993.3523175639
	2.02780707224544	157037.34169104786
	2.0292623095754703	157081.19134430986
	2.0307175469055	157124.9014981703
	2.0321727842355304	157168.47246953766
	2.03362802156556	157211.9046232416
	2.0350832588955905	157255.19837931756
	2.0365384962256203	157298.35419690137
	2.03799373355565	157341.37258532265
	2.03944897088568	157384.25404397742
	2.04090420821571	157426.99905332478
	2.04235944554574	157469.6080688027
	2.04381468287577	157512.08152078537
	2.0452699202058002	157554.41976953042
	2.04672515753583	157596.62313228427
	2.04818039486586	157638.6918741957
	2.04963563219589	157680.62627697637
	2.05109086952592	157722.42668832772
	2.0525461068559503	157764.09341498773
	2.05400134418598	157805.62669402678
	2.05545658151601	157847.02683464327
	2.0569118188460402	157888.29420704633
	2.05836705617607	157929.42910774666
	2.0598222935061004	157970.4318007911
	2.06127753083613	158011.30259455202
	2.0627327681661605	158052.0418274548
	2.0641880054961903	158092.64988013732
	2.06564324282622	158133.12713612002
	2.0670984801562504	158173.4739723323
	2.0685537174862803	158213.69082914683
	2.07000895481631	158253.77821529505
	2.07146419214634	158293.73660200156
	2.07291942947637	158333.56642479767
	2.0743746668064	158373.26808444216
	2.0758299041364303	158412.84195918377
	2.07728514146646	158452.28839257595
	2.07874037879649	158491.60769465676
	2.0801956161265203	158530.8001166089
	2.08165085345655	158569.865874247
	2.08310609078658	158608.80514956996
	2.08456132811661	158647.61820890996
	2.0860165654466405	158686.30539543554
	2.0874718027766703	158724.86706909118
	2.0889270401067	158763.30360207986
	2.0903822774367304	158801.6153937711
	2.0918375147667603	158839.8028735783
	2.09329275209679	158877.86653746196
	2.0947479894268204	158915.80684297605
	2.0962032267568502	158953.6241582978
	2.0976584640868805	158991.31883701202
	2.0991137014169103	159028.89122841635
	2.10056893874694	159066.34168878317
	2.1020241760769705	159103.6705688666
	2.1034794134070003	159140.87814292024
	2.10493465073703	159177.96467258505
	2.10638988806706	159214.93049494547
	2.1078451253970902	159251.7759382345
	2.10930036272712	159288.50126539913
	2.1107556000571503	159325.1067861653
	2.11221083738718	159361.59288604892
	2.11366607471721	159397.959871173
	2.1151213120472403	159434.20798052844
	2.11657654937727	159470.33752961698
	2.1180317867073004	159506.34887926647
	2.1194870240373302	159542.2424017055
	2.12094226136736	159578.0184765405
	2.1223974986973904	159613.67749686254
	2.12385273602742	159649.21987156346
	2.1253079733574505	159684.64603190348
	2.1267632106874803	159719.95636022132
	2.12821844801751	159755.1511863106
	2.1296736853475404	159790.23089104224
	2.1311289226775703	159825.19587497314
	2.1325841600076005	159860.04640588394
	2.1340393973376304	159894.7827037886
	2.13549463466766	159929.40502411983
	2.13694987199769	159963.9136398378
	2.1384051093277203	159998.3088398008
	2.13986034665775	160032.5909271283
	2.14131558398778	160066.76022079683
	2.1427708213178103	160100.81705610658
	2.14422605864784	160134.76178832218
	2.1456812959778704	160168.59483420983
	2.1471365333079	160202.3166287177
	2.14859177063793	160235.92753511856
	2.1500470079679603	160269.42790262593
	2.15150224529799	160302.818112088
	2.15295748262802	160336.09850858912
	2.1544127199580503	160369.26936166492
	2.1558679572880806	160402.33096059703
	2.1573231946181104	160435.28362685113
	2.1587784319481402	160468.12768292445
	2.16023366927817	160500.8634431282
	2.1616889066082003	160533.4911670012
	2.16314414393823	160566.01111435925
	2.16459938126826	160598.42363870694
	2.1660546185982903	160630.72907722899
	2.16750985592832	160662.92767429695
	2.1689650932583504	160695.01971240086
	2.17042033058838	160727.00554648493
	2.17187556791841	160758.88551800328
	2.17333080524844	160790.6599483933
	2.17478604257847	160822.32913639754
	2.1762412799085	160853.89338637466
	2.17769651723853	160885.35309616767
	2.17915175456856	160916.70866781464
	2.18060699189859	160947.96042494086
	2.1820622292286203	160979.1086817995
	2.18351746655865	161010.15376412813
	2.18497270388868	161041.0959937915
	2.18642794121871	161071.9356852569
	2.18788317854874	161102.673131827
	2.1893384158787703	161133.30861805426
	2.1907936532088	161163.8424655605
	2.1922488905388304	161194.27499240835
	2.1937041278688603	161224.6064378059
	2.19515936519889	161254.83706132008
	2.1966146025289204	161284.96721508028
	2.19806983985895	161314.99720077048
	2.19952507718898	161344.92723363682
	2.2009803145190103	161374.75761465126
	2.20243555184904	161404.48871735382
	2.20389078917907	161434.1208245826
	2.2053460265091003	161463.6541859226
	2.20680126383913	161493.08914745014
	2.20825650116916	161522.42606295802
	2.2097117384991902	161551.66521349826
	2.21116697582922	161580.806912636
	2.21262221315925	161609.85155745852
	2.21407745048928	161638.79950051825
	2.2155326878193105	161667.65103311892
	2.2169879251493403	161696.4064188927
	2.21844316247937	161725.06591296042
	2.2198983998094004	161753.62983002118
	2.2213536371394302	161782.0984807583
	2.22280887446946	161810.47205571458
	2.2242641117994904	161838.75076293387
	2.22571934912952	161866.93491960102
	2.2271745864595505	161895.02484441162
	2.2286298237895803	161923.02083516296
	2.23008506111961	161950.92317973505
	2.2315402984496404	161978.7321653707
	2.2329955357796702	162006.44814653613
	2.2344507731097	162034.0714922286
	2.23590601043973	162061.6024572725
	2.23736124776976	162089.0412979136
	2.23881648509979	162116.3883889113
	2.2402717224298203	162143.6440519703
	2.24172695975985	162170.80847348724
	2.24318219708988	162197.88190066043
	2.2446374344199103	162224.8646619354
	2.24609267174994	162251.75703917147
	2.2475479090799704	162278.55928034204
	2.24900314641	162305.27164585525
	2.25045838374003	162331.89440641963
	2.2519136210700603	162358.42785127673
	2.25336885840009	162384.87225831577
	2.2548240957301204	162411.22786814248
	2.2562793330601503	162437.49493853078
	2.25773457039018	162463.67376003033
	2.25918980772021	162489.76464153768
	2.26064504505024	162515.76789906956
	2.26210028238027	162541.6837851116
	2.2635555197103003	162567.5125351405
	2.26501075704033	162593.25448035047
	2.26646599437036	162618.90995583328
	2.26792123170039	162644.47921455
	2.26937646903042	162669.96252085062
	2.27083170636045	162695.36018743378
	2.2722869436904802	162720.67248836474
	2.27374218102051	162745.89964989983
	2.2751974183505403	162771.041915881
	2.27665265568057	162796.09954166322
	2.2781078930106	162821.07276079315
	2.2795631303406303	162845.96180889884
	2.28101836767066	162870.766966961
	2.28247360500069	162895.4885177412
	2.2839288423307202	162920.1267219651
	2.28538407966075	162944.68184709686
	2.2868393169907804	162969.15417470766
	2.28829455432081	162993.54399064524
	2.2897497916508405	163017.85158453372
	2.2912050289808703	163042.07725386662
	2.2926602663109	163066.2212843391
	2.29411550364093	163090.28387685597
	2.2955707409709603	163114.265240723
	2.29702597830099	163138.1656953226
	2.2984812156310204	163161.98551639533
	2.2999364529610498	163185.72486453204
	2.30139169029108	163209.3839800953
	2.30284692762111	163232.96320057145
	2.30430216495114	163256.4627805792
	2.30575740228117	163279.8829202218
	2.3072126396112003	163303.2238691117
	2.30866787694123	163326.48588971418
	2.3101231142712604	163349.6692091479
	2.31157835160129	163372.77405941815
	2.3130335889313205	163395.8007045514
	2.31448882626135	163418.7494127612
	2.31594406359138	163441.62045114013
	2.31739930092141	163464.41407497946
	2.3188545382514403	163487.1305316906
	2.32030977558147	163509.77009491064
	2.3217650129115004	163532.3330440229
	2.3232202502415302	163554.8196131039
	2.3246754875715605	163577.23003416677
	2.3261307249015903	163599.5645778372
	2.3275859622316206	163621.8234879087
	2.32904119956165	163644.00694724638
	2.3304964368916803	163666.11516828678
	2.33195167422171	163688.14840354625
	2.3334069115517404	163710.10689997126
	2.3348621488817702	163731.990894397
	2.3363173862118	163753.80059225703
	2.33777262354183	163775.53620932845
	2.33922786087186	163797.19805573387
	2.34068309820189	163818.78642068882
	2.3421383355319203	163840.30149021084
	2.34359357286195	163861.7434815136
	2.3450488101919804	163883.11267662144
	2.3465040475220103	163904.40933524494
	2.34795928485204	163925.63369128547
	2.3494145221820704	163946.78596422245
	2.3508697595121	163967.86636561525
	2.35232499684213	163988.87510395475
	2.3537802341721603	164009.81240294405
	2.35523547150219	164030.6785350911
	2.3566907088322204	164051.47374165058
	2.3581459461622503	164072.19819193258
	2.3596011834922805	164092.8521097593
	2.3610564208223104	164113.43578364156
	2.36251165815234	164133.94943354855
	2.36396689548237	164154.3932364325
	2.3654221328124003	164174.76742072534
	2.36687737014243	164195.07223946368
	2.3683326074724604	164215.30795486318
	2.3697878448024903	164235.47479652162
	2.3712430821325206	164255.57291387682
	2.3726983194625504	164275.60253294822
	2.3741535567925807	164295.5639987753
	2.3756087941226105	164315.457528787
	2.3770640314526403	164335.28323200392
	2.3785192687826706	164355.0413389936
	2.3799745061127	164374.73213695848
	2.38142974344273	164394.35584918127
	2.38288498077276	164413.9126613641
	2.38434021810279	164433.40270924434
	2.3857954554328202	164452.8261766331
	2.38725069276285	164472.1833495518
	2.3887059300928803	164491.47445386587
	2.39016116742291	164510.69963964273
	2.3916164047529405	164529.85911189913
	2.39307164208297	164548.9531152619
	2.394526879413	164567.9818833852
	2.39598211674303	164586.9456448939
	2.3974373540730602	164605.8446292128
	2.39889259140309	164624.67906051283
	2.4003478287331204	164643.44915032203
	2.40180306606315	164662.15510774162
	2.4032583033931805	164680.79714043622
	2.4047135407232103	164699.37544438135
	2.4061687780532406	164717.89021146868
	2.40762401538327	164736.34169182897
	2.4090792527133003	164754.73014584385
	2.41053449004333	164773.05571935567
	2.4119897273733604	164791.3185622701
	2.41344496470339	164809.51895110152
	2.4149002020334205	164827.65711658212
	2.4163554393634503	164845.73316553692
	2.4178106766934806	164863.74730053265
	2.4192659140235104	164881.69983650255
	2.4207211513535403	164899.5909559949
	2.42217638868357	164917.42075966764
	2.4236316260136004	164935.18945295457
	2.42508686334363	164952.89728490287
	2.4265421006736605	164970.54449729313
	2.4279973380036903	164988.13130026511
	2.4294525753337206	165005.65783526356
	2.4309078126637504	165023.12428738008
	2.4323630499937803	165040.53091416543
	2.4338182873238106	165057.87789779642
	2.4352735246538404	165075.1653601969
	2.4367287619838702	165092.39353269295
	2.4381839993139	165109.5626817142
	2.4396392366439303	165126.6729357867
	2.44109447397396	165143.72441504858
	2.4425497113039905	165160.71735224547
	2.4440049486340203	165177.65198634638
	2.44546018596405	165194.5285273116
	2.44691542329408	165211.34714609204
	2.4483706606241102	165228.10797856736
	2.44982589795414	165244.81123159104
	2.45128113528417	165261.4571552123
	2.4527363726141997	165278.04594516064
	2.45419160994423	165294.5777747689
	2.45564684727426	165311.05282207605
	2.45710208460429	165327.47127883157
	2.45855732193432	165343.83336538565
	2.4600125592643503	165360.1392619092
	2.46146779659438	165376.38908796947
	2.46292303392441	165392.5830133839
	2.46437827125444	165408.72125590814
	2.46583350858447	165424.80402542153
	2.4672887459145	165440.83152095653
	2.46874398324453	165456.8039120063
	2.47019922057456	165472.72135695748
	2.4716544579045903	165488.58400999664
	2.47310969523462	165504.39204926442
	2.4745649325646504	165520.1456968283
	2.47602016989468	165535.84514242434
	2.47747540722471	165551.49053660996
	2.4789306445547403	165567.08206197413
	2.48038588188477	165582.61992059942
	2.4818411192148	165598.10428430067
	2.4832963565448303	165613.5353169998
	2.48475159387486	165628.91320358356
	2.4862068312048904	165644.2381365974
	2.4876620685349202	165659.5103136721
	2.4891173058649505	165674.72990442396
	2.4905725431949803	165689.8970392688
	2.49202778052501	165705.01188243384
	2.4934830178550405	165720.07462962475
	2.4949382551850703	165735.08546486148
	2.4963934925151	165750.04456579173
	2.4978487298451304	165764.95211343933
	2.4993039671751602	165779.8082752115
	2.5007592045051905	165794.61317395832
	2.5022144418352203	165809.3669684118
	2.5036696791652506	165824.06989590224
	2.5051249164952805	165838.72213057714
	2.5065801538253103	165853.32377062776
	2.5080353911553406	165867.87497413607
	2.50949062848537	165882.37594453915
	2.5109458658154	165896.8268893986
	2.51240110314543	165911.2279974367
	2.51385634047546	165925.57937692915
	2.51531157780549	165939.88116549494
	2.51676681513552	165954.13361531135
	2.5182220524655503	165968.33690685246
	2.51967728979558	165982.4910999857
	2.5211325271256104	165996.59635330093
	2.52258776445564	166010.65291209662
	2.52404300178567	166024.6609343564
	2.5254982391157	166038.62053850267
	2.52695347644573	166052.53189541277
	2.52840871377576	166066.39518141662
	2.5298639511057903	166080.2105367106
	2.53131918843582	166093.97811132562
	2.5327744257658504	166107.69808531634
	2.5342296630958803	166121.3706276039
	2.5356849004259105	166134.9958902901
	2.53714013775594	166148.57401662864
	2.53859537508597	166162.10515150547
	2.540050612416	166175.58948994387
	2.5415058497460303	166189.0272301135
	2.54296108707606	166202.41849734524
	2.5444163244060904	166215.76340957594
	2.5458715617361203	166229.06211077332
	2.5473267990661506	166242.314775658
	2.5487820363961804	166255.52161382083
	2.5502372737262102	166268.6827653877
	2.55169251105624	166281.79831345758
	2.5531477483862703	166294.86840763385
	2.5546029857163	166307.89323329343
	2.5560582230463305	166320.8729662365
	2.5575134603763603	166333.80776727342
	2.5589686977063906	166346.6977615273
	2.5604239350364204	166359.54307995294
	2.5618791723664507	166372.34387667355
	2.5633344096964805	166385.10031115692
	2.5647896470265104	166397.81254370822
	2.56624488435654	166410.48070344445
	2.5677001216865705	166423.1049090381
	2.5691553590166003	166435.68535900643
	2.57061059634663	166448.2222600349
	2.5720658336766604	166460.7157149684
	2.5735210710066903	166473.1658250191
	2.57497630833672	166485.5727485637
	2.5764315456667504	166497.93664632514
	2.57788678299678	166510.2576694976
	2.57934202032681	166522.53594688428
	2.58079725765684	166534.77159395698
	2.58225249498687	166546.964781899
	2.5837077323169	166559.11569760117
	2.5851629696469303	166571.22444843114
	2.58661820697696	166583.29113723224
	2.5880734443069904	166595.315932647
	2.58952868163702	166607.29899324145
	2.5909839189670505	166619.2404373055
	2.59243915629708	166631.14040674965
	2.59389439362711	166642.99907230985
	2.59534963095714	166654.8165708892
	2.5968048682871703	166666.5930202484
	2.5982601056172	166678.32857736415
	2.5997153429472304	166690.023401718
	2.6011705802772602	166701.67759523282
	2.6026258176072905	166713.29126826578
	2.6040810549373203	166724.86458445978
	2.6055362922673506	166736.39769604313
	2.60699152959738	166747.89072822517
	2.6084467669274103	166759.3438099393
	2.60990200425744	166770.75707542605
	2.6113572415874704	166782.13066032514
	2.6128124789175002	166793.4646987289
	2.61426771624753	166804.75931307513
	2.6157229535775604	166816.01463790316
	2.61717819090759	166827.2308557855
	2.6186334282376205	166838.40810109497
	2.6200886655676503	166849.54640697737
	2.62154390289768	166860.64589955914
	2.6229991402277104	166871.70681563872
	2.6244543775577402	166882.72931252772
	2.62590961488777	166893.71348536698
	2.6273648522178004	166904.6594126097
	2.62882008954783	166915.5671903907
	2.6302753268778605	166926.43701173482
	2.6317305642078903	166937.2690474502
	2.6331858015379206	166948.06336026802
	2.6346410388679504	166958.8200523582
	2.6360962761979803	166969.53930237313
	2.6375515135280105	166980.22125230028
	2.63900675085804	166990.8660062521
	2.6404619881880698	167001.47366763742
	2.6419172255181	167012.0443506605
	2.64337246284813	167022.57822465952
	2.64482770017816	167033.0754526213
	2.64628293750819	167043.53612320995
	2.6477381748382203	167053.96032461882
	2.64919341216825	167064.3481708246
	2.6506486494982804	167074.69980144338
	2.6521038868283098	167085.01537969438
	2.65355912415834	167095.29504043047
	2.65501436148837	167105.53889408486
	2.6564695988184	167115.7470254022
	2.65792483614843	167125.91952733652
	2.6593800734784603	167136.05656854963
	2.66083531080849	167146.1583053477
	2.6622905481385204	167156.2248208699
	2.6637457854685502	167166.2562065344
	2.6652010227985805	167176.25258129544
	2.66665626012861	167186.2140777188
	2.66811149745864	167196.14083631232
	2.66956673478867	167206.03297628748
	2.6710219721187003	167215.89060792665
	2.67247720944873	167225.71385682182
	2.6739324467787604	167235.502842463
	2.6753876841087902	167245.25765060761
	2.6768429214388205	167254.97838881903
	2.6782981587688504	167264.66521477935
	2.67975339609888	167274.31824816533
	2.68120863342891	167283.93756386076
	2.6826638707589403	167293.5232885394
	2.68411910808897	167303.07557760354
	2.6855743454190004	167312.594522165
	2.6870295827490303	167322.08020349185
	2.6884848200790605	167331.53277403407
	2.6899400574090904	167340.9523695097
	2.6913952947391206	167350.33904544558
	2.6928505320691505	167359.69289539478
	2.6943057693991803	167369.0140813899
	2.69576100672921	167378.30272330507
	2.6972162440592404	167387.55890256615
	2.6986714813892703	167396.7827353548
	2.7001267187193005	167405.97435141727
	2.7015819560493304	167415.13384765346
	2.70303719337936	167424.26131828403
	2.70449243070939	167433.35688240032
	2.7059476680394203	167442.4206619172
	2.70740290536945	167451.45277497725
	2.70885814269948	167460.45333102785
	2.71031338002951	167469.42242931138
	2.71176861735954	167478.36015788227
	2.71322385468957	167487.26660608448
	2.7146790920196002	167496.14192423254
	2.71613432934963	167504.98626110668
	2.7175895666796603	167513.79965549472
	2.71904480400969	167522.58216367025
	2.7205000413397205	167531.3339469033
	2.72195527866975	167540.05514314293
	2.72341051599978	167548.7458361175
	2.72486575332981	167557.4061206051
	2.7263209906598402	167566.03610372014
	2.72777622798987	167574.63588146056
	2.7292314653199004	167583.20554974308
	2.73068670264993	167591.74523740375
	2.7321419399799605	167600.25506621847
	2.7335971773099903	167608.73510370354
	2.7350524146400206	167617.18543310394
	2.73650765197005	167625.60618463566
	2.7379628893000802	167633.99747463132
	2.73941812663011	167642.35939822486
	2.7408733639601404	167650.69205119947
	2.74232860129017	167658.9955317001
	2.7437838386202005	167667.26994563747
	2.7452390759502303	167675.51539466856
	2.7466943132802606	167683.73195031864
	2.7481495506102904	167691.91969528137
	2.7496047879403207	167700.07875595373
	2.75106002527035	167708.20925260312
	2.7525152626003804	167716.3112866227
	2.75397049993041	167724.38493751723
	2.7554257372604405	167732.43027272384
	2.7568809745904703	167740.44741695994
	2.7583362119205006	167748.43650886472
	2.7597914492505304	167756.39759371665
	2.7612466865805607	167764.3307244279
	2.7627019239105906	167772.2360703334
	2.764157161240621	167780.11376693743
	2.76561239857065	167787.96384896597
	2.76706763590068	167795.78638489798
	2.76852287323071	167803.58149218958
	2.76997811056074	167811.3492741988
	2.77143334789077	167819.0898238806
	2.7728885852208003	167826.8032431596
	2.77434382255083	167834.48963329892
	2.7757990598808604	167842.14907721928
	2.7772542972108902	167849.78165322015
	2.77870953454092	167857.38743977097
	2.7801647718709503	167864.96652725508
	2.78162000920098	167872.51902265754
	2.78307524653101	167880.04502595027
	2.7845304838610403	167887.54463199308
	2.78598572119107	167895.0179567867
	2.7874409585211004	167902.4651113443
	2.7888961958511302	167909.88611891036
	2.7903514331811605	167917.2810197894
	2.7918066705111904	167924.64999346013
	2.79326190784122	167931.99316787382
	2.79471714517125	167939.31053211537
	2.79617238250128	167946.60216800089
	2.79762761983131	167953.8682693141
	2.79908285716134	167961.10891239505
	2.8005380944913703	167968.32410052526
	2.8019933318214	167975.51393008477
	2.8034485691514304	167982.67852534613
	2.80490380648146	167989.81796072974
	2.8063590438114905	167996.9323121493
	2.8078142811415203	168004.02168815274
	2.80926951847155	168011.08619027288
	2.81072475580158	168018.12590245157
	2.8121799931316103	168025.1408920221
	2.81363523046164	168032.1312162088
	2.8150904677916704	168039.09696463478
	2.8165457051217	168046.03824649987
	2.8180009424517305	168052.95517943194
	2.8194561797817603	168059.84786062935
	2.8209114171117906	168066.7163170771
	2.8223666544418204	168073.56060029517
	2.8238218917718503	168080.38083016066
	2.82527712910188	168087.17710762934
	2.8267323664319104	168093.94950477016
	2.8281876037619402	168100.698101426
	2.8296428410919705	168107.42298344828
	2.8310980784220003	168114.12423312542
	2.83255331575203	168120.8019325654
	2.83400855308206	168127.4561694065
	2.8354637904120903	168134.0870251209
	2.83691902774212	168140.69456359014
	2.83837426507215	168147.27885363152
	2.83982950240218	168153.83997572894
	2.84128473973221	168160.37802928302
	2.84273997706224	168166.89312599282
	2.84419521439227	168173.3853426439
	2.8456504517223	168179.85473626523
	2.8471056890523303	168186.30136202302
	2.84856092638236	168192.72528904784
	2.8500161637123904	168199.12663053416
	2.8514714010424203	168205.5054862182
	2.85292663837245	168211.86191588777
	2.85438187570248	168218.19597446968
	2.85583711303251	168224.50771927618
	2.85729235036254	168230.7972475442
	2.8587475876925703	168237.06467666902
	2.8602028250226	168243.3100703002
	2.8616580623526304	168249.53348079682
	2.8631132996826603	168255.73500769425
	2.8645685370126905	168261.91473577448
	2.86602377434272	168268.07268835814
	2.86747901167275	168274.2089281853
	2.86893424900278	168280.32358457503
	2.8703894863328103	168286.41674356165
	2.87184472366284	168292.48845177956
	2.8732999609928704	168298.5387897412
	2.8747551983229003	168304.56785223854
	2.8762104356529306	168310.57570740453
	2.8776656729829604	168316.56241492234
	2.8791209103129907	168322.52803564968
	2.88057614764302	168328.4726408339
	2.8820313849730503	168334.39631986953
	2.88348662230308	168340.29915150243
	2.8849418596331105	168346.18120006562
	2.8863970969631403	168352.04252662757
	2.8878523342931706	168357.88319381044
	2.8893075716232004	168363.7032872557
	2.8907628089532307	168369.50289687578
	2.8922180462832605	168375.28209043684
	2.893673283613291	168381.0409292014
	2.89512852094332	168386.7794725516
	2.89658375827335	168392.4977975437
	2.89803899560338	168398.19600473883
	2.89949423293341	168403.87415488684
	2.90094947026344	168409.53227686064
	2.9024047075934702	168415.17044740173
	2.9038599449235	168420.78876463507
	2.9053151822535304	168426.38729773156
	2.90677041958356	168431.9661055226
	2.90822565691359	168437.52524471024
	2.90968089424362	168443.06479084794
	2.91113613157365	168448.5848526568
	2.91259136890368	168454.08548379678
	2.9140466062337103	168459.5666787941
	2.91550184356374	168465.02852070634
	2.9169570808937704	168470.4711452305
	2.9184123182238	168475.89460748146
	2.9198675555538305	168481.29893624934
	2.9213227928838603	168486.68419443586
	2.92277803021389	168492.05046040486
	2.92423326754392	168497.39782831894
	2.9256885048739503	168502.72637373133
	2.92714374220398	168508.03614193393
	2.9285989795340104	168513.32716977227
	2.93005421686404	168518.59949509424
	2.9315094541940705	168523.85321622677
	2.9329646915241003	168529.08845242
	2.9344199288541306	168534.3052584535
	2.9358751661841604	168539.50366871106
	2.9373304035141903	168544.68372037602
	2.93878564084422	168549.8454754576
	2.9402408781742504	168554.9890389015
	2.9416961155042802	168560.114477879
	2.9431513528343105	168565.2218163154
	2.9446065901643403	168570.31113555687
	2.9460618274943706	168575.38254656686
	2.9475170648244005	168580.436075206
	2.9489723021544307	168585.47173275708
	2.9504275394844606	168590.4896183811
	2.9518827768144904	168595.489827529
	2.9533380141445202	168600.47239558998
	2.9547932514745505	168605.43736715906
	2.9562484888045804	168610.3848126859
	2.9577037261346106	168615.31481022353
	2.9591589634646405	168620.22743706874
	2.9606142007946703	168625.1227165653
	2.9620694381247	168630.00066102442
	2.9635246754547304	168634.8613804223
	2.9649799127847603	168639.7049939815
	2.96643515011479	168644.5315511
	2.96789038744482	168649.34107981
	2.96934562477485	168654.133594996
	2.97080086210488	168658.9091572204
	2.9722560994349103	168663.66787615983
	2.97371133676494	168668.4098111429
	2.9751665740949704	168673.13499143865
	2.9766218114250003	168677.84349533662
	2.97807704875503	168682.53540281876
	2.9795322860850604	168687.21071610926
	2.98098752341509	168691.8694683961
	2.98244276074512	168696.5118096209
	2.98389799807515	168701.13782097254
	2.98535323540518	168705.74746591708
	2.98680847273521	168710.34079010194
	2.9882637100652403	168714.91791399335
	2.98971894739527	168719.4788993986
	2.9911741847253004	168724.02377806805
	2.9926294220553302	168728.5526005161
	2.9940846593853605	168733.06542068976
	2.99553989671539	168737.56228398986
	2.99699513404542	168742.0432426525
	2.99845037137545	168746.50836456474
	2.9999056087054803	168750.95772450877
	3.00136084603551	168755.39140004182
	3.0028160833655404	168759.8094282835
	3.0042713206955702	168764.2118251562
	3.0057265580256005	168768.59865692948
	3.0071817953556303	168772.97000341828
	3.0086370326856606	168777.32591195544
	3.01009227001569	168781.66642566232
	3.0115475073457203	168785.9915968233
	3.01300274467575	168790.30147553832
	3.0144579820057804	168794.5961074755
	3.0159132193358102	168798.875548892
	3.0173684566658405	168803.13986721766
	3.0188236939958704	168807.38914361421
	3.0202789313259006	168811.62345274223
	3.0217341686559305	168815.84279652272
	3.0231894059859608	168820.04717908768
	3.02464464331599	168824.23668388496
	3.02609988064602	168828.41138545412
	3.02755511797605	168832.57131554306
	3.02901035530608	168836.71653216652
	3.03046559263611	168840.84712418885
	3.03192082996614	168844.96313060584
	3.03337606729617	168849.06456275686
	3.0348313046262003	168853.15149065314
	3.03628654195623	168857.2239964993
	3.03774177928626	168861.28211018708
	3.03919701661629	168865.32585413466
	3.04065225394632	168869.35526474818
	3.04210749127635	168873.37041712762
	3.04356272860638	168877.37143363434
	3.04501796593641	168881.35834030787
	3.0464732032664403	168885.33108678943
	3.04792844059647	168889.2897393086
	3.0493836779265004	168893.23441744107
	3.0508389152565303	168897.1651770792
	3.05229415258656	168901.08205136357
	3.05374938991659	168904.98506844218
	3.0552046272466202	168908.87426505148
	3.05665986457665	168912.74969523502
	3.0581151019066803	168916.6114113754
	3.05957033923671	168920.45946202398
	3.0610255765667405	168924.29389720905
	3.0624808138967703	168928.11476786798
	3.0639360512268006	168931.9221230825
	3.0653912885568304	168935.71601257587
	3.0668465258868602	168939.4964918081
	3.06830176321689	168943.26360891413
	3.0697570005469204	168947.01739159858
	3.07121223787695	168950.75787242127
	3.0726674752069805	168954.48509646245
	3.0741227125370103	168958.1991350854
	3.0755779498670406	168961.9000744908
	3.0770331871970704	168965.5879289297
	3.0784884245271007	168969.26268928262
	3.0799436618571305	168972.92443273173
	3.0813988991871604	168976.57324371138
	3.08285413651719	168980.20914227157
	3.0843093738472205	168983.8321544143
	3.0857646111772503	168987.44233909718
	3.0872198485072806	168991.03974965584
	3.0886750858373104	168994.62443020902
	3.0901303231673403	168998.19643862903
	3.09158556049737	169001.75583525305
	3.0930407978274004	169005.30262805562
	3.09449603515743	169008.83681991528
	3.09595127248746	169012.35848275488
	3.09740650981749	169015.8676967909
	3.09886174714752	169019.3645205446
	3.10031698447755	169022.84898192552
	3.1017722218075803	169026.3210725378
	3.10322745913761	169029.78083982167
	3.1046826964676404	169033.2283774465
	3.1061379337976702	169036.66372403098
	3.1075931711277005	169040.08689478665
	3.1090484084577303	169043.497945387
	3.11050364578776	169046.89693340487
	3.11195888311779	169050.283881607
	3.1134141204478203	169053.65882294858
	3.11486935777785	169057.02182033166
	3.1163245951078804	169060.37291742532
	3.1177798324379102	169063.71213468333
	3.1192350697679405	169067.03951879995
	3.1206903070979704	169070.35513135587
	3.122145544428	169073.6590035485
	3.1236007817580305	169076.95116075565
	3.1250560190880603	169080.23165742925
	3.12651125641809	169083.50054700306
	3.1279664937481204	169086.7578632803
	3.1294217310781502	169090.0036314412
	3.1308769684081805	169093.23787061474
	3.1323322057382104	169096.46064195497
	3.1337874430682406	169099.67203685944
	3.1352426803982705	169102.87207612727
	3.1366979177283003	169106.0607530903
	3.1381531550583306	169109.23812347814
	3.1396083923883604	169112.404250304
	3.1410636297183903	169115.5591561878
	3.1425188670484205	169118.70287282366
	3.1439741043784504	169121.83546188526
	3.1454293417084807	169124.95696924493
	3.1468845790385105	169128.0674200705
	3.1483398163685408	169131.1668482728
	3.1497950536985706	169134.25529202376
	3.1512502910286004	169137.33277112996
	3.1527055283586307	169140.39931396206
	3.15416076568866	169143.45501448357
	3.15561600301869	169146.49993812235
	3.15707124034872	169149.53404600415
	3.15852647767875	169152.55734883223
	3.15998171500878	169155.56994722463
	3.16143695233881	169158.57189937605
	3.16289218966884	169161.56322113247
	3.1643474269988703	169164.54394225424
	3.1658026643289	169167.51410038603
	3.16725790165893	169170.47373019284
	3.16871313898896	169173.42286397223
	3.17016837631899	169176.361529968
	3.17162361364902	169179.28976571918
	3.17307885097905	169182.20762688943
	3.17453408830908	169185.11516284544
	3.1759893256391103	169188.01241145152
	3.17744456296914	169190.8993813783
	3.1788998002991704	169193.7760719163
	3.1803550376292002	169196.64255646488
	3.18181027495923	169199.4989207425
	3.18326551228926	169202.3451729598
	3.18472074961929	169205.18131539965
	3.18617598694932	169208.00738217265
	3.1876312242793503	169210.82341881894
	3.18908646160938	169213.62948019707
	3.1905416989394104	169216.4256119588
	3.1919969362694403	169219.211848487
	3.1934521735994705	169221.98820111537
	3.1949074109295004	169224.75467757275
	3.19636264825953	169227.51133205235
	3.19781788558956	169230.25822412857
	3.1992731229195903	169232.99538326796
	3.20072836024962	169235.72283718316
	3.2021835975796504	169238.44062080153
	3.2036388349096803	169241.14876836282
	3.2050940722397105	169243.84731250195
	3.2065493095697404	169246.53628625532
	3.2080045468997707	169249.2157229862
	3.2094597842298005	169251.8856559627
	3.2109150215598303	169254.54611836973
	3.21237025888986	169257.19714324753
	3.2138254962198904	169259.83876387918
	3.2152807335499203	169262.4710141762
	3.2167359708799506	169265.0939266454
	3.2181912082099804	169267.70753204267
	3.2196464455400102	169270.31186830022
	3.22110168287004	169272.90697631036
	3.2225569202000703	169275.4928637642
	3.2240121575301	169278.06953428045
	3.22546739486013	169280.6370662125
	3.22692263219016	169283.1955397241
	3.22837786952019	169285.7449656214
	3.22983310685022	169288.28534472734
	3.2312883441802502	169290.81668475547
	3.23274358151028	169293.3390237672
	3.2341988188403104	169295.85243005652
	3.23565405617034	169298.3569316314
	3.2371092935003705	169300.8525303256
	3.2385645308304003	169303.33925000345
	3.24001976816043	169305.81712971345
	3.24147500549046	169308.28623064808
	3.2429302428204902	169310.7466009977
	3.24438548015052	169313.19824573342
	3.2458407174805504	169315.6411799336
	3.24729595481058	169318.07544208263
	3.2487511921406105	169320.5010729623
	3.2502064294706403	169322.91811084485
	3.2516616668006706	169325.3265662938
	3.2531169041307004	169327.7264450801
	3.2545721414607303	169330.11780752905
	3.25602737879076	169332.50071303916
	3.2574826161207904	169334.87516369068
	3.25893785345082	169337.2411725898
	3.2603930907808505	169339.59879169412
	3.2618483281108803	169341.94804169322
	3.2633035654409106	169344.28890968158
	3.2647588027709404	169346.62146401385
	3.2662140401009703	169348.9458113856
	3.2676692774310006	169351.26192032758
	3.2691245147610304	169353.5697378954
	3.27057975209106	169355.8693622205
	3.2720349894210905	169358.16087715642
	3.2734902267511203	169360.4442452795
	3.2749454640811506	169362.71946931243
	3.2764007014111804	169364.9866316989
	3.2778559387412107	169367.24576883324
	3.2793111760712406	169369.49687492003
	3.2807664134012704	169371.73998335222
	3.2822216507313002	169373.97514137893
	3.28367688806133	169376.20235176003
	3.28513212539136	169378.42162502866
	3.28658736272139	169380.63303965746
	3.28804260005142	169382.8366380802
	3.2894978373814503	169385.0323762014
	3.29095307471148	169387.220286283
	3.2924083120415104	169389.40048805662
	3.2938635493715402	169391.57298633983
	3.29531878670157	169393.73771751538
	3.2967740240316	169395.894724585
	3.29822926136163	169398.04408560423
	3.29968449869166	169400.18583447224
	3.3011397360216903	169402.31999290478
	3.30259497335172	169404.44657988808
	3.3040502106817504	169406.56560741804
	3.3055054480117803	169408.67707997095
	3.3069606853418105	169410.78103779253
	3.3084159226718404	169412.8775490002
	3.30987116000187	169414.9666401569
	3.3113263973319	169417.048315959
	3.3127816346619303	169419.12258886234
	3.31423687199196	169421.18947872717
	3.3156921093219904	169423.2490200217
	3.3171473466520203	169425.30124960342
	3.3186025839820505	169427.34620331973
	3.3200578213120804	169429.383908125
	3.3215130586421107	169431.4143803234
	3.3229682959721405	169433.43762634456
	3.3244235333021703	169435.4536536064
	3.3258787706322	169437.46252190188
	3.3273340079622304	169439.464294726
	3.3287892452922603	169441.4589610946
	3.3302444826222906	169443.44650937233
	3.3316997199523204	169445.42697057556
	3.3331549572823507	169447.40039997266
	3.3346101946123805	169449.36687469692
	3.336065431942411	169451.32639635442
	3.3375206692724406	169453.2789083149
	3.3389759066024705	169455.2244513705
	3.3404311439325003	169457.16310711706
	3.34188638126253	169459.0948846556
	3.3433416185925604	169461.0197859449
	3.3447968559225902	169462.93786386057
	3.3462520932526205	169464.84914782862
	3.3477073305826504	169466.7536086465
	3.34916256791268	169468.65126686677
	3.3506178052427105	169470.5422020642
	3.3520730425727403	169472.4264417762
	3.35352827990277	169474.303981401
	3.3549835172328	169476.17486164573
	3.35643875456283	169478.0391277513
	3.35789399189286	169479.89676472315
	3.35934922922289	169481.74776697395
	3.36080446655292	169483.59218590503
	3.36225970388295	169485.43005338535
	3.3637149412129803	169487.2613641147
	3.36517017854301	169489.08615780564
	3.3666254158730404	169490.90450982781
	3.3680806532030703	169492.71643096005
	3.3695358905331	169494.52190179637
	3.37099112786313	169496.32093422502
	3.37244636519316	169498.11355335446
	3.37390160252319	169499.8997929804
	3.3753568398532203	169501.67968840647
	3.37681207718325	169503.45327449753
	3.3782673145132804	169505.22058091033
	3.3797225518433103	169506.98162918593
	3.38117778917334	169508.73641082118
	3.3826330265033704	169510.484907924
	3.3840882638334002	169512.2271816923
	3.38554350116343	169513.96330281498
	3.3869987384934603	169515.6932447829
	3.38845397582349	169517.41700026146
	3.3899092131535205	169519.13466259307
	3.3913644504835503	169520.84626287638
	3.3928196878135806	169522.55172839147
	3.3942749251436104	169524.25109335917
	3.3957301624736402	169525.94448071058
	3.3971853998036705	169527.63188748364
	3.3986406371337003	169529.3132564105
	3.40009587446373	169530.98861694935
	3.4015511117937605	169532.65802362555
	3.4030063491237903	169534.32151979316
	3.4044615864538206	169535.97912488194
	3.4059168237838504	169537.63081974094
	3.4073720611138807	169539.27661774715
	3.4088272984439105	169540.91657106674
	3.4102825357739404	169542.55070011536
	3.41173777310397	169544.17900719974
	3.413193010434	169545.8015334999
	3.41464824776403	169547.41832252793
	3.41610348509406	169549.0293602245
	3.41755872242409	169550.63464091992
	3.4190139597541203	169552.2342121497
	3.42046919708415	169553.82811076447
	3.4219244344141804	169555.41634737136
	3.42337967174421	169556.99893092547
	3.42483490907424	169558.57587359942
	3.42629014640427	169560.14721475536
	3.4277453837343	169561.7129983834
	3.42920062106433	169563.27321462953
	3.4306558583943603	169564.8278538441
	3.43211109572439	169566.37696082072
	3.4335663330544204	169567.92057425118
	3.43502157038445	169569.4587030116
	3.4364768077144805	169570.99136048905
	3.4379320450445103	169572.5185679853
	3.43938728237454	169574.04033719987
	3.44084251970457	169575.55667783594
	3.4422977570346003	169577.06763459733
	3.44375299436463	169578.5732499812
	3.4452082316946604	169580.0734980045
	3.4466634690246902	169581.56837813414
	3.4481187063547205	169583.05798812085
	3.4495739436847503	169584.54235148765
	3.4510291810147806	169586.0213718723
	3.4524844183448105	169587.4950702551
	3.4539396556748403	169588.96356914233
	3.45539489300487	169590.42688842013
	3.4568501303349004	169591.88499679745
	3.4583053676649302	169593.33790027056
	3.4597606049949605	169594.78562732833
	3.4612158423249904	169596.2282367367
	3.4626710796550206	169597.66574542984
	3.4641263169850505	169599.0980869352
	3.4655815543150807	169600.5252893993
	3.4670367916451106	169601.94748607063
	3.4684920289751404	169603.3646621436
	3.4699472663051703	169604.77671981702
	3.4714025036352005	169606.1837327512
	3.4728577409652304	169607.58581276267
	3.4743129782952606	169608.98292880613
	3.4757682156252905	169610.37503771807
	3.4772234529553203	169611.76215247402
	3.47867869028535	169613.14431939134
	3.4801339276153804	169614.52161706256
	3.4815891649454103	169615.89405187216
	3.48304440227544	169617.26157174289
	3.48449963960547	169618.62419882577
	3.4859548769355	169619.981989594
	3.48741011426553	169621.33496089117
	3.4888653515955603	169622.68311997995
	3.49032058892559	169624.02648492562
	3.4917758262556204	169625.36507434203
	3.4932310635856503	169626.69890412188
	3.4946863009156806	169628.027990883
	3.4961415382457104	169629.35235220057
	3.4975967755757402	169630.6720032172
	3.49905201290577	169631.98695874962
	3.5005072502358003	169633.297243478
	3.50196248756583	169634.60287664062
	3.5034177248958605	169635.90383899017
	3.5048729622258903	169637.20013308708
	3.5063281995559206	169638.49183452062
	3.5077834368859504	169639.7789877347
	3.5092386742159807	169641.0615778134
	3.51069391154601	169642.33959131964
	3.5121491488760403	169643.61302393227
	3.51360438620607	169644.88190653105
	3.5150596235361005	169646.14628389597
	3.5165148608661303	169647.40617321208
	3.5179700981961606	169648.66158433078
	3.5194253355261904	169649.91253254758
	3.5208805728562207	169651.15903755615
	3.5223358101862505	169652.4011244311
	3.5237910475162804	169653.63879688128
	3.52524628484631	169654.87203750864
	3.52670152217634	169656.1008755595
	3.5281567595063703	169657.32536515544
	3.5296119968364	169658.54550062612
	3.5310672341664304	169659.76126628616
	3.5325224714964603	169660.97270923477
	3.5339777088264905	169662.17986972752
	3.5354329461565204	169663.38273530654
	3.5368881834865507	169664.5813010001
	3.5383434208165805	169665.77558418602
	3.5397986581466103	169666.96561835302
	3.54125389547664	169668.15144644163
	3.54270913280667	169669.33308003482
	3.5441643701367003	169670.51051118074
	3.54561960746673	169671.6837206692
	3.54707484479676	169672.85271168995
	3.54853008212679	169674.01756631533
	3.54998531945682	169675.17832692762
	3.5514405567868503	169676.33493816256
	3.55289579411688	169677.48739888665
	3.55435103144691	169678.6357762484
	3.55580626877694	169679.78007936585
	3.55726150610697	169680.92028313395
	3.558716743437	169682.05642491402
	3.5601719807670302	169683.18855444228
	3.56162721809706	169684.31666320548
	3.5630824554270903	169685.44074177626
	3.56453769275712	169686.56081277085
	3.5659929300871505	169687.67689864372
	3.5674481674171803	169688.78901492074
	3.56890340474721	169689.89717461812
	3.57035864207724	169691.00139082503
	3.5718138794072702	169692.1016938448
	3.5732691167373	169693.1981095742
	3.5747243540673304	169694.2905910604
	3.57617959139736	169695.37911380877
	3.5776348287273905	169696.4637939847
	3.5790900660574203	169697.54469240963
	3.5805453033874506	169698.6217226677
	3.5820005407174804	169699.6948647606
	3.5834557780475103	169700.76418787616
	3.58491101537754	169701.82971953368
	3.5863662527075704	169702.8914593143
	3.5878214900376	169703.94943862653
	3.5892767273676305	169705.0036825641
	3.5907319646976603	169706.05413588777
	3.5921872020276906	169707.10078634621
	3.5936424393577204	169708.14376745632
	3.5950976766877507	169709.18311231353
	3.5965529140177805	169710.21868852642
	3.5980081513478104	169711.2505098122
	3.59946338867784	169712.2787156364
	3.6009186260078705	169713.3033010034
	3.6023738633379003	169714.32420138214
	3.6038291006679306	169715.34146878187
	3.6052843379979604	169716.35515798212
	3.6067395753279903	169717.36521546237
	3.6081948126580206	169718.37162767732
	3.6096500499880504	169719.37448915414
	3.6111052873180802	169720.37382911993
	3.61256052464811	169721.36959446367
	3.61401576197814	169722.36178543483
	3.61547099930817	169723.35043858518
	3.6169262366382	169724.33556165107
	3.6183814739682303	169725.31716359142
	3.61983671129826	169726.2953085337
	3.6212919486282904	169727.27002395745
	3.6227471859583202	169728.2412208626
	3.6242024232883505	169729.20889574962
	3.6256576606183804	169730.17318453643
	3.62711289794841	169731.13410025588
	3.62856813527844	169732.09154942664
	3.6300233726084703	169733.04555313603
	3.6314786099385	169733.996181978
	3.6329338472685304	169734.94342550304
	3.6343890845985602	169735.88726802007
	3.6358443219285905	169736.82775930208
	3.6372995592586204	169737.76493670285
	3.6387547965886506	169738.69879214244
	3.64021003391868	169739.629313788
	3.6416652712487103	169740.55649385913
	3.64312050857874	169741.48036143635
	3.6445757459087704	169742.40096528106
	3.6460309832388003	169743.31831250284
	3.6474862205688305	169744.23239204922
	3.6489414578988604	169745.1431920711
	3.6503966952288907	169746.05071953923
	3.6518519325589205	169746.9550254697
	3.6533071698889503	169747.85613706717
	3.65476240721898	169748.7540394976
	3.6562176445490104	169749.64873651954
	3.6576728818790403	169750.54025135966
	3.6591281192090706	169751.42860792103
	3.6605833565391004	169751.50967873973
	3.6620385938691307	169751.51019111724
	3.6634938311991605	169751.51070255274
	3.664949068529191	169751.5112130483
	3.6664043058592206	169751.51172260699
	3.6678595431892504	169751.51223123053
	3.6693147805192803	169751.5127389219
	3.67077001784931	169751.5132456834
	3.6722252551793404	169751.5137515172
	3.6736804925093702	169751.51425642593
	3.6751357298394	169751.5147604114
	3.6765909671694303	169751.51526347583
	3.67804620449946	169751.51576562322
	3.6795014418294905	169751.51626685384
	3.6809566791595203	169751.51676717107
	3.68241191648955	169751.51726657734
	3.68386715381958	169751.5177650742
	3.6853223911496102	169751.5182626642
	3.68677762847964	169751.5187593506
	3.6882328658096704	169751.51925513466
	3.6896881031397	169751.5197500185
	3.6911433404697305	169751.52024400493
	3.6925985777997603	169751.52073709568
	3.6940538151297906	169751.52122929395
	3.6955090524598204	169751.52172060104
	3.6969642897898503	169751.52221101947
	3.69841952711988	169751.52270055216
	3.6998747644499104	169751.52318919994
	3.70133000177994	169751.52367696617
	3.7027852391099705	169751.52416385274
	3.7042404764400003	169751.52464986124
end


poten 2^1Sigma 
name '2^1Sigma'
symmetry +
lambda 0
mult 1
type  grid
values
	0.7937658163800001	211217.9991335141
	0.7952210537100302	210122.89089983967
	0.7966762910400601	209036.79711441728
	0.7981315283700902	207959.65744353953
	0.7995867657001201	206891.41155457028
	0.80104200303015	205831.99915668886
	0.8024972403601801	204781.3600566064
	0.8039524776902102	203739.43477483204
	0.8054077150202401	202706.1644863564
	0.8068629523502702	201681.49061927738
	0.8083181896803001	200665.35482021896
	0.8097734270103302	199657.69922018063
	0.8112286643403601	198658.46623447014
	0.8126839016703902	197667.59866543947
	0.8141391390004201	196685.03963045098
	0.8155943763304501	195710.73269750117
	0.81704961366048	194744.62174459032
	0.8185048509905101	193786.65097724437
	0.8199600883205401	192836.76502485905
	0.8214153256505702	191894.90884716166
	0.8228705629806001	190961.02772325644
	0.8243258003106302	190035.06719901547
	0.8257810376406601	189116.97335423238
	0.8272362749706902	188206.69251251998
	0.82869151230072	187304.1712641176
	0.8301467496307501	186409.35657595887
	0.83160198696078	185522.1959088556
	0.8330572242908101	184642.63691962956
	0.8345124616208401	183770.62746241904
	0.8359676989508702	182906.11592616548
	0.8374229362809001	182049.05103589577
	0.8388781736109302	181199.38176059717
	0.8403334109409601	180357.05731171247
	0.8417886482709902	179522.02740122695
	0.84324388560102	178694.24196847528
	0.8446991229310501	177873.65120929526
	0.84615436026108	177060.205766368
	0.8476095975911101	176253.85675227377
	0.84906483492114	175454.5552494416
	0.8505200722511701	174662.25241245667
	0.8519753095812002	173876.9001691366
	0.8534305469112302	173098.45080802767
	0.8548857842412602	172326.8567444546
	0.8563410215712901	171562.0706361687
	0.85779625890132	170804.0456395125
	0.8592514962313501	170052.73509592057
	0.86070673356138	169308.09253018003
	0.8621619708914101	168570.07186092652
	0.8636172082214401	167838.6273707799
	0.8650724455514701	167113.7135925165
	0.8665276828815002	166395.28526000318
	0.8679829202115301	165683.297479808
	0.8694381575415602	164977.70559820233
	0.8708933948715901	164278.46532362452
	0.8723486322016201	163585.5325795195
	0.8738038695316501	162898.8635658492
	0.8752591068616801	162218.414769715
	0.8767143441917101	161544.14298899556
	0.8781695815217401	160876.00529064954
	0.8796248188517701	160213.95896520777
	0.8810800561818001	159557.9616300091
	0.88253529351183	158907.97112523788
	0.8839905308418601	158263.9456335285
	0.8854457681718901	157625.84354231972
	0.8869010055019201	156993.62352402898
	0.8883562428319501	156367.24449489883
	0.8898114801619801	155746.66567239806
	0.8912667174920101	155131.84648416223
	0.8927219548220401	154522.74657547462
	0.8941771921520701	153919.32607584895
	0.8956324294821001	153321.54535866383
	0.89708766681213	152729.36470460924
	0.8985429041421601	152142.74459250306
	0.8999981414721901	151561.6462021386
	0.9014533788022201	150986.03088482167
	0.9029086161322502	150415.86007078964
	0.9043638534622801	149851.0954487011
	0.9058190907923102	149291.69900921555
	0.9072743281223401	148737.63301025916
	0.9087295654523702	148188.85991661393
	0.9101848027824	147645.34240980106
	0.91164004011243	147107.04336345923
	0.91309527744246	146573.92605770213
	0.91455051477249	146045.953935879
	0.9160057521025201	145523.09059128296
	0.9174609894325502	145005.29986422614
	0.9189162267625801	144492.5459280953
	0.9203714640926102	143984.7931602405
	0.92182670142264	143482.00612330818
	0.9232819387526701	142984.14963199143
	0.9247371760827001	142491.18867494355
	0.9261924134127301	142003.08844717147
	0.92764765074276	141519.81443710398
	0.9291028880727901	141041.33281637667
	0.9305581254028201	140567.60916131284
	0.9320133627328502	140098.6078830239
	0.9334686000628801	139634.2978705779
	0.9349238373929102	139174.65164003233
	0.9363790747229401	138719.6215323411
	0.9378343120529702	138269.1582619748
	0.939289549383	137823.30062392118
	0.9407447867130301	137382.03892875882
	0.94220002404306	136945.02116907705
	0.9436552613730901	136512.33256594703
	0.94511049870312	136085.26256817134
	0.9465657360331501	135664.0861154336
	0.9480209733631801	135247.3758921386
	0.9494762106932102	134833.5738601867
	0.95093144802324	134421.12218790926
	0.9523866853532701	134008.46325864084
	0.9538419226833	133594.59382489332
	0.9552971600133301	133181.425809462
	0.95675239734336	132771.46469095553
	0.9582076346733901	132366.11454834798
	0.95966287200342	131966.67392617336
	0.9611181093334501	131574.6317518265
	0.9625733466634802	131191.5134499882
	0.9640285839935102	130818.72669487269
	0.9654838213235402	130455.91003177295
	0.9669390586535701	130101.44263247163
	0.9683942959836	129753.52831917045
	0.9698495333136301	129410.33124118425
	0.9713047706436602	129070.11165933544
	0.9727600079736901	128731.06964480081
	0.9742152453037201	128391.23334950283
	0.9756704826337501	128049.8807474837
	0.9771257199637802	127708.13040386165
	0.97858095729381	127367.48103439303
	0.9800361946238401	127029.63592214063
	0.9814914319538701	126696.23167553359
	0.9829466692839002	126368.91018415704
	0.9844019066139301	126049.55110722291
	0.9858571439439601	125739.5185216446
	0.9873123812739901	125438.36353260919
	0.9887676186040202	125145.07057029648
	0.9902228559340501	124858.22070627655
	0.9916780932640801	124576.43396011191
	0.9931333305941101	124298.40912254488
	0.9945885679241402	124022.67086577805
	0.9960438052541702	123747.77533668038
	0.9974990425842001	123473.36876164043
	0.9989542799142301	123199.66312028417
	1.0004095172442602	122927.27387284329
	1.00186475457429	122656.89570960842
	1.00331999190432	122389.17462783665
	1.0047752292343501	122124.8050167084
	1.0062304665643802	121864.55059220378
	1.00768570389441	121608.99204698592
	1.00914094122444	121358.53166524525
	1.01059617855447	121113.46774699124
	1.0120514158845002	120874.04379827103
	1.01350665321453	120640.49742013335
	1.0149618905445603	120413.09173039964
	1.0164171278745902	120192.17058152055
	1.0178723652046202	119977.84920242654
	1.01932760253465	119769.78821121583
	1.02078283986468	119567.35648132708
	1.0222380771947102	119369.65401192065
	1.0236933145247402	119175.8461178316
	1.02514855185477	118985.1294081081
	1.0266037891848	118796.52971137734
	1.0280590265148302	118609.16750114328
	1.0295142638448602	118422.83524469407
	1.0309695011748903	118237.75365026749
	1.0324247385049201	118054.75330243133
	1.0338799758349502	117874.67436723928
	1.0353352131649802	117698.2532583053
	1.03679045049501	117526.36618093296
	1.0382456878250401	117359.9685242143
	1.0397009251550702	117199.52613812477
	1.0411561624851	117045.10416760446
	1.04261139981513	116896.08111031783
	1.0440666371451601	116751.65400104423
	1.0455218744751902	116611.14899183348
	1.0469771118052202	116473.8468880923
	1.04843234913525	116338.9078097126
	1.0498875864652801	116205.68589628623
	1.0513428237953102	116073.80233388106
	1.05279806112534	115943.32324305273
	1.05425329845537	115814.60700330038
	1.0557085357854001	115687.94659962154
	1.05716377311543	115563.62740745045
	1.05861901044546	115442.02496892062
	1.06007424777549	115323.50298284518
	1.0615294851055201	115208.34133030413
	1.0629847224355502	115096.70459338475
	1.0644399597655803	114988.61027663805
	1.06589519709561	114884.08591321093
	1.0673504344256401	114783.1798689605
	1.06880567175567	114685.95030193699
	1.0702609090857003	114592.45369883052
	1.07171614641573	114502.70038615928
	1.0731713837457602	114416.62142230422
	1.07462662107579	114333.94348392928
	1.07608185840582	114254.37525432502
	1.07753709573585	114177.65880821993
	1.0789923330658802	114103.52774667271
	1.0804475703959102	114031.70369243053
	1.0819028077259403	113961.94548754682
	1.08335804505597	113894.06816959985
	1.0848132823860002	113828.09158318395
	1.0862685197160302	113764.12139694058
	1.08772375704606	113702.24853265044
	1.0891789943760901	113642.56872505725
	1.0906342317061202	113585.19615796725
	1.09208946903615	113530.2396614895
	1.0935447063661803	113477.79417523839
	1.0949999436962101	113427.92467703602
	1.0964551810262402	113380.67049104454
	1.09791041835627	113336.06372342013
	1.0993656556863	113294.13091595231
	1.1008208930163301	113254.89624243192
	1.1022761303463602	113218.38599026359
	1.10373136767639	113184.6330774066
	1.10518660500642	113153.6285848147
	1.1066418423364501	113125.2653763785
	1.10809707966648	113099.41865136806
	1.1095523169965102	113075.95901710422
	1.11100755432654	113054.75041170018
	1.1124627916565701	113035.65594928575
	1.1139180289866002	113018.54189502832
	1.11537326631663	113003.32393011393
	1.11682850364666	112990.07703675225
	1.1182837409766901	112978.91303692767
	1.1197389783067202	112969.94655762026
	1.12119421563675	112963.2930223444
	1.12264945296678	112959.07045672223
	1.1241046902968101	112957.41049709845
	1.1255599276268402	112958.43160497093
	1.12701516495687	112962.03747750056
	1.1284704022869003	112968.02694676729
	1.1299256396169302	112976.19164840248
	1.1313808769469602	112986.33225483805
	1.13283611427699	112998.25933231112
	1.13429135160702	113011.7802217755
	1.1357465889370502	113026.69118864782
	1.1372018262670802	113042.95194176558
	1.13865706359711	113060.68890963061
	1.14011230092714	113080.05290898499
	1.1415675382571702	113101.19763752974
	1.1430227755872002	113124.26132620344
	1.14447801291723	113149.3714965157
	1.1459332502472601	113176.66469697532
	1.1473884875772902	113206.21992729852
	1.1488437249073202	113237.98608567858
	1.15029896223735	113271.85871775517
	1.1517541995673801	113307.68820702666
	1.1532094368974102	113345.31769647339
	1.15466467422744	113384.5846581255
	1.15611991155747	113425.29561594008
	1.1575751488875001	113467.25936601238
	1.1590303862175302	113510.40830891326
	1.1604856235475602	113554.74673831038
	1.16194086087759	113600.3555214632
	1.1633960982076201	113647.33851378867
	1.1648513355376502	113695.80455726314
	1.16630657286768	113745.89963837324
	1.16776181019771	113797.80202251012
	1.1692170475277401	113851.5727180776
	1.1706722848577702	113907.16856759107
	1.1721275221878	113964.44233471046
	1.17358275951783	114023.19913120574
	1.1750379968478601	114083.24792084329
	1.1764932341778902	114144.36964900965
	1.17794847150792	114206.28370090482
	1.17940370883795	114268.79756212025
	1.1808589461679802	114331.8715347494
	1.1823141834980102	114395.59776704351
	1.1837694208280403	114460.17700812507
	1.18522465815807	114525.7976531589
	1.1866798954881002	114592.64971979996
	1.1881351328181302	114660.97550513707
	1.18959037014816	114731.00328921658
	1.19104560747819	114802.85839251637
	1.1925008448082202	114876.5864728914
	1.1939560821382502	114952.12219806745
	1.1954113194682803	115029.39384981168
	1.19686655679831	115108.33558006422
	1.1983217941283402	115188.86709318604
	1.1997770314583702	115270.89313475367
	1.2012322687884	115354.2929242328
	1.2026875061184301	115438.92121595186
	1.2041427434484602	115524.58223999692
	1.20559798077849	115611.06975088855
	1.20705321810852	115698.18405047408
	1.2085084554385501	115785.6944890459
	1.20996369276858	115873.33120765896
	1.2114189300986102	115960.92768594532
	1.21287416742864	116048.443499073
	1.2143294047586701	116136.13402483249
	1.2157846420887002	116224.40544452296
	1.21723987941873	116313.62019111219
	1.21869511674876	116404.15759875663
	1.2201503540787901	116496.49510910203
	1.22160559140882	116591.04802376447
	1.22306082873885	116688.07551234063
	1.22451606606888	116787.4867869155
	1.2259713033989101	116888.82340414471
	1.2274265407289402	116991.65774565158
	1.22888177805897	117095.57771768379
	1.230337015389	117200.04539201371
	1.2317922527190301	117304.49129922407
	1.23324749004906	117408.45139081709
	1.2347027273790903	117511.70527003892
	1.23615796470912	117614.55433175374
	1.2376132020391502	117717.35110557033
	1.2390684393691802	117820.41647679736
	1.24052367669921	117924.14977595536
	1.24197891402924	118029.01985119887
	1.2434341513592702	118135.46234436685
	1.2448893886893	118243.8225671704
	1.2463446260193303	118354.06640902709
	1.24779986334936	118466.04272051466
	1.2492551006793902	118579.62299411972
	1.2507103380094202	118694.65382379576
	1.25216557533945	118810.92773253663
	1.2536208126694801	118928.23413823721
	1.2550760499995102	119046.36424327511
	1.25653128732954	119165.09422681006
	1.2579865246595703	119284.18973133004
	1.2594417619896001	119403.41606290839
	1.2608969993196302	119522.53197683628
	1.2623522366496602	119641.27018394659
	1.26380747397969	119759.35067214954
	1.2652627113097201	119876.48441826573
	1.2667179486397502	119992.65065690297
	1.26817318596978	120108.2162640864
	1.2696284232998103	120223.59050832922
	1.2710836606298401	120339.2009497803
	1.2725388979598702	120455.54121005192
	1.2739941352899002	120573.15225244328
	1.27544937261993	120692.633637349
	1.2769046099499601	120814.39100170802
	1.2783598472799902	120938.17796930372
	1.27981508461002	121063.59200562425
	1.2812703219400503	121190.16961605006
	1.2827255592700801	121317.37558792178
	1.2841807966001102	121444.59438701083
	1.2856360339301403	121571.12139779858
	1.28709127126017	121696.28431530448
	1.2885465085902001	121820.05223025028
	1.2900017459202302	121942.6991229322
	1.29145698325026	122064.62360922934
	1.2929122205802903	122186.27696777193
	1.2943674579103202	122308.16227270749
	1.29582269524035	122430.84618411363
	1.29727793257038	122554.95837170168
	1.29873316990041	122680.80827823095
	1.3001884072304402	122808.40369697716
	1.3016436445604702	122937.63527362971
	1.3030988818905	123068.32839829492
	1.30455411922053	123200.27370581863
	1.3060093565505602	123333.2388499716
	1.30746459388059	123466.95587007605
	1.30891983121062	123601.1589145722
	1.3103750685406501	123735.59861969686
	1.3118303058706802	123870.02880528379
	1.3132855432007102	124004.20417857691
	1.31474078053074	124137.86966831915
	1.3161960178607701	124270.751603335
	1.3176512551908002	124402.49489664625
	1.31910649252083	124532.8028041739
	1.32056172985086	124661.75133195824
	1.3220169671808901	124789.59979676928
	1.3234722045109202	124916.81918023995
	1.3249274418409502	125043.91305584862
	1.32638267917098	125171.39509675757
	1.3278379165010101	125299.9113479022
	1.3292931538310402	125430.17793914603
	1.33074839116107	125562.46938605075
	1.3322036284911	125696.74348291507
	1.3336588658211301	125832.57474850153
	1.3351141031511602	125969.4134000803
	1.3365693404811902	126106.71060759277
	1.33802457781122	126243.80408794776
	1.3394798151412501	126379.83465078761
	1.3409350524712802	126514.23160914866
	1.34239028980131	126646.80527648122
	1.34384552713134	126777.78649179327
	1.3453007644613701	126907.68186890925
	1.3467560017914002	127036.96524162726
	1.3482112391214303	127166.14039170697
	1.34966647645146	127295.89572552886
	1.3511217137814902	127426.85693377574
	1.3525769511115202	127559.38876927347
	1.35403218844155	127693.60532455504
	1.35548742577158	127829.31571411155
	1.3569426631016102	127966.32611492438
	1.3583979004316402	128104.4508859128
	1.3598531377616703	128243.40985798772
	1.3613083750917	128382.87806216879
	1.3627636124217302	128522.56917966934
	1.3642188497517602	128662.22304640285
	1.36567408708179	128801.62031333563
	1.3671293244118203	128940.54452280738
	1.3685845617418502	129078.76901557221
	1.3700397990718802	129216.02686064952
	1.3714950364019103	129352.01461494734
	1.3729502737319401	129486.52773948951
	1.3744055110619702	129619.48290714232
	1.3758607483920002	129751.14958837589
	1.37731598572203	129881.9383634192
	1.3787712230520601	130012.22590574592
	1.3802264603820902	130142.43205301084
	1.3816816977121202	130273.09706251688
	1.3831369350421503	130404.72222425045
	1.3845921723721801	130537.71187481718
	1.38604740970221	130672.16120648332
	1.3875026470322402	130807.89925164124
	1.38895788436227	130944.7743583854
	1.3904131216923001	131082.63323751983
	1.3918683590223302	131221.2315648124
	1.39332359635236	131360.29884643148
	1.39477883368239	131499.57617919787
	1.3962340710124201	131638.81156963832
	1.39768930834245	131777.7616658761
	1.3991445456724803	131916.1826558423
	1.40059978300251	132053.82603887987
	1.4020550203325401	132190.40239601868
	1.4035102576625702	132325.59646383143
	1.4049654949926	132459.11161924936
	1.40642073232263	132590.78437405845
	1.4078759696526602	132720.95134629344
	1.40933120698269	132850.06890470677
	1.4107864443127203	132978.5823989947
	1.41224168164275	133107.01518954153
	1.4136969189727802	133236.00538703086
	1.4151521563028102	133366.21149755572
	1.41660739363284	133498.23245649476
	1.41806263096287	133632.01049480424
	1.4195178682929002	133767.12528719322
	1.42097310562293	133903.140435417
	1.4224283429529603	134039.555216279
	1.4238835802829901	134175.68481956693
	1.4253388176130202	134310.7772336573
	1.4267940549430502	134444.03933575487
	1.42824929227308	134575.1785627819
	1.4297045296031101	134704.4771770346
	1.4311597669331402	134832.29813098942
	1.43261500426317	134959.05641698933
	1.4340702415932003	135085.28537708268
	1.4355254789232301	135211.5877187735
	1.4369807162532602	135338.642298497
	1.4384359535832902	135466.95232963818
	1.43989119091332	135596.5622787443
	1.4413464282433501	135727.40882295824
	1.4428016655733802	135859.3653181781
	1.44425690290341	135992.24287941647
	1.4457121402334403	136125.79822284056
	1.4471673775634701	136259.75616812002
	1.4486226148935	136393.83070356122
	1.4500778522235303	136527.7657273432
	1.45153308955356	136661.30304041493
	1.4529883268835901	136794.14866527275
	1.4544435642136202	136926.06154835058
	1.45589880154365	137056.91238341734
	1.4573540388736803	137186.65324771212
	1.4588092762037101	137315.31483905733
	1.4602645135337402	137442.93263132905
	1.4617197508637703	137569.54253047597
	1.4631749881938	137695.18068380622
	1.4646302255238302	137819.88335262536
	1.4660854628538602	137943.6868695562
	1.46754070018389	138066.62768578352
	1.4689959375139203	138188.74247940924
	1.4704511748439502	138310.0674476982
	1.4719064121739802	138430.63806135822
	1.4733616495040103	138550.48943078384
	1.47481688683404	138669.65640169627
	1.4762721241640702	138788.17376397093
	1.4777273614941002	138906.0762382583
	1.47918259882413	139023.39824519734
	1.4806378361541601	139140.17440974413
	1.4820930734841902	139256.44019630205
	1.48354831081422	139372.23152099317
	1.48500354814425	139487.58481452538
	1.4864587854742801	139602.53655800177
	1.4879140228043102	139717.12324224538
	1.4893692601343402	139831.38153160695
	1.49082449746437	139945.3481692939
	1.4922797347944001	140059.05964672056
	1.4937349721244302	140172.552298074
	1.49519020945446	140285.86224847974
	1.4966454467844903	140399.025587243
	1.4981006841145201	140512.07842540764
	1.4995559214445502	140625.05686601106
	1.5010111587745802	140737.99699252544
	1.50246639610461	140850.93487767124
	1.5039216334346401	140963.9065823273
	1.5053768707646702	141076.948124606
	1.5068321080947	141190.0550188806
	1.50828734542473	141303.00979362725
	1.5097425827547601	141415.60348980813
	1.5111978200847902	141527.86599543324
	1.5126530574148203	141639.84069856312
	1.51410829474485	141751.51300537807
	1.5155635320748801	141862.8742206929
	1.5170187694049102	141973.92898031085
	1.51847400673494	142084.6786579436
	1.51992924406497	142195.1220484779
	1.5213844813950002	142305.25938421412
	1.5228397187250302	142415.0913668864
	1.5242949560550603	142524.61807370192
	1.52575019338509	142633.83918092115
	1.5272054307151202	142742.7538102845
	1.5286606680451502	142851.36103557536
	1.53011590537518	142959.65995641064
	1.53157114270521	143067.64943045692
	1.5330263800352402	143175.3281339724
	1.5344816173652702	143282.69500290998
	1.5359368546953003	143389.74928617806
	1.5373920920253301	143496.49109227562
	1.5388473293553602	143602.92076543003
	1.5403025666853902	143709.03854162866
	1.54175780401542	143814.844823451
	1.5432130413454501	143920.34035215818
	1.5446682786754802	144025.52574703592
	1.54612351600551	144130.4014286664
	1.5475787533355403	144234.96749624598
	1.5490339906655701	144339.22382227416
	1.5504892279956002	144443.17016797455
	1.5519444653256302	144546.80625286853
	1.55339970265566	144650.13181329594
	1.5548549399856901	144753.14657806384
	1.5563101773157202	144855.85024088397
	1.5577654146457502	144958.24239394857
	1.5592206519757803	145060.3224930627
	1.5606758893058101	145162.09000606718
	1.5621311266358402	145263.54440938414
	1.5635863639658703	145364.68506866854
	1.5650416012959	145465.51128940258
	1.5664968386259301	145566.0223539271
	1.5679520759559602	145666.21790501734
	1.5694073132859903	145766.09868081062
	1.5708625506160203	145865.6656002388
	1.5723177879460501	145964.91955445378
	1.5737730252760802	146063.8617167357
	1.5752282626061103	146162.49358387504
	1.57668349993614	146260.81674032522
	1.5781387372661702	146358.83260298942
	1.5795939745962002	146456.54113533717
	1.5810492119262305	146553.9416962369
	1.5825044492562603	146651.03365166427
	1.5839596865862902	146747.8161581467
	1.58541492391632	146844.28786596304
	1.5868701612463503	146940.44726086388
	1.58832539857638	147036.2927504436
	1.58978063590641	147131.82385254282
	1.5912358732364402	147227.04107582985
	1.59269111056647	147321.94509814962
	1.5941463478965003	147416.53672993323
	1.5956015852265302	147510.81710911205
	1.5970568225565602	147604.78754655033
	1.5985120598865903	147698.44957207213
	1.5999672972166201	147791.80427717054
	1.6014225345466502	147884.85189722784
	1.6028777718766802	147977.59242368533
	1.6043330092067103	148070.02566739343
	1.6057882465367403	148162.1513039945
	1.6072434838667702	148253.96890338065
	1.6086987211968002	148345.47787734857
	1.6101539585268303	148436.6776557413
	1.6116091958568604	148527.56797743135
	1.6130644331868902	148618.14865556723
	1.6145196705169202	148708.41948789923
	1.61597490784695	148798.3802990581
	1.6174301451769804	148888.03094578028
	1.6188853825070102	148977.37114417204
	1.62034061983704	149066.4005634808
	1.6217958571670699	149155.11958652653
	1.6232510944971001	149243.52905080403
	1.62470633182713	149331.63016408056
	1.62616156915716	149419.42427661706
	1.62761680648719	149506.91282768594
	1.6290720438172202	149594.09746441361
	1.6305272811472502	149680.98016897385
	1.63198251847728	149767.5623752389
	1.63343775580731	149853.84484679298
	1.6348929931373402	149939.8280027124
	1.63634823046737	150025.5120287695
	1.6378034677974	150110.89695317016
	1.63925870512743	150195.98271479207
	1.6407139424574602	150280.76914530137
	1.6421691797874902	150365.2560498945
	1.64362441711752	150449.44322279477
	1.6450796544475503	150533.33051575976
	1.6465348917775802	150616.91785835163
	1.6479901291076102	150700.20512288602
	1.6494453664376403	150783.1920990819
	1.6509006037676701	150865.87831294068
	1.6523558410977	150948.26330969334
	1.65381107842773	151030.3474395521
	1.65526631575776	151112.131557928
	1.65672155308779	151193.61725307998
	1.6581767904178202	151274.8063036522
	1.65963202774785	151355.7006093652
	1.66108726507788	151436.30244682817
	1.6625425024079101	151516.61444211603
	1.6639977397379402	151596.6385403124
	1.6654529770679702	151676.37601876102
	1.666908214398	151755.82688885237
	1.6683634517280301	151834.9906265036
	1.6698186890580602	151913.86664502372
	1.67127392638809	151992.45408016938
	1.67272916371812	152070.75145085086
	1.6741844010481501	152148.757512834
	1.6756396383781802	152226.4715214771
	1.6770948757082103	152303.8938110512
	1.67855011303824	152381.02561453945
	1.6800053503682704	152457.8680894959
	1.6814605876983002	152534.42243155921
	1.6829158250283303	152610.69035015456
	1.6843710623583599	152686.6736187644
	1.6858262996883902	152762.37372521064
	1.68728153701842	152837.79167155188
	1.68873677434845	152912.92769117394
	1.69019201167848	152987.78195681426
	1.6916472490085102	153062.35463719754
	1.6931024863385402	153136.6455700021
	1.69455772366857	153210.6543881317
	1.6960129609986	153284.38085185832
	1.6974681983286302	153357.82490059434
	1.6989234356586602	153430.98693964674
	1.7003786729886903	153503.86745935312
	1.7018339103187201	153576.46687620116
	1.7032891476487502	153648.78561257856
	1.7047443849787802	153720.82411668048
	1.70619962230881	153792.58290319637
	1.7076548596388403	153864.0626138898
	1.7091100969688702	153935.26454448924
	1.7105653342989005	154006.1903474296
	1.7120205716289303	154076.84174153712
	1.7134758089589601	154147.2205632165
	1.7149310462889904	154217.32896111242
	1.7163862836190202	154287.16915540915
	1.71784152094905	154356.7433747735
	1.71929675827908	154426.05290284115
	1.7207519956091102	154495.09798226188
	1.72220723293914	154563.87885289203
	1.7236624702691703	154632.3957078312
	1.7251177075992001	154700.64815277694
	1.7265729449292302	154768.6355478244
	1.7280281822592602	154836.35722203928
	1.72948341958929	154903.8130294827
	1.7309386569193201	154971.0040341024
	1.7323938942493502	155037.93154685613
	1.7338491315793803	155104.597006069
	1.7353043689094103	155171.00216994208
	1.7367596062394401	155237.14907198827
	1.7382148435694702	155303.03982648035
	1.7396700808995003	155368.6763963247
	1.7411253182295303	155434.05980843326
	1.7425805555595604	155499.19075194714
	1.7440357928895902	155564.06981020782
	1.7454910302196205	155628.69739814277
	1.7469462675496503	155693.07366182725
	1.7484015048796802	155757.1986942677
	1.74985674220971	155821.0725579301
	1.7513119795397403	155884.6952774297
	1.75276721686977	155948.06687728324
	1.7542224541998002	156011.18754121044
	1.7556776915298302	156074.0574489593
	1.7571329288598603	156136.67647694898
	1.7585881661898903	156199.04441742715
	1.7600434035199202	156261.16104170762
	1.7614986408499502	156323.02663554356
	1.7629538781799803	156384.6422145434
	1.7644091155100101	156446.00904916102
	1.7658643528400402	156507.12861623807
	1.7673195901700702	156568.00271665183
	1.7687748275001003	156628.63338191368
	1.7702300648301303	156689.02299306737
	1.7716853021601602	156749.1736213872
	1.7731405394901905	156809.08610995088
	1.7745957768202203	156868.76084194964
	1.7760510141502504	156928.19777957056
	1.7775062514802804	156987.39656432837
	1.7789614888103102	157046.35649632427
	1.78041672614034	157105.07641056032
	1.7818719634703701	157163.55501667736
	1.7833272008004002	157221.79219871617
	1.78478243813043	157279.78849875252
	1.7862376754604603	157337.54509268154
	1.7876929127904901	157395.06341748644
	1.7891481501205202	157452.34517145797
	1.7906033874505503	157509.3923597589
	1.7920586247805803	157566.2073403374
	1.7935138621106104	157622.79191820225
	1.7949690994406402	157679.14734040044
	1.79642433677067	157735.27435547314
	1.7978795741007	157791.17343807363
	1.7993348114307302	157846.84497564114
	1.80079004876076	157902.28923929943
	1.80224528609079	157957.50622393086
	1.80370052342082	158012.4959181123
	1.8051557607508502	158067.25838420098
	1.8066109980808802	158121.79374945903
	1.80806623541091	158176.1022031214
	1.8095214727409403	158230.18393409808
	1.8109767100709702	158284.03909474172
	1.8124319474010002	158337.6675763745
	1.8138871847310298	158391.06928364327
	1.8153424220610601	158444.24457699206
	1.81679765939109	158497.19422102484
	1.81825289672112	158549.9196500103
	1.81970813405115	158602.42241009598
	1.8211633713811801	158654.70409639055
	1.8226186087112102	158706.76668655503
	1.82407384604124	158758.61243298405
	1.82552908337127	158810.24313204197
	1.8269843207013001	158861.6601271625
	1.8284395580313302	158912.8637394403
	1.8298947953613602	158963.8539456977
	1.83135003269139	159014.6306541395
	1.8328052700214201	159065.19340238947
	1.8342605073514502	159115.54108885574
	1.83571574468148	159165.67284946714
	1.8371709820115103	159215.58823212198
	1.8386262193415401	159265.28784313065
	1.8400814566715704	159314.77299104663
	1.8415366940016002	159364.0449483177
	1.84299193133163	159413.10511259473
	1.8444471686616604	159461.95547500945
	1.8459024059916902	159510.5980902849
	1.84735764332172	159559.03484008714
	1.8488128806517499	159607.26700795125
	1.8502681179817801	159655.29508591339
	1.85172335531181	159703.11965323312
	1.8531785926418403	159750.74137138968
	1.85463382997187	159798.16044868948
	1.8560890673019002	159845.3768609912
	1.8575443046319302	159892.39062913635
	1.85899954196196	159939.20187031548
	1.86045477929199	159985.81092912046
	1.8619100166220202	160032.2181461059
	1.8633652539520502	160078.42376891364
	1.8648204912820803	160124.42800018808
	1.86627572861211	160170.23100575074
	1.8677309659421402	160215.83296756767
	1.8691862032721702	160261.234175364
	1.8706414406022003	160306.43555567283
	1.8720966779322303	160351.4382959349
	1.8735519152622602	160396.24358205523
	1.8750071525922904	160440.8527816017
	1.8764623899223203	160485.26769160834
	1.8779176272523501	160529.4901141885
	1.87937286458238	160573.52174254615
	1.8808281019124102	160617.3635908643
	1.88228333924244	160661.01608537935
	1.8837385765724701	160704.4795515522
	1.8851938139025002	160747.75417094477
	1.8866490512325302	160790.8395925623
	1.88810428856256	160833.73528143356
	1.8895595258925901	160876.4406350022
	1.8910147632226202	160918.9555099109
	1.8924700005526502	160961.2805908243
	1.89392523788268	161003.41677072187
	1.8953804752127101	161045.3650999343
	1.8968357125427402	161087.1269151046
	1.8982909498727703	161128.7037594355
	1.8997461872028003	161170.09732925193
	1.9012014245328301	161211.30920991395
	1.9026566618628602	161252.3403407945
	1.9041118991928903	161293.191478542
	1.9055671365229203	161333.8633261436
	1.9070223738529504	161374.35642085067
	1.9084776111829802	161414.6710748982
	1.90993284851301	161454.80752477076
	1.91138808584304	161494.76597086087
	1.9128433231730702	161534.54673489422
	1.9142985605031002	161574.15022650798
	1.9157537978331303	161613.57696008484
	1.91720903516316	161652.8274459213
	1.9186642724931902	161691.9020726729
	1.9201195098232202	161730.8012135988
	1.9215747471532503	161769.52526013978
	1.9230299844832803	161808.07479603533
	1.9244852218133102	161846.4506201011
	1.9259404591433402	161884.65363985454
	1.9273956964733703	161922.68484549952
	1.9288509338034001	161960.5453495992
	1.9303061711334302	161998.23634292255
	1.9317614084634602	162035.75914253504
	1.9332166457934903	162073.11496727096
	1.9346718831235203	162110.30475195387
	1.9361271204535502	162147.32928081087
	1.9375823577835805	162184.18918186054
	1.9390375951136103	162220.88501552967
	1.9404928324436403	162257.41728183956
	1.94194806977367	162293.78636031007
	1.9434033071037002	162329.99258032814
	1.94485854443373	162366.0363298758
	1.9463137817637601	162401.91802645856
	1.9477690190937902	162437.63811064
	1.9492242564238202	162473.19698624953
	1.9506794937538503	162508.5949784234
	1.9521347310838801	162543.83237697935
	1.9535899684139102	162578.90945530438
	1.9550452057439403	162613.8266442199
	1.9565004430739703	162648.58452088936
	1.9579556804040004	162683.18392923527
	1.9594109177340302	162717.62582562672
	1.9608661550640603	162751.9111837855
	1.9623213923940903	162786.04109135375
	1.9637766297241204	162820.01689375628
	1.9652318670541502	162853.8397687752
	1.9666871043841803	162887.51060099388
	1.9681423417142103	162921.03001572838
	1.9695975790442404	162954.39841894436
	1.9710528163742702	162987.61606079357
	1.9725080537043005	163020.68306611286
	1.9739632910343303	163053.59931454313
	1.9754185283643602	163086.364692083
	1.97687376569439	163118.9793117188
	1.97832900302442	163151.4435508631
	1.97978424035445	163183.75817780604
	1.9812394776844802	163215.92403636762
	1.98269471501451	163247.94202632716
	1.98414995234454	163279.81326543016
	1.9856051896745701	163311.53898809114
	1.9870604270046002	163343.12025291484
	1.98851566433463	163374.55798207276
	1.98997090166466	163405.85287341077
	1.9914261389946901	163437.00552084303
	1.9928813763247202	163468.01640155213
	1.9943366136547502	163498.88594432062
	1.99579185098478	163529.61453206209
	1.9972470883148101	163560.2024629047
	1.9987023256448402	163590.64998128524
	2.00015756297487	163620.95750806778
	2.0016128003049003	163651.12553514677
	2.00306803763493	163681.15440881284
	2.0045232749649604	163711.04446706604
	2.0059785122949902	163740.7961634583
	2.00743374962502	163770.40989011925
	2.00888898695505	163799.88589325096
	2.01034422428508	163829.22473653132
	2.01179946161511	163858.4273397997
	2.01325469894514	163887.49446841882
	2.01470993627517	163916.42681245168
	2.0161651736052	163945.22538769312
	2.0176204109352303	163973.8913208232
	2.01907564826526	164002.42565043995
	2.0205308855952904	164030.82920953172
	2.02198612292532	164059.10241909642
	2.02344136025535	164087.24569163847
	2.0248965975853803	164115.25949599387
	2.02635183491541	164143.14404774635
	2.02780707224544	164170.8993394673
	2.0292623095754703	164198.52535091343
	2.0307175469055	164226.02214711535
	2.0321727842355304	164253.39022509463
	2.03362802156556	164280.6302302788
	2.0350832588955905	164307.7428394509
	2.0365384962256203	164334.72881233448
	2.03799373355565	164361.58904712906
	2.03944897088568	164388.32448431736
	2.04090420821571	164414.93608154936
	2.04235944554574	164441.42461131717
	2.04381468287577	164467.79070439102
	2.0452699202058002	164494.03488509313
	2.04672515753583	164520.15761384537
	2.04818039486586	164546.1592747677
	2.04963563219589	164572.0402213461
	2.05109086952592	164597.80077528144
	2.0525461068559503	164623.4412797049
	2.05400134418598	164648.9621130448
	2.05545658151601	164674.36367845742
	2.0569118188460402	164699.6463925418
	2.05836705617607	164724.81061438218
	2.0598222935061004	164749.85667980232
	2.06127753083613	164774.7849616881
	2.0627327681661605	164799.59588710382
	2.0641880054961903	164824.2900012626
	2.06564324282622	164848.8678927917
	2.0670984801562504	164873.3301930126
	2.0685537174862803	164897.67762459398
	2.07000895481631	164921.91100917084
	2.07146419214634	164946.031211721
	2.07291942947637	164970.039084541
	2.0743746668064	164993.93523490618
	2.0758299041364303	165017.72016139532
	2.07728514146646	165041.39433982523
	2.07874037879649	165064.95816366866
	2.0801956161265203	165088.41184519636
	2.08165085345655	165111.75550921579
	2.08310609078658	165134.98920140904
	2.08456132811661	165158.11312261765
	2.0860165654466405	165181.12763215692
	2.0874718027766703	165204.03327765354
	2.0889270401067	165226.83069612863
	2.0903822774367304	165249.52047482837
	2.0918375147667603	165272.1032584914
	2.09329275209679	165294.5799225744
	2.0947479894268204	165316.95127182064
	2.0962032267568502	165339.21790940475
	2.0976584640868805	165361.3803777963
	2.0991137014169103	165383.4391716098
	2.10056893874694	165405.39471140984
	2.1020241760769705	165427.2473658516
	2.1034794134070003	165448.99748454842
	2.10493465073703	165470.64540726124
	2.10638988806706	165492.191455502
	2.1078451253970902	165513.63596766294
	2.10930036272712	165534.97932946135
	2.1107556000571503	165556.2219141927
	2.11221083738718	165577.36406744178
	2.11366607471721	165598.40613601188
	2.1151213120472403	165619.3484737346
	2.11657654937727	165640.19146315823
	2.1180317867073004	165660.93551728805
	2.1194870240373302	165681.58112869607
	2.12094226136736	165702.12884326593
	2.1223974986973904	165722.57929428207
	2.12385273602742	165742.93312457955
	2.1253079733574505	165763.19096533072
	2.1267632106874803	165783.35348454176
	2.12821844801751	165803.42137579725
	2.1296736853475404	165823.3950704277
	2.1311289226775703	165843.27483377396
	2.1325841600076005	165863.0610450657
	2.1340393973376304	165882.7540732122
	2.13549463466766	165902.3540439283
	2.13694987199769	165921.86105700146
	2.1384051093277203	165941.27528669566
	2.13986034665775	165960.59706078106
	2.14131558398778	165979.82690396838
	2.1427708213178103	165998.9653003808
	2.14422605864784	166018.01270105134
	2.1456812959778704	166036.96971150697
	2.1471365333079	166055.8370073084
	2.14859177063793	166074.61520239947
	2.1500470079679603	166093.3048567633
	2.15150224529799	166111.90643488595
	2.15295748262802	166130.42035261766
	2.1544127199580503	166148.8469698703
	2.1558679572880806	166167.18664118732
	2.1573231946181104	166185.43971770885
	2.1587784319481402	166203.60647217272
	2.16023366927817	166221.68714102282
	2.1616889066082003	166239.68208716833
	2.16314414393823	166257.59171093217
	2.16459938126826	166275.41634404956
	2.1660546185982903	166293.15628667382
	2.16750985592832	166310.81180545432
	2.1689650932583504	166328.38322310048
	2.17042033058838	166345.87094801656
	2.17187556791841	166363.275377627
	2.17333080524844	166380.5968960775
	2.17478604257847	166397.83592436783
	2.1762412799085	166414.9929143364
	2.17769651723853	166432.06837339935
	2.17915175456856	166449.06282416452
	2.18060699189859	166465.97678552027
	2.1820622292286203	166482.81073883685
	2.18351746655865	166499.5651005347
	2.18497270388868	166516.24024058695
	2.18642794121871	166532.83648605252
	2.18788317854874	166549.35418560426
	2.1893384158787703	166565.79369317566
	2.1907936532088	166582.15527464284
	2.1922488905388304	166598.43918142948
	2.1937041278688603	166614.64575468728
	2.19515936519889	166630.7753316198
	2.1966146025289204	166646.82818715632
	2.19806983985895	166662.80462026456
	2.19952507718898	166678.7049735579
	2.2009803145190103	166694.5295252023
	2.20243555184904	166710.27850579924
	2.20389078917907	166725.95226153824
	2.2053460265091003	166741.55120156327
	2.20680126383913	166757.07573325478
	2.20825650116916	166772.5262802789
	2.2097117384991902	166787.90331882105
	2.21116697582922	166803.2073144895
	2.21262221315925	166818.43869764212
	2.21407745048928	166833.59791665128
	2.2155326878193105	166848.6854353909
	2.2169879251493403	166863.70156768896
	2.21844316247937	166878.64652813875
	2.2198983998094004	166893.52057540312
	2.2213536371394302	166908.32396093162
	2.22280887446946	166923.05682308358
	2.2242641117994904	166937.71932431337
	2.22571934912952	166952.31174470068
	2.2271745864595505	166966.83440611628
	2.2286298237895803	166981.28766762678
	2.23008506111961	166995.67192666937
	2.2315402984496404	167009.9876096665
	2.2329955357796702	167024.23512874162
	2.2344507731097	167038.41489393747
	2.23590601043973	167052.5273576649
	2.23736124776976	167066.57293948144
	2.23881648509979	167080.55191758147
	2.2402717224298203	167094.4645775437
	2.24172695975985	167108.31126569313
	2.24318219708988	167122.0922588153
	2.2446374344199103	167135.80775168698
	2.24609267174994	167149.45797867567
	2.2475479090799704	167163.04320789932
	2.24900314641	167176.56372844792
	2.25045838374003	167190.01983213046
	2.2519136210700603	167203.41178644382
	2.25336885840009	167216.73984402776
	2.2548240957301204	167230.004236941
	2.2562793330601503	167243.20522092527
	2.25773457039018	167256.34309056174
	2.25918980772021	167269.41817330578
	2.26064504505024	167282.43081898591
	2.26210028238027	167295.3813426416
	2.2635555197103003	167308.27006336808
	2.26501075704033	167321.0974270665
	2.26646599437036	167333.8638787726
	2.26792123170039	167346.56973856947
	2.26937646903042	167359.21529580312
	2.27083170636045	167371.8008283086
	2.2722869436904802	167384.32661065157
	2.27374218102051	167396.7929085028
	2.2751974183505403	167409.19989778317
	2.27665265568057	167421.54770043326
	2.2781078930106	167433.83648727526
	2.2795631303406303	167446.06646900516
	2.28101836767066	167458.23792879234
	2.28247360500069	167470.3511718205
	2.2839288423307202	167482.40651355087
	2.28538407966075	167494.40429407163
	2.2868393169907804	167506.34488498946
	2.28829455432081	167518.22864288802
	2.2897497916508405	167530.05590503023
	2.2912050289808703	167541.82697026042
	2.2926602663109	167553.5421157118
	2.29411550364093	167565.20161217518
	2.2955707409709603	167576.8057179845
	2.29702597830099	167588.354660246
	2.2984812156310204	167599.84865133697
	2.2999364529610498	167611.28788769888
	2.30139169029108	167622.67259142708
	2.30284692762111	167634.00301453477
	2.30430216495114	167645.27940092763
	2.30575740228117	167656.50198619653
	2.3072126396112003	167667.6709946726
	2.30866787694123	167678.7866389027
	2.3101231142712604	167689.84910221925
	2.31157835160129	167700.8586067372
	2.3130335889313205	167711.81548111438
	2.31448882626135	167722.7200230024
	2.31594406359138	167733.57246708407
	2.31739930092141	167744.37310194032
	2.3188545382514403	167755.12226696368
	2.32030977558147	167765.8202956812
	2.3217650129115004	167776.4675009772
	2.3232202502415302	167787.0641120006
	2.3246754875715605	167797.61035081692
	2.3261307249015903	167808.10650022046
	2.3275859622316206	167818.55278519468
	2.32904119956165	167828.94930629776
	2.3304964368916803	167839.29619439482
	2.33195167422171	167849.59363081268
	2.3334069115517404	167859.8418183524
	2.3348621488817702	167870.0409738152
	2.3363173862118	167880.1913242623
	2.33777262354183	167890.29310954275
	2.33922786087186	167900.34660323948
	2.34068309820189	167910.352099718
	2.3421383355319203	167920.3099228325
	2.34359357286195	167930.22035735458
	2.3450488101919804	167940.08362670286
	2.3465040475220103	167949.89994651967
	2.34795928485204	167959.66953221575
	2.3494145221820704	167969.39262303148
	2.3508697595121	167979.0694559103
	2.35232499684213	167988.70018531152
	2.3537802341721603	167998.2849684229
	2.35523547150219	168007.82405241916
	2.3566907088322204	168017.31767830616
	2.3581459461622503	168026.76604423407
	2.3596011834922805	168036.16933630608
	2.3610564208223104	168045.52773428996
	2.36251165815234	168054.84144557745
	2.36396689548237	168064.11069993477
	2.3654221328124003	168073.33574638068
	2.36687737014243	168082.51682616022
	2.3683326074724604	168091.65411815667
	2.3697878448024903	168100.74781113584
	2.3712430821325206	168109.79815416806
	2.3726983194625504	168118.80542210236
	2.3741535567925807	168127.7699108466
	2.3756087941226105	168136.69185083135
	2.3770640314526403	168145.57141587522
	2.3785192687826706	168154.40880296435
	2.3799745061127	168163.20421019735
	2.38142974344273	168171.95776887765
	2.38288498077276	168180.66957807433
	2.38434021810279	168189.3397042647
	2.3857954554328202	168197.96825250235
	2.38725069276285	168206.55540664252
	2.3887059300928803	168215.1013271795
	2.39016116742291	168223.60614649288
	2.3916164047529405	168232.07009935583
	2.39307164208297	168240.4934816579
	2.394526879413	168248.8765109168
	2.39598211674303	168257.2193858147
	2.3974373540730602	168265.52236822707
	2.39889259140309	168273.78571833888
	2.4003478287331204	168282.00965566054
	2.40180306606315	168290.19438743303
	2.4032583033931805	168298.34011086856
	2.4047135407232103	168306.44700356864
	2.4061687780532406	168314.51523449324
	2.40762401538327	168322.54504839925
	2.4090792527133003	168330.53670545746
	2.41053449004333	168338.49032736535
	2.4119897273733604	168346.40602848708
	2.41344496470339	168354.28403926847
	2.4149002020334205	168362.12455761404
	2.4163554393634503	168369.92768346585
	2.4178106766934806	168377.6935586423
	2.4192659140235104	168385.4223821694
	2.4207211513535403	168393.11433395252
	2.42217638868357	168400.7695801986
	2.4236316260136004	168408.38830049534
	2.42508686334363	168415.97068367933
	2.4265421006736605	168423.51693250638
	2.4279973380036903	168431.02724644428
	2.4294525753337206	168438.5018098011
	2.4309078126637504	168445.94080713417
	2.4323630499937803	168453.34442373132
	2.4338182873238106	168460.71278933066
	2.4352735246538404	168468.04599247954
	2.4367287619838702	168475.344198182
	2.4381839993139	168482.60759426386
	2.4396392366439303	168489.83626142694
	2.44109447397396	168497.03028990063
	2.4425497113039905	168504.18990528828
	2.4440049486340203	168511.31529398166
	2.44546018596405	168518.40652809342
	2.44691542329408	168525.4637948607
	2.4483706606241102	168532.4874142113
	2.44982589795414	168539.47757325205
	2.45128113528417	168546.43437618425
	2.4527363726141997	168553.3580325488
	2.45419160994423	168560.24877389031
	2.45564684727426	168567.10673713614
	2.45710208460429	168573.93204395685
	2.45855732193432	168580.72483614253
	2.4600125592643503	168587.48525528944
	2.46146779659438	168594.2134383369
	2.46292303392441	168600.90952038128
	2.46437827125444	168607.57363862003
	2.46583350858447	168614.20596283273
	2.4672887459145	168620.80666671038
	2.46874398324453	168627.37585048348
	2.47019922057456	168633.91360788423
	2.4716544579045903	168640.42008626804
	2.47310969523462	168646.89544508985
	2.4745649325646504	168653.33984656064
	2.47602016989468	168659.75343785022
	2.47747540722471	168666.1363518159
	2.4789306445547403	168672.4887593597
	2.48038588188477	168678.81085352393
	2.4818411192148	168685.10279372896
	2.4832963565448303	168691.36473200584
	2.48475159387486	168697.59684956534
	2.4862068312048904	168703.7993075338
	2.4876620685349202	168709.97220369003
	2.4891173058649505	168716.115673974
	2.4905725431949803	168722.22991771402
	2.49202778052501	168728.31505393694
	2.4934830178550405	168734.37113443844
	2.4949382551850703	168740.39829023325
	2.4963934925151	168746.39668968148
	2.4978487298451304	168752.36646208342
	2.4993039671751602	168758.30772803797
	2.5007592045051905	168764.22062089053
	2.5022144418352203	168770.1052603307
	2.5036696791652506	168775.9617379272
	2.5051249164952805	168781.7901808472
	2.5065801538253103	168787.5907585676
	2.5080353911553406	168793.363627747
	2.50949062848537	168799.10893091006
	2.5109458658154	168804.8267856415
	2.51240110314543	168810.5173111573
	2.51385634047546	168816.1806759251
	2.51531157780549	168821.8170514233
	2.51676681513552	168827.4265875058
	2.5182220524655503	168833.00941697357
	2.51967728979558	168838.5656531048
	2.5211325271256104	168844.095416388
	2.52258776445564	168849.59883118706
	2.52404300178567	168855.07598373014
	2.5254982391157	168860.52694992666
	2.52695347644573	168865.95186084582
	2.52840871377576	168871.35085079438
	2.5298639511057903	168876.72400880797
	2.53131918843582	168882.07143515575
	2.5327744257658504	168887.39326676354
	2.5342296630958803	168892.68965915026
	2.5356849004259105	168897.96078291052
	2.53714013775594	168903.20679050297
	2.53859537508597	168908.42781558578
	2.540050612416	168913.62395287937
	2.5415058497460303	168918.7953020114
	2.54296108707606	168923.94204802605
	2.5444163244060904	168929.0643365003
	2.5458715617361203	168934.16217188918
	2.5473267990661506	168939.2356295106
	2.5487820363961804	168944.28490965551
	2.5502372737262102	168949.31011792435
	2.55169251105624	168954.31128037372
	2.5531477483862703	168959.2885464904
	2.5546029857163	168964.242104852
	2.5560582230463305	168969.1719851853
	2.5575134603763603	168974.07822005698
	2.5589686977063906	168978.96100926626
	2.5604239350364204	168983.8205041724
	2.5618791723664507	168988.65671342443
	2.5633344096964805	168993.46974588238
	2.5647896470265104	168998.2598307818
	2.56624488435654	169003.02707428738
	2.5677001216865705	169007.77151241366
	2.5691553590166003	169012.4933251676
	2.57061059634663	169017.19271594906
	2.5720658336766604	169021.8697338206
	2.5735210710066903	169026.52442710954
	2.57497630833672	169031.15693250418
	2.5764315456667504	169035.7673594047
	2.57788678299678	169040.3557622172
	2.57934202032681	169044.92223211762
	2.58079725765684	169049.46689186516
	2.58225249498687	169053.9898192635
	2.5837077323169	169058.49107914994
	2.5851629696469303	169062.97080128195
	2.58661820697696	169067.42912363115
	2.5880734443069904	169071.8661441525
	2.58952868163702	169076.28196198336
	2.5909839189670505	169080.6766929787
	2.59243915629708	169085.05046668812
	2.59389439362711	169089.40342295435
	2.59534963095714	169093.73566018787
	2.5968048682871703	169098.04725001976
	2.5982601056172	169102.3382823573
	2.5997153429472304	169106.6088552449
	2.6011705802772602	169110.8590668265
	2.6026258176072905	169115.08900729124
	2.6040810549373203	169119.29874828807
	2.6055362922673506	169123.4883717433
	2.60699152959738	169127.65797801173
	2.6084467669274103	169131.8076666743
	2.60990200425744	169135.93753392898
	2.6113572415874704	169140.04766232835
	2.6128124789175002	169144.13812800654
	2.61426771624753	169148.20901230833
	2.6157229535775604	169152.26040385888
	2.61717819090759	169156.29240834722
	2.6186334282376205	169160.3051396464
	2.6200886655676503	169164.298720203
	2.62154390289768	169168.27326155102
	2.6229991402277104	169172.22886112804
	2.6244543775577402	169176.16560568934
	2.62590961488777	169180.0835789384
	2.6273648522178004	169183.98289150294
	2.62882008954783	169187.86365060759
	2.6302753268778605	169191.72590395567
	2.6317305642078903	169195.5696912658
	2.6331858015379206	169199.3950689583
	2.6346410388679504	169203.2021295766
	2.6360962761979803	169206.99101099136
	2.6375515135280105	169210.76180035414
	2.63900675085804	169214.51454144923
	2.6404619881880698	169218.24932299164
	2.6419172255181	169221.96625577833
	2.64337246284813	169225.6654332324
	2.64482770017816	169229.34695343708
	2.64628293750819	169233.01094618352
	2.6477381748382203	169236.6575084741
	2.64919341216825	169240.28666796634
	2.6506486494982804	169243.89849108428
	2.6521038868283098	169247.49309445694
	2.65355912415834	169251.07057116745
	2.65501436148837	169254.63099325143
	2.6564695988184	169258.17441385504
	2.65792483614843	169261.70089084387
	2.6593800734784603	169265.21053236586
	2.66083531080849	169268.70344021905
	2.6622905481385204	169272.17967168716
	2.6637457854685502	169275.6392774326
	2.6652010227985805	169279.08230976912
	2.66665626012861	169282.5088585182
	2.66811149745864	169285.9190423145
	2.66956673478867	169289.31293875596
	2.6710219721187003	169292.69060526096
	2.67247720944873	169296.05211447334
	2.6739324467787604	169299.39754880668
	2.6753876841087902	169302.72700521772
	2.6768429214388205	169306.0405853669
	2.6782981587688504	169309.33839329088
	2.67975339609888	169312.62049571585
	2.68120863342891	169315.88692131743
	2.6826638707589403	169319.13775371536
	2.68411910808897	169322.3731081928
	2.6855743454190004	169325.59304222744
	2.6870295827490303	169328.7975936218
	2.6884848200790605	169331.9868209394
	2.6899400574090904	169335.16078950136
	2.6913952947391206	169338.3195680882
	2.6928505320691505	169341.46321957413
	2.6943057693991803	169344.5918004984
	2.69576100672921	169347.7054212665
	2.6972162440592404	169350.80422941752
	2.6986714813892703	169353.88826808272
	2.7001267187193005	169356.9575438879
	2.7015819560493304	169360.01217663861
	2.70303719337936	169363.05229367226
	2.70449243070939	169366.07793177426
	2.7059476680394203	169369.0891250819
	2.70740290536945	169372.08593489073
	2.70885814269948	169375.0684395725
	2.71031338002951	169378.03673076435
	2.71176861735954	169380.99086517663
	2.71322385468957	169383.9308774561
	2.7146790920196002	169386.85682236578
	2.71613432934963	169389.7687690401
	2.7175895666796603	169392.66680889615
	2.71904480400969	169395.55102074076
	2.7205000413397205	169398.42144100927
	2.72195527866975	169401.27811831914
	2.72341051599978	169404.12112727083
	2.72486575332981	169406.9505408849
	2.7263209906598402	169409.76642916186
	2.72777622798987	169412.56886375888
	2.7292314653199004	169415.35791986238
	2.73068670264993	169418.13368637883
	2.7321419399799605	169420.8962356992
	2.7335971773099903	169423.64557667586
	2.7350524146400206	169426.3817557865
	2.73650765197005	169429.10490841875
	2.7379628893000802	169431.8151218455
	2.73941812663011	169434.51242009085
	2.7408733639601404	169437.1968469654
	2.74232860129017	169439.86845866143
	2.7437838386202005	169442.52728461914
	2.7452390759502303	169445.1733654519
	2.7466943132802606	169447.80683234058
	2.7481495506102904	169450.4277836373
	2.7496047879403207	169453.03618870946
	2.75106002527035	169455.6320685043
	2.7525152626003804	169458.21554153966
	2.75397049993041	169460.7866794978
	2.7554257372604405	169463.34550996
	2.7568809745904703	169465.8920998652
	2.7583362119205006	169468.42653261314
	2.7597914492505304	169470.94886015568
	2.7612466865805607	169473.4591364655
	2.7627019239105906	169475.95745320834
	2.764157161240621	169478.44387974511
	2.76561239857065	169480.91843276809
	2.76706763590068	169483.38115650899
	2.76852287323071	169485.83213139093
	2.76997811056074	169488.2714232993
	2.77143334789077	169490.69908601273
	2.7728885852208003	169493.11516890902
	2.77434382255083	169495.51971266212
	2.7757990598808604	169497.9127302215
	2.7772542972108902	169500.29425608108
	2.77870953454092	169502.6643911825
	2.7801647718709503	169505.02322275983
	2.78162000920098	169507.37080411142
	2.78307524653101	169509.70717552066
	2.7845304838610403	169512.0323709185
	2.78598572119107	169514.3464514544
	2.7874409585211004	169516.64949521658
	2.7888961958511302	169518.94159013728
	2.7903514331811605	169521.22280302062
	2.7918066705111904	169523.49312688402
	2.79326190784122	169525.75257376867
	2.79471714517125	169528.00121621767
	2.79617238250128	169530.23913586242
	2.79762761983131	169532.46641228124
	2.79908285716134	169534.68305968723
	2.8005380944913703	169536.8890615785
	2.8019933318214	169539.08450585423
	2.8034485691514304	169541.26950065492
	2.80490380648146	169543.4440559136
	2.8063590438114905	169545.60819158674
	2.8078142811415203	169547.76200775284
	2.80926951847155	169549.9055573107
	2.81072475580158	169552.0388140073
	2.8121799931316103	169554.1618386208
	2.81363523046164	169556.2747646734
	2.8150904677916704	169558.3776321273
	2.8165457051217	169560.4704361587
	2.8180009424517305	169562.55321395342
	2.8194561797817603	169564.6260343238
	2.8209114171117906	169566.68901938802
	2.8223666544418204	169568.74223341432
	2.8238218917718503	169570.78561960053
	2.82527712910188	169572.81919985026
	2.8267323664319104	169574.84309409992
	2.8281876037619402	169576.8573565359
	2.8296428410919705	169578.86199414605
	2.8310980784220003	169580.85703141536
	2.83255331575203	169582.84250507716
	2.83400855308206	169584.81846929673
	2.8354637904120903	169586.78498223424
	2.83691902774212	169588.74210125455
	2.83837426507215	169590.68988389225
	2.83982950240218	169592.62838759756
	2.84128473973221	169594.55765999423
	2.84273997706224	169596.4777378951
	2.84419521439227	169598.38863859975
	2.8456504517223	169600.2903845608
	2.8471056890523303	169602.183080533
	2.84856092638236	169604.06681860358
	2.8500161637123904	169605.9415701322
	2.8514714010424203	169607.8073214554
	2.85292663837245	169609.6641286629
	2.85438187570248	169611.51206689465
	2.85583711303251	169613.35121926846
	2.85729235036254	169615.18160246348
	2.8587475876925703	169617.00320034823
	2.8602028250226	169618.8160944008
	2.8616580623526304	169620.6203760242
	2.8631132996826603	169622.41600878758
	2.8645685370126905	169624.20298460432
	2.86602377434272	169625.98143574526
	2.86747901167275	169627.751443441
	2.86893424900278	169629.51299024493
	2.8703894863328103	169631.26611445783
	2.87184472366284	169633.01090258715
	2.8732999609928704	169634.747365247
	2.8747551983229003	169636.47549288388
	2.8762104356529306	169638.1953938362
	2.8776656729829604	169639.90716912173
	2.8791209103129907	169641.61077957726
	2.88057614764302	169643.30620832104
	2.8820313849730503	169644.99352677213
	2.88348662230308	169646.6727833014
	2.8849418596331105	169648.34399216308
	2.8863970969631403	169650.00719894073
	2.8878523342931706	169651.6624678814
	2.8893075716232004	169653.3098315658
	2.8907628089532307	169654.94932050322
	2.8922180462832605	169656.58101161622
	2.893673283613291	169658.20495719093
	2.89512852094332	169659.82112559385
	2.89658375827335	169661.42953363963
	2.89803899560338	169663.03028219086
	2.89949423293341	169664.62342797656
	2.90094947026344	169666.2089843443
	2.9024047075934702	169667.78697922887
	2.9038599449235	169669.35744853213
	2.9053151822535304	169670.92042357085
	2.90677041958356	169672.47593521824
	2.90822565691359	169674.02401760806
	2.90968089424362	169675.56470117543
	2.91113613157365	169677.09800918054
	2.91259136890368	169678.6239848668
	2.9140466062337103	169680.1426919547
	2.91550184356374	169681.65415678176
	2.9169570808937704	169683.1583821311
	2.9184123182238	169684.6553943949
	2.9198675555538305	169686.14523448396
	2.9213227928838603	169687.62796024512
	2.92277803021389	169689.10362805973
	2.92423326754392	169690.57228064004
	2.9256885048739503	169692.0339422228
	2.92714374220398	169693.48861552586
	2.9285989795340104	169694.93634172037
	2.93005421686404	169696.377192181
	2.9315094541940705	169697.81118727624
	2.9329646915241003	169699.23832353626
	2.9344199288541306	169700.6586222652
	2.9358751661841604	169702.0721206526
	2.9373304035141903	169703.47887901796
	2.93878564084422	169704.87893922796
	2.9402408781742504	169706.27230219092
	2.9416961155042802	169707.65898824873
	2.9431513528343105	169709.03904387951
	2.9446065901643403	169710.4125075869
	2.9460618274943706	169711.77941297763
	2.9475170648244005	169713.13980534457
	2.9489723021544307	169714.4937239506
	2.9504275394844606	169715.84116399134
	2.9518827768144904	169717.18214778224
	2.9533380141445202	169718.51678558902
	2.9547932514745505	169719.84511649466
	2.9562484888045804	169721.1670652504
	2.9577037261346106	169722.48265696195
	2.9591589634646405	169723.7920046115
	2.9606142007946703	169725.09513570994
	2.9620694381247	169726.3920385109
	2.9635246754547304	169727.68275033325
	2.9649799127847603	169728.96731298402
	2.96643515011479	169730.2457325317
	2.96789038744482	169731.51802253653
	2.96934562477485	169732.78422245244
	2.97080086210488	169734.04436830385
	2.9722560994349103	169735.2984898086
	2.97371133676494	169736.54662522627
	2.9751665740949704	169737.78881584006
	2.9766218114250003	169739.02508075166
	2.97807704875503	169740.25543459263
	2.9795322860850604	169741.4799121338
	2.98098752341509	169742.69855461433
	2.98244276074512	169743.9114061876
	2.98389799807515	169745.1184899341
	2.98535323540518	169746.31980060996
	2.98680847273521	169747.5153769672
	2.9882637100652403	169748.7052911771
	2.98971894739527	169749.88954379773
	2.9911741847253004	169751.0681082597
	2.9926294220553302	169752.24102542593
	2.9940846593853605	169753.40834024546
	2.99553989671539	169754.5700427826
	2.99699513404542	169755.72616277254
	2.99845037137545	169756.87681824435
	2.9999056087054803	169758.02204102953
	3.00136084603551	169759.16176334373
	3.0028160833655404	169760.29602099358
	3.0042713206955702	169761.4249102061
	3.0057265580256005	169762.5484168337
	3.0071817953556303	169763.66651177304
	3.0086370326856606	169764.77929637406
	3.01009227001569	169765.88684521816
	3.0115475073457203	169766.98909466766
	3.01300274467575	169768.08603291382
	3.0144579820057804	169769.17774777557
	3.0159132193358102	169770.26427635492
	3.0173684566658405	169771.34560876456
	3.0188236939958704	169772.42178090307
	3.0202789313259006	169773.49284218586
	3.0217341686559305	169774.55877620264
	3.0231894059859608	169775.61957189703
	3.02464464331599	169776.67530030693
	3.02609988064602	169777.72601579776
	3.02755511797605	169778.77171485577
	3.02901035530608	169779.81242093098
	3.03046559263611	169780.84819116196
	3.03192082996614	169781.87903605573
	3.03337606729617	169782.90493853512
	3.0348313046262003	169783.92592562226
	3.03628654195623	169784.94204378733
	3.03774177928626	169785.95334098896
	3.03919701661629	169786.9598422169
	3.04065225394632	169787.96151871802
	3.04210749127635	169788.95838601713
	3.04356272860638	169789.95053017914
	3.04501796593641	169790.93796787818
	3.0464732032664403	169791.92065939878
	3.04792844059647	169792.89865979832
	3.0493836779265004	169793.8720526026
	3.0508389152565303	169794.84079181604
	3.05229415258656	169795.8048381319
	3.05374938991659	169796.76430200276
	3.0552046272466202	169797.71925136342
	3.05665986457665	169798.66962649353
	3.0581151019066803	169799.6154159541
	3.05957033923671	169800.5566768957
	3.0610255765667405	169801.49345294194
	3.0624808138967703	169802.42577533034
	3.0639360512268006	169803.35367291656
	3.0653912885568304	169804.27716421662
	3.0668465258868602	169805.19623016292
	3.06830176321689	169806.11087596932
	3.0697570005469204	169807.02118481047
	3.07121223787695	169807.92719305636
	3.0726674752069805	169808.82885812141
	3.0741227125370103	169809.72620955636
	3.0755779498670406	169810.61933567812
	3.0770331871970704	169811.5082240618
	3.0784884245271007	169812.39282291156
	3.0799436618571305	169813.27317007276
	3.0813988991871604	169814.14931805892
	3.08285413651719	169815.0212740888
	3.0843093738472205	169815.8890543241
	3.0857646111772503	169816.75270638277
	3.0872198485072806	169817.6122622937
	3.0886750858373104	169818.4677331666
	3.0901303231673403	169819.31913524278
	3.09158556049737	169820.16648854077
	3.0930407978274004	169821.00980895685
	3.09449603515743	169821.8491113377
	3.09595127248746	169822.68441346815
	3.09740650981749	169823.51573027184
	3.09886174714752	169824.34306860802
	3.10031698447755	169825.16645374818
	3.1017722218075803	169825.9859366615
	3.10322745913761	169826.8015261154
	3.1046826964676404	169827.6131978748
	3.1061379337976702	169828.4209863821
	3.1075931711277005	169829.22494507246
	3.1090484084577303	169830.02505454337
	3.11050364578776	169830.8213033186
	3.11195888311779	169831.61377667505
	3.1134141204478203	169832.402519584
	3.11486935777785	169833.187472408
	3.1163245951078804	169833.96864300492
	3.1177798324379102	169834.74612289903
	3.1192350697679405	169835.51994082218
	3.1206903070979704	169836.29007872628
	3.122145544428	169837.05652072874
	3.1236007817580305	169837.81926855992
	3.1250560190880603	169838.57838898167
	3.12651125641809	169839.3339350444
	3.1279664937481204	169840.08588968357
	3.1294217310781502	169840.8342419984
	3.1308769684081805	169841.57900561058
	3.1323322057382104	169842.32021983183
	3.1337874430682406	169843.0579371149
	3.1352426803982705	169843.79213464732
	3.1366979177283003	169844.52276927716
	3.1381531550583306	169845.2499094973
	3.1396083923883604	169845.97362834527
	3.1410636297183903	169846.69390108692
	3.1425188670484205	169847.41072518966
	3.1439741043784504	169848.12417037663
	3.1454293417084807	169848.83424719353
	3.1468845790385105	169849.54089771584
	3.1483398163685408	169850.24415219144
	3.1497950536985706	169850.94409466386
	3.1512502910286004	169851.64073597288
	3.1527055283586307	169852.33405598896
	3.15416076568866	169853.02403763458
	3.15561600301869	169853.71069153908
	3.15707124034872	169854.39409076254
	3.15852647767875	169855.07427727475
	3.15998171500878	169855.75123595132
	3.16143695233881	169856.42495362647
	3.16289218966884	169857.09542625915
	3.1643474269988703	169857.76268259142
	3.1658026643289	169858.4267657593
	3.16725790165893	169859.08770088895
	3.16871313898896	169859.7454990681
	3.17016837631899	169860.40014700958
	3.17162361364902	169861.05165413034
	3.17307885097905	169861.70007832014
	3.17453408830908	169862.34543895975
	3.1759893256391103	169862.9877106087
	3.17744456296914	169863.6269240853
	3.1788998002991704	169864.26313912089
	3.1803550376292002	169864.89633066743
	3.18181027495923	169865.5264579528
	3.18326551228926	169866.15356293123
	3.18472074961929	169866.7776915729
	3.18617598694932	169867.39885078982
	3.1876312242793503	169868.01705189786
	3.18908646160938	169868.63231963114
	3.1905416989394104	169869.2446625621
	3.1919969362694403	169869.85407519853
	3.1934521735994705	169870.46056348208
	3.1949074109295004	169871.06414662037
	3.19636264825953	169871.66487916923
	3.19781788558956	169872.26279777387
	3.1992731229195903	169872.8578497724
	3.20072836024962	169873.45002775535
	3.2021835975796504	169874.03943457024
	3.2036388349096803	169874.6260832058
	3.2050940722397105	169875.209881182
	3.2065493095697404	169875.79085150146
	3.2080045468997707	169876.36908899609
	3.2094597842298005	169876.94459808533
	3.2109150215598303	169877.5173542727
	3.21237025888986	169878.08737423207
	3.2138254962198904	169878.6546840289
	3.2152807335499203	169879.21930714702
	3.2167359708799506	169879.7812482129
	3.2181912082099804	169880.3404879033
	3.2196464455400102	169880.89705300433
	3.22110168287004	169881.45100471296
	3.2225569202000703	169882.00232725547
	3.2240121575301	169882.55097866178
	3.22546739486013	169883.09700488107
	3.22692263219016	169883.64045751977
	3.22837786952019	169884.1813174156
	3.22983310685022	169884.71958363714
	3.2312883441802502	169885.25531193463
	3.23274358151028	169885.78852776418
	3.2341988188403104	169886.31921631334
	3.23565405617034	169886.84737066037
	3.2371092935003705	169887.37299164402
	3.2385645308304003	169887.8960852089
	3.24001976816043	169888.41666830634
	3.24147500549046	169888.93479335858
	3.2429302428204902	169889.45048961614
	3.24438548015052	169889.9637120635
	3.2458407174805504	169890.4744555387
	3.24729595481058	169890.98278462864
	3.2487511921406105	169891.488719102
	3.2502064294706403	169891.99223823313
	3.2516616668006706	169892.4933596972
	3.2531169041307004	169892.9921145415
	3.2545721414607303	169893.48848922877
	3.25602737879076	169893.98247703686
	3.2574826161207904	169894.4741364024
	3.25893785345082	169894.96349451155
	3.2603930907808505	169895.45050080004
	3.2618483281108803	169895.93515544294
	3.2633035654409106	169896.41752126612
	3.2647588027709404	169896.8976121601
	3.2662140401009703	169897.3754094231
	3.2676692774310006	169897.85092233642
	3.2691245147610304	169898.32417466005
	3.27057975209106	169898.79519906626
	3.2720349894210905	169899.26400381097
	3.2734902267511203	169899.73053600895
	3.2749454640811506	169900.19480494907
	3.2764007014111804	169900.65691549866
	3.2778559387412107	169901.1168650054
	3.2793111760712406	169901.5745631739
	3.2807664134012704	169902.03005521002
	3.2822216507313002	169902.48343773332
	3.28367688806133	169902.93467780767
	3.28513212539136	169903.38373440615
	3.28658736272139	169903.8306716547
	3.28804260005142	169904.2755246703
	3.2894978373814503	169904.71824104045
	3.29095307471148	169905.15881867486
	3.2924083120415104	169905.59731930762
	3.2938635493715402	169906.0337618254
	3.29531878670157	169906.4681326672
	3.2967740240316	169906.90041780524
	3.29822926136163	169907.3306168939
	3.29968449869166	169907.75878383973
	3.3011397360216903	169908.18495169666
	3.30259497335172	169908.60907365225
	3.3040502106817504	169909.03114134626
	3.3055054480117803	169909.45121568526
	3.3069606853418105	169909.86931987636
	3.3084159226718404	169910.2854398604
	3.30987116000187	169910.69957065408
	3.3113263973319	169911.11171537742
	3.3127816346619303	169911.5218898522
	3.31423687199196	169911.93011504677
	3.3156921093219904	169912.33641485637
	3.3171473466520203	169912.74080086802
	3.3186025839820505	169913.1432618561
	3.3200578213120804	169913.54380469403
	3.3215130586421107	169913.94245737037
	3.3229682959721405	169914.3392220502
	3.3244235333021703	169914.73408641666
	3.3258787706322	169915.1270687126
	3.3273340079622304	169915.51819296143
	3.3287892452922603	169915.9074536712
	3.3302444826222906	169916.29484718875
	3.3316997199523204	169916.6803916719
	3.3331549572823507	169917.06411352495
	3.3346101946123805	169917.44604414108
	3.336065431942411	169917.8261712293
	3.3375206692724406	169918.2044518734
	3.3389759066024705	169918.5809232752
	3.3404311439325003	169918.95564757884
	3.34188638126253	169919.32858376118
	3.3433416185925604	169919.69969801282
	3.3447968559225902	169920.0690814591
	3.3462520932526205	169920.43678098934
	3.3477073305826504	169920.8027212954
	3.34916256791268	169921.16687508574
	3.3506178052427105	169921.52928239328
	3.3520730425727403	169921.88996559358
	3.35352827990277	169922.248933671
	3.3549835172328	169922.60620599252
	3.35643875456283	169922.96180171944
	3.35789399189286	169923.31572100276
	3.35934922922289	169923.6679587426
	3.36080446655292	169924.01850898206
	3.36225970388295	169924.36738043046
	3.3637149412129803	169924.71460175363
	3.36517017854301	169925.06017970093
	3.3666254158730404	169925.40410317233
	3.3680806532030703	169925.74638906264
	3.3695358905331	169926.08706439912
	3.37099112786313	169926.42612686876
	3.37244636519316	169926.76357057499
	3.37390160252319	169927.09940827452
	3.3753568398532203	169927.43366485665
	3.37681207718325	169927.7663788266
	3.3782673145132804	169928.09753057128
	3.3797225518433103	169928.42704204275
	3.38117778917334	169928.75494716348
	3.3826330265033704	169929.0813429999
	3.3840882638334002	169929.40620503115
	3.38554350116343	169929.7294852667
	3.3869987384934603	169930.05125139127
	3.38845397582349	169930.37154515673
	3.3899092131535205	169930.690281179
	3.3913644504835503	169931.00744796352
	3.3928196878135806	169931.3231594827
	3.3942749251436104	169931.63741520132
	3.3957301624736402	169931.95011950049
	3.3971853998036705	169932.2613198211
	3.3986406371337003	169932.5711151268
	3.40009587446373	169932.87945283484
	3.4015511117937605	169933.1862698605
	3.4030063491237903	169933.4916231052
	3.4044615864538206	169933.79555930532
	3.4059168237838504	169934.09806517122
	3.4073720611138807	169934.39912916167
	3.4088272984439105	169934.69875012393
	3.4102825357739404	169934.9969428763
	3.41173777310397	169935.29373044518
	3.413193010434	169935.5891177798
	3.41464824776403	169935.88310008188
	3.41610348509406	169936.1756647897
	3.41755872242409	169936.46681881684
	3.4190139597541203	169936.7566185767
	3.42046919708415	169937.0450873747
	3.4219244344141804	169937.33219174936
	3.42337967174421	169937.61791063566
	3.42483490907424	169937.90224237178
	3.42629014640427	169938.18522765982
	3.4277453837343	169938.46691553164
	3.42920062106433	169938.7472784556
	3.4306558583943603	169939.02628436123
	3.43211109572439	169939.30396389888
	3.4335663330544204	169939.58033815798
	3.43502157038445	169939.85538997638
	3.4364768077144805	169940.12912793484
	3.4379320450445103	169940.40159018137
	3.43938728237454	169940.67276301983
	3.44084251970457	169940.94260622523
	3.4422977570346003	169941.21115542803
	3.44375299436463	169941.4784644819
	3.4452082316946604	169941.74452975593
	3.4466634690246902	169942.00934003366
	3.4481187063547205	169942.27289998048
	3.4495739436847503	169942.5352098158
	3.4510291810147806	169942.79626125828
	3.4524844183448105	169943.0560666103
	3.4539396556748403	169943.31465383843
	3.45539489300487	169943.572020817
	3.4568501303349004	169943.82815638362
	3.4583053676649302	169944.08309028507
	3.4597606049949605	169944.3368444473
	3.4612158423249904	169944.58937629292
	3.4626710796550206	169944.84067460065
	3.4641263169850505	169945.09080585022
	3.4655815543150807	169945.3397858572
	3.4670367916451106	169945.58756788963
	3.4684920289751404	169945.83415441072
	3.4699472663051703	169946.07958067066
	3.4714025036352005	169946.32385406253
	3.4728577409652304	169946.566967743
	3.4743129782952606	169946.80890672543
	3.4757682156252905	169947.0496794099
	3.4772234529553203	169947.2893526152
	3.47867869028535	169947.5279377213
	3.4801339276153804	169947.76535889035
	3.4815891649454103	169948.0016140047
	3.48304440227544	169948.23676771592
	3.48449963960547	169948.4708406217
	3.4859548769355	169948.7038216026
	3.48741011426553	169948.9356666298
	3.4888653515955603	169949.1663590364
	3.49032058892559	169949.39599745907
	3.4917758262556204	169949.6246188837
	3.4932310635856503	169949.85211127537
	3.4946863009156806	169950.07845570432
	3.4961415382457104	169950.30375127913
	3.4975967755757402	169950.52803723435
	3.49905201290577	169950.75130024133
	3.5005072502358003	169950.97348350135
	3.50196248756583	169951.19454290843
	3.5034177248958605	169951.41455730435
	3.5048729622258903	169951.6335886852
	3.5063281995559206	169951.85158811908
	3.5077834368859504	169952.06853700342
	3.5092386742159807	169952.2844803573
	3.51069391154601	169952.49941786352
	3.5121491488760403	169952.71330950496
	3.51360438620607	169952.9261615561
	3.5150596235361005	169953.13800423406
	3.5165148608661303	169953.34885606042
	3.5179700981961606	169953.55873011783
	3.5194253355261904	169953.76763465867
	3.5208805728562207	169953.9755595178
	3.5223358101862505	169954.18246440962
	3.5237910475162804	169954.38836009052
	3.52524628484631	169954.59331309365
	3.52670152217634	169954.7973213737
	3.5281567595063703	169955.00034125807
	3.5296119968364	169955.2023881613
	3.5310672341664304	169955.40349481063
	3.5325224714964603	169955.60366088533
	3.5339777088264905	169955.802878648
	3.5354329461565204	169956.00114266915
	3.5368881834865507	169956.19846075747
	3.5383434208165805	169956.394858244
	3.5397986581466103	169956.59034338876
	3.54125389547664	169956.78490887978
	3.54270913280667	169956.97855486523
	3.5441643701367003	169957.17128393045
	3.54561960746673	169957.36308837353
	3.54707484479676	169957.5539685695
	3.54853008212679	169957.74395955523
	3.54998531945682	169957.9330712577
	3.5514405567868503	169958.12125770573
	3.55289579411688	169958.3085261447
	3.55435103144691	169958.49494499713
	3.55580626877694	169958.68051224333
	3.55726150610697	169958.86518288936
	3.558716743437	169959.04897211422
	3.5601719807670302	169959.23191230497
	3.56162721809706	169959.4140004709
	3.5630824554270903	169959.59522931246
	3.56453769275712	169959.77560213694
	3.5659929300871505	169959.95511843768
	3.5674481674171803	169960.1337710837
	3.56890340474721	169960.31157151132
	3.57035864207724	169960.48854577515
	3.5718138794072702	169960.664697981
	3.5732691167373	169960.8400214082
	3.5747243540673304	169961.01451721403
	3.57617959139736	169961.18818683628
	3.5776348287273905	169961.36102467374
	3.5790900660574203	169961.53303467398
	3.5805453033874506	169961.70424036763
	3.5820005407174804	169961.87465801177
	3.5834557780475103	169962.04429115966
	3.58491101537754	169962.2131151276
	3.5863662527075704	169962.38109673743
	3.5878214900376	169962.5482781552
	3.5892767273676305	169962.7147123585
	3.5907319646976603	169962.8803667779
	3.5921872020276906	169963.0452132434
	3.5936424393577204	169963.20928384364
	3.5950976766877507	169963.3725986817
	3.5965529140177805	169963.5351487324
	3.5980081513478104	169963.69693117632
	3.59946338867784	169963.85794983094
	3.6009186260078705	169964.01820037083
	3.6023738633379003	169964.17767875662
	3.6038291006679306	169964.33640662263
	3.6052843379979604	169964.49440490312
	3.6067395753279903	169964.65166677284
	3.6081948126580206	169964.80819019728
	3.6096500499880504	169964.963990326
	3.6111052873180802	169965.11904897846
	3.61256052464811	169965.2733161669
	3.61401576197814	169965.42684286422
	3.61547099930817	169965.57972829582
	3.6169262366382	169965.73190694675
	3.6183814739682303	169965.8832859846
	3.61983671129826	169966.03394599448
	3.6212919486282904	169966.18396074336
	3.6227471859583202	169966.3332865544
	3.6242024232883505	169966.48189404813
	3.6256576606183804	169966.62979756584
	3.62711289794841	169966.77699740694
	3.62856813527844	169966.92348207455
	3.6300233726084703	169967.06927455234
	3.6314786099385	169967.21440497864
	3.6329338472685304	169967.35884041106
	3.6343890845985602	169967.50255496014
	3.6358443219285905	169967.6456071355
	3.6372995592586204	169967.78803198418
	3.6387547965886506	169967.92979310424
	3.64021003391868	169968.0708693117
	3.6416652712487103	169968.21126592872
	3.64312050857874	169968.3509989761
	3.6445757459087704	169968.4900893978
	3.6460309832388003	169968.62854715053
	3.6474862205688305	169968.76636870822
	3.6489414578988604	169968.903515642
	3.6503966952288907	169969.03997335973
	3.6518519325589205	169969.1758029008
	3.6533071698889503	169969.31103388238
	3.65476240721898	169969.44563648346
	3.6562176445490104	169969.57959873677
	3.6576728818790403	169969.71292869537
	3.6591281192090706	169969.84563511054
	3.6605833565391004	169969.861623491
	3.6620385938691307	169969.865966173
	3.6634938311991605	169969.87030098835
	3.664949068529191	169969.87462795645
	3.6664043058592206	169969.87894709624
	3.6678595431892504	169969.8832584269
	3.6693147805192803	169969.88756196754
	3.67077001784931	169969.89185773666
	3.6722252551793404	169969.8961457531
	3.6736804925093702	169969.90042603566
	3.6751357298394	169969.9046986032
	3.6765909671694303	169969.9089634749
	3.67804620449946	169969.91322066775
	3.6795014418294905	169969.91747020252
	3.6809566791595203	169969.9217120965
	3.68241191648955	169969.9259463679
	3.68386715381958	169969.9301730355
	3.6853223911496102	169969.93439211755
	3.68677762847964	169969.93860363195
	3.6882328658096704	169969.94280759696
	3.6896881031397	169969.9470040315
	3.6911433404697305	169969.95119295316
	3.6925985777997603	169969.95537437985
	3.6940538151297906	169969.95954832956
	3.6955090524598204	169969.96371482045
	3.6969642897898503	169969.96787386978
	3.69841952711988	169969.9720254957
	3.6998747644499104	169969.97616971657
	3.70133000177994	169969.98030654984
	3.7027852391099705	169969.98443601257
	3.7042404764400003	169969.98855812216
end


poten 3^1Sigma 
name '3^1Sigma'
symmetry +
lambda 0
mult 1
type  grid
values
	0.7937658163800001	233843.32521362675
	0.7952210537100302	232318.39813135238
	0.7966762910400601	230808.94972331708
	0.7981315283700902	229314.84918353363
	0.7995867657001201	227835.9657169885
	0.80104200303015	226372.1690843485
	0.8024972403601801	224923.32991894835
	0.8039524776902102	223489.32037496378
	0.8054077150202401	222070.01398329082
	0.8068629523502702	220665.28507483643
	0.8083181896803001	219275.00864066303
	0.8097734270103302	217899.0609737023
	0.8112286643403601	216537.3191898109
	0.8126839016703902	215189.6616248286
	0.8141391390004201	213855.96738400302
	0.8155943763304501	212536.1165840255
	0.81704961366048	211229.99025875705
	0.8185048509905101	209937.47043104604
	0.8199600883205401	208658.440135651
	0.8214153256505702	207392.78323351932
	0.8228705629806001	206140.3846644061
	0.8243258003106302	204901.13009819793
	0.8257810376406601	203674.9063148796
	0.8272362749706902	202461.6008220534
	0.82869151230072	201261.10219890048
	0.8301467496307501	200073.2997866145
	0.83160198696078	198898.08384397413
	0.8330572242908101	197735.3455410529
	0.8345124616208401	196584.97689731192
	0.8359676989508702	195446.8708946831
	0.8374229362809001	194320.92121549923
	0.8388781736109302	193207.02253324207
	0.8403334109409601	192105.07019828857
	0.8417886482709902	191014.96064572633
	0.84324388560102	189936.5909531995
	0.8446991229310501	188869.85902682896
	0.84615436026108	187814.66373177094
	0.8476095975911101	186770.90494287113
	0.84906483492114	185738.4829186735
	0.8505200722511701	184717.29836335604
	0.8519753095812002	183707.25347838775
	0.8534305469112302	182708.2512584831
	0.8548857842412602	181720.1953328575
	0.8563410215712901	180742.98990487657
	0.85779625890132	179776.54016707558
	0.8592514962313501	178820.75199527797
	0.86070673356138	177875.53207652541
	0.8621619708914101	176940.78780815226
	0.8636172082214401	176016.4272589014
	0.8650724455514701	175102.35939714825
	0.8665276828815002	174198.49383074493
	0.8679829202115301	173304.74100146827
	0.8694381575415602	172421.01190134222
	0.8708933948715901	171547.21837736468
	0.8723486322016201	170683.272887947
	0.8738038695316501	169829.08873025276
	0.8752591068616801	168984.57980282247
	0.8767143441917101	168149.66064548024
	0.8781695815217401	167324.24664186392
	0.8796248188517701	166508.2538370906
	0.8810800561818001	165701.598936172
	0.88253529351183	164904.1991463162
	0.8839905308418601	164115.97258129495
	0.8854457681718901	163336.8378896649
	0.8869010055019201	162566.71445495394
	0.8883562428319501	161805.5222620097
	0.8898114801619801	161053.18203262397
	0.8912667174920101	160309.6150257799
	0.8927219548220401	159574.7430318947
	0.8941771921520701	158848.48882328783
	0.8956324294821001	158130.77575162105
	0.89708766681213	157421.5274345481
	0.8985429041421601	156720.6679714717
	0.8999981414721901	156028.1226739375
	0.9014533788022201	155343.81732005256
	0.9029086161322502	154667.6781383263
	0.9043638534622801	153999.63193744968
	0.9058190907923102	153339.6061757944
	0.9072743281223401	152687.5289702487
	0.9087295654523702	152043.32895887515
	0.9101848027824	151406.93536832463
	0.91164004011243	150778.27787555652
	0.91309527744246	150157.2869733607
	0.91455051477249	149543.89359873024
	0.9160057521025201	148938.0292620384
	0.9174609894325502	148339.62594941867
	0.9189162267625801	147748.61624260098
	0.9203714640926102	147164.93335095872
	0.92182670142264	146588.51105144652
	0.9232819387526701	146019.28359727282
	0.9247371760827001	145457.18564138192
	0.9261924134127301	144902.15262206428
	0.92764765074276	144354.12033489606
	0.9291028880727901	143813.02489359723
	0.9305581254028201	143278.8034342073
	0.9320133627328502	142751.39474424525
	0.9334686000628801	142230.73470612467
	0.9349238373929102	141716.7570236506
	0.9363790747229401	141209.41214905985
	0.9378343120529702	140708.6524111487
	0.939289549383	140214.360907806
	0.9407447867130301	139726.45980611592
	0.94220002404306	139245.14417631296
	0.9436552613730901	138770.2620714514
	0.94511049870312	138300.69544424466
	0.9465657360331501	137835.6615465656
	0.9480209733631801	137375.05687728242
	0.9494762106932102	136918.83002595385
	0.95093144802324	136466.9294229937
	0.9523866853532701	136019.30333283
	0.9538419226833	135575.79390528766
	0.9552971600133301	135135.68639137188
	0.95675239734336	134698.89205325348
	0.9582076346733901	134267.78494936248
	0.95966287200342	133844.82385154322
	0.9611181093334501	133431.77376749922
	0.9625733466634802	133030.5313156785
	0.9640285839935102	132643.0560601221
	0.9654838213235402	132269.11978458817
	0.9669390586535701	131906.932719127
	0.9683942959836	131554.5134439399
	0.9698495333136301	131209.84003000395
	0.9713047706436602	130871.00060335765
	0.9727600079736901	130536.02644853953
	0.9742152453037201	130202.77678122027
	0.9756704826337501	129870.36701321413
	0.9771257199637802	129539.76268742554
	0.97858095729381	129212.31722791912
	0.9800361946238401	128889.59392478732
	0.9814914319538701	128573.07801417567
	0.9829466692839002	128264.25470168408
	0.9844019066139301	127964.8548566861
	0.9858571439439601	127676.11467758773
	0.9873123812739901	127397.51230894463
	0.9887676186040202	127127.97791725317
	0.9902228559340501	126866.05343651002
	0.9916780932640801	126610.31833282563
	0.9931333305941101	126359.428050207
	0.9945885679241402	126111.87196981105
	0.9960438052541702	125866.16939860009
	0.9974990425842001	125621.87902054343
	0.9989542799142301	125379.0989875573
	1.0004095172442602	125138.31226838863
	1.00186475457429	124900.0774176862
	1.00331999190432	124664.90659676438
	1.0047752292343501	124433.35858729178
	1.0062304665643802	124206.05877400139
	1.00768570389441	123983.4546547162
	1.00914094122444	123765.82025925942
	1.01059617855447	123553.32748158522
	1.0120514158845002	123346.09515575145
	1.01350665321453	123144.24048436724
	1.0149618905445603	122947.90287127129
	1.0164171278745902	122757.28846113541
	1.0178723652046202	122572.41132442383
	1.01932760253465	122392.90390997607
	1.02078283986468	122218.15323661355
	1.0222380771947102	122047.32004181015
	1.0236933145247402	121879.62040632711
	1.02514855185477	121714.29615505802
	1.0266037891848	121550.43943802945
	1.0280590265148302	121387.22572403919
	1.0295142638448602	121224.42102581105
	1.0309695011748903	121062.16775409937
	1.0324247385049201	120901.14445421539
	1.0338799758349502	120742.03803030339
	1.0353352131649802	120585.44411190924
	1.03679045049501	120432.08248650577
	1.0382456878250401	120282.74296850909
	1.0397009251550702	120137.77824088575
	1.0411561624851	119997.18302884533
	1.04261139981513	119860.33836981794
	1.0440666371451601	119726.46283402153
	1.0455218744751902	119594.88993411225
	1.0469771118052202	119464.9130569393
	1.04843234913525	119335.7186114568
	1.0498875864652801	119206.66227508636
	1.0513428237953102	119077.33293856919
	1.05279806112534	118947.70796337699
	1.05425329845537	118818.0196289606
	1.0557085357854001	118688.4426463561
	1.05716377311543	118559.14096698072
	1.05861901044546	118430.34382769454
	1.06007424777549	118302.27903918114
	1.0615294851055201	118175.13263144757
	1.0629847224355502	118049.04286043851
	1.0644399597655803	117924.08817592931
	1.06589519709561	117800.34251323741
	1.0673504344256401	117677.88030424986
	1.06880567175567	117556.78786696351
	1.0702609090857003	117437.13923898194
	1.07171614641573	117318.9208637152
	1.0731713837457602	117201.98437792955
	1.07462662107579	117085.86676220509
	1.07608185840582	116970.05749961999
	1.07753709573585	116854.07126957303
	1.0789923330658802	116737.37666377814
	1.0804475703959102	116619.39343104369
	1.0819028077259403	116499.60270566102
	1.08335804505597	116377.59566329548
	1.0848132823860002	116253.42056435808
	1.0862685197160302	116127.30582869971
	1.08772375704606	115999.43444634395
	1.0891789943760901	115869.9956961018
	1.0906342317061202	115739.22216083996
	1.09208946903615	115607.35836584478
	1.0935447063661803	115474.66137297286
	1.0949999436962101	115341.45587395778
	1.0964551810262402	115208.12563242605
	1.09791041835627	115075.06029189471
	1.0993656556863	114942.65544113524
	1.1008208930163301	114811.31825630034
	1.1022761303463602	114681.45479042525
	1.10373136767639	114553.45657283263
	1.10518660500642	114427.54833887296
	1.1066418423364501	114303.67468549767
	1.10809707966648	114181.75985368168
	1.1095523169965102	114061.73450290455
	1.11100755432654	113943.52559103772
	1.1124627916565701	113827.05212570958
	1.1139180289866002	113712.22004991464
	1.11537326631663	113598.94323157269
	1.11682850364666	113487.22243264373
	1.1182837409766901	113377.08846186733
	1.1197389783067202	113268.58232178523
	1.12119421563675	113161.75272918981
	1.12264945296678	113056.65721893497
	1.1241046902968101	112953.37372603477
	1.1255599276268402	112851.97589105011
	1.12701516495687	112752.31148856081
	1.1284704022869003	112654.07991250599
	1.1299256396169302	112556.92525273564
	1.1313808769469602	112460.45700598188
	1.13283611427699	112364.25601952721
	1.13429135160702	112267.86223500798
	1.1357465889370502	112170.76614053224
	1.1372018262670802	112072.68426371104
	1.13865706359711	111973.62136346824
	1.14011230092714	111873.68351452725
	1.1415675382571702	111773.04786571507
	1.1430227755872002	111671.92808136372
	1.14447801291723	111570.57081186595
	1.1459332502472601	111469.26937068101
	1.1473884875772902	111368.30203288543
	1.1488437249073202	111267.87317540598
	1.15029896223735	111168.17274729404
	1.1517541995673801	111069.38087851199
	1.1532094368974102	110971.6855599936
	1.15466467422744	110875.28564105206
	1.15611991155747	110780.41993482769
	1.1575751488875001	110687.3106081614
	1.1590303862175302	110595.95742237465
	1.1604856235475602	110506.24032363927
	1.16194086087759	110417.91490259206
	1.1633960982076201	110330.70907213585
	1.1648513355376502	110244.35243885478
	1.16630657286768	110158.51684656978
	1.16776181019771	110072.82642066474
	1.1692170475277401	109987.1289824296
	1.1706722848577702	109901.46205368878
	1.1721275221878	109816.04471068089
	1.17358275951783	109731.17197114922
	1.1750379968478601	109647.12307328737
	1.1764932341778902	109564.2114424359
	1.17794847150792	109482.8340636951
	1.17940370883795	109403.25953145478
	1.1808589461679802	109325.54158366512
	1.1823141834980102	109249.55326880259
	1.1837694208280403	109175.02181356153
	1.18522465815807	109101.69261354889
	1.1866798954881002	109029.30849003962
	1.1881351328181302	108957.53667356112
	1.18959037014816	108886.07113953563
	1.19104560747819	108814.76778161735
	1.1925008448082202	108743.60406019664
	1.1939560821382502	108672.72282157773
	1.1954113194682803	108602.26500825152
	1.19686655679831	108532.35121446729
	1.1983217941283402	108463.1294673146
	1.1997770314583702	108394.75737621084
	1.2012322687884	108327.34285790949
	1.2026875061184301	108260.949773421
	1.2041427434484602	108195.57207558156
	1.20559798077849	108131.17552256111
	1.20705321810852	108067.71374524214
	1.2085084554385501	108005.0944329425
	1.20996369276858	107943.17243269496
	1.2114189300986102	107881.85493587768
	1.21287416742864	107821.11177572655
	1.2143294047586701	107761.08435101385
	1.2157846420887002	107701.96052246021
	1.21723987941873	107643.83292091312
	1.21869511674876	107586.74672678334
	1.2201503540787901	107530.75534749424
	1.22160559140882	107475.82230558795
	1.22306082873885	107421.8051085347
	1.22451606606888	107368.43095602152
	1.2259713033989101	107315.41065504253
	1.2274265407289402	107262.6660442401
	1.22888177805897	107210.25075626878
	1.230337015389	107158.20520447558
	1.2317922527190301	107106.48707917254
	1.23324749004906	107054.95149361074
	1.2347027273790903	107003.41228627946
	1.23615796470912	106951.8392311906
	1.2376132020391502	106900.21823975875
	1.2390684393691802	106848.53473138614
	1.24052367669921	106796.85666260283
	1.24197891402924	106745.35082892176
	1.2434341513592702	106694.22478507881
	1.2448893886893	106643.68287981542
	1.2463446260193303	106593.71461348944
	1.24779986334936	106544.25295941991
	1.2492551006793902	106495.26961083437
	1.2507103380094202	106446.74184100605
	1.25216557533945	106398.6286052781
	1.2536208126694801	106350.9052868427
	1.2550760499995102	106303.56705116296
	1.25653128732954	106256.62823972736
	1.2579865246595703	106210.12145522288
	1.2594417619896001	106164.0941452541
	1.2608969993196302	106118.6064209971
	1.2623522366496602	106073.73006159402
	1.26380747397969	106029.54810580755
	1.2652627113097201	105986.15406756083
	1.2667179486397502	105943.58206715192
	1.26817318596978	105901.77003764594
	1.2696284232998103	105860.64071214045
	1.2710836606298401	105820.10844365966
	1.2725388979598702	105780.06988820256
	1.2739941352899002	105740.40824723343
	1.27544937261993	105700.99238500149
	1.2769046099499601	105661.72373820063
	1.2783598472799902	105622.62503622992
	1.27981508461002	105583.75334778657
	1.2812703219400503	105545.1827896229
	1.2827255592700801	105507.00607339777
	1.2841807966001102	105469.33609431155
	1.2856360339301403	105432.3078767054
	1.28709127126017	105396.05488756872
	1.2885465085902001	105360.58787482834
	1.2900017459202302	105325.85675625708
	1.29145698325026	105291.78462138597
	1.2929122205802903	105258.28177393352
	1.2943674579103202	105225.2459309287
	1.29582269524035	105192.55955847958
	1.29727793257038	105160.08983651118
	1.29873316990041	105127.76817598299
	1.3001884072304402	105095.5882239287
	1.3016436445604702	105063.56860226428
	1.3030988818905	105031.7427273871
	1.30455411922053	105000.15338489879
	1.3060093565505602	104968.85091360229
	1.30746459388059	104937.89804578944
	1.30891983121062	104907.34936195385
	1.3103750685406501	104877.23925685823
	1.3118303058706802	104847.5949251767
	1.3132855432007102	104818.4378578703
	1.31474078053074	104789.79112937259
	1.3161960178607701	104761.68050742685
	1.3176512551908002	104734.14051210039
	1.31910649252083	104707.19904244113
	1.32056172985086	104680.84069800173
	1.3220169671808901	104655.02790849848
	1.3234722045109202	104629.69683754591
	1.3249274418409502	104604.77848657164
	1.32638267917098	104580.2013594068
	1.3278379165010101	104555.87617213362
	1.3292931538310402	104531.70348525865
	1.33074839116107	104507.63869039598
	1.3322036284911	104483.677251236
	1.3336588658211301	104459.86409681027
	1.3351141031511602	104436.26104445511
	1.3365693404811902	104412.93066362453
	1.33802457781122	104389.95046089336
	1.3394798151412501	104367.4234462188
	1.3409350524712802	104345.41979401704
	1.34239028980131	104323.96504183381
	1.34384552713134	104303.03489162205
	1.3453007644613701	104282.57169140784
	1.3467560017914002	104262.52096494359
	1.3482112391214303	104242.82393052116
	1.34966647645146	104223.39879523555
	1.3511217137814902	104204.17049955792
	1.3525769511115202	104185.09508536749
	1.35403218844155	104166.15882995162
	1.35548742577158	104147.38534630623
	1.3569426631016102	104128.79917201912
	1.3583979004316402	104110.42463329819
	1.3598531377616703	104092.30059456114
	1.3613083750917	104074.4720779596
	1.3627636124217302	104056.97345581383
	1.3642188497517602	104039.82980548029
	1.36567408708179	104023.04817433108
	1.3671293244118203	104006.63358824448
	1.3685845617418502	103990.59353038046
	1.3700397990718802	103974.93578351023
	1.3714950364019103	103959.66787812392
	1.3729502737319401	103944.7932295132
	1.3744055110619702	103930.3098917886
	1.3758607483920002	103916.19875624651
	1.37731598572203	103902.43343464234
	1.3787712230520601	103888.98858774628
	1.3802264603820902	103875.83571144144
	1.3816816977121202	103862.93851820956
	1.3831369350421503	103850.26294177203
	1.3845921723721801	103837.78105093719
	1.38604740970221	103825.48604022356
	1.3875026470322402	103813.38961548441
	1.38895788436227	103801.50233413874
	1.3904131216923001	103789.83540080351
	1.3918683590223302	103778.40847684378
	1.39332359635236	103767.24335212904
	1.39477883368239	103756.35941402368
	1.3962340710124201	103745.76862094563
	1.39768930834245	103735.47006550922
	1.3991445456724803	103725.46224211366
	1.40059978300251	103715.7443968248
	1.4020550203325401	103706.31451601278
	1.4035102576625702	103697.1697836346
	1.4049654949926	103688.30768026764
	1.40642073232263	103679.72521412224
	1.4078759696526602	103671.41651488864
	1.40933120698269	103663.37472460556
	1.4107864443127203	103655.59275116735
	1.41224168164275	103648.06213242245
	1.4136969189727802	103640.77248521711
	1.4151521563028102	103633.71268953946
	1.41660739363284	103626.87213096058
	1.41806263096287	103620.25035192662
	1.4195178682929002	103613.85286893182
	1.42097310562293	103607.68581844353
	1.4224283429529603	103601.7568207635
	1.4238835802829901	103596.07719024076
	1.4253388176130202	103590.66003133082
	1.4267940549430502	103585.51981664897
	1.42824929227308	103580.66069291097
	1.4297045296031101	103576.0744335259
	1.4311597669331402	103571.75092019163
	1.43261500426317	103567.67855156284
	1.4340702415932003	103563.84184083842
	1.4355254789232301	103560.22266776921
	1.4369807162532602	103556.79957312187
	1.4384359535832902	103553.55847172799
	1.43989119091332	103550.50517702545
	1.4413464282433501	103547.65012141892
	1.4428016655733802	103545.00650850382
	1.44425690290341	103542.5922588959
	1.4457121402334403	103540.42994251258
	1.4471673775634701	103538.54780480539
	1.4486226148935	103536.97174495486
	1.4500778522235303	103535.69903441431
	1.45153308955356	103534.71490898667
	1.4529883268835901	103533.99640522695
	1.4544435642136202	103533.51891855206
	1.45589880154365	103533.25748251693
	1.4573540388736803	103533.18443216573
	1.4588092762037101	103533.27058647509
	1.4602645135337402	103533.50641994653
	1.4617197508637703	103533.89742991758
	1.4631749881938	103534.45768511023
	1.4646302255238302	103535.2054317825
	1.4660854628538602	103536.16162923822
	1.46754070018389	103537.35185818364
	1.4689959375139203	103538.81062290624
	1.4704511748439502	103540.55443860193
	1.4719064121739802	103542.57155061836
	1.4733616495040103	103544.83513849264
	1.47481688683404	103547.30651632191
	1.4762721241640702	103549.94299701552
	1.4777273614941002	103552.69724598505
	1.47918259882413	103555.50781547873
	1.4806378361541601	103558.31922335389
	1.4820930734841902	103561.10832758337
	1.48354831081422	103563.86953620065
	1.48500354814425	103566.61809876934
	1.4864587854742801	103569.37134147588
	1.4879140228043102	103572.14699748164
	1.4893692601343402	103574.97009024292
	1.49082449746437	103577.86926307899
	1.4922797347944001	103580.86306469364
	1.4937349721244302	103583.96342954507
	1.49519020945446	103587.17321817015
	1.4966454467844903	103590.49313659081
	1.4981006841145201	103593.92411908244
	1.4995559214445502	103597.46611455698
	1.5010111587745802	103601.11754424147
	1.50246639610461	103604.87534762909
	1.5039216334346401	103608.73493094553
	1.5053768707646702	103612.68871324327
	1.5068321080947	103616.72657436528
	1.50828734542473	103620.83355294587
	1.5097425827547601	103624.99281251252
	1.5111978200847902	103629.18644621852
	1.5126530574148203	103633.40156062019
	1.51410829474485	103637.63535772506
	1.5155635320748801	103641.9012378719
	1.5170187694049102	103646.22958943505
	1.51847400673494	103650.65061616972
	1.51992924406497	103655.1954891125
	1.5213844813950002	103659.90746274604
	1.5228397187250302	103664.83141394472
	1.5242949560550603	103669.99813059584
	1.52575019338509	103675.42052839672
	1.5272054307151202	103681.07785754878
	1.5286606680451502	103686.94569319986
	1.53011590537518	103693.00050246197
	1.53157114270521	103699.20481586347
	1.5330263800352402	103705.50987234242
	1.5344816173652702	103711.87761543813
	1.5359368546953003	103718.28429897878
	1.5373920920253301	103724.74937997546
	1.5388473293553602	103731.3054040071
	1.5403025666853902	103737.98183777275
	1.54175780401542	103744.81503787485
	1.5432130413454501	103751.85490458373
	1.5446682786754802	103759.14910478429
	1.54612351600551	103766.73926799418
	1.5475787533355403	103774.64223106761
	1.5490339906655701	103782.85790549206
	1.5504892279956002	103791.38756357734
	1.5519444653256302	103800.2313725427
	1.55339970265566	103809.3821593164
	1.5548549399856901	103818.8309856266
	1.5563101773157202	103828.56893140137
	1.5577654146457502	103838.58075875418
	1.5592206519757803	103848.84216410435
	1.5606758893058101	103859.32833105914
	1.5621311266358402	103870.01358769288
	1.5635863639658703	103880.86267658569
	1.5650416012959	103891.83494500454
	1.5664968386259301	103902.88895767345
	1.5679520759559602	103914.00315143194
	1.5694073132859903	103925.21733986464
	1.5708625506160203	103936.58308960179
	1.5723177879460501	103948.15267114213
	1.5737730252760802	103959.99398143784
	1.5752282626061103	103972.1929197498
	1.57668349993614	103984.84188887132
	1.5781387372661702	103998.02487520827
	1.5795939745962002	104011.7401222752
	1.5810492119262305	104025.94812754811
	1.5825044492562603	104040.60439782118
	1.5839596865862902	104055.65036017426
	1.58541492391632	104070.99703794891
	1.5868701612463503	104086.54320600114
	1.58832539857638	104102.17986296557
	1.58978063590641	104117.86348050184
	1.5912358732364402	104133.61049945177
	1.59269111056647	104149.44933660446
	1.5941463478965003	104165.41781226532
	1.5956015852265302	104181.57467168079
	1.5970568225565602	104197.99019675341
	1.5985120598865903	104214.7487120641
	1.5999672972166201	104231.90665764008
	1.6014225345466502	104249.46431566036
	1.6028777718766802	104267.40744422405
	1.6043330092067103	104285.71116647637
	1.6057882465367403	104304.33739865496
	1.6072434838667702	104323.23788233261
	1.6086987211968002	104342.35511563979
	1.6101539585268303	104361.631291897
	1.6116091958568604	104381.02281210347
	1.6130644331868902	104400.4914165058
	1.6145196705169202	104420.0029927055
	1.61597490784695	104439.52175499249
	1.6174301451769804	104459.00813327722
	1.6188853825070102	104478.41240289867
	1.62034061983704	104497.6815165032
	1.6217958571670699	104516.81342573896
	1.6232510944971001	104535.83814418358
	1.62470633182713	104554.80699519343
	1.62616156915716	104573.78150843063
	1.62761680648719	104592.83341219518
	1.6290720438172202	104612.04849254906
	1.6305272811472502	104631.53343743373
	1.63198251847728	104651.36125652574
	1.63343775580731	104671.56220573037
	1.6348929931373402	104692.13628628531
	1.63634823046737	104713.06299790215
	1.6378034677974	104734.31550146795
	1.63925870512743	104755.86069093518
	1.6407139424574602	104777.65051086889
	1.6421691797874902	104799.63456416083
	1.64362441711752	104821.76575084121
	1.6450796544475503	104843.99775885181
	1.6465348917775802	104866.28452661235
	1.6479901291076102	104888.57617057192
	1.6494453664376403	104910.81727808634
	1.6509006037676701	104932.93257109442
	1.6523558410977	104954.84595123009
	1.65381107842773	104976.53388986908
	1.65526631575776	104998.01175446833
	1.65672155308779	105019.36096665038
	1.6581767904178202	105040.67678777668
	1.65963202774785	105062.0580096432
	1.66108726507788	105083.63816293747
	1.6625425024079101	105105.58534454527
	1.6639977397379402	105128.01411775326
	1.6654529770679702	105150.98562873986
	1.666908214398	105174.45890362398
	1.6683634517280301	105198.34973117121
	1.6698186890580602	105222.57336032539
	1.67127392638809	105247.01818858685
	1.67272916371812	105271.51032651565
	1.6741844010481501	105295.89580628432
	1.6756396383781802	105320.06627346334
	1.6770948757082103	105343.99534697176
	1.67855011303824	105367.72608239712
	1.6800053503682704	105391.29869560042
	1.6814605876983002	105414.75924576956
	1.6829158250283303	105438.19969111665
	1.6843710623583599	105461.71890500639
	1.6858262996883902	105485.39051149983
	1.68728153701842	105509.24671371086
	1.68873677434845	105533.25279798456
	1.69019201167848	105557.36910517671
	1.6916472490085102	105581.55611138894
	1.6931024863385402	105605.74416498108
	1.69455772366857	105629.84374233293
	1.6960129609986	105653.77395611105
	1.6974681983286302	105677.46729187414
	1.6989234356586602	105700.89432041731
	1.7003786729886903	105724.03389332475
	1.7018339103187201	105746.86193524774
	1.7032891476487502	105769.35298713131
	1.7047443849787802	105791.48039606643
	1.70619962230881	105813.22090867686
	1.7076548596388403	105834.56159739231
	1.7091100969688702	105855.55741508416
	1.7105653342989005	105876.29998922689
	1.7120205716289303	105896.87883342631
	1.7134758089589601	105917.39625301164
	1.7149310462889904	105937.99606337
	1.7163862836190202	105958.82949936956
	1.71784152094905	105980.0439760989
	1.71929675827908	106001.70245310177
	1.7207519956091102	106023.77292831155
	1.72220723293914	106046.21910655193
	1.7236624702691703	106068.9968277081
	1.7251177075992001	106092.00331350454
	1.7265729449292302	106115.10851891595
	1.7280281822592602	106138.17338026119
	1.72948341958929	106161.11119321891
	1.7309386569193201	106183.96369266808
	1.7323938942493502	106206.79428138437
	1.7338491315793803	106229.67293811706
	1.7353043689094103	106252.7060114607
	1.7367596062394401	106276.0333325226
	1.7382148435694702	106299.80982058399
	1.7396700808995003	106324.17900423102
	1.7411253182295303	106349.18418320021
	1.7425805555595604	106374.83253380551
	1.7440357928895902	106401.12113225438
	1.7454910302196205	106428.02913129977
	1.7469462675496503	106455.50622343416
	1.7484015048796802	106483.49371035508
	1.74985674220971	106511.927051802
	1.7513119795397403	106540.742659196
	1.75276721686977	106569.87796890333
	1.7542224541998002	106599.27141996563
	1.7556776915298302	106628.85776541482
	1.7571329288598603	106658.55532573792
	1.7585881661898903	106688.26900249328
	1.7600434035199202	106717.88312109814
	1.7614986408499502	106747.34177034735
	1.7629538781799803	106776.68025425967
	1.7644091155100101	106805.96406577216
	1.7658643528400402	106835.28297752487
	1.7673195901700702	106864.76137469846
	1.7687748275001003	106894.55172555822
	1.7702300648301303	106924.85663236924
	1.7716853021601602	106955.84803531568
	1.7731405394901905	106987.55395584348
	1.7745957768202203	107019.94653195114
	1.7760510141502504	107052.94457451464
	1.7775062514802804	107086.42801143111
	1.7789614888103102	107120.23430607477
	1.78041672614034	107154.1348451883
	1.7818719634703701	107187.8767734915
	1.7833272008004002	107221.34993650416
	1.78478243813043	107254.52665362936
	1.7862376754604603	107287.46475170006
	1.7876929127904901	107320.25466862334
	1.7891481501205202	107353.01417954524
	1.7906033874505503	107385.90473748825
	1.7920586247805803	107419.14106620912
	1.7935138621106104	107452.8719363929
	1.7949690994406402	107487.17706915255
	1.79642433677067	107522.0723195019
	1.7978795741007	107557.53706085
	1.7993348114307302	107593.53626191724
	1.80079004876076	107630.01726291342
	1.80224528609079	107666.88773355755
	1.80370052342082	107704.05446503719
	1.8051557607508502	107741.43660953386
	1.8066109980808802	107778.95926166646
	1.80806623541091	107816.55217136885
	1.8095214727409403	107854.1378652225
	1.8109767100709702	107891.62917391073
	1.8124319474010002	107928.90782587152
	1.8138871847310298	107965.85787445484
	1.8153424220610601	108002.42562660616
	1.81679765939109	108038.61247922182
	1.81825289672112	108074.51281290545
	1.81970813405115	108110.23870057627
	1.8211633713811801	108145.9119650556
	1.8226186087112102	108181.72063889024
	1.82407384604124	108217.9036308202
	1.82552908337127	108254.63122916379
	1.8269843207013001	108292.00598311765
	1.8284395580313302	108329.97729895424
	1.8298947953613602	108368.44269816496
	1.83135003269139	108407.29349309475
	1.8328052700214201	108446.35734093132
	1.8342605073514502	108485.34926557202
	1.83571574468148	108524.0189943984
	1.8371709820115103	108562.18113446707
	1.8386262193415401	108599.81035675938
	1.8400814566715704	108636.99044343487
	1.8415366940016002	108673.80127564688
	1.84299193133163	108710.34657090639
	1.8444471686616604	108746.83580995399
	1.8459024059916902	108783.49078902825
	1.84735764332172	108820.49844150068
	1.8488128806517499	108857.96288343989
	1.8502681179817801	108895.87680023829
	1.85172335531181	108934.22816403613
	1.8531785926418403	108973.0016648116
	1.85463382997187	109012.11894073599
	1.8560890673019002	109051.46845212305
	1.8575443046319302	109090.94592624488
	1.85899954196196	109130.4563759652
	1.86045477929199	109169.92555249065
	1.8619100166220202	109209.28230048774
	1.8633652539520502	109248.45339989265
	1.8648204912820803	109287.35046892341
	1.86627572861211	109325.86835502491
	1.8677309659421402	109363.90254013782
	1.8691862032721702	109401.36698944846
	1.8706414406022003	109438.29714116568
	1.8720966779322303	109474.77963245376
	1.8735519152622602	109510.89927826694
	1.8750071525922904	109546.77364148581
	1.8764623899223203	109582.59855621748
	1.8779176272523501	109618.58687245523
	1.87937286458238	109654.952162856
	1.8808281019124102	109691.76667867831
	1.88228333924244	109728.9762972931
	1.8837385765724701	109766.51997988143
	1.8851938139025002	109804.31354943471
	1.8866490512325302	109842.15839085051
	1.88810428856256	109879.80901132824
	1.8895595258925901	109916.99234991889
	1.8910147632226202	109953.53003031544
	1.8924700005526502	109989.42682631938
	1.89392523788268	110024.71761839246
	1.8953804752127101	110059.45478602847
	1.8968357125427402	110093.7628926874
	1.8982909498727703	110127.82111746546
	1.8997461872028003	110161.84152588411
	1.9012014245328301	110196.017938371
	1.9026566618628602	110230.41687357305
	1.9041118991928903	110265.06582528085
	1.9055671365229203	110299.9747518783
	1.9070223738529504	110335.11980139183
	1.9084776111829802	110370.43130408203
	1.90993284851301	110405.81875598655
	1.91138808584304	110441.17933614676
	1.9128433231730702	110476.4390462043
	1.9142985605031002	110511.54165704396
	1.9157537978331303	110546.43996237998
	1.91720903516316	110581.08704709946
	1.9186642724931902	110615.42795495188
	1.9201195098232202	110649.39845280701
	1.9215747471532503	110682.92185537914
	1.9230299844832803	110715.969243305
	1.9244852218133102	110748.56894900704
	1.9259404591433402	110780.77515166001
	1.9273956964733703	110812.66246049269
	1.9288509338034001	110844.3366423816
	1.9303061711334302	110875.92696691804
	1.9317614084634602	110907.6041034761
	1.9332166457934903	110939.51751859504
	1.9346718831235203	110971.74204480446
	1.9361271204535502	111004.31919187595
	1.9375823577835805	111037.2571089957
	1.9390375951136103	111070.54435209902
	1.9404928324436403	111104.1514875539
	1.94194806977367	111138.02222464363
	1.9434033071037002	111172.08735448036
	1.94485854443373	111206.28548265499
	1.9463137817637601	111240.55864137287
	1.9477690190937902	111274.85130950129
	1.9492242564238202	111309.10250886729
	1.9506794937538503	111343.23971213502
	1.9521347310838801	111377.16841385352
	1.9535899684139102	111410.77488040943
	1.9550452057439403	111443.99905200547
	1.9565004430739703	111476.82844672892
	1.9579556804040004	111509.3152757178
	1.9594109177340302	111541.54349693045
	1.9608661550640603	111573.6153910031
	1.9623213923940903	111605.66875769164
	1.9637766297241204	111637.91315514603
	1.9652318670541502	111670.51918208186
	1.9666871043841803	111703.5824304288
	1.9681423417142103	111737.11139192259
	1.9695975790442404	111771.04008042102
	1.9710528163742702	111805.28178980315
	1.9725080537043005	111839.71852663254
	1.9739632910343303	111874.12008664488
	1.9754185283643602	111908.24593602277
	1.97687376569439	111941.93688570366
	1.97832900302442	111975.11802892719
	1.97978424035445	112007.84042402913
	1.9812394776844802	112040.17140719283
	1.98269471501451	112072.18792887575
	1.98414995234454	112104.04993622289
	1.9856051896745701	112135.9690485115
	1.9870604270046002	112168.11440708526
	1.98851566433463	112200.61130106324
	1.98997090166466	112233.48389732152
	1.9914261389946901	112266.73102690095
	1.9928813763247202	112300.35056872369
	1.9943366136547502	112334.302024887
	1.99579185098478	112368.49051427719
	1.9972470883148101	112402.82566115848
	1.9987023256448402	112437.22652878938
	2.00015756297487	112471.62833964151
	2.0016128003049003	112505.974408848
	2.00306803763493	112540.20491528673
	2.0045232749649604	112574.2518229996
	2.0059785122949902	112608.02531287461
	2.00743374962502	112641.43701742477
	2.00888898695505	112674.41119234965
	2.01034422428508	112706.94193084603
	2.01179946161511	112739.10058187948
	2.01325469894514	112770.96050416352
	2.01470993627517	112802.60493195339
	2.0161651736052	112834.19627584699
	2.0176204109352303	112865.92888318685
	2.01907564826526	112897.98978245472
	2.0205308855952904	112930.50183451503
	2.02198612292532	112963.4414637931
	2.02344136025535	112996.765965714
	2.0248965975853803	113030.43043635407
	2.02635183491541	113064.2986456866
	2.02780707224544	113098.15239273693
	2.0292623095754703	113131.76436967838
	2.0307175469055	113164.93625882317
	2.0321727842355304	113197.64037522074
	2.03362802156556	113229.90548691714
	2.0350832588955905	113261.76246882076
	2.0365384962256203	113293.28963494473
	2.03799373355565	113324.65172939569
	2.03944897088568	113356.03403303628
	2.04090420821571	113387.62721536771
	2.04235944554574	113419.52608064523
	2.04381468287577	113451.7570943066
	2.0452699202058002	113484.33965969055
	2.04672515753583	113517.27525345239
	2.04818039486586	113550.50328176298
	2.04963563219589	113583.94209505463
	2.05109086952592	113617.49732244274
	2.0525461068559503	113651.08702746048
	2.05400134418598	113684.64991797866
	2.05545658151601	113718.12984764279
	2.0569118188460402	113751.4725170715
	2.05836705617607	113784.6112769165
	2.0598222935061004	113817.46955135075
	2.06127753083613	113849.95441715488
	2.0627327681661605	113881.995990476
	2.0641880054961903	113913.61108896203
	2.06564324282622	113944.84162147928
	2.0670984801562504	113975.7465667302
	2.0685537174862803	114006.42471969046
	2.07000895481631	114037.02095887128
	2.07146419214634	114067.72321828261
	2.07291942947637	114098.73047648603
	2.0743746668064	114130.1204680041
	2.0758299041364303	114161.91000316676
	2.07728514146646	114194.07941894757
	2.07874037879649	114226.56895474214
	2.0801956161265203	114259.24498977026
	2.08165085345655	114291.91801987927
	2.08310609078658	114324.33902145425
	2.08456132811661	114356.35591275747
	2.0860165654466405	114387.91281031017
	2.0874718027766703	114419.0101472731
	2.0889270401067	114449.68684968783
	2.0903822774367304	114480.03139137695
	2.0918375147667603	114510.17158626733
	2.09329275209679	114540.30563982492
	2.0947479894268204	114570.60372167449
	2.0962032267568502	114601.15914785647
	2.0976584640868805	114632.02531149639
	2.0991137014169103	114663.2178784351
	2.10056893874694	114694.72656047452
	2.1020241760769705	114726.51777531805
	2.1034794134070003	114758.51239795769
	2.10493465073703	114790.61724894408
	2.10638988806706	114822.7598818463
	2.1078451253970902	114854.8781768581
	2.10930036272712	114886.92196175033
	2.1107556000571503	114918.83773817874
	2.11221083738718	114950.56390135735
	2.11366607471721	114982.02179918638
	2.1151213120472403	115013.12239000802
	2.11657654937727	115043.8161367466
	2.1180317867073004	115074.08615722565
	2.1194870240373302	115103.97225033795
	2.12094226136736	115133.53844966662
	2.1223974986973904	115162.86668962456
	2.12385273602742	115192.08070504646
	2.1253079733574505	115221.37301008051
	2.1267632106874803	115250.90211532325
	2.12821844801751	115280.77374594094
	2.1296736853475404	115311.01208285696
	2.1311289226775703	115341.58346239166
	2.1325841600076005	115372.43524949787
	2.1340393973376304	115403.47772420869
	2.13549463466766	115434.50327245759
	2.13694987199769	115465.29856480137
	2.1384051093277203	115495.70755916898
	2.13986034665775	115525.65272185854
	2.14131558398778	115555.15753523067
	2.1427708213178103	115584.25690946475
	2.14422605864784	115612.9988863322
	2.1456812959778704	115641.5243499113
	2.1471365333079	115670.01904689823
	2.14859177063793	115698.63792634755
	2.1500470079679603	115727.49774383166
	2.15150224529799	115756.62998535114
	2.15295748262802	115786.04960175515
	2.1544127199580503	115815.76928198463
	2.1558679572880806	115845.75384904674
	2.1573231946181104	115875.9149052122
	2.1587784319481402	115906.1690593058
	2.16023366927817	115936.4413886359
	2.1616889066082003	115966.6777240967
	2.16314414393823	115996.832225082
	2.16459938126826	116026.85722260289
	2.1660546185982903	116056.69982112509
	2.16750985592832	116086.29596792426
	2.1689650932583504	116115.5815981933
	2.17042033058838	116144.49761948458
	2.17187556791841	116173.03562053434
	2.17333080524844	116201.23189631118
	2.17478604257847	116229.12287791852
	2.1762412799085	116256.75568202157
	2.17769651723853	116284.23773518023
	2.17915175456856	116311.69676629436
	2.18060699189859	116339.26176568896
	2.1820622292286203	116367.02497600915
	2.18351746655865	116395.01101450334
	2.18497270388868	116423.23769966487
	2.18642794121871	116451.7198313622
	2.18788317854874	116480.42713041532
	2.1893384158787703	116509.29717987888
	2.1907936532088	116538.26277067365
	2.1922488905388304	116567.25856969494
	2.1937041278688603	116596.23380858293
	2.19515936519889	116625.1421793535
	2.1966146025289204	116653.93911025868
	2.19806983985895	116682.57121126389
	2.19952507718898	116710.97166168371
	2.2009803145190103	116739.06464145317
	2.20243555184904	116766.77445057164
	2.20389078917907	116794.09303096573
	2.2053460265091003	116821.05066625707
	2.20680126383913	116847.6840466272
	2.20825650116916	116874.05146383702
	2.2097117384991902	116900.27127651103
	2.21116697582922	116926.48892641824
	2.21262221315925	116952.87596193816
	2.21407745048928	116979.53393420138
	2.2155326878193105	117006.48116987581
	2.2169879251493403	117033.71895319474
	2.21844316247937	117061.22830665906
	2.2198983998094004	117088.91048526844
	2.2213536371394302	117116.6194294944
	2.22280887446946	117144.15544588183
	2.2242641117994904	117171.353070106
	2.22571934912952	117198.15911087979
	2.2271745864595505	117224.55440113801
	2.2286298237895803	117250.54791601704
	2.23008506111961	117276.19622972458
	2.2315402984496404	117301.60146600731
	2.2329955357796702	117326.91442420619
	2.2344507731097	117352.2977261983
	2.23590601043973	117377.84018955322
	2.23736124776976	117403.5977384853
	2.23881648509979	117429.59978539814
	2.2402717224298203	117455.85290059175
	2.24172695975985	117482.33024334586
	2.24318219708988	117508.97706688328
	2.2446374344199103	117535.71239812487
	2.24609267174994	117562.4706221239
	2.2475479090799704	117589.19918009362
	2.24900314641	117615.85474450939
	2.25045838374003	117642.39586010741
	2.2519136210700603	117668.77323829089
	2.25336885840009	117694.92908668137
	2.2548240957301204	117720.79073022051
	2.2562793330601503	117746.30731405003
	2.25773457039018	117771.4637231852
	2.25918980772021	117796.27343181211
	2.26064504505024	117820.77534835906
	2.26210028238027	117845.03163511663
	2.2635555197103003	117869.12827275686
	2.26501075704033	117893.21193983317
	2.26646599437036	117917.42981614146
	2.26792123170039	117941.86973612574
	2.26937646903042	117966.57933511272
	2.27083170636045	117991.55267059397
	2.2722869436904802	118016.75812648602
	2.27374218102051	118042.13541782224
	2.2751974183505403	118067.54377163484
	2.27665265568057	118092.79520566158
	2.2781078930106	118117.75805238658
	2.2795631303406303	118142.34493548141
	2.28101836767066	118166.54789393276
	2.28247360500069	118190.38461346104
	2.2839288423307202	118213.88746330993
	2.28538407966075	118237.14025625632
	2.2868393169907804	118260.29613163201
	2.28829455432081	118283.48680189827
	2.2897497916508405	118306.81456159508
	2.2912050289808703	118330.3286793119
	2.2926602663109	118354.04865369246
	2.29411550364093	118377.98752067747
	2.2955707409709603	118402.137428829
	2.29702597830099	118426.43300029129
	2.2984812156310204	118450.80350961925
	2.2999364529610498	118475.18880138376
	2.30139169029108	118499.5399540902
	2.30284692762111	118523.81929448087
	2.30430216495114	118547.9874591535
	2.30575740228117	118572.00172489269
	2.3072126396112003	118595.80712069021
	2.30866787694123	118619.3455320407
	2.3101231142712604	118642.56714122617
	2.31157835160129	118665.44636291306
	2.3130335889313205	118688.00969119706
	2.31448882626135	118710.2914830568
	2.31594406359138	118732.32942566177
	2.31739930092141	118754.21305867766
	2.3188545382514403	118776.07712535495
	2.32030977558147	118798.05035691323
	2.3217650129115004	118820.24120743743
	2.3232202502415302	118842.67334738182
	2.3246754875715605	118865.34315095804
	2.3261307249015903	118888.24790971536
	2.3275859622316206	118911.33532834436
	2.32904119956165	118934.46210814976
	2.3304964368916803	118957.47527904241
	2.33195167422171	118980.22808133112
	2.3334069115517404	119002.65430829444
	2.3348621488817702	119024.74391261574
	2.3363173862118	119046.48679126585
	2.33777262354183	119067.89176762546
	2.33922786087186	119089.04544454878
	2.34068309820189	119110.0569390077
	2.3421383355319203	119131.0418832695
	2.34359357286195	119152.083030803
	2.3450488101919804	119173.2146251801
	2.3465040475220103	119194.46689528071
	2.34795928485204	119215.86523786158
	2.3494145221820704	119237.39201508086
	2.3508697595121	119259.00444339908
	2.35232499684213	119280.65123700748
	2.3537802341721603	119302.28583992845
	2.35523547150219	119323.8844067162
	2.3566907088322204	119345.42861430316
	2.3581459461622503	119366.9024328202
	2.3596011834922805	119388.29262898193
	2.3610564208223104	119409.58869657078
	2.36251165815234	119430.77823222832
	2.36396689548237	119451.85077885898
	2.3654221328124003	119472.81942639331
	2.36687737014243	119493.70763650554
	2.3683326074724604	119514.54028937806
	2.3697878448024903	119535.35752772579
	2.3712430821325206	119556.23488303329
	2.3726983194625504	119577.2688473574
	2.3741535567925807	119598.57535923488
	2.3756087941226105	119620.20956067657
	2.3770640314526403	119642.16979823548
	2.3785192687826706	119664.44079849783
	2.3799745061127	119686.9842249885
	2.38142974344273	119709.67402234477
	2.38288498077276	119732.33349591203
	2.38434021810279	119754.7196059481
	2.3857954554328202	119776.63136802551
	2.38725069276285	119797.96860215765
	2.3887059300928803	119818.66597021096
	2.39016116742291	119838.68952482847
	2.3916164047529405	119858.06057789325
	2.39307164208297	119876.84638063298
	2.394526879413	119895.17291861755
	2.39598211674303	119913.17983826002
	2.3974373540730602	119930.96275897263
	2.39889259140309	119948.59916535461
	2.4003478287331204	119966.14973287292
	2.40180306606315	119983.66748842166
	2.4032583033931805	120001.19754122
	2.4047135407232103	120018.77683436609
	2.4061687780532406	120036.43468282322
	2.40762401538327	120054.19181627623
	2.4090792527133003	120072.06282479852
	2.41053449004333	120090.05402016747
	2.4119897273733604	120108.16386397144
	2.41344496470339	120126.37494035492
	2.4149002020334205	120144.65236424825
	2.4163554393634503	120162.93539010172
	2.4178106766934806	120181.17676640113
	2.4192659140235104	120199.34892587058
	2.4207211513535403	120217.44248754195
	2.42217638868357	120235.46177801998
	2.4236316260136004	120253.42304695936
	2.42508686334363	120271.35664436268
	2.4265421006736605	120289.32941038121
	2.4279973380036903	120307.40640054866
	2.4294525753337206	120325.62667184598
	2.4309078126637504	120344.00748448791
	2.4323630499937803	120362.53947145086
	2.4338182873238106	120381.19790197995
	2.4352735246538404	120399.93969849733
	2.4367287619838702	120418.66055805767
	2.4381839993139	120437.22928091438
	2.4396392366439303	120455.54813117479
	2.44109447397396	120473.54845619391
	2.4425497113039905	120491.21662310479
	2.4440049486340203	120508.5549275745
	2.44546018596405	120525.57745933426
	2.44691542329408	120542.35081433866
	2.4483706606241102	120558.99806688692
	2.44982589795414	120575.62660928248
	2.45128113528417	120592.32482485552
	2.4527363726141997	120609.13981159913
	2.45419160994423	120626.1001185444
	2.45564684727426	120643.22981938785
	2.45710208460429	120660.53002491946
	2.45855732193432	120677.95055843124
	2.4600125592643503	120695.43846025641
	2.46146779659438	120712.94782137852
	2.46292303392441	120730.44250800686
	2.46437827125444	120747.8945068846
	2.46583350858447	120765.27502622477
	2.4672887459145	120782.5535235573
	2.46874398324453	120799.6933099064
	2.47019922057456	120816.65640299158
	2.4716544579045903	120833.4071680075
	2.47310969523462	120849.92543443755
	2.4745649325646504	120866.218484064
	2.47602016989468	120882.29621313165
	2.47747540722471	120898.17092471509
	2.4789306445547403	120913.8907123312
	2.48038588188477	120929.52857107486
	2.4818411192148	120945.15702749384
	2.4832963565448303	120960.83953082639
	2.48475159387486	120976.60489341033
	2.4862068312048904	120992.47362625835
	2.4876620685349202	121008.46662062868
	2.4891173058649505	121024.58247177115
	2.4905725431949803	121040.78765183021
	2.49202778052501	121057.04488321701
	2.4934830178550405	121073.31659036766
	2.4949382551850703	121089.57307812055
	2.4963934925151	121105.78916886353
	2.4978487298451304	121121.94066467411
	2.4993039671751602	121138.0009510489
	2.5007592045051905	121153.93508118662
	2.5022144418352203	121169.704457968
	2.5036696791652506	121185.26749410962
	2.5051249164952805	121200.60488993605
	2.5065801538253103	121215.72291088558
	2.5080353911553406	121230.62940440429
	2.50949062848537	121245.33808521033
	2.5109458658154	121259.90252057042
	2.51240110314543	121274.39707082463
	2.51385634047546	121288.91137706596
	2.51531157780549	121303.51872886792
	2.51676681513552	121318.2450126284
	2.5182220524655503	121333.10800770273
	2.51967728979558	121348.12125770627
	2.5211325271256104	121363.2539756361
	2.52258776445564	121378.43343926857
	2.52404300178567	121393.56026359416
	2.5254982391157	121408.53176909429
	2.52695347644573	121423.30072974986
	2.52840871377576	121437.84104638436
	2.5298639511057903	121452.1357348455
	2.53131918843582	121466.19166975725
	2.5327744257658504	121480.05687913834
	2.5342296630958803	121493.80348810316
	2.5356849004259105	121507.52351887939
	2.53714013775594	121521.2791484159
	2.53859537508597	121535.10970360774
	2.540050612416	121549.04606651416
	2.5415058497460303	121563.10880376455
	2.54296108707606	121577.29080101263
	2.5444163244060904	121591.5692019116
	2.5458715617361203	121605.90055146521
	2.5473267990661506	121620.24542589061
	2.5487820363961804	121634.57460844604
	2.5502372737262102	121648.8632044224
	2.55169251105624	121663.08911859475
	2.5531477483862703	121677.22703152863
	2.5546029857163	121691.24856782643
	2.5560582230463305	121705.11886956908
	2.5575134603763603	121718.80686114276
	2.5589686977063906	121732.2995322002
	2.5604239350364204	121745.59284760008
	2.5618791723664507	121758.6933532127
	2.5633344096964805	121771.62156161769
	2.5647896470265104	121784.41465820018
	2.56624488435654	121797.13869973787
	2.5677001216865705	121809.87547130852
	2.5691553590166003	121822.67981617592
	2.57061059634663	121835.58990383026
	2.5720658336766604	121848.62370925718
	2.5735210710066903	121861.78465441249
	2.57497630833672	121875.05315379417
	2.5764315456667504	121888.37510122333
	2.57788678299678	121901.65285448762
	2.57934202032681	121914.80859165062
	2.58079725765684	121927.78803237596
	2.58225249498687	121940.5646800215
	2.5837077323169	121953.12952091302
	2.5851629696469303	121965.48766243538
	2.58661820697696	121977.6649310319
	2.5880734443069904	121989.73632593232
	2.58952868163702	122001.77675855588
	2.5909839189670505	122013.84336733901
	2.59243915629708	122025.97646449432
	2.59389439362711	122038.19902761895
	2.59534963095714	122050.52720529214
	2.5968048682871703	122062.96815252453
	2.5982601056172	122075.49513277429
	2.5997153429472304	122088.06879283917
	2.6011705802772602	122100.65685627048
	2.6026258176072905	122113.23175076695
	2.6040810549373203	122125.77275497814
	2.6055362922673506	122138.2593373342
	2.60699152959738	122150.66962304182
	2.6084467669274103	122162.97777829906
	2.60990200425744	122175.15492409165
	2.6113572415874704	122187.17575699883
	2.6128124789175002	122199.02078023045
	2.61426771624753	122210.69041548703
	2.6157229535775604	122222.19224899111
	2.61717819090759	122233.5360322883
	2.6186334282376205	122244.75098695938
	2.6200886655676503	122255.90105516852
	2.62154390289768	122267.0500767112
	2.6229991402277104	122278.25553189719
	2.6244543775577402	122289.54778514196
	2.62590961488777	122300.93833001472
	2.6273648522178004	122312.43779984154
	2.62882008954783	122324.04211074555
	2.6302753268778605	122335.68912079632
	2.6317305642078903	122347.30312676112
	2.6331858015379206	122358.81114444262
	2.6346410388679504	122370.16384305907
	2.6360962761979803	122381.34521576179
	2.6375515135280105	122392.34107251604
	2.63900675085804	122403.14140512017
	2.6404619881880698	122413.78172793625
	2.6419172255181	122424.32297794461
	2.64337246284813	122434.82880226079
	2.64482770017816	122445.3547996414
	2.64628293750819	122455.92955361346
	2.6477381748382203	122466.57698557731
	2.64919341216825	122477.32108756204
	2.6506486494982804	122488.16309492949
	2.6521038868283098	122499.07827355899
	2.65355912415834	122510.03736578707
	2.65501436148837	122521.01004544053
	2.6564695988184	122531.97385767078
	2.65792483614843	122542.90995341068
	2.6593800734784603	122553.80042949699
	2.66083531080849	122564.62631813566
	2.6622905481385204	122575.36556549196
	2.6637457854685502	122585.99396427673
	2.6652010227985805	122596.48558525158
	2.66665626012861	122606.82802866465
	2.66811149745864	122617.02107530551
	2.66956673478867	122627.06490215386
	2.6710219721187003	122636.96504097972
	2.67247720944873	122646.75527611485
	2.6739324467787604	122656.48282173317
	2.6753876841087902	122666.2074878906
	2.6768429214388205	122675.97765836876
	2.6782981587688504	122685.81641539466
	2.67975339609888	122695.74328524029
	2.68120863342891	122705.7742744822
	2.6826638707589403	122715.8922577988
	2.68411910808897	122726.05378189433
	2.6855743454190004	122736.19264218558
	2.6870295827490303	122746.24126511626
	2.6884848200790605	122756.16452073106
	2.6899400574090904	122765.9377345161
	2.6913952947391206	122775.54209281242
	2.6928505320691505	122784.97763524478
	2.6943057693991803	122794.27121582271
	2.69576100672921	122803.47006136354
	2.6972162440592404	122812.63563621808
	2.6986714813892703	122821.81031894305
	2.7001267187193005	122831.0247353061
	2.7015819560493304	122840.30421794251
	2.70303719337936	122849.66630559083
	2.70449243070939	122859.10983691775
	2.7059476680394203	122868.62091417152
	2.70740290536945	122878.16904701802
	2.70885814269948	122887.727670776
	2.71031338002951	122897.27686219568
	2.71176861735954	122906.79976073619
	2.71322385468957	122916.28126832086
	2.7146790920196002	122925.70535369552
	2.71613432934963	122935.05501291192
	2.7175895666796603	122944.31101694076
	2.71904480400969	122953.4565988626
	2.7205000413397205	122962.4821541804
	2.72195527866975	122971.38244683934
	2.72341051599978	122980.15743359737
	2.72486575332981	122988.8149503111
	2.7263209906598402	122997.37139898204
	2.72777622798987	123005.86122779225
	2.7292314653199004	123014.3266507948
	2.73068670264993	123022.79948560285
	2.7321419399799605	123031.30537920876
	2.7335971773099903	123039.86160341935
	2.7350524146400206	123048.48018164528
	2.73650765197005	123057.16598245458
	2.7379628893000802	123065.90970949554
	2.73941812663011	123074.68723076876
	2.7408733639601404	123083.477668025
	2.74232860129017	123092.26345437966
	2.7437838386202005	123101.03036461817
	2.7452390759502303	123109.76521355128
	2.7466943132802606	123118.4533819716
	2.7481495506102904	123127.07814616294
	2.7496047879403207	123135.6187333462
	2.75106002527035	123144.05630492585
	2.7525152626003804	123152.37608974501
	2.75397049993041	123160.57223191508
	2.7554257372604405	123168.64691469543
	2.7568809745904703	123176.60604248721
	2.7583362119205006	123184.46256705423
	2.7597914492505304	123192.25657665165
	2.7612466865805607	123200.03475547826
	2.7627019239105906	123207.83671179644
	2.764157161240621	123215.69185796402
	2.76561239857065	123223.61334453503
	2.76706763590068	123231.61035408251
	2.76852287323071	123239.68684467947
	2.76997811056074	123247.81158445598
	2.77143334789077	123255.92964389056
	2.7728885852208003	123263.99129068872
	2.77434382255083	123271.95507594488
	2.7757990598808604	123279.80298467158
	2.7772542972108902	123287.52312975372
	2.77870953454092	123295.10471343488
	2.7801647718709503	123302.55900350823
	2.78162000920098	123309.92861106127
	2.78307524653101	123317.25709464432
	2.7845304838610403	123324.58513017798
	2.78598572119107	123331.93852112601
	2.7874409585211004	123339.33502734077
	2.7888961958511302	123346.79274320314
	2.7903514331811605	123354.32158644935
	2.7918066705111904	123361.90609789631
	2.79326190784122	123369.52577063268
	2.79471714517125	123377.15981174982
	2.79617238250128	123384.79094636915
	2.79762761983131	123392.40592622261
	2.79908285716134	123399.9919287072
	2.8005380944913703	123407.53601097032
	2.8019933318214	123415.0233620031
	2.8034485691514304	123422.43809124497
	2.80490380648146	123429.76319161947
	2.8063590438114905	123436.98603871775
	2.8078142811415203	123444.10495353205
	2.80926951847155	123451.11933180655
	2.81072475580158	123458.02877618402
	2.8121799931316103	123464.85001324661
	2.81363523046164	123471.61560069588
	2.8150904677916704	123478.36402486279
	2.8165457051217	123485.13332284043
	2.8180009424517305	123491.94363770424
	2.8194561797817603	123498.8095989142
	2.8209114171117906	123505.74676848463
	2.8223666544418204	123512.75499818393
	2.8238218917718503	123519.80480308676
	2.82527712910188	123526.85548207161
	2.8267323664319104	123533.85858529681
	2.8281876037619402	123540.78336425779
	2.8296428410919705	123547.61190395924
	2.8310980784220003	123554.3273399122
	2.83255331575203	123560.9197301734
	2.83400855308206	123567.40549931463
	2.8354637904120903	123573.81303442622
	2.83691902774212	123580.18317158885
	2.83837426507215	123586.54999663078
	2.83982950240218	123592.93530471751
	2.84128473973221	123599.3590208629
	2.84273997706224	123605.83865891182
	2.84419521439227	123612.3767979783
	2.8456504517223	123618.96588824048
	2.8471056890523303	123625.58797658427
	2.84856092638236	123632.22349033132
	2.8500161637123904	123638.85824126824
	2.8514714010424203	123645.47984617921
	2.85292663837245	123652.07732403222
	2.85438187570248	123658.63908910663
	2.85583711303251	123665.15256472207
	2.85729235036254	123671.60332236846
	2.8587475876925703	123677.97657649551
	2.8602028250226	123684.26383552706
	2.8616580623526304	123690.45990692003
	2.8631132996826603	123696.56205603923
	2.8645685370126905	123702.57276621931
	2.86602377434272	123708.50553316357
	2.86747901167275	123714.38448357317
	2.86893424900278	123720.24626445821
	2.8703894863328103	123726.119867439
	2.87184472366284	123732.02614525096
	2.8732999609928704	123737.9814242502
	2.8747551983229003	123743.99701484345
	2.8762104356529306	123750.07008729223
	2.8776656729829604	123756.18496451702
	2.8791209103129907	123762.30093887376
	2.88057614764302	123768.37896524981
	2.8820313849730503	123774.3919329018
	2.88348662230308	123780.31958010019
	2.8849418596331105	123786.14858659172
	2.8863970969631403	123791.8742438579
	2.8878523342931706	123797.50101438804
	2.8893075716232004	123803.05707782206
	2.8907628089532307	123808.57851630823
	2.8922180462832605	123814.09285234957
	2.893673283613291	123819.62288676156
	2.89512852094332	123825.18531201716
	2.89658375827335	123830.79294126455
	2.89803899560338	123836.45355210465
	2.89949423293341	123842.1609424328
	2.90094947026344	123847.89714794986
	2.9024047075934702	123853.64715907443
	2.9038599449235	123859.39826737062
	2.9053151822535304	123865.14015789829
	2.90677041958356	123870.86315131772
	2.90822565691359	123876.55712575169
	2.90968089424362	123882.21109742158
	2.91113613157365	123887.81269823827
	2.91259136890368	123893.35049753645
	2.9140466062337103	123898.81467957828
	2.91550184356374	123904.20055213236
	2.9169570808937704	123909.50722254068
	2.9184123182238	123914.73569999004
	2.9198675555538305	123919.89251501937
	2.9213227928838603	123925.00316609292
	2.92277803021389	123930.09669903232
	2.92423326754392	123935.1992338993
	2.9256885048739503	123940.33066372227
	2.92714374220398	123945.5025090554
	2.9285989795340104	123950.72483383806
	2.93005421686404	123956.00416135194
	2.9315094541940705	123961.32053024622
	2.9329646915241003	123966.63986100155
	2.9344199288541306	123971.9299233776
	2.9358751661841604	123977.163380875
	2.9373304035141903	123982.32583477465
	2.93878564084422	123987.40522724726
	2.9402408781742504	123992.38990858347
	2.9416961155042802	123997.28616628378
	2.9431513528343105	124002.12051945485
	2.9446065901643403	124006.92068093509
	2.9460618274943706	124011.71320598474
	2.9475170648244005	124016.51601810206
	2.9489723021544307	124021.34350484116
	2.9504275394844606	124026.21057560397
	2.9518827768144904	124031.12503110176
	2.9533380141445202	124036.07763302333
	2.9547932514745505	124041.05593142596
	2.9562484888045804	124046.04650394895
	2.9577037261346106	124051.03827236938
	2.9591589634646405	124056.02233337297
	2.9606142007946703	124060.99002550196
	2.9620694381247	124065.93263998319
	2.9635246754547304	124070.84073888186
	2.9649799127847603	124075.70435699214
	2.96643515011479	124080.5126801109
	2.96789038744482	124085.25767808173
	2.96934562477485	124089.93668669289
	2.97080086210488	124094.54703287028
	2.9722560994349103	124099.08634934046
	2.97371133676494	124103.56473227878
	2.9751665740949704	124108.00171120859
	2.9766218114250003	124112.42182694134
	2.97807704875503	124116.84929235597
	2.9795322860850604	124121.29878708054
	2.98098752341509	124125.78302652415
	2.98244276074512	124130.31546302396
	2.98389799807515	124134.89738124776
	2.98535323540518	124139.51206829239
	2.98680847273521	124144.1340430729
	2.9882637100652403	124148.7323650821
	2.98971894739527	124153.28644112435
	2.9911741847253004	124157.78150940959
	2.9926294220553302	124162.20306318847
	2.9940846593853605	124166.54226929414
	2.99553989671539	124170.80747034126
	2.99699513404542	124175.01558367079
	2.99845037137545	124179.19304570343
	2.9999056087054803	124183.36182655109
	3.00136084603551	124187.53767377908
	3.0028160833655404	124191.73561426748
	3.0042713206955702	124195.96893858262
	3.0057265580256005	124200.24072641485
	3.0071817953556303	124204.54755670055
	3.0086370326856606	124208.87737818371
	3.01009227001569	124213.21743987437
	3.0115475073457203	124217.55841860523
	3.01300274467575	124221.89200443034
	3.0144579820057804	124226.210634341
	3.0159132193358102	124230.50677900173
	3.0173684566658405	124234.77285244256
	3.0188236939958704	124239.00093500865
	3.0202789313259006	124243.1833822977
	3.0217341686559305	124247.31495610935
	3.0231894059859608	124251.39155318459
	3.02464464331599	124255.41015534793
	3.02609988064602	124259.37078372987
	3.02755511797605	124263.27885635536
	3.02901035530608	124267.14655634535
	3.03046559263611	124270.99278415846
	3.03192082996614	124274.83318356898
	3.03337606729617	124278.68061519862
	3.0348313046262003	124282.54618142445
	3.03628654195623	124286.43908627637
	3.03774177928626	124290.3638291934
	3.03919701661629	124294.31975005852
	3.04065225394632	124298.29685316158
	3.04210749127635	124302.28520155989
	3.04356272860638	124306.27690443894
	3.04501796593641	124310.2650125651
	3.0464732032664403	124314.24323638667
	3.04792844059647	124318.20493791113
	3.0493836779265004	124322.14296541274
	3.0508389152565303	124326.04853714928
	3.05229415258656	124329.91292501226
	3.05374938991659	124333.72920695334
	3.0552046272466202	124337.49220996615
	3.05665986457665	124341.19939837283
	3.0581151019066803	124344.85043090992
	3.05957033923671	124348.4479663119
	3.0610255765667405	124352.0056643559
	3.0624808138967703	124355.54437018567
	3.0639360512268006	124359.0821052952
	3.0653912885568304	124362.63441289583
	3.0668465258868602	124366.21199036768
	3.06830176321689	124369.82328922638
	3.0697570005469204	124373.47408290135
	3.07121223787695	124377.15790376317
	3.0726674752069805	124380.85140767737
	3.0741227125370103	124384.5323507772
	3.0755779498670406	124388.18127877582
	3.0770331871970704	124391.78492830173
	3.0784884245271007	124395.333593355
	3.0799436618571305	124398.81868979192
	3.0813988991871604	124402.23813817494
	3.08285413651719	124405.60861778205
	3.0843093738472205	124408.9496443157
	3.0857646111772503	124412.27928653244
	3.0872198485072806	124415.61220512098
	3.0886750858373104	124418.9593740288
	3.0901303231673403	124422.33145236172
	3.09158556049737	124425.73722309023
	3.0930407978274004	124429.1729620643
	3.09449603515743	124432.62965922005
	3.09595127248746	124436.09844523927
	3.09740650981749	124439.57117536216
	3.09886174714752	124443.04131548511
	3.10031698447755	124446.50265381657
	3.1017722218075803	124449.94908604561
	3.10322745913761	124453.37407657251
	3.1046826964676404	124456.7706820428
	3.1061379337976702	124460.13179731004
	3.1075931711277005	124463.45089317152
	3.1090484084577303	124466.7248966197
	3.11050364578776	124469.95165531861
	3.11195888311779	124473.12842864338
	3.1134141204478203	124476.25807933143
	3.11486935777785	124479.35397089043
	3.1163245951078804	124482.43199819895
	3.1177798324379102	124485.50928054262
	3.1192350697679405	124488.59816635506
	3.1206903070979704	124491.7077802434
	3.122145544428	124494.84837785234
	3.1236007817580305	124498.02657622455
	3.1250560190880603	124501.232387689
	3.12651125641809	124504.4498064548
	3.1279664937481204	124507.6585258681
	3.1294217310781502	124510.84180873845
	3.1308769684081805	124513.98889226704
	3.1323322057382104	124517.0889265435
	3.1337874430682406	124520.13193529219
	3.1352426803982705	124523.1207145363
	3.1366979177283003	124526.066130686
	3.1381531550583306	124528.98471345681
	3.1396083923883604	124531.89316805197
	3.1410636297183903	124534.80314596622
	3.1425188670484205	124537.72555437915
	3.1439741043784504	124540.67148634122
	3.1454293417084807	124543.64603550521
	3.1468845790385105	124546.6471890456
	3.1483398163685408	124549.66862007082
	3.1497950536985706	124552.70152970425
	3.1512502910286004	124555.73909303629
	3.1527055283586307	124558.77545052695
	3.15416076568866	124561.80514788504
	3.15561600301869	124564.82271906437
	3.15707124034872	124567.82242819239
	3.15852647767875	124570.79821164696
	3.15998171500878	124573.74367466781
	3.16143695233881	124576.65395433252
	3.16289218966884	124579.52558823321
	3.1643474269988703	124582.35527259926
	3.1658026643289	124585.14093593745
	3.16725790165893	124587.88667355788
	3.16871313898896	124590.60082315878
	3.17016837631899	124593.2984838692
	3.17162361364902	124595.99399174428
	3.17307885097905	124598.69793136275
	3.17453408830908	124601.42030876446
	3.1759893256391103	124604.17040589868
	3.17744456296914	124606.95071343696
	3.1788998002991704	124609.75739955217
	3.1803550376292002	124612.57551126495
	3.18181027495923	124615.386659146
	3.18326551228926	124618.17747062127
	3.18472074961929	124620.93639919336
	3.18617598694932	124623.65330541803
	3.1876312242793503	124626.32180413637
	3.18908646160938	124628.94108402308
	3.1905416989394104	124631.51970305941
	3.1919969362694403	124634.07384032861
	3.1934521735994705	124636.61664460851
	3.1949074109295004	124639.15924780609
	3.19636264825953	124641.71168582205
	3.19781788558956	124644.28257540757
	3.1992731229195903	124646.8772351095
	3.20072836024962	124649.49605974014
	3.2021835975796504	124652.13162904083
	3.2036388349096803	124654.77690890079
	3.2050940722397105	124657.42627108746
	3.2065493095697404	124660.07454461399
	3.2080045468997707	124662.71683838927
	3.2094597842298005	124665.34834688326
	3.2109150215598303	124667.96420007928
	3.21237025888986	124670.55913472023
	3.2138254962198904	124673.12804449195
	3.2152807335499203	124675.66644003082
	3.2167359708799506	124678.17074260085
	3.2181912082099804	124680.63860912916
	3.2196464455400102	124683.06884714446
	3.22110168287004	124685.46208253148
	3.2225569202000703	124687.82721477743
	3.2240121575301	124690.17738236651
	3.22546739486013	124692.52431611124
	3.22692263219016	124694.87852327144
	3.22837786952019	124697.24822469785
	3.22983310685022	124699.64064252586
	3.2312883441802502	124702.06163491924
	3.23274358151028	124704.50739118776
	3.2341988188403104	124706.96341415808
	3.23565405617034	124709.41563080628
	3.2371092935003705	124711.85114049668
	3.2385645308304003	124714.260364164
	3.24001976816043	124716.63519592621
	3.24147500549046	124718.96781437371
	3.2429302428204902	124721.25588464749
	3.24438548015052	124723.50980171222
	3.2458407174805504	124725.74169385374
	3.24729595481058	124727.96345237362
	3.2487511921406105	124730.18499004858
	3.2502064294706403	124732.4144967934
	3.2516616668006706	124734.66033944814
	3.2531169041307004	124736.92929137479
	3.2545721414607303	124739.21905871012
	3.25602737879076	124741.52421876849
	3.2574826161207904	124743.83887305207
	3.25893785345082	124746.15756186045
	3.2603930907808505	124748.47579106642
	3.2618483281108803	124750.78912229571
	3.2633035654409106	124753.09309454823
	3.2647588027709404	124755.3836405158
	3.2662140401009703	124757.6569391694
	3.2676692774310006	124759.90895882988
	3.2691245147610304	124762.13595007044
	3.27057975209106	124764.33565978323
	3.2720349894210905	124766.50597570819
	3.2734902267511203	124768.64431482933
	3.2749454640811506	124770.7517991767
	3.2764007014111804	124772.83502426487
	3.2778559387412107	124774.90218296259
	3.2793111760712406	124776.96231621127
	3.2807664134012704	124779.02261245852
	3.2822216507313002	124781.08934162532
	3.28367688806133	124783.16937454378
	3.28513212539136	124785.26778202728
	3.28658736272139	124787.38351925049
	3.28804260005142	124789.51339595728
	3.2894978373814503	124791.65244692084
	3.29095307471148	124793.79616418999
	3.2924083120415104	124795.94078368651
	3.2938635493715402	124798.08275708671
	3.29531878670157	124800.21859485189
	3.2967740240316	124802.34435771713
	3.29822926136163	124804.45580233885
	3.29968449869166	124806.5482410149
	3.3011397360216903	124808.6174948613
	3.30259497335172	124810.66083683925
	3.3040502106817504	124812.67551508195
	3.3055054480117803	124814.65866507216
	3.3069606853418105	124816.61154912865
	3.3084159226718404	124818.53951281492
	3.30987116000187	124820.45174424456
	3.3113263973319	124822.35893994675
	3.3127816346619303	124824.26904632231
	3.31423687199196	124826.18929133045
	3.3156921093219904	124828.12744460083
	3.3171473466520203	124830.08782567398
	3.3186025839820505	124832.0680915906
	3.3200578213120804	124834.06046256471
	3.3215130586421107	124836.05204044539
	3.3229682959721405	124838.03256449949
	3.3244235333021703	124839.99381621383
	3.3258787706322	124841.92760830054
	3.3273340079622304	124843.8271838944
	3.3287892452922603	124845.69153736885
	3.3302444826222906	124847.52415919796
	3.3316997199523204	124849.33569636379
	3.3331549572823507	124851.1362764294
	3.3346101946123805	124852.93380743706
	3.336065431942411	124854.73597307425
	3.3375206692724406	124856.55009577115
	3.3389759066024705	124858.38055136763
	3.3404311439325003	124860.2290393761
	3.34188638126253	124862.0916517935
	3.3433416185925604	124863.96308155463
	3.3447968559225902	124865.83934290848
	3.3462520932526205	124867.71675480065
	3.3477073305826504	124869.59173591864
	3.34916256791268	124871.46077861301
	3.3506178052427105	124873.32043253709
	3.3520730425727403	124875.16706975589
	3.35352827990277	124876.9970139134
	3.3549835172328	124878.80713301085
	3.35643875456283	124880.59462483405
	3.35789399189286	124882.35707819325
	3.35934922922289	124884.09291210475
	3.36080446655292	124885.80234106905
	3.36225970388295	124887.48940409276
	3.3637149412129803	124889.16320140638
	3.36517017854301	124890.83220483741
	3.3666254158730404	124892.50390819833
	3.3680806532030703	124894.18511129232
	3.3695358905331	124895.88190468294
	3.37099112786313	124897.59855169163
	3.37244636519316	124899.3355899992
	3.37390160252319	124901.08401630895
	3.3753568398532203	124902.8336883379
	3.37681207718325	124904.57573181539
	3.3782673145132804	124906.30239926073
	3.3797225518433103	124908.00711937573
	3.38117778917334	124909.68409904088
	3.3826330265033704	124911.32937142547
	3.3840882638334002	124912.94821286171
	3.38554350116343	124914.54959700828
	3.3869987384934603	124916.14157275776
	3.38845397582349	124917.73155062227
	3.3899092131535205	124919.32598921815
	3.3913644504835503	124920.93104756242
	3.3928196878135806	124922.55238000947
	3.3942749251436104	124924.19054776436
	3.3957301624736402	124925.84161965514
	3.3971853998036705	124927.50164857382
	3.3986406371337003	124929.16683856816
	3.40009587446373	124930.83378400015
	3.4015511117937605	124932.49920608326
	3.4030063491237903	124934.15982375962
	3.4044615864538206	124935.81236287804
	3.4059168237838504	124937.45356295655
	3.4073720611138807	124939.08017132177
	3.4088272984439105	124940.68899910408
	3.4102825357739404	124942.27759412234
	3.41173777310397	124943.84397376564
	3.413193010434	124945.38584975258
	3.41464824776403	124946.90230795745
	3.41610348509406	124948.39847006026
	3.41755872242409	124949.88124188126
	3.4190139597541203	124951.35815706989
	3.42046919708415	124952.835931139
	3.4219244344141804	124954.32001292994
	3.42337967174421	124955.81642191212
	3.42483490907424	124957.33094367076
	3.42629014640427	124958.86158887534
	3.4277453837343	124960.40178844219
	3.42920062106433	124961.9433072083
	3.4306558583943603	124963.47801078597
	3.43211109572439	124964.99969041542
	3.4335663330544204	124966.50208444151
	3.43502157038445	124967.97834722932
	3.4364768077144805	124969.42679270814
	3.4379320450445103	124970.8517874694
	3.43938728237454	124972.25998051974
	3.44084251970457	124973.65918912702
	3.4422977570346003	124975.05581005524
	3.44375299436463	124976.45577120039
	3.4452082316946604	124977.86558308134
	3.4466634690246902	124979.28990719291
	3.4481187063547205	124980.7286899628
	3.4495739436847503	124982.17997013294
	3.4510291810147806	124983.64004861625
	3.4524844183448105	124985.1056242562
	3.4539396556748403	124986.57386032841
	3.45539489300487	124988.04184618586
	3.4568501303349004	124989.5066524703
	3.4583053676649302	124990.96551141168
	3.4597606049949605	124992.41561441723
	3.4612158423249904	124993.85387024461
	3.4626710796550206	124995.27752770056
	3.4641263169850505	124996.68454233385
	3.4655815543150807	124998.07256200636
	3.4670367916451106	124999.4390344425
	3.4684920289751404	125000.78440875678
	3.4699472663051703	125002.11166370551
	3.4714025036352005	125003.4267124496
	3.4728577409652304	125004.73636268696
	3.4743129782952606	125006.04608125791
	3.4757682156252905	125007.36125371711
	3.4772234529553203	125008.68781114151
	3.47867869028535	125010.02913895968
	3.4801339276153804	125011.38464784679
	3.4815891649454103	125012.7494909046
	3.48304440227544	125014.11547076554
	3.48449963960547	125015.47590016342
	3.4859548769355	125016.82488396451
	3.48741011426553	125018.15599822663
	3.4888653515955603	125019.46388402079
	3.49032058892559	125020.74699928281
	3.4917758262556204	125022.00728040286
	3.4932310635856503	125023.25166596558
	3.4946863009156806	125024.48670891809
	3.4961415382457104	125025.71794309809
	3.4975967755757402	125026.95108567463
	3.49905201290577	125028.19173256679
	3.5005072502358003	125029.44347347757
	3.50196248756583	125030.70801460838
	3.5034177248958605	125031.98294914879
	3.5048729622258903	125033.26510597272
	3.5063281995559206	125034.55193233157
	3.5077834368859504	125035.8409580055
	3.5092386742159807	125037.12970638962
	3.51069391154601	125038.41574567869
	3.5121491488760403	125039.69667520546
	3.51360438620607	125040.97000878798
	3.5150596235361005	125042.23327398663
	3.5165148608661303	125043.48432072075
	3.5179700981961606	125044.7210999543
	3.5194253355261904	125045.9415532781
	3.5208805728562207	125047.14411308173
	3.5223358101862505	125048.32821769781
	3.5237910475162804	125049.49642608261
	3.52524628484631	125050.65465509381
	3.52670152217634	125051.8083803984
	3.5281567595063703	125052.96263657152
	3.5296119968364	125054.12241092754
	3.5310672341664304	125055.29245131958
	3.5325224714964603	125056.476602498
	3.5339777088264905	125057.67565173519
	3.5354329461565204	125058.88373802252
	3.5368881834865507	125060.0944119159
	3.5383434208165805	125061.30176397607
	3.5397986581466103	125062.50023850835
	3.54125389547664	125063.6845891753
	3.54270913280667	125064.84986996268
	3.5441643701367003	125065.99259986328
	3.54561960746673	125067.11616906294
	3.54707484479676	125068.22613876412
	3.54853008212679	125069.3278251085
	3.54998531945682	125070.42631330136
	3.5514405567868503	125071.52635517444
	3.55289579411688	125072.63276173941
	3.55435103144691	125073.75013435616
	3.55580626877694	125074.87896302911
	3.55726150610697	125076.01686140664
	3.558716743437	125077.16140371715
	3.5601719807670302	125078.31018284935
	3.56162721809706	125079.46083280025
	3.5630824554270903	125080.610976439
	3.56453769275712	125081.75819079646
	3.5659929300871505	125082.90026287809
	3.5674481674171803	125084.03529155704
	3.56890340474721	125085.1614240199
	3.57035864207724	125086.27685158399
	3.5718138794072702	125087.37997713735
	3.5732691167373	125088.46927524956
	3.5747243540673304	125089.54299173098
	3.57617959139736	125090.60038543555
	3.5776348287273905	125091.6440403542
	3.5790900660574203	125092.67748250214
	3.5805453033874506	125093.70479345502
	3.5820005407174804	125094.72979028936
	3.5834557780475103	125095.75595212371
	3.58491101537754	125096.78709987891
	3.5863662527075704	125097.82685431195
	3.5878214900376	125098.87568328269
	3.5892767273676305	125099.93248213889
	3.5907319646976603	125100.99523107706
	3.5921872020276906	125102.06180270926
	3.5936424393577204	125103.13035075975
	3.5950976766877507	125104.1990278903
	3.5965529140177805	125105.26592694169
	3.5980081513478104	125106.32912708384
	3.59946338867784	125107.38668521823
	3.6009186260078705	125108.43652472952
	3.6023738633379003	125109.47657152782
	3.6038291006679306	125110.50514804931
	3.6052843379979604	125111.52057861666
	3.6067395753279903	125112.52081114963
	3.6081948126580206	125113.50519442499
	3.6096500499880504	125114.47581328482
	3.6111052873180802	125115.43629030373
	3.61256052464811	125116.39160065737
	3.61401576197814	125117.34606396778
	3.61547099930817	125118.30359432484
	3.6169262366382	125119.26883088407
	3.6183814739682303	125120.24572476126
	3.61983671129826	125121.23421834758
	3.6212919486282904	125122.23195860148
	3.6227471859583202	125123.23356584086
	3.6242024232883505	125124.23382842656
	3.6256576606183804	125125.2283680956
	3.62711289794841	125126.21230972689
	3.62856813527844	125127.18061732089
	3.6300233726084703	125128.13142631567
	3.6314786099385	125129.0653818775
	3.6329338472685304	125129.98715842751
	3.6343890845985602	125130.90220494135
	3.6358443219285905	125131.81431814643
	3.6372995592586204	125132.72649531519
	3.6387547965886506	125133.64085898639
	3.64021003391868	125134.5598009107
	3.6416652712487103	125135.48628261086
	3.64312050857874	125136.42537198694
	3.6445757459087704	125137.38255901453
	3.6460309832388003	125138.35614068579
	3.6474862205688305	125139.33613564332
	3.6489414578988604	125140.29178349553
	3.6503966952288907	125141.19858315676
	3.6518519325589205	125142.05986282315
	3.6533071698889503	125142.92734738193
	3.65476240721898	125143.91310427643
	3.6562176445490104	125145.07142762768
	3.6576728818790403	125146.40095205374
	3.6591281192090706	125147.89837740186
	3.6605833565391004	125148.03829777449
	3.6620385938691307	125148.0334427152
	3.6634938311991605	125148.02859646436
	3.664949068529191	125148.02375900061
	3.6664043058592206	125148.01893030223
	3.6678595431892504	125148.01411034788
	3.6693147805192803	125148.00929911596
	3.67077001784931	125148.0044965855
	3.6722252551793404	125147.99970273522
	3.6736804925093702	125147.99491754387
	3.6751357298394	125147.99014099083
	3.6765909671694303	125147.98537305456
	3.67804620449946	125147.98061371433
	3.6795014418294905	125147.9758629489
	3.6809566791595203	125147.97112073778
	3.68241191648955	125147.96638706024
	3.68386715381958	125147.96166189568
	3.6853223911496102	125147.9569452237
	3.68677762847964	125147.95223702298
	3.6882328658096704	125147.94753727381
	3.6896881031397	125147.94284595535
	3.6911433404697305	125147.9381630474
	3.6925985777997603	125147.9334885299
	3.6940538151297906	125147.92882238187
	3.6955090524598204	125147.92416458394
	3.6969642897898503	125147.91951511608
	3.69841952711988	125147.91487395749
	3.6998747644499104	125147.91024108886
	3.70133000177994	125147.9056164895
	3.7027852391099705	125147.90100014026
	3.7042404764400003	125147.89639202187
end


diabat 1^1Sigma 2^1Sigma 
name '<1^1Sigma|diabat|2^1Sigma>'
symmetry +
lambda 0
mult 1
type  grid
values
	0.7937658163800001	-270.3617136372219
	0.7952210537100302	-262.2977708181808
	0.7966762910400601	-254.30885409984094
	0.7981315283700902	-246.39437285563915
	0.7995867657001201	-238.55372858062876
	0.80104200303015	-230.78632400688664
	0.8024972403601801	-223.09156792070257
	0.8039524776902102	-215.46887555870236
	0.8054077150202401	-207.9176673989985
	0.8068629523502702	-200.437368086036
	0.8083181896803001	-193.02740333628714
	0.8097734270103302	-185.68720467169578
	0.8112286643403601	-178.4162054233678
	0.8126839016703902	-171.21384712615244
	0.8141391390004201	-164.07957327619346
	0.8155943763304501	-157.01283221922708
	0.81704961366048	-150.01307502276148
	0.8185048509905101	-143.07975629238913
	0.8199600883205401	-136.21233549791657
	0.8214153256505702	-129.4102748070329
	0.8228705629806001	-122.67304255314936
	0.8243258003106302	-116.00010855096687
	0.8257810376406601	-109.39094822039344
	0.8272362749706902	-102.84503863800651
	0.82869151230072	-96.3618634607092
	0.8301467496307501	-89.94090766274323
	0.83160198696078	-83.58165915731782
	0.8330572242908101	-77.28361156052358
	0.8345124616208401	-71.04626308390716
	0.8359676989508702	-64.86911386882386
	0.8374229362809001	-58.751664625067086
	0.8388781736109302	-52.693424915976365
	0.8403334109409601	-46.69390561851772
	0.8417886482709902	-40.7526205326453
	0.84324388560102	-34.869085297844364
	0.8446991229310501	-29.042821821293057
	0.84615436026108	-23.273355844989535
	0.8476095975911101	-17.560217318278
	0.84906483492114	-11.902936013057321
	0.8505200722511701	-6.301041477427733
	0.8519753095812002	-0.7540735586911431
	0.8534305469112302	4.738425183274483
	0.8548857842412602	10.176909675823154
	0.8563410215712901	15.56183429585258
	0.85779625890132	20.893647989842204
	0.8592514962313501	26.172797527608992
	0.86070673356138	31.39972553537284
	0.8621619708914101	36.574871655615596
	0.8636172082214401	41.69867325448235
	0.8650724455514701	46.771564076453295
	0.8665276828815002	51.79397654208173
	0.8679829202115301	56.76633620099137
	0.8694381575415602	61.68906797351238
	0.8708933948715901	66.5625944557912
	0.8723486322016201	71.38733602186967
	0.8738038695316501	76.16370621523157
	0.8752591068616801	80.89211805835029
	0.8767143441917101	85.57298383169977
	0.8781695815217401	90.20671036813499
	0.8796248188517701	94.79370148415808
	0.8810800561818001	99.33435769371854
	0.88253529351183	103.82907929578207
	0.8839905308418601	108.27826242278898
	0.8854457681718901	112.68230178132796
	0.8869010055019201	117.04158595399085
	0.8883562428319501	121.35650279327102
	0.8898114801619801	125.62743834754683
	0.8912667174920101	129.8547750394067
	0.8927219548220401	134.0388923211972
	0.8941771921520701	138.18016687383502
	0.8956324294821001	142.27897466946177
	0.89708766681213	146.3356861914465
	0.8985429041421601	150.35067133782508
	0.8999981414721901	154.32429690562003
	0.9014533788022201	158.25692818343475
	0.9029086161322502	162.1489254247593
	0.9043638534622801	166.00064729512667
	0.9058190907923102	169.81245055789702
	0.9072743281223401	173.58468976828703
	0.9087295654523702	177.3177181936769
	0.9101848027824	181.01188208586123
	0.91164004011243	184.66752674927142
	0.91309527744246	188.28499764813495
	0.91455051477249	191.8646389406427
	0.9160057521025201	195.40678672314948
	0.9174609894325502	198.91177703768443
	0.9189162267625801	202.3799456500117
	0.9203714640926102	205.81162457416676
	0.92182670142264	209.2071426122028
	0.9232819387526701	212.56682611048134
	0.9247371760827001	215.89100020078592
	0.9261924134127301	219.1799817899181
	0.92764765074276	222.43409039616935
	0.9291028880727901	225.65365564212732
	0.9305581254028201	228.8389851950194
	0.9320133627328502	231.9903431911569
	0.9334686000628801	235.10810255763988
	0.9349238373929102	238.1927253774375
	0.9363790747229401	241.24414123892572
	0.9378343120529702	244.26222187396442
	0.939289549383	247.24913636584503
	0.9407447867130301	250.2058059566988
	0.94220002404306	253.12405859758394
	0.9436552613730901	256.00721624050516
	0.94511049870312	258.89098771621354
	0.9465657360331501	261.7845164831302
	0.9480209733631801	264.6510444311053
	0.9494762106932102	267.4494586142034
	0.95093144802324	270.1377590693123
	0.9523866853532701	272.67304095265376
	0.9538419226833	275.02678225695377
	0.9552971600133301	277.2508054206485
	0.95675239734336	279.41450569802413
	0.9582076346733901	281.55744576750794
	0.95966287200342	283.71701057813965
	0.9611181093334501	285.9368706819722
	0.9625733466634802	288.2627056252507
	0.9640285839935102	290.73783282202396
	0.9654838213235402	293.35562127049485
	0.9669390586535701	296.07304862475763
	0.9683942959836	298.8423457106378
	0.9698495333136301	301.6127883226869
	0.9713047706436602	304.33019222990515
	0.9727600079736901	306.9439174687118
	0.9742152453037201	309.41472658748256
	0.9756704826337501	311.6996954508764
	0.9771257199637802	313.75975135776605
	0.97858095729381	315.7706967180803
	0.9800361946238401	318.05222806963195
	0.9814914319538701	320.4338331456614
	0.9829466692839002	322.5619624047966
	0.9844019066139301	324.5953682749238
	0.9858571439439601	326.7822597561874
	0.9873123812739901	329.1103745356702
	0.9887676186040202	331.5334427022837
	0.9902228559340501	334.03558053845524
	0.9916780932640801	336.5975477054825
	0.9931333305941101	339.1923910699072
	0.9945885679241402	341.79168905582986
	0.9960438052541702	344.3686324432606
	0.9974990425842001	346.9140597846551
	0.9989542799142301	349.4282628175891
	1.0004095172442602	351.9189543831444
	1.00186475457429	354.39547294068825
	1.00331999190432	356.86641742546215
	1.0047752292343501	359.3417469316572
	1.0062304665643802	361.83324334988083
	1.00768570389441	364.34774754427053
	1.00914094122444	366.8871314114535
	1.01059617855447	369.44997189313176
	1.0120514158845002	372.0332502008716
	1.01350665321453	374.6348053659677
	1.0149618905445603	377.2525683104104
	1.0164171278745902	379.88385826901975
	1.0178723652046202	382.52692952265556
	1.01932760253465	385.18203548414925
	1.02078283986468	387.8507394684291
	1.0222380771947102	390.5358574834165
	1.0236933145247402	393.24013192057663
	1.02514855185477	395.96630754981214
	1.0266037891848	398.71760869117577
	1.0280590265148302	401.4973063269255
	1.0295142638448602	404.30778164395747
	1.0309695011748903	407.1508777872923
	1.0324247385049201	410.0275887094267
	1.0338799758349502	412.93892901715816
	1.0353352131649802	415.8860819962233
	1.03679045049501	418.87009814339376
	1.0382456878250401	421.8919067518198
	1.0397009251550702	424.9527046652743
	1.0411561624851	428.0538809201584
	1.04261139981513	431.1971716743356
	1.0440666371451601	434.3843453472282
	1.0455218744751902	437.61700735073333
	1.0469771118052202	440.8967218724979
	1.04843234913525	444.2250701782272
	1.0498875864652801	447.6033728824573
	1.0513428237953102	451.032619887538
	1.05279806112534	454.5132988720559
	1.05425329845537	458.04552048503217
	1.0557085357854001	461.62932879379593
	1.05716377311543	465.26463075783613
	1.05861901044546	468.95108960618495
	1.06007424777549	472.6881289596321
	1.0615294851055201	476.4748916928222
	1.0629847224355502	480.31014910519445
	1.0644399597655803	484.1921997848484
	1.06589519709561	488.1187695672332
	1.0673504344256401	492.086923539902
	1.06880567175567	496.0930386513779
	1.0702609090857003	500.1326102315911
	1.07171614641573	504.199880162221
	1.0731713837457602	508.28756806801664
	1.07462662107579	512.3861478408136
	1.07608185840582	516.4846600305627
	1.07753709573585	520.57088604766
	1.0789923330658802	524.631403785964
	1.0804475703959102	528.6515028404783
	1.0819028077259403	532.6142493568962
	1.08335804505597	536.4999270056262
	1.0848132823860002	540.2823664690007
	1.0862685197160302	543.9315958787879
	1.08772375704606	547.4164477125014
	1.0891789943760901	550.7045419471131
	1.0906342317061202	553.7627123789534
	1.09208946903615	556.5592617638674
	1.0935447063661803	559.0660575122729
	1.0949999436962101	561.2634666888179
	1.0964551810262402	563.141139503632
	1.09791041835627	564.6949054874624
	1.0993656556863	565.9261866503446
	1.1008208930163301	566.8408203113025
	1.1022761303463602	567.44708475329
	1.10373136767639	567.7540241022957
	1.10518660500642	567.7699242400662
	1.1066418423364501	567.5016446137291
	1.10809707966648	566.956006060576
	1.1095523169965102	566.1404130178558
	1.11100755432654	565.0630738746895
	1.1124627916565701	563.7334175063182
	1.1139180289866002	562.1620842372143
	1.11537326631663	560.3637466608051
	1.11682850364666	558.3649137904516
	1.1182837409766901	556.1952103252222
	1.1197389783067202	553.8841826399332
	1.12119421563675	551.4603236484675
	1.12264945296678	548.9505078000725
	1.1241046902968101	546.3803287077038
	1.1255599276268402	543.7717447590926
	1.12701516495687	541.1267744557719
	1.1284704022869003	538.4355491490052
	1.1299256396169302	535.684490859257
	1.1313808769469602	532.8586560412999
	1.13283611427699	529.9431698793321
	1.13429135160702	526.9237235213523
	1.1357465889370502	523.7874677175798
	1.1372018262670802	520.5424899995339
	1.13865706359711	517.2199834084414
	1.14011230092714	513.859334898151
	1.1415675382571702	510.50373930988894
	1.1430227755872002	507.19502340338477
	1.14447801291723	503.9703462936973
	1.1459332502472601	500.86021158843846
	1.1473884875772902	497.8871361864054
	1.1488437249073202	495.0659493036343
	1.15029896223735	492.4045183049584
	1.1517541995673801	489.9052012642521
	1.1532094368974102	487.56549760961684
	1.15466467422744	485.37982274242677
	1.15611991155747	483.3445106671754
	1.1575751488875001	481.45214145750015
	1.1590303862175302	479.6703734021976
	1.1604856235475602	477.9547083916484
	1.16194086087759	476.2485558989156
	1.1633960982076201	474.4932347478675
	1.1648513355376502	472.6303671222763
	1.16630657286768	470.5949128430623
	1.16776181019771	468.315702296218
	1.1692170475277401	465.74384181185064
	1.1706722848577702	462.8483964640809
	1.1721275221878	459.6154236124348
	1.17358275951783	456.03684651703975
	1.1750379968478601	452.10093363029546
	1.1764932341778902	447.79831550330823
	1.17794847150792	443.1282290002282
	1.17940370883795	438.074739444123
	1.1808589461679802	432.5965774723263
	1.1823141834980102	426.6305138964974
	1.1837694208280403	420.09473725462885
	1.18522465815807	412.90819940740766
	1.1866798954881002	404.98836919293035
	1.1881351328181302	396.2420557755729
	1.18959037014816	386.57874424775264
	1.19104560747819	375.9299521224161
	1.1925008448082202	364.2465006285297
	1.1939560821382502	351.5078512356413
	1.1954113194682803	337.70177594784377
	1.19686655679831	322.82341035225147
	1.1983217941283402	306.88327177584245
	1.1997770314583702	289.90758586105574
	1.2012322687884	271.9345550672178
	1.2026875061184301	253.01551483561622
	1.2041427434484602	233.2143301005327
	1.20559798077849	212.60820758620224
	1.20705321810852	191.2868987239273
	1.2085084554385501	169.34682917122086
	1.20996369276858	146.8865097438271
	1.2114189300986102	124.01615832247194
	1.21287416742864	100.85594295602164
	1.2143294047586701	77.552227788457
	1.2157846420887002	54.2600362371104
	1.21723987941873	31.117888570330933
	1.21869511674876	8.253369826075414
	1.2201503540787901	-14.203196498023772
	1.22160559140882	-36.139628157189236
	1.22306082873885	-57.47197285127595
	1.22451606606888	-78.17098585317717
	1.2259713033989101	-98.25413578292046
	1.2274265407289402	-117.69186714542002
	1.22888177805897	-136.3885383338461
	1.230337015389	-154.18959041896687
	1.2317922527190301	-170.89761851370622
	1.23324749004906	-186.30920094628846
	1.2347027273790903	-200.26969503544933
	1.23615796470912	-212.73862685528184
	1.2376132020391502	-223.71796169537174
	1.2390684393691802	-233.24021320836619
	1.24052367669921	-241.38413254338775
	1.24197891402924	-248.26516557227023
	1.2434341513592702	-254.00960443429085
	1.2448893886893	-258.73950309640804
	1.2463446260193303	-262.52201008505017
	1.24779986334936	-265.41398649691837
	1.2492551006793902	-267.4820198676043
	1.2507103380094202	-268.79128876539744
	1.25216557533945	-269.39907119151485
	1.2536208126694801	-269.3623763017504
	1.2550760499995102	-268.73841813948
	1.25653128732954	-267.5909727824237
	1.2579865246595703	-265.98635922718586
	1.2594417619896001	-263.9869018378522
	1.2608969993196302	-261.65138222629867
	1.2623522366496602	-259.03664733626556
	1.26380747397969	-256.1965080211794
	1.2652627113097201	-253.18156649690445
	1.2667179486397502	-250.01669651736665
	1.26817318596978	-246.69452743471265
	1.2696284232998103	-243.20605035846438
	1.2710836606298401	-239.54252933103453
	1.2725388979598702	-235.69233364630963
	1.2739941352899002	-231.642377828387
	1.27544937261993	-227.37771207966034
	1.2769046099499601	-222.89535394379072
	1.2783598472799902	-218.22718880341654
	1.27981508461002	-213.4104901622377
	1.2812703219400503	-208.48250836690386
	1.2827255592700801	-203.48099208386975
	1.2841807966001102	-198.44456546480342
	1.2856360339301403	-193.41310183673704
	1.28709127126017	-188.42193351487367
	1.2885465085902001	-183.47421824962112
	1.2900017459202302	-178.55907099297656
	1.29145698325026	-173.6608029816689
	1.2929122205802903	-168.76246337815064
	1.2943674579103202	-163.84596602442252
	1.29582269524035	-158.8916777226841
	1.29727793257038	-153.8785436449798
	1.29873316990041	-148.79968505278157
	1.3001884072304402	-143.6605577909686
	1.3016436445604702	-138.47078343789417
	1.3030988818905	-133.24185014889008
	1.30455411922053	-127.98584650001521
	1.3060093565505602	-122.71501119259756
	1.30746459388059	-117.44226880341557
	1.30891983121062	-112.17945223853803
	1.3103750685406501	-106.9366163234281
	1.3118303058706802	-101.72293504949084
	1.3132855432007102	-96.54687962050048
	1.31474078053074	-91.4167751020268
	1.3161960178607701	-86.34110282080837
	1.3176512551908002	-81.3304448772974
	1.31910649252083	-76.39304378157112
	1.32056172985086	-71.52529233834139
	1.3220169671808901	-66.7181585231956
	1.3234722045109202	-61.956617854327305
	1.3249274418409502	-57.22531776748201
	1.32638267917098	-52.509249044856915
	1.3278379165010101	-47.79014081045034
	1.3292931538310402	-43.0484187847951
	1.33074839116107	-38.277903628631066
	1.3322036284911	-33.481596533428274
	1.3336588658211301	-28.673099758970693
	1.3351141031511602	-23.868907498228964
	1.3365693404811902	-19.084821295794427
	1.33802457781122	-14.339114410089678
	1.3394798151412501	-9.654680844068935
	1.3409350524712802	-5.045919743899503
	1.34239028980131	-0.5166895338047652
	1.34384552713134	3.940232942789862
	1.3453007644613701	8.338935358061917
	1.3467560017914002	12.692184762010584
	1.3482112391214303	17.01308219729799
	1.34966647645146	21.318950608566865
	1.3511217137814902	25.62498850553493
	1.3525769511115202	29.93944674395334
	1.35403218844155	34.26416126747563
	1.35548742577158	38.59347820568291
	1.3569426631016102	42.92185577715372
	1.3583979004316402	47.244119470667556
	1.3598531377616703	51.552951602685425
	1.3613083750917	55.84019548695096
	1.3627636124217302	60.09898311286952
	1.3642188497517602	64.32339582840314
	1.36567408708179	68.50891201402192
	1.3671293244118203	72.65124529315563
	1.3685845617418502	76.74597632492532
	1.3700397990718802	80.78799384621652
	1.3714950364019103	84.77160327039428
	1.3729502737319401	88.69331033994968
	1.3744055110619702	92.55220958925838
	1.3758607483920002	96.3546684984126
	1.37731598572203	100.10977123284101
	1.3787712230520601	103.82568487571916
	1.3802264603820902	107.51125441061413
	1.3816816977121202	111.17754709033716
	1.3831369350421503	114.83456984269196
	1.3845921723721801	118.49013806633502
	1.38604740970221	122.14568557106804
	1.3875026470322402	125.79731250937357
	1.38895788436227	129.4416013563582
	1.3904131216923001	133.07518091053225
	1.3918683590223302	136.69294101765695
	1.39332359635236	140.28938108072794
	1.39477883368239	143.8593872704339
	1.3962340710124201	147.39823489605396
	1.39768930834245	150.90171180120046
	1.3991445456724803	154.36570490166469
	1.40059978300251	157.78609622254135
	1.4020550203325401	161.15816733366069
	1.4035102576625702	164.47686891356716
	1.4049654949926	167.7375784823098
	1.40642073232263	170.93807511089585
	1.4078759696526602	174.08480757668985
	1.40933120698269	177.1861455622875
	1.4107864443127203	180.25009987937392
	1.41224168164275	183.28585258747307
	1.4136969189727802	186.30435348822493
	1.4151521563028102	189.31668476212303
	1.41660739363284	192.33270801766935
	1.41806263096287	195.35105155832503
	1.4195178682929002	198.36430682048126
	1.42097310562293	201.36494380671024
	1.4224283429529603	204.3445131860542
	1.4238835802829901	207.2916911609409
	1.4253388176130202	210.19426036179016
	1.4267940549430502	213.0395536341789
	1.42824929227308	215.823338504626
	1.4297045296031101	218.55083089381515
	1.4311597669331402	221.22845449727174
	1.43261500426317	223.86335642969243
	1.4340702415932003	226.46448547565842
	1.4355254789232301	229.04176040703396
	1.4369807162532602	231.60617274716924
	1.4384359535832902	234.16561054934414
	1.43989119091332	236.7202758160522
	1.4413464282433501	239.2686140535818
	1.4428016655733802	241.80807722011718
	1.44425690290341	244.33507719756608
	1.4457121402334403	246.84513504218944
	1.4471673775634701	249.33324360841868
	1.4486226148935	251.79442511583113
	1.4500778522235303	254.2251070901524
	1.45153308955356	256.62240439142477
	1.4529883268835901	258.98406387350167
	1.4544435642136202	261.30731860596734
	1.45589880154365	263.58827859310145
	1.4573540388736803	265.82165151590107
	1.4588092762037101	268.0012884991521
	1.4602645135337402	270.12750396672925
	1.4617197508637703	272.2053341592381
	1.4631749881938	274.24236255277197
	1.4646302255238302	276.2472181077753
	1.4660854628538602	278.2291195457318
	1.46754070018389	280.19833667880346
	1.4689959375139203	282.16739084644576
	1.4704511748439502	284.1430837391025
	1.4719064121739802	286.1238541812269
	1.4733616495040103	288.103977731825
	1.47481688683404	290.0746964643795
	1.4762721241640702	292.02658980293006
	1.4777273614941002	293.949450685025
	1.47918259882413	295.829866164436
	1.4806378361541601	297.6565767971466
	1.4820930734841902	299.4270662345172
	1.48354831081422	301.14336151929024
	1.48500354814425	302.81258482446077
	1.4864587854742801	304.4422090251399
	1.4879140228043102	306.0396903938402
	1.4893692601343402	307.6145574165045
	1.49082449746437	309.1769322109294
	1.4922797347944001	310.73214407650124
	1.4937349721244302	312.2824026356965
	1.49519020945446	313.82570700902545
	1.4966454467844903	315.35911971691434
	1.4981006841145201	316.87978838223916
	1.4995559214445502	318.3841062241417
	1.5010111587745802	319.86741870559285
	1.50246639610461	321.3257569523482
	1.5039216334346401	322.7558969252316
	1.5053768707646702	324.15533861039467
	1.5068321080947	325.52204106952246
	1.50828734542473	326.85419040239145
	1.5097425827547601	328.1496461524504
	1.5111978200847902	329.4052096346016
	1.5126530574148203	330.61868737601276
	1.51410829474485	331.78996035599357
	1.5155635320748801	332.92164876733
	1.5170187694049102	334.0190585144289
	1.51847400673494	335.0872428997316
	1.51992924406497	336.13119787180113
	1.5213844813950002	337.15766549776106
	1.5228397187250302	338.1733286009616
	1.5242949560550603	339.1822994162961
	1.52575019338509	340.18568324014143
	1.5272054307151202	341.1793220852771
	1.5286606680451502	342.15869177168753
	1.53011590537518	343.11962562549627
	1.53157114270521	344.05616955049476
	1.5330263800352402	344.96106513502036
	1.5344816173652702	345.8288416829041
	1.5359368546953003	346.6561891969187
	1.5373920920253301	347.44555928613113
	1.5388473293553602	348.2009695313799
	1.5403025666853902	348.92586528186723
	1.54175780401542	349.6243889740451
	1.5432130413454501	350.3021462774982
	1.5446682786754802	350.96418131976134
	1.54612351600551	351.6145359104107
	1.5475787533355403	352.253990416334
	1.5490339906655701	352.8812169059153
	1.5504892279956002	353.4950882434881
	1.5519444653256302	354.0943187397885
	1.55339970265566	354.67655531991136
	1.5548549399856901	355.2393281185159
	1.5563101773157202	355.78040533520834
	1.5577654146457502	356.29803091844695
	1.5592206519757803	356.7910331672309
	1.5606758893058101	357.2583331593676
	1.5621311266358402	357.69888403029876
	1.5635863639658703	358.1114973765986
	1.5650416012959	358.4949486519577
	1.5664968386259301	358.8480752238679
	1.5679520759559602	359.1705526065776
	1.5694073132859903	359.4643778042679
	1.5708625506160203	359.73188187052983
	1.5723177879460501	359.97530368831025
	1.5737730252760802	360.19733364246986
	1.5752282626061103	360.40115919542234
	1.57668349993614	360.5900128703486
	1.5781387372661702	360.76664414162167
	1.5795939745962002	360.93071685600916
	1.5810492119262305	361.08064556717426
	1.5825044492562603	361.21477562686766
	1.5839596865862902	361.3310807032855
	1.58541492391632	361.4266546050993
	1.5868701612463503	361.49836918890264
	1.58832539857638	361.54304748078096
	1.58978063590641	361.5599129980856
	1.5912358732364402	361.5502330994429
	1.59269111056647	361.5156143579439
	1.5941463478965003	361.45788527995614
	1.5956015852265302	361.3794186027023
	1.5970568225565602	361.28279637503573
	1.5985120598865903	361.17085017139027
	1.5999672972166201	361.0455049719812
	1.6014225345466502	360.90710138095255
	1.6028777718766802	360.7555887654641
	1.6043330092067103	360.5906561453162
	1.6057882465367403	360.41170855211544
	1.6072434838667702	360.2179633268893
	1.6086987211968002	360.0084961199892
	1.6101539585268303	359.7824339027062
	1.6116091958568604	359.53922153671544
	1.6130644331868902	359.2784121105623
	1.6145196705169202	358.99959901001
	1.61597490784695	358.7025319850634
	1.6174301451769804	358.38711243678426
	1.6188853825070102	358.0524085549042
	1.62034061983704	357.6972118630507
	1.6217958571670699	357.3242131351259
	1.6232510944971001	356.93741885429824
	1.62470633182713	356.53738123349206
	1.62616156915716	356.1235252158939
	1.62761680648719	355.6951974611824
	1.6290720438172202	355.2516343305417
	1.6305272811472502	354.7919033057376
	1.63198251847728	354.31539332288594
	1.63343775580731	353.8218885238699
	1.6348929931373402	353.31144976765484
	1.63634823046737	352.78432258193243
	1.6378034677974	352.2408083862449
	1.63925870512743	351.6812628057719
	1.6407139424574602	351.10617020423956
	1.6421691797874902	350.51603126586497
	1.64362441711752	349.91131365591855
	1.6450796544475503	349.29247453847336
	1.6465348917775802	348.65996536637283
	1.6479901291076102	348.01426608856286
	1.6494453664376403	347.35589875713754
	1.6509006037676701	346.68554707757005
	1.6523558410977	346.00389310932235
	1.65381107842773	345.3111722175828
	1.65526631575776	344.6072960933434
	1.65672155308779	343.8916351581588
	1.6581767904178202	343.16346115047827
	1.65963202774785	342.42203899418246
	1.66108726507788	341.666500630687
	1.6625425024079101	340.8958474595887
	1.6639977397379402	340.10936128964613
	1.6654529770679702	339.30665539187834
	1.666908214398	338.4882215299791
	1.6683634517280301	337.6549081396018
	1.6698186890580602	336.80754046714895
	1.67127392638809	335.9471413468878
	1.67272916371812	335.0752104114614
	1.6741844010481501	334.1930657274187
	1.6756396383781802	333.3016469155757
	1.6770948757082103	332.40124395104726
	1.67855011303824	331.49160899772363
	1.6800053503682704	330.5725229043168
	1.6814605876983002	329.64372828460574
	1.6829158250283303	328.70462623165895
	1.6843710623583599	327.7545794619502
	1.6858262996883902	326.7931555712128
	1.68728153701842	325.8202430188283
	1.68873677434845	324.8362332093506
	1.69019201167848	323.8415494275072
	1.6916472490085102	322.8366085057657
	1.6931024863385402	321.8220425413133
	1.69455772366857	320.7986186902589
	1.6960129609986	319.7670288905422
	1.6974681983286302	318.7278570852403
	1.6989234356586602	317.68140382669384
	1.7003786729886903	316.6279064855691
	1.7018339103187201	315.5676205746244
	1.7032891476487502	314.5008082510145
	1.7047443849787802	313.42773674583276
	1.70619962230881	312.3486461046874
	1.7076548596388403	311.2637014330552
	1.7091100969688702	310.17259487682776
	1.7105653342989005	309.0747733458094
	1.7120205716289303	307.9697119456765
	1.7134758089589601	306.85681124709896
	1.7149310462889904	305.73520384489217
	1.7163862836190202	304.60399254797295
	1.71784152094905	303.46232736237755
	1.71929675827908	302.3099440746951
	1.7207519956091102	301.1472193154173
	1.72220723293914	299.9745537308741
	1.7236624702691703	298.79239472277345
	1.7251177075992001	297.60156758189186
	1.7265729449292302	296.40306100850313
	1.7280281822592602	295.197904217042
	1.72948341958929	293.98676935368417
	1.7309386569193201	292.76949226864826
	1.7323938942493502	291.54577643188526
	1.7338491315793803	290.31529251194524
	1.7353043689094103	289.07749105609474
	1.7367596062394401	287.83162672146847
	1.7382148435694702	286.57687865755514
	1.7396700808995003	285.31251752250677
	1.7411253182295303	284.03845245837914
	1.7425805555595604	282.75482009518004
	1.7440357928895902	281.46181940188393
	1.7454910302196205	280.15975741425905
	1.7469462675496503	278.84911589805284
	1.7484015048796802	277.5304200077477
	1.74985674220971	276.2042216783742
	1.7513119795397403	274.87105785511716
	1.75276721686977	273.531450450863
	1.7542224541998002	272.1859074378182
	1.7556776915298302	270.834949957102
	1.7571329288598603	269.47918515054675
	1.7585881661898903	268.1192866704484
	1.7600434035199202	266.7560339915935
	1.7614986408499502	265.389849767848
	1.7629538781799803	264.02063092827495
	1.7644091155100101	262.64810829036935
	1.7658643528400402	261.2718846260997
	1.7673195901700702	259.8913809918791
	1.7687748275001003	258.5058783909138
	1.7702300648301303	257.1144003793345
	1.7716853021601602	255.71616423408653
	1.7731405394901905	254.3111935432866
	1.7745957768202203	252.89981788539387
	1.7760510141502504	251.48265020899066
	1.7775062514802804	250.06050075386247
	1.7789614888103102	248.63439002494647
	1.78041672614034	247.20566741829361
	1.7818719634703701	245.77578069736956
	1.7833272008004002	244.34539869447457
	1.78478243813043	242.91474711761396
	1.7862376754604603	241.4836057482654
	1.7876929127904901	240.05159376574937
	1.7891481501205202	238.6182017937527
	1.7906033874505503	237.18271290994625
	1.7920586247805803	235.74416081396913
	1.7935138621106104	234.30193579208395
	1.7949690994406402	232.85578987805923
	1.79642433677067	231.40580075927886
	1.7978795741007	229.95222696987656
	1.7993348114307302	228.4953939215311
	1.80079004876076	227.03570774153422
	1.80224528609079	225.57375954618965
	1.80370052342082	224.110132663449
	1.8051557607508502	222.64533914713024
	1.8066109980808802	221.1798525817244
	1.80806623541091	219.7141151682074
	1.8095214727409403	218.2485941547484
	1.8109767100709702	216.78379223464276
	1.8124319474010002	215.32034482803624
	1.8138871847310298	213.85886217747702
	1.8153424220610601	212.39965635930287
	1.81679765939109	210.94278288627845
	1.81825289672112	209.4878779004929
	1.81970813405115	208.03450884733388
	1.8211633713811801	206.58221226262071
	1.8226186087112102	205.13024540857407
	1.82407384604124	203.6776629947496
	1.82552908337127	202.22384576333485
	1.8269843207013001	200.76848668590225
	1.8284395580313302	199.31194920666462
	1.8298947953613602	197.85481204651813
	1.83135003269139	196.39766765512974
	1.8328052700214201	194.9413641683921
	1.8342605073514502	193.4872021499625
	1.83571574468148	192.03630510184337
	1.8371709820115103	190.58949963724456
	1.8386262193415401	189.1469329004513
	1.8400814566715704	187.70830301788965
	1.8415366940016002	186.2733331150423
	1.84299193133163	184.8416586118479
	1.8444471686616604	183.41250198833978
	1.8459024059916902	181.98505890193996
	1.84735764332172	180.55868616000367
	1.8488128806517499	179.13308453127615
	1.8502681179817801	177.7083988683195
	1.85172335531181	176.28479056251908
	1.8531785926418403	174.86243138295617
	1.85463382997187	173.44173091248211
	1.8560890673019002	172.02321514168582
	1.8575443046319302	170.6073701476564
	1.85899954196196	169.19463550568628
	1.86045477929199	167.78536296235657
	1.8619100166220202	166.37988440434154
	1.8633652539520502	164.97853130573364
	1.8648204912820803	163.58168195703644
	1.86627572861211	162.18976538924258
	1.8677309659421402	160.80319715745367
	1.8691862032721702	159.42231599972808
	1.8706414406022003	158.04702231429968
	1.8720966779322303	156.67703995265796
	1.8735519152622602	155.3121070725851
	1.8750071525922904	153.95185659096308
	1.8764623899223203	152.59566410855098
	1.8779176272523501	151.24286564642668
	1.87937286458238	149.8928145040088
	1.8808281019124102	148.54535885683498
	1.88228333924244	147.2007744917292
	1.8837385765724701	145.85935362245309
	1.8851938139025002	144.5214575156795
	1.8866490512325302	143.18781189508223
	1.88810428856256	141.85927448989383
	1.8895595258925901	140.5367676093373
	1.8910147632226202	139.2208847067054
	1.8924700005526502	137.91162133034317
	1.89392523788268	136.608878492141
	1.8953804752127101	135.3125055469451
	1.8968357125427402	134.02213241930676
	1.8982909498727703	132.73723188754215
	1.8997461872028003	131.45719197969865
	1.9012014245328301	130.18147461584562
	1.9026566618628602	128.90994164117552
	1.9041118991928903	127.64257642768413
	1.9055671365229203	126.37941557172249
	1.9070223738529504	125.12059502810287
	1.9084776111829802	123.86638148097192
	1.90993284851301	122.61709476912979
	1.91138808584304	121.3730811751458
	1.9128433231730702	120.13459474136585
	1.9142985605031002	118.9018319061837
	1.9157537978331303	117.67495831592356
	1.91720903516316	116.45413401045906
	1.9186642724931902	115.23953640184455
	1.9201195098232202	114.0313630311123
	1.9215747471532503	112.82983935266189
	1.9230299844832803	111.6350545842496
	1.9244852218133102	110.44694132010382
	1.9259404591433402	109.265365211382
	1.9273956964733703	108.09014187958194
	1.9288509338034001	106.92101070347321
	1.9303061711334302	105.75765787491876
	1.9317614084634602	104.59967252759964
	1.9332166457934903	103.44671103988833
	1.9346718831235203	102.2986304488889
	1.9361271204535502	101.15537677257936
	1.9375823577835805	100.01698175250144
	1.9390375951136103	98.88352532243977
	1.9404928324436403	97.75512971236071
	1.94194806977367	96.63197921928864
	1.9434033071037002	95.51428399533012
	1.94485854443373	94.40222934705224
	1.9463137817637601	93.29598673457645
	1.9477690190937902	92.19571616469324
	1.9492242564238202	91.10158550121446
	1.9506794937538503	90.01378443353897
	1.9521347310838801	88.93254706961699
	1.9535899684139102	87.85814362432166
	1.9550452057439403	86.7907133869019
	1.9565004430739703	85.73028346605517
	1.9579556804040004	84.67673468104371
	1.9594109177340302	83.62988067237481
	1.9608661550640603	82.5895005604176
	1.9623213923940903	81.55530250658285
	1.9637766297241204	80.52684792967972
	1.9652318670541502	79.50379604555638
	1.9666871043841803	78.48597718129429
	1.9681423417142103	77.47341107983613
	1.9695975790442404	76.466272864833
	1.9710528163742702	75.464775432144
	1.9725080537043005	74.46918936957633
	1.9739632910343303	73.48000542069161
	1.9754185283643602	72.49771890081655
	1.97687376569439	71.52264500814522
	1.97832900302442	70.55491973689004
	1.97978424035445	69.59442444709498
	1.9812394776844802	68.64101150653431
	1.98269471501451	67.6945185323869
	1.98414995234454	66.75462756364112
	1.9856051896745701	65.82093153733933
	1.9870604270046002	64.89311681160859
	1.98851566433463	63.970962173708585
	1.98997090166466	63.0544420554445
	1.9914261389946901	62.143578397456565
	1.9928813763247202	61.23839403829112
	1.9943366136547502	60.338980518447215
	1.99579185098478	59.4455239776633
	1.9972470883148101	58.55819607827402
	1.9987023256448402	57.67714566756996
	2.00015756297487	56.80248724004821
	2.0016128003049003	55.93431656102143
	2.00306803763493	55.07273148004879
	2.0045232749649604	54.217839816173694
	2.0059785122949902	53.36978114556979
	2.00743374962502	52.52868718586063
	2.00888898695505	51.694663833625214
	2.01034422428508	50.86769615799335
	2.01179946161511	50.04764105466762
	2.01325469894514	49.234356144349135
	2.01470993627517	48.427687048128405
	2.0161651736052	47.62735655486665
	2.0176204109352303	46.83304503504871
	2.01907564826526	46.04445424691278
	2.0205308855952904	45.261395647933796
	2.02198612292532	44.48391350952488
	2.02344136025535	43.712079451174645
	2.0248965975853803	42.94596539921861
	2.02635183491541	42.18577786629271
	2.02780707224544	41.43183815406064
	2.0292623095754703	40.684469574456784
	2.0307175469055	39.9439408538376
	2.0321727842355304	39.21026117863835
	2.03362802156556	38.48335644546512
	2.0350832588955905	37.76315092664288
	2.0365384962256203	37.0495028769119
	2.03799373355565	36.342152494384095
	2.03944897088568	35.640818900403815
	2.04090420821571	34.94522217583551
	2.04235944554574	34.25522279140125
	2.04381468287577	33.57077825775889
	2.0452699202058002	32.89185626601386
	2.04672515753583	32.21844872932695
	2.04818039486586	31.550629074017593
	2.04963563219589	30.888495135523158
	2.05109086952592	30.232157468828518
	2.0525461068559503	29.581705571703083
	2.05400134418598	28.93719798762379
	2.05545658151601	28.298683922662008
	2.0569118188460402	27.666207718709416
	2.05836705617607	27.039826234791462
	2.0598222935061004	26.419605326274564
	2.06127753083613	25.805627381181807
	2.0627327681661605	25.19794269232159
	2.0641880054961903	24.596494163855255
	2.06564324282622	24.00119530374525
	2.0670984801562504	23.41194092384228
	2.0685537174862803	22.828581571926748
	2.07000895481631	22.250918249451615
	2.07146419214634	21.678707799663357
	2.07291942947637	21.11170163849772
	2.0743746668064	20.549796443194964
	2.0758299041364303	19.99296002481617
	2.07728514146646	19.44120073524573
	2.07874037879649	18.894569946432625
	2.0801956161265203	18.353197232093635
	2.08165085345655	17.817267211506874
	2.08310609078658	17.28702088787952
	2.08456132811661	16.762586644286557
	2.0860165654466405	16.24398567539106
	2.0874718027766703	15.731177621907477
	2.0889270401067	15.22408202716872
	2.0903822774367304	14.722569503161026
	2.0918375147667603	14.226473805712772
	2.09329275209679	13.735561656993923
	2.0947479894268204	13.249634735126165
	2.0962032267568502	12.76857689772487
	2.0976584640868805	12.292314305293985
	2.0991137014169103	11.820811510729186
	2.10056893874694	11.354058686344388
	2.1020241760769705	10.892067810234721
	2.1034794134070003	10.434892170507396
	2.10493465073703	9.982595314981836
	2.10638988806706	9.535218781030267
	2.1078451253970902	9.092791927023086
	2.10930036272712	8.65533043052585
	2.1107556000571503	8.222851612185991
	2.11221083738718	7.795378893449993
	2.11366607471721	7.372948390691931
	2.1151213120472403	6.955602467482322
	2.11657654937727	6.543346556871484
	2.1180317867073004	6.136156473226038
	2.1194870240373302	5.7339585959026635
	2.12094226136736	5.336659729671851
	2.1223974986973904	4.944153176919599
	2.12385273602742	4.556299794080928
	2.1253079733574505	4.172907262701074
	2.1267632106874803	3.7938162456687223
	2.12821844801751	3.418914370068933
	2.1296736853475404	3.04815967655486
	2.1311289226775703	2.681558030765814
	2.1325841600076005	2.3191277797550356
	2.1340393973376304	1.9609145676877233
	2.13549463466766	1.6070549084681716
	2.13694987199769	1.2576842728016118
	2.1384051093277203	0.9128882040766939
	2.13986034665775	0.5726877898716793
	2.14131558398778	0.2370251601646487
	2.1427708213178103	-0.09416498476196011
	2.14422605864784	-0.4209562892630174
	2.1456812959778704	-0.7434895899000367
	2.1471365333079	-1.0619349191738365
	2.14859177063793	-1.3764354810259647
	2.1500470079679603	-1.6871031044960318
	2.15150224529799	-1.9939856292771765
	2.15295748262802	-2.2971185356483375
	2.1544127199580503	-2.596535607826354
	2.1558679572880806	-2.892237210302369
	2.1573231946181104	-3.184187978308387
	2.1587784319481402	-3.4723576129749745
	2.16023366927817	-3.7567233090871923
	2.1616889066082003	-4.037278915676666
	2.16314414393823	-4.314025210473687
	2.16459938126826	-4.586961731224278
	2.1660546185982903	-4.856085528651647
	2.16750985592832	-5.121387958388141
	2.1689650932583504	-5.382861744556408
	2.17042033058838	-5.6405040522902254
	2.17187556791841	-5.894344998673091
	2.17333080524844	-6.1444425745220315
	2.17478604257847	-6.390854278132906
	2.1762412799085	-6.633643360398992
	2.17769651723853	-6.872908223793615
	2.17915175456856	-7.108757185518243
	2.18060699189859	-7.341297099379517
	2.1820622292286203	-7.570610243072792
	2.18351746655865	-7.796736884115376
	2.18497270388868	-8.019712565919235
	2.18642794121871	-8.239570501486014
	2.18788317854874	-8.456318111984274
	2.1893384158787703	-8.669945262033934
	2.1907936532088	-8.880439478668677
	2.1922488905388304	-9.087790478469742
	2.1937041278688603	-9.291998271210332
	2.19515936519889	-9.493065994544622
	2.1966146025289204	-9.69099744028722
	2.19806983985895	-9.885792827872137
	2.19952507718898	-10.077446895687672
	2.2009803145190103	-10.265949652031622
	2.20243555184904	-10.451291525296028
	2.20389078917907	-10.63350067430315
	2.2053460265091003	-10.812625631271658
	2.20680126383913	-10.988716803331954
	2.20825650116916	-11.161834798295786
	2.2097117384991902	-11.332070167511574
	2.21116697582922	-11.499524558684243
	2.21262221315925	-11.664309203694756
	2.21407745048928	-11.826498434377982
	2.2155326878193105	-11.986124818657117
	2.2169879251493403	-12.143211551441937
	2.21844316247937	-12.297771442697922
	2.2198983998094004	-12.449779461677508
	2.2213536371394302	-12.599189696921485
	2.22280887446946	-12.745933391470544
	2.2242641117994904	-12.889960619458634
	2.22571934912952	-13.03127546642304
	2.2271745864595505	-13.169898404028118
	2.2286298237895803	-13.305863107595542
	2.23008506111961	-13.43922461028069
	2.2315402984496404	-13.570057405961734
	2.2329955357796702	-13.698455264507174
	2.2344507731097	-13.824514696350661
	2.23590601043973	-13.948298760423313
	2.23736124776976	-14.069854738552522
	2.23881648509979	-14.189215896337373
	2.2402717224298203	-14.306405726721323
	2.24172695975985	-14.421434842274039
	2.24318219708988	-14.534301560271388
	2.2446374344199103	-14.644992814734223
	2.24609267174994	-14.753503407068592
	2.2475479090799704	-14.859834662440562
	2.24900314641	-14.963992233240788
	2.25045838374003	-15.065982869512936
	2.2519136210700603	-15.165810265043547
	2.25336885840009	-15.263475179013312
	2.2548240957301204	-15.358973197494606
	2.2562793330601503	-15.452309141383239
	2.25773457039018	-15.543502081081442
	2.25918980772021	-15.632582111077681
	2.26064504505024	-15.719588729702537
	2.26210028238027	-15.804569769265981
	2.2635555197103003	-15.887581209937707
	2.26501075704033	-15.9687005841472
	2.26646599437036	-16.048003731907784
	2.26792123170039	-16.12554270758028
	2.26937646903042	-16.20135357168556
	2.27083170636045	-16.27545201375665
	2.2722869436904802	-16.34784476587356
	2.27374218102051	-16.418528916203968
	2.2751974183505403	-16.487472999658394
	2.27665265568057	-16.554629973860983
	2.2781078930106	-16.619974664927213
	2.2795631303406303	-16.683498610211473
	2.28101836767066	-16.74522136301698
	2.28247360500069	-16.805171192088892
	2.2839288423307202	-16.863381159018672
	2.28538407966075	-16.919901108263275
	2.2868393169907804	-16.974802959732187
	2.28829455432081	-17.02814976047989
	2.2897497916508405	-17.079993346112815
	2.2912050289808703	-17.130366909307668
	2.2926602663109	-17.179293402286703
	2.29411550364093	-17.226793992397006
	2.2955707409709603	-17.27288283871394
	2.29702597830099	-17.31755492295065
	2.2984812156310204	-17.360804259198403
	2.2999364529610498	-17.402629397536657
	2.30139169029108	-17.443032351577585
	2.30284692762111	-17.48201836499402
	2.30430216495114	-17.519592909522544
	2.30575740228117	-17.5557609836369
	2.3072126396112003	-17.590523691975022
	2.30866787694123	-17.623881338866795
	2.3101231142712604	-17.6558370580035
	2.31157835160129	-17.686401563672007
	2.3130335889313205	-17.71560126862073
	2.31448882626135	-17.74346420761185
	2.31594406359138	-17.770018476013774
	2.31739930092141	-17.79530692392359
	2.3188545382514403	-17.819384716223567
	2.32030977558147	-17.842303875971993
	2.3217650129115004	-17.864109441661867
	2.3232202502415302	-17.884821767926496
	2.3246754875715605	-17.90445338501604
	2.3261307249015903	-17.923017143779816
	2.3275859622316206	-17.940512160497292
	2.32904119956165	-17.956912910400433
	2.3304964368916803	-17.972192230626206
	2.33195167422171	-17.986325665995537
	2.3334069115517404	-17.99931111415094
	2.3348621488817702	-18.011161671367972
	2.3363173862118	-18.02189063663127
	2.33777262354183	-18.031516121712684
	2.33922786087186	-18.04007550638903
	2.34068309820189	-18.04761145396401
	2.3421383355319203	-18.05416836065001
	2.34359357286195	-18.059780924208326
	2.3450488101919804	-18.064470124380023
	2.3465040475220103	-18.068255710661788
	2.34795928485204	-18.07115612086386
	2.3494145221820704	-18.073179265442377
	2.3508697595121	-18.074326991122234
	2.35232499684213	-18.07459868667638
	2.3537802341721603	-18.07399499440953
	2.35523547150219	-18.07252243400376
	2.3566907088322204	-18.070189051204125
	2.3581459461622503	-18.067003651574396
	2.3596011834922805	-18.062975177645512
	2.3610564208223104	-18.058112634892268
	2.36251165815234	-18.052425243519792
	2.36396689548237	-18.045923104516078
	2.3654221328124003	-18.038621377913387
	2.36687737014243	-18.030537132764493
	2.3683326074724604	-18.021686982133815
	2.3697878448024903	-18.012091005542743
	2.3712430821325206	-18.001777834230325
	2.3726983194625504	-17.990779806694036
	2.3741535567925807	-17.97913215040012
	2.3756087941226105	-17.966856592335944
	2.3770640314526403	-17.95396257551215
	2.3785192687826706	-17.94045580035049
	2.3799745061127	-17.926336620962047
	2.38142974344273	-17.91158686341828
	2.38288498077276	-17.896178281707762
	2.38434021810279	-17.880069664120583
	2.3857954554328202	-17.86322963718999
	2.38725069276285	-17.845648439658817
	2.3887059300928803	-17.827324140564542
	2.39016116742291	-17.808261785536843
	2.3916164047529405	-17.788478028285
	2.39307164208297	-17.76799871729554
	2.394526879413	-17.74686055978009
	2.39598211674303	-17.72510215229204
	2.3974373540730602	-17.7027530010223
	2.39889259140309	-17.679838488588075
	2.4003478287331204	-17.656380024089685
	2.40180306606315	-17.632397068097134
	2.4032583033931805	-17.607907140595216
	2.4047135407232103	-17.582925832866067
	2.4061687780532406	-17.557466982941378
	2.40762401538327	-17.53154269045217
	2.4090792527133003	-17.50516375035454
	2.41053449004333	-17.478339098735887
	2.4119897273733604	-17.451076008204154
	2.41344496470339	-17.423378618721017
	2.4149002020334205	-17.395247933891824
	2.4163554393634503	-17.3666804725126
	2.4178106766934806	-17.337674988832305
	2.4192659140235104	-17.308233513238974
	2.4207211513535403	-17.27836224417092
	2.42217638868357	-17.248070309849254
	2.4236316260136004	-17.217368185888063
	2.42508686334363	-17.186268451027217
	2.4265421006736605	-17.15479009622163
	2.4279973380036903	-17.122951665368646
	2.4294525753337206	-17.090767218971223
	2.4309078126637504	-17.058246474058706
	2.4323630499937803	-17.025393866465492
	2.4338182873238106	-16.992211308455126
	2.4352735246538404	-16.95869774185303
	2.4367287619838702	-16.924841509440057
	2.4381839993139	-16.890626614853318
	2.4396392366439303	-16.856043352715005
	2.44109447397396	-16.821087296114456
	2.4425497113039905	-16.785763499414088
	2.4440049486340203	-16.750079288685583
	2.44546018596405	-16.71404322620333
	2.44691542329408	-16.67767347797394
	2.4483706606241102	-16.640998332489517
	2.44982589795414	-16.604041539006857
	2.45128113528417	-16.566822416225932
	2.4527363726141997	-16.529354446711977
	2.45419160994423	-16.491648250096887
	2.45564684727426	-16.453712858317203
	2.45710208460429	-16.415553319336368
	2.45855732193432	-16.3771664822375
	2.4600125592643503	-16.3385491601
	2.46146779659438	-16.2996997869584
	2.46292303392441	-16.260618011874612
	2.46437827125444	-16.2213044474845
	2.46583350858447	-16.18175990440386
	2.4672887459145	-16.141985059051876
	2.46874398324453	-16.101979370349
	2.47019922057456	-16.061742183321712
	2.4716544579045903	-16.021273661532177
	2.47310969523462	-15.980576232348994
	2.4745649325646504	-15.939656097594025
	2.47602016989468	-15.89851988738701
	2.47747540722471	-15.857174675677243
	2.4789306445547403	-15.81563272330959
	2.48038588188477	-15.773909739700002
	2.4818411192148	-15.732021076930778
	2.4832963565448303	-15.689980516577634
	2.48475159387486	-15.647796681361342
	2.4862068312048904	-15.605476671407132
	2.4876620685349202	-15.563027041408532
	2.4891173058649505	-15.520451557580145
	2.4905725431949803	-15.477750149787653
	2.49202778052501	-15.43492143702315
	2.4934830178550405	-15.391963333513331
	2.4949382551850703	-15.348875553430616
	2.4963934925151	-15.305658777923327
	2.4978487298451304	-15.262313532304006
	2.4993039671751602	-15.218840057159241
	2.5007592045051905	-15.175237888997117
	2.5022144418352203	-15.131505742927857
	2.5036696791652506	-15.087641199044356
	2.5051249164952805	-15.043645605959227
	2.5065801538253103	-14.99952458929215
	2.5080353911553406	-14.955283387828104
	2.50949062848537	-14.910927515677486
	2.5109458658154	-14.866467465537426
	2.51240110314543	-14.821916438223298
	2.51385634047546	-14.777290349795294
	2.51531157780549	-14.73260253346075
	2.51676681513552	-14.68785896342547
	2.5182220524655503	-14.64306486492319
	2.51967728979558	-14.598225572716501
	2.5211325271256104	-14.553340003333915
	2.52258776445564	-14.508401151256521
	2.52404300178567	-14.463399106879706
	2.5254982391157	-14.418323937522473
	2.52695347644573	-14.373172891344893
	2.52840871377576	-14.327945908806214
	2.5298639511057903	-14.282644019305508
	2.53131918843582	-14.237271218689784
	2.5327744257658504	-14.191836583647728
	2.5342296630958803	-14.14635222751781
	2.5356849004259105	-14.100832741777822
	2.53714013775594	-14.055288771456617
	2.53859537508597	-14.009727867817674
	2.540050612416	-13.964155805424298
	2.5415058497460303	-13.918577028575783
	2.54296108707606	-13.8729937071314
	2.5444163244060904	-13.827405879489106
	2.5458715617361203	-13.781809955882181
	2.5473267990661506	-13.736203158691069
	2.5487820363961804	-13.690584592655341
	2.5502372737262102	-13.644953723809294
	2.55169251105624	-13.599310208585166
	2.5531477483862703	-13.553653726708717
	2.5546029857163	-13.507983634346829
	2.5560582230463305	-13.462297504999924
	2.5575134603763603	-13.416593506919298
	2.5589686977063906	-13.3708733392682
	2.5604239350364204	-13.325139333200923
	2.5618791723664507	-13.279393830601066
	2.5633344096964805	-13.233641380458494
	2.5647896470265104	-13.18788918477162
	2.56624488435654	-13.142146959091633
	2.5677001216865705	-13.096425618224202
	2.5691553590166003	-13.05073333086034
	2.57061059634663	-13.005076389546957
	2.5720658336766604	-12.959458410120533
	2.5735210710066903	-12.91388134881845
	2.57497630833672	-12.868344807990752
	2.5764315456667504	-12.822844402948704
	2.57788678299678	-12.777370739101343
	2.57934202032681	-12.731917131590308
	2.58079725765684	-12.686479863061095
	2.58225249498687	-12.641057570826888
	2.5837077323169	-12.595650586941247
	2.5851629696469303	-12.550261757934095
	2.58661820697696	-12.504896194250932
	2.5880734443069904	-12.45956342822251
	2.58952868163702	-12.414272915788843
	2.5909839189670505	-12.36903249170291
	2.59243915629708	-12.323848033074228
	2.59389439362711	-12.278723381428335
	2.59534963095714	-12.233661556580728
	2.5968048682871703	-12.188664544323501
	2.5982601056172	-12.143730632698407
	2.5997153429472304	-12.098856862872026
	2.6011705802772602	-12.054041446458768
	2.6026258176072905	-12.00928298932513
	2.6040810549373203	-11.964580314639079
	2.6055362922673506	-11.91993242411968
	2.60699152959738	-11.875338507163633
	2.6084467669274103	-11.83079732969486
	2.60990200425744	-11.786307304174215
	2.6113572415874704	-11.74186711707489
	2.6128124789175002	-11.697476015818893
	2.61426771624753	-11.65313535702171
	2.6157229535775604	-11.608847152574981
	2.61717819090759	-11.56461337848782
	2.6186334282376205	-11.520438290409402
	2.6200886655676503	-11.476330262713873
	2.62154390289768	-11.432296828788594
	2.6229991402277104	-11.388343930535484
	2.6244543775577402	-11.344475252687744
	2.62590961488777	-11.300693001232048
	2.6273648522178004	-11.256999564487842
	2.62882008954783	-11.213395735178665
	2.6302753268778605	-11.169875635549488
	2.6317305642078903	-11.126432253617395
	2.6331858015379206	-11.08305977817372
	2.6346410388679504	-11.03975469721081
	2.6360962761979803	-10.996516482489596
	2.6375515135280105	-10.953344687374965
	2.63900675085804	-10.910239224346014
	2.6404619881880698	-10.867204584831825
	2.6419172255181	-10.824247654338706
	2.64337246284813	-10.781374981084582
	2.64482770017816	-10.738592346943733
	2.64628293750819	-10.695903671806263
	2.6477381748382203	-10.653312175747715
	2.64919341216825	-10.610820395009796
	2.6506486494982804	-10.568428821074576
	2.6521038868283098	-10.526135731733575
	2.65355912415834	-10.483939041808071
	2.65501436148837	-10.441836614369322
	2.6564695988184	-10.399827095049659
	2.65792483614843	-10.357909442157506
	2.6593800734784603	-10.316082529021514
	2.66083531080849	-10.274345180428554
	2.6622905481385204	-10.232696152248536
	2.6637457854685502	-10.191133916261833
	2.6652010227985805	-10.149656628016146
	2.66665626012861	-10.108263816533281
	2.66811149745864	-10.066956227076844
	2.66956673478867	-10.025734494312701
	2.6710219721187003	-9.984599635816949
	2.67247720944873	-9.943555123076067
	2.6739324467787604	-9.902605658376388
	2.6753876841087902	-9.861757303990998
	2.6768429214388205	-9.821014937749169
	2.6782981587688504	-9.780380860214109
	2.67975339609888	-9.739857038919581
	2.68120863342891	-9.69944515592465
	2.6826638707589403	-9.659144040168485
	2.68411910808897	-9.61895029139373
	2.6855743454190004	-9.57885865137564
	2.6870295827490303	-9.53886373594105
	2.6884848200790605	-9.498962628339086
	2.6899400574090904	-9.459153478185499
	2.6913952947391206	-9.419435503135674
	2.6928505320691505	-9.37980921813687
	2.6943057693991803	-9.340276872541835
	2.69576100672921	-9.300843021029323
	2.6972162440592404	-9.261513851676227
	2.6986714813892703	-9.222292972128571
	2.7001267187193005	-9.183182634950299
	2.7015819560493304	-9.14418558383204
	2.70303719337936	-9.105303954892179
	2.70449243070939	-9.066537557896709
	2.7059476680394203	-9.027885116690868
	2.70740290536945	-8.989344207813701
	2.70885814269948	-8.950912918179483
	2.71031338002951	-8.912590044343688
	2.71176861735954	-8.874374485683347
	2.71322385468957	-8.836265136072143
	2.7146790920196002	-8.79826054768182
	2.71613432934963	-8.76035930461353
	2.7175895666796603	-8.722560695040556
	2.71904480400969	-8.684864011117725
	2.7205000413397205	-8.647268150275977
	2.72195527866975	-8.609772591362116
	2.72341051599978	-8.572377749510451
	2.72486575332981	-8.535084570355366
	2.7263209906598402	-8.497894558246799
	2.72777622798987	-8.460810698005616
	2.7292314653199004	-8.423836569283822
	2.73068670264993	-8.386974767948004
	2.7321419399799605	-8.3502273140316
	2.7335971773099903	-8.313595491335946
	2.7350524146400206	-8.277080297282737
	2.73650765197005	-8.240682427412366
	2.7379628893000802	-8.204401252198977
	2.73941812663011	-8.168234730874929
	2.7408733639601404	-8.132181210310137
	2.74232860129017	-8.096239366333066
	2.7437838386202005	-8.060407913898416
	2.7452390759502303	-8.0246857528482
	2.7466943132802606	-7.989072459125509
	2.7481495506102904	-7.953567168607606
	2.7496047879403207	-7.918167600767902
	2.75106002527035	-7.88287200560967
	2.7525152626003804	-7.8476796979391565
	2.75397049993041	-7.81259050620929
	2.7554257372604405	-7.777604653318122
	2.7568809745904703	-7.742722512472255
	2.7583362119205006	-7.707944985372023
	2.7597914492505304	-7.673275377217124
	2.7612466865805607	-7.638717407235845
	2.7627019239105906	-7.6042737192804
	2.764157161240621	-7.569946247661164
	2.76561239857065	-7.5357360207515285
	2.76706763590068	-7.501643718890136
	2.76852287323071	-7.467669543653074
	2.76997811056074	-7.433811120623886
	2.77143334789077	-7.400064359640737
	2.7728885852208003	-7.3664254966502085
	2.77434382255083	-7.33289134784377
	2.7757990598808604	-7.299460388228454
	2.7772542972108902	-7.2661317088184205
	2.77870953454092	-7.232904902785776
	2.7801647718709503	-7.199780983576375
	2.78162000920098	-7.1667628710463305
	2.78307524653101	-7.133853480620019
	2.7845304838610403	-7.101055481245339
	2.78598572119107	-7.0683704907130505
	2.7874409585211004	-7.03579967486894
	2.7888961958511302	-7.0033448284243605
	2.7903514331811605	-6.971006910394863
	2.7918066705111904	-6.938783732361799
	2.79326190784122	-6.906673209038445
	2.79471714517125	-6.874674510519981
	2.79617238250128	-6.842786528417719
	2.79762761983131	-6.8110077177921085
	2.79908285716134	-6.779336905008677
	2.8005380944913703	-6.747773183750041
	2.8019933318214	-6.716315587562349
	2.8034485691514304	-6.6849630308183805
	2.80490380648146	-6.65371405809492
	2.8063590438114905	-6.622567576108622
	2.8078142811415203	-6.591523540604612
	2.80926951847155	-6.560581727131648
	2.81072475580158	-6.5297415397315035
	2.8121799931316103	-6.499004193120072
	2.81363523046164	-6.468372478349693
	2.8150904677916704	-6.437848776452483
	2.8165457051217	-6.407435009088658
	2.8180009424517305	-6.3771320749965525
	2.8194561797817603	-6.346940812235971
	2.8209114171117906	-6.316862880576991
	2.8223666544418204	-6.286898361270914
	2.8238218917718503	-6.257044193496313
	2.82527712910188	-6.227297192505603
	2.8267323664319104	-6.197654468268411
	2.8281876037619402	-6.168113875158497
	2.8296428410919705	-6.138673803395932
	2.8310980784220003	-6.109332851725867
	2.83255331575203	-6.080090159166957
	2.83400855308206	-6.050946674504985
	2.8354637904120903	-6.02190418314126
	2.83691902774212	-5.9929653694298395
	2.83837426507215	-5.9641324212350355
	2.83982950240218	-5.935406628471355
	2.84128473973221	-5.906788967715556
	2.84273997706224	-5.878280103100451
	2.84419521439227	-5.84987981642962
	2.8456504517223	-5.82158738665612
	2.8471056890523303	-5.7934019392305345
	2.84856092638236	-5.765322338190117
	2.8500161637123904	-5.737346791295067
	2.8514714010424203	-5.709473804403615
	2.85292663837245	-5.681702651660089
	2.85438187570248	-5.654032717548262
	2.85583711303251	-5.6264633617697655
	2.85729235036254	-5.598993179316949
	2.8587475876925703	-5.571620425951323
	2.8602028250226	-5.544344686692739
	2.8616580623526304	-5.517165886355087
	2.8631132996826603	-5.490083038189937
	2.8645685370126905	-5.463095747340844
	2.86602377434272	-5.436205533791622
	2.86747901167275	-5.409414021162547
	2.86893424900278	-5.382722594365646
	2.8703894863328103	-5.356132744425281
	2.87184472366284	-5.329645971453715
	2.8732999609928704	-5.303262816117353
	2.8747551983229003	-5.27698329053203
	2.8762104356529306	-5.25080740080773
	2.8776656729829604	-5.224734366709413
	2.8791209103129907	-5.198761023327506
	2.88057614764302	-5.1728843989175175
	2.8820313849730503	-5.147102693175611
	2.88348662230308	-5.121414462314419
	2.8849418596331105	-5.095818578751846
	2.8863970969631403	-5.070314650794785
	2.8878523342931706	-5.044902948240178
	2.8893075716232004	-5.019584844848737
	2.8907628089532307	-4.99436213989236
	2.8922180462832605	-4.969236508009772
	2.893673283613291	-4.944209215551496
	2.89512852094332	-4.919280659363494
	2.89658375827335	-4.8944511780481434
	2.89803899560338	-4.869721160575864
	2.89949423293341	-4.84509013234549
	2.90094947026344	-4.820556851570359
	2.9024047075934702	-4.796120059712166
	2.9038599449235	-4.771778560014468
	2.9053151822535304	-4.747531449673488
	2.90677041958356	-4.723377927671663
	2.90822565691359	-4.69931720189561
	2.90968089424362	-4.675348298389736
	2.91113613157365	-4.651469925383367
	2.91259136890368	-4.627681299801338
	2.9140466062337103	-4.603982210472282
	2.91550184356374	-4.580371999167596
	2.9169570808937704	-4.5568497777999255
	2.9184123182238	-4.533415389610923
	2.9198675555538305	-4.510069239816971
	2.9213227928838603	-4.486812725971731
	2.92277803021389	-4.463647337630391
	2.92423326754392	-4.440574206774272
	2.9256885048739503	-4.417594095791969
	2.92714374220398	-4.394707329263156
	2.9285989795340104	-4.37191441814241
	2.93005421686404	-4.349215835847872
	2.9315094541940705	-4.3266098790007845
	2.9329646915241003	-4.30409378406307
	2.9344199288541306	-4.281665435155787
	2.9358751661841604	-4.259323221110435
	2.9373304035141903	-4.237066395346801
	2.93878564084422	-4.2148940943873185
	2.9402408781742504	-4.192804990617901
	2.9416961155042802	-4.170799109850805
	2.9431513528343105	-4.1488780219375485
	2.9446065901643403	-4.127042966200747
	2.9460618274943706	-4.1052949030844275
	2.9475170648244005	-4.083634864973078
	2.9489723021544307	-4.06206372822021
	2.9504275394844606	-4.0405816203591485
	2.9518827768144904	-4.0191884465679095
	2.9533380141445202	-3.997884022606854
	2.9547932514745505	-3.976667521719719
	2.9562484888045804	-3.9555372561283093
	2.9577037261346106	-3.9344922102504825
	2.9591589634646405	-3.913532004669719
	2.9606142007946703	-3.892656097747931
	2.9620694381247	-3.871863784782022
	2.9635246754547304	-3.85115403939119
	2.9649799127847603	-3.830525782208497
	2.96643515011479	-3.8099780925901996
	2.96789038744482	-3.78951037254069
	2.96934562477485	-3.769122544312495
	2.97080086210488	-3.7488142451426256
	2.9722560994349103	-3.7285848084146664
	2.97371133676494	-3.7084345846286624
	2.9751665740949704	-3.688364620877678
	2.9766218114250003	-3.6683758154991892
	2.97807704875503	-3.6484690042495913
	2.9795322860850604	-3.6286450650696906
	2.98098752341509	-3.608904621603074
	2.98244276074512	-3.589247675942943
	2.98389799807515	-3.569673850670142
	2.98535323540518	-3.5501823236037353
	2.98680847273521	-3.530771589496794
	2.9882637100652403	-3.5114396224578286
	2.98971894739527	-3.49218488769327
	2.9911741847253004	-3.473006185896793
	2.9926294220553302	-3.4539026123218264
	2.9940846593853605	-3.434873570939999
	2.99553989671539	-3.4159191105063655
	2.99699513404542	-3.3970399138808034
	2.99845037137545	-3.3782375672992657
	2.9999056087054803	-3.359512884039191
	3.00136084603551	-3.340865765866397
	3.0028160833655404	-3.3222968877996664
	3.0042713206955702	-3.3038072901903206
	3.0057265580256005	-3.285396566159193
	3.0071817953556303	-3.2670638101823215
	3.0086370326856606	-3.2488085906617243
	3.01009227001569	-3.230630316504289
	3.0115475073457203	-3.2125277484886965
	3.01300274467575	-3.1945000080155523
	3.0144579820057804	-3.1765468428022814
	3.0159132193358102	-3.1586676598163876
	3.0173684566658405	-3.1408615387836107
	3.0188236939958704	-3.1231277254735232
	3.0202789313259006	-3.1054655943457874
	3.0217341686559305	-3.0878746885072132
	3.0231894059859608	-3.07035462747001
	3.02464464331599	-3.0529050990081714
	3.02609988064602	-3.035525902989434
	3.02755511797605	-3.0182170308314653
	3.02901035530608	-3.000978816084512
	3.03046559263611	-2.9838119425329523
	3.03192082996614	-2.9667169434551397
	3.03337606729617	-2.9496942080686495
	3.0348313046262003	-2.932743949479459
	3.03628654195623	-2.915866321697422
	3.03774177928626	-2.8990615413169962
	3.03919701661629	-2.882329479589771
	3.04065225394632	-2.865669166756902
	3.04210749127635	-2.8490796683557846
	3.04356272860638	-2.8325602828175533
	3.04501796593641	-2.8161105117566194
	3.0464732032664403	-2.7997300060750376
	3.04792844059647	-2.783418274706264
	3.0493836779265004	-2.7671746642205335
	3.0508389152565303	-2.7509980830409404
	3.05229415258656	-2.734887610692681
	3.05374938991659	-2.718843270443358
	3.0552046272466202	-2.702864890561955
	3.05665986457665	-2.6869516323024527
	3.0581151019066803	-2.6711030406682994
	3.05957033923671	-2.6553192051987935
	3.0610255765667405	-2.6396006673514876
	3.0624808138967703	-2.623948240696677
	3.0639360512268006	-2.6083625914486674
	3.0653912885568304	-2.5928442007500507
	3.0668465258868602	-2.577393072630116
	3.06830176321689	-2.5620092738699896
	3.0697570005469204	-2.5466932777351303
	3.07121223787695	-2.5314446837984406
	3.0726674752069805	-2.5162617833459535
	3.0741227125370103	-2.5011431784664637
	3.0755779498670406	-2.486087850048307
	3.0770331871970704	-2.471094928637285
	3.0784884245271007	-2.45616363178317
	3.0799436618571305	-2.4412932496676376
	3.0813988991871604	-2.426483423493437
	3.08285413651719	-2.411734793268238
	3.0843093738472205	-2.3970481436170985
	3.0857646111772503	-2.382424175618212
	3.0872198485072806	-2.367863368731605
	3.0886750858373104	-2.353365962141652
	3.0901303231673403	-2.338932130062176
	3.09158556049737	-2.3245619621992546
	3.0930407978274004	-2.31025522229163
	3.09449603515743	-2.2960114495763264
	3.09595127248746	-2.2818298329916615
	3.09740650981749	-2.267709537818746
	3.09886174714752	-2.2536498830698974
	3.10031698447755	-2.239650469657363
	3.1017722218075803	-2.225711241005115
	3.10322745913761	-2.2118315917376776
	3.1046826964676404	-2.1980104729902905
	3.1061379337976702	-2.1842474448548046
	3.1075931711277005	-2.170542323821678
	3.1090484084577303	-2.1568944793719993
	3.11050364578776	-2.143303356096453
	3.11195888311779	-2.129769079388325
	3.1134141204478203	-2.116291760551462
	3.11486935777785	-2.102871270273681
	3.1163245951078804	-2.089508057096623
	3.1177798324379102	-2.076203191728837
	3.1192350697679405	-2.062957045786675
	3.1206903070979704	-2.0497695116810064
	3.122145544428	-2.0366407063719407
	3.1236007817580305	-2.023570704406211
	3.1250560190880603	-2.0105590171648373
	3.12651125641809	-1.9976048186925937
	3.1279664937481204	-1.9847068273008972
	3.1294217310781502	-1.9718640078917815
	3.1308769684081805	-1.9590757607007845
	3.1323322057382104	-1.9463413972111994
	3.1337874430682406	-1.9336601801240931
	3.1352426803982705	-1.9210319251177452
	3.1366979177283003	-1.9084568470909744
	3.1381531550583306	-1.895935668526704
	3.1396083923883604	-1.8834690995001893
	3.1410636297183903	-1.8710573200640965
	3.1425188670484205	-1.8587005433042805
	3.1439741043784504	-1.8463992093661545
	3.1454293417084807	-1.8341532617132543
	3.1468845790385105	-1.8219620793586273
	3.1483398163685408	-1.8098252688839693
	3.1497950536985706	-1.7977425902485038
	3.1512502910286004	-1.7857136048073698
	3.1527055283586307	-1.7737377113759294
	3.15416076568866	-1.761813997614695
	3.15561600301869	-1.7499418502170556
	3.15707124034872	-1.7381215223977051
	3.15852647767875	-1.7263528298282154
	3.15998171500878	-1.7146348026411715
	3.16143695233881	-1.7029667748709016
	3.16289218966884	-1.6913484139553248
	3.1643474269988703	-1.6797794932376746
	3.1658026643289	-1.6682598735371812
	3.16725790165893	-1.6567896050182753
	3.16871313898896	-1.6453688591490163
	3.17016837631899	-1.6339979912775107
	3.17162361364902	-1.6226773897691373
	3.17307885097905	-1.6114074350028886
	3.17453408830908	-1.6001883133791353
	3.1759893256391103	-1.5890200050172325
	3.17744456296914	-1.5779026433319814
	3.1788998002991704	-1.5668362882792053
	3.1803550376292002	-1.555819701410769
	3.18181027495923	-1.5448513586945865
	3.18326551228926	-1.5339307860061808
	3.18472074961929	-1.5230576419270392
	3.18617598694932	-1.5122312796401047
	3.1876312242793503	-1.5014511778698534
	3.18908646160938	-1.4907170733155226
	3.1905416989394104	-1.4800290628809307
	3.1919969362694403	-1.4693875489866741
	3.1934521735994705	-1.4587929809832758
	3.1949074109295004	-1.4482458073233602
	3.19636264825953	-1.4377463683281348
	3.19781788558956	-1.4272948228890527
	3.1992731229195903	-1.4168908879623814
	3.20072836024962	-1.4065343159160193
	3.2021835975796504	-1.3962250611873515
	3.2036388349096803	-1.3859626396870226
	3.2050940722397105	-1.3757460961072638
	3.2065493095697404	-1.3655750859909404
	3.2080045468997707	-1.3554496423575983
	3.2094597842298005	-1.3453693420525497
	3.2109150215598303	-1.335333613425405
	3.21237025888986	-1.3253420815796062
	3.2138254962198904	-1.3153944257660442
	3.2152807335499203	-1.3054903361545485
	3.2167359708799506	-1.295629452669914
	3.2181912082099804	-1.2858113542238243
	3.2196464455400102	-1.276035866073471
	3.22110168287004	-1.2663030469551586
	3.2225569202000703	-1.2566130721090758
	3.2240121575301	-1.2469661760678719
	3.22546739486013	-1.237362597068227
	3.22692263219016	-1.2278025401902823
	3.22837786952019	-1.2182861120078314
	3.22983310685022	-1.2088135203377988
	3.2312883441802502	-1.1993851662588213
	3.23274358151028	-1.1900007528332708
	3.2341988188403104	-1.1806591965921598
	3.23565405617034	-1.171359680364617
	3.2371092935003705	-1.1621016095832601
	3.2385645308304003	-1.1528844405011114
	3.24001976816043	-1.1437076692327537
	3.24147500549046	-1.1345708712158284
	3.2429302428204902	-1.1254737929066323
	3.24438548015052	-1.1164165350189705
	3.2458407174805504	-1.1073994136610281
	3.24729595481058	-1.098422964763472
	3.2487511921406105	-1.089487406611397
	3.2502064294706403	-1.080592697015959
	3.2516616668006706	-1.0717391317492684
	3.2531169041307004	-1.062927032358857
	3.2545721414607303	-1.054155863670303
	3.25602737879076	-1.0454250077249299
	3.2574826161207904	-1.0367344426680347
	3.25893785345082	-1.0280839540674833
	3.2603930907808505	-1.0194727839383404
	3.2618483281108803	-1.0109005884357884
	3.2633035654409106	-1.0023675041907154
	3.2647588027709404	-0.9938730330029557
	3.2662140401009703	-0.9854163342261018
	3.2676692774310006	-0.9769973917249217
	3.2691245147610304	-0.9686163800037093
	3.27057975209106	-0.9602728207847804
	3.2720349894210905	-0.9519661932515646
	3.2734902267511203	-0.9436962618763118
	3.2749454640811506	-0.9354630432956128
	3.2764007014111804	-0.9272668399158874
	3.2778559387412107	-0.9191077118678095
	3.2793111760712406	-0.9109855285020103
	3.2807664134012704	-0.9029005604512577
	3.2822216507313002	-0.8948532257630859
	3.28367688806133	-0.8868435467492191
	3.28513212539136	-0.8788713970725439
	3.28658736272139	-0.8709365971017178
	3.28804260005142	-0.863038921763291
	3.2894978373814503	-0.8551780775887892
	3.29095307471148	-0.8473536591626498
	3.2924083120415104	-0.8395651719031321
	3.2938635493715402	-0.8318124876838056
	3.29531878670157	-0.8240956615672985
	3.2967740240316	-0.8164142024093053
	3.29822926136163	-0.8087675038266298
	3.29968449869166	-0.8011554274223727
	3.3011397360216903	-0.7935778130898825
	3.30259497335172	-0.786034179362332
	3.3040502106817504	-0.7785242671067181
	3.3055054480117803	-0.7710481896250485
	3.3069606853418105	-0.7636058541963848
	3.3084159226718404	-0.7561970027170446
	3.30987116000187	-0.7488217689203793
	3.3113263973319	-0.7414804871486922
	3.3127816346619303	-0.7341734114870633
	3.31423687199196	-0.7269007565033689
	3.3156921093219904	-0.7196626977050755
	3.3171473466520203	-0.7124592101780536
	3.3186025839820505	-0.7052899164643804
	3.3200578213120804	-0.6981543695472965
	3.3215130586421107	-0.6910520913265827
	3.3229682959721405	-0.6839826255476282
	3.3244235333021703	-0.6769455185996094
	3.3258787706322	-0.6699402133946251
	3.3273340079622304	-0.6629662165993295
	3.3287892452922603	-0.6560234685229034
	3.3302444826222906	-0.6491120849436811
	3.3316997199523204	-0.642232341351928
	3.3331549572823507	-0.6353844138837985
	3.3346101946123805	-0.6285683135801037
	3.336065431942411	-0.6217841996447078
	3.3375206692724406	-0.6150323503695745
	3.3389759066024705	-0.6083128496976542
	3.3404311439325003	-0.601625605916638
	3.34188638126253	-0.5949701797027274
	3.3433416185925604	-0.5883461523756068
	3.3447968559225902	-0.581753506757309
	3.3462520932526205	-0.5751921386191725
	3.3477073305826504	-0.5686616460886853
	3.34916256791268	-0.5621616208017031
	3.3506178052427105	-0.5556916957974636
	3.3520730425727403	-0.5492516644865191
	3.35352827990277	-0.5428414108405377
	3.3549835172328	-0.5364606701896264
	3.35643875456283	-0.5301091679754109
	3.35789399189286	-0.5237868426843306
	3.35934922922289	-0.5174935933443976
	3.36080446655292	-0.5112291054496154
	3.36225970388295	-0.5049933640104882
	3.3637149412129803	-0.4987868060238725
	3.36517017854301	-0.4926095246053137
	3.3666254158730404	-0.4864613216051339
	3.3680806532030703	-0.48034241608900174
	3.3695358905331	-0.47425319238618613
	3.37099112786313	-0.46819368092940294
	3.37244636519316	-0.4621637000818737
	3.37390160252319	-0.4561627818359284
	3.3753568398532203	-0.4501904694275254
	3.37681207718325	-0.4442464196088167
	3.3782673145132804	-0.43833008056424205
	3.3797225518433103	-0.4324407063477338
	3.38117778917334	-0.4265782516102945
	3.3826330265033704	-0.42074307715631676
	3.3840882638334002	-0.41493491671803895
	3.38554350116343	-0.4091534769189593
	3.3869987384934603	-0.40339943641697573
	3.38845397582349	-0.3976732372459537
	3.3899092131535205	-0.39197421223946094
	3.3913644504835503	-0.38630232622665517
	3.3928196878135806	-0.38065860588517353
	3.3942749251436104	-0.37504285668148896
	3.3957301624736402	-0.3694538667592724
	3.3971853998036705	-0.36389169007634337
	3.3986406371337003	-0.35835688336135263
	3.40009587446373	-0.35284889847002887
	3.4015511117937605	-0.3473670261436155
	3.4030063491237903	-0.34191117204079546
	3.4044615864538206	-0.3364813077829467
	3.4059168237838504	-0.33107730681251724
	3.4073720611138807	-0.3256988991400931
	3.4088272984439105	-0.32034568411415876
	3.4102825357739404	-0.31501751066252837
	3.41173777310397	-0.30971436727759283
	3.413193010434	-0.3044359659689917
	3.41464824776403	-0.29918201021837376
	3.41610348509406	-0.29395264067466087
	3.41755872242409	-0.28874810867421274
	3.4190139597541203	-0.2835686661027239
	3.42046919708415	-0.2784144324695035
	3.4219244344141804	-0.27328534341347677
	3.42337967174421	-0.2681814181410118
	3.42483490907424	-0.26310274220463725
	3.42629014640427	-0.258049210420495
	3.4277453837343	-0.2530205815641011
	3.42920062106433	-0.2480164571197747
	3.4306558583943603	-0.24303642203619802
	3.43211109572439	-0.23808016378484353
	3.4335663330544204	-0.23314735214887605
	3.43502157038445	-0.2282376027300188
	3.4364768077144805	-0.2233508006215743
	3.4379320450445103	-0.21848713008762388
	3.43938728237454	-0.21364665629630508
	3.44084251970457	-0.20882936927307583
	3.4422977570346003	-0.20403539849178287
	3.44375299436463	-0.19926495025470103
	3.4452082316946604	-0.194518301933158
	3.4466634690246902	-0.18979551645304582
	3.4481187063547205	-0.18509612141463094
	3.4495739436847503	-0.18041990511801487
	3.4510291810147806	-0.17576711269509815
	3.4524844183448105	-0.17113755665616281
	3.4539396556748403	-0.1665306689424142
	3.45539489300487	-0.16194621562169687
	3.4568501303349004	-0.1573841573236905
	3.4583053676649302	-0.15284447463625384
	3.4597606049949605	-0.14832700902002216
	3.4612158423249904	-0.14383116029944176
	3.4626710796550206	-0.13935667608564017
	3.4641263169850505	-0.13490406239191088
	3.4655815543150807	-0.1304731511194177
	3.4670367916451106	-0.1260630035807253
	3.4684920289751404	-0.12167367972017473
	3.4699472663051703	-0.11730584910549169
	3.4714025036352005	-0.11295936358033032
	3.4728577409652304	-0.10863386500659544
	3.4743129782952606	-0.10432956760882917
	3.4757682156252905	-0.10004684225009441
	3.4772234529553203	-0.09578608517745124
	3.47867869028535	-0.09154720723802257
	3.4801339276153804	-0.08732945172494055
	3.4815891649454103	-0.0831325902830713
	3.48304440227544	-0.07895685613698333
	3.48449963960547	-0.07480199415908828
	3.4859548769355	-0.07066747760893577
	3.48741011426553	-0.06655279549579518
	3.4888653515955603	-0.062457639361127804
	3.49032058892559	-0.05838229216885793
	3.4917758262556204	-0.054326865271377756
	3.4932310635856503	-0.050290969985439915
	3.4946863009156806	-0.04627462115297476
	3.4961415382457104	-0.0422783250799057
	3.4975967755757402	-0.038302336354377076
	3.49905201290577	-0.03434666837142686
	3.5005072502358003	-0.030411033898985806
	3.50196248756583	-0.026495168203609865
	3.5034177248958605	-0.02259940199110133
	3.5048729622258903	-0.018723868463553117
	3.5063281995559206	-0.01486789568423319
	3.5077834368859504	-0.011031091493350687
	3.5092386742159807	-0.007213615357500203
	3.51069391154601	-0.003415419280599963
	3.5121491488760403	0.0003637616766809515
	3.51360438620607	0.004124145605942431
	3.5150596235361005	0.007865905376888804
	3.5165148608661303	0.011589131648065631
	3.5179700981961606	0.015293902828830142
	3.5194253355261904	0.018980343619205087
	3.5208805728562207	0.022648663863492402
	3.5223358101862505	0.02629920047354517
	3.5237910475162804	0.029931871908843277
	3.52524628484631	0.033546152994972545
	3.52670152217634	0.037142045635050636
	3.5281567595063703	0.040719861346246944
	3.5296119968364	0.04427938437049761
	3.5310672341664304	0.04782028616068601
	3.5325224714964603	0.0513426922632334
	3.5339777088264905	0.05484682329142743
	3.5354329461565204	0.058332856076617645
	3.5368881834865507	0.0618009591714781
	3.5383434208165805	0.06525130588920547
	3.5397986581466103	0.06868420463206348
	3.54125389547664	0.07210006388277179
	3.54270913280667	0.07549911012472421
	3.5441643701367003	0.0788814271747924
	3.54561960746673	0.08224688778182099
	3.54707484479676	0.08559536456868955
	3.54853008212679	0.08892693351936032
	3.54998531945682	0.09224161371685113
	3.5514405567868503	0.09553924789395296
	3.55289579411688	0.09881968332854285
	3.55435103144691	0.10208280773861134
	3.55580626877694	0.10532868509039872
	3.55726150610697	0.10855750053985957
	3.558716743437	0.11176945271506611
	3.5601719807670302	0.1149647176750932
	3.56162721809706	0.11814336868371811
	3.5630824554270903	0.1213054933150488
	3.56453769275712	0.1244512744219719
	3.5659929300871505	0.12758090440036085
	3.5674481674171803	0.13069456421692394
	3.56890340474721	0.13379234080150582
	3.57035864207724	0.13687425620310023
	3.5718138794072702	0.13994049711686785
	3.5732691167373	0.1429912751344773
	3.5747243540673304	0.14602645530806058
	3.57617959139736	0.14904597017255128
	3.5776348287273905	0.15205030045990497
	3.5790900660574203	0.15503961480089856
	3.5805453033874506	0.15801333944045837
	3.5820005407174804	0.16097123026804638
	3.5834557780475103	0.16391349824630197
	3.58491101537754	0.1668402834366134
	3.5863662527075704	0.16975164876271265
	3.5878214900376	0.1726475596497039
	3.5892767273676305	0.17552795417952893
	3.5907319646976603	0.17839281605563428
	3.5921872020276906	0.18124230049579637
	3.5936424393577204	0.1840769263983475
	3.5950976766877507	0.18689682769968385
	3.5965529140177805	0.18970154769328929
	3.5980081513478104	0.19249123725944628
	3.59946338867784	0.19526656272864784
	3.6009186260078705	0.1980276034464623
	3.6023738633379003	0.2007741792338038
	3.6038291006679306	0.20350649203737703
	3.6052843379979604	0.2062247583721728
	3.6067395753279903	0.20892885672640205
	3.6081948126580206	0.21161877740848922
	3.6096500499880504	0.21429482553241996
	3.6111052873180802	0.21695712338612338
	3.61256052464811	0.21960553603855715
	3.61401576197814	0.22223974678183822
	3.61547099930817	0.22485940073158872
	3.6169262366382	0.22746470324682377
	3.6183814739682303	0.23005600086503364
	3.61983671129826	0.23263324965409993
	3.6212919486282904	0.2351963422912604
	3.6227471859583202	0.2377452568840681
	3.6242024232883505	0.240280272667178
	3.6256576606183804	0.2428020550033807
	3.62711289794841	0.2453108150934895
	3.62856813527844	0.24780636277455415
	3.6300233726084703	0.25028876237865916
	3.6314786099385	0.25275818949569384
	3.6329338472685304	0.2552146284007222
	3.6343890845985602	0.2576579901818832
	3.6358443219285905	0.260088154480286
	3.6372995592586204	0.26250506927920014
	3.6387547965886506	0.26490881586335036
	3.64021003391868	0.2672993887196071
	3.6416652712487103	0.2696766713237366
	3.64312050857874	0.27204060097744787
	3.6445757459087704	0.27439116723280677
	3.6460309832388003	0.27672842645517903
	3.6474862205688305	0.27905264321714185
	3.6489414578988604	0.28136479467696063
	3.6503966952288907	0.28366566086015155
	3.6518519325589205	0.2859551247732952
	3.6533071698889503	0.28823177739502626
	3.65476240721898	0.2904926399251053
	3.6562176445490104	0.29273632829620055
	3.6576728818790403	0.29496298081335226
	3.6591281192090706	0.2971727877389867
	3.6605833565391004	0.2964984322613873
	3.6620385938691307	0.29553860200371673
	3.6634938311991605	0.29458089385275343
	3.664949068529191	0.29362530209505167
	3.6664043058592206	0.2926718209065484
	3.6678595431892504	0.29172044448955603
	3.6693147805192803	0.2907711670223989
	3.67077001784931	0.28982398309472046
	3.6722252551793404	0.28887888645249404
	3.6736804925093702	0.2879358720441587
	3.6751357298394	0.28699493346175586
	3.6765909671694303	0.2860560657060205
	3.67804620449946	0.28511926270255117
	3.6795014418294905	0.2841845193300969
	3.6809566791595203	0.28325182951664374
	3.68241191648955	0.28232118789401284
	3.68386715381958	0.28139258904548115
	3.6853223911496102	0.2804660271439161
	3.68677762847964	0.27954149704214615
	3.6882328658096704	0.2786189930433238
	3.6896881031397	0.2776985095584905
	3.6911433404697305	0.27678004138431334
	3.6925985777997603	0.2758635827804028
	3.6940538151297906	0.27494912875920363
	3.6955090524598204	0.27403667334442616
	3.6969642897898503	0.2731262119037865
	3.69841952711988	0.27221773880830824
	3.6998747644499104	0.2713112482477982
	3.70133000177994	0.2704067353205346
	3.7027852391099705	0.2695041949117467
	3.7042404764400003	0.2686036212879799
end


diabat 1^1Sigma 3^1Sigma 
name '<1^1Sigma|diabat|3^1Sigma>'
symmetry +
lambda 0
mult 1
type  grid
values
	0.7937658163800001	0.46543004830894574
	0.7952210537100302	0.6881054263618864
	0.7966762910400601	0.9121472278345948
	0.7981315283700902	1.1375650353901108
	0.7995867657001201	1.3643692648239494
	0.80104200303015	1.592570979919202
	0.8024972403601801	1.8221818004058719
	0.8039524776902102	2.0532139243362906
	0.8054077150202401	2.285680162400155
	0.8068629523502702	2.519593881629987
	0.8083181896803001	2.7549691561862346
	0.8097734270103302	2.991820785618529
	0.8112286643403601	3.2301643589794367
	0.8126839016703902	3.4700160791493317
	0.8141391390004201	3.711392898547899
	0.8155943763304501	3.954312427341989
	0.81704961366048	4.198793157510465
	0.8185048509905101	4.444854479856332
	0.8199600883205401	4.692516543607809
	0.8214153256505702	4.94180035690195
	0.8228705629806001	5.192727802042526
	0.8243258003106302	5.44532173588135
	0.8257810376406601	5.699605812992871
	0.8272362749706902	5.9556047238069425
	0.82869151230072	6.213344160063997
	0.8301467496307501	6.472850841319087
	0.83160198696078	6.734152456864393
	0.8330572242908101	6.997277769422027
	0.8345124616208401	7.262256672404732
	0.8359676989508702	7.529120208524432
	0.8374229362809001	7.797900646226509
	0.8388781736109302	8.06863125006393
	0.8403334109409601	8.341346593083472
	0.8417886482709902	8.616082621474732
	0.84324388560102	8.892876607852116
	0.8446991229310501	9.171766999124372
	0.84615436026108	9.452793588676201
	0.8476095975911101	9.735997558353432
	0.84906483492114	10.021421745850574
	0.8505200722511701	10.309110655235997
	0.8519753095812002	10.599110022024036
	0.8534305469112302	10.891467167984615
	0.8548857842412602	11.186231152219847
	0.8563410215712901	11.483452797050944
	0.85779625890132	11.783184512661364
	0.8592514962313501	12.085480635803833
	0.86070673356138	12.390397475932474
	0.8621619708914101	12.697993127920995
	0.8636172082214401	13.008327584174538
	0.8650724455514701	13.321463082753695
	0.8665276828815002	13.637464141256345
	0.8679829202115301	13.956397183393676
	0.8694381575415602	14.27833097871158
	0.8708933948715901	14.603336798133512
	0.8723486322016201	14.931488400470272
	0.8738038695316501	15.262861921159697
	0.8752591068616801	15.597536226692199
	0.8767143441917101	15.935593019440375
	0.8781695815217401	16.277116831097032
	0.8796248188517701	16.622195187816885
	0.8810800561818001	16.970918573019276
	0.88253529351183	17.323380764278483
	0.8839905308418601	17.67967897552606
	0.8854457681718901	18.039913951685378
	0.8869010055019201	18.404189839643806
	0.8883562428319501	18.77261472470596
	0.8898114801619801	19.145300806838094
	0.8912667174920101	19.522364261001314
	0.8927219548220401	19.903925462245695
	0.8941771921520701	20.290109456253845
	0.8956324294821001	20.681046147343665
	0.89708766681213	21.076870088985658
	0.8985429041421601	21.477721082684553
	0.8999981414721901	21.88374451153595
	0.9014533788022201	22.29509145135816
	0.9029086161322502	22.711918708664626
	0.9043638534622801	23.1343893827096
	0.9058190907923102	23.56267318773692
	0.9072743281223401	23.996946824538497
	0.9087295654523702	24.437394313265543
	0.9101848027824	24.8842068660106
	0.91164004011243	25.33758372472758
	0.91309527744246	25.797732948619625
	0.91455051477249	26.264871513548712
	0.9160057521025201	26.739225306449555
	0.9174609894325502	27.221030158475884
	0.9189162267625801	27.710532422851088
	0.9203714640926102	28.20798945750704
	0.92182670142264	28.713670236490884
	0.9232819387526701	29.227855814369207
	0.9247371760827001	29.750840161865625
	0.9261924134127301	30.282930770429857
	0.92764765074276	30.824449736197323
	0.9291028880727901	31.37573465802683
	0.9305581254028201	31.93713962417175
	0.9320133627328502	32.509036102497845
	0.9334686000628801	33.09181187621269
	0.9349238373929102	33.685872441512174
	0.9363790747229401	34.29165455703918
	0.9378343120529702	34.90961849271673
	0.939289549383	35.540198031009254
	0.9407447867130301	36.183876496845414
	0.94220002404306	36.841369496875984
	0.9436552613730901	37.513168645730275
	0.94511049870312	38.1989984917297
	0.9465657360331501	38.89810834137444
	0.9480209733631801	39.60925042490584
	0.9494762106932102	40.33108073512318
	0.95093144802324	41.062190585432745
	0.9523866853532701	41.80110526604466
	0.9538419226833	42.54670315738798
	0.9552971600133301	43.30003902801889
	0.95675239734336	44.06456108641788
	0.9582076346733901	44.84900048756742
	0.95966287200342	45.662797495201346
	0.9611181093334501	46.514407381651836
	0.9625733466634802	47.413306678822266
	0.9640285839935102	48.36967505709384
	0.9654838213235402	49.385555435603635
	0.9669390586535701	50.456699962737275
	0.9683942959836	51.57787601395245
	0.9698495333136301	52.74312253061521
	0.9713047706436602	53.94566283730984
	0.9727600079736901	55.178931901811154
	0.9742152453037201	56.43785053716789
	0.9756704826337501	57.71645798796243
	0.9771257199637802	59.0091137669242
	0.97858095729381	60.346365586201046
	0.9800361946238401	61.78546244283018
	0.9814914319538701	63.301287569586066
	0.9829466692839002	64.83451907310626
	0.9844019066139301	66.41467577844668
	0.9858571439439601	68.08974054272812
	0.9873123812739901	69.8624226591786
	0.9887676186040202	71.72920013313114
	0.9902228559340501	73.69221363667623
	0.9916780932640801	75.75302871477288
	0.9931333305941101	77.91167608111334
	0.9945885679241402	80.16780716009293
	0.9960438052541702	82.5212184935765
	0.9974990425842001	84.97498373987412
	0.9989542799142301	87.53407330383345
	1.0004095172442602	90.20507828852362
	1.00186475457429	92.99508351561838
	1.00331999190432	95.91113047107922
	1.0047752292343501	98.96059594428868
	1.0062304665643802	102.15123339502645
	1.00768570389441	105.48947930883526
	1.00914094122444	108.9801673958516
	1.01059617855447	112.62661988779485
	1.0120514158845002	116.43078220650375
	1.01350665321453	120.39361302274642
	1.0149618905445603	124.51457955486558
	1.0164171278745902	128.79109742813841
	1.0178723652046202	133.21909273947347
	1.01932760253465	137.79347630352436
	1.02078283986468	142.5076858145983
	1.0222380771947102	147.3536372017645
	1.0236933145247402	152.3208862527183
	1.02514855185477	157.39675876799436
	1.0266037891848	162.5669689735355
	1.0280590265148302	167.8154929112452
	1.0295142638448602	173.12387336363554
	1.0309695011748903	178.4720091741235
	1.0324247385049201	183.8382380142666
	1.0338799758349502	189.2009579632304
	1.0353352131649802	194.5394268592538
	1.03679045049501	199.83384105975756
	1.0382456878250401	205.06583596049768
	1.0397009251550702	210.2197861538516
	1.0411561624851	215.28296700729675
	1.04261139981513	220.24623122326466
	1.0440666371451601	225.10323981487454
	1.0455218744751902	229.849846087973
	1.0469771118052202	234.48427051848785
	1.04843234913525	239.00708266294123
	1.0498875864652801	243.42030762578042
	1.0513428237953102	247.7270186119349
	1.05279806112534	251.93067512273615
	1.05425329845537	256.0352738145614
	1.0557085357854001	260.0460964260294
	1.05716377311543	263.9694721691835
	1.05861901044546	267.812381392416
	1.06007424777549	271.5831203478592
	1.0615294851055201	275.2919901775149
	1.0629847224355502	278.9519502414969
	1.0644399597655803	282.579241082173
	1.06589519709561	286.19187015707894
	1.0673504344256401	289.8097470274372
	1.06880567175567	293.45536735571
	1.0702609090857003	297.15377471480815
	1.07171614641573	300.9320408676981
	1.0731713837457602	304.81901883541013
	1.07462662107579	308.84398872802194
	1.07608185840582	313.03853971312265
	1.07753709573585	317.43695658801585
	1.0789923330658802	322.07541723430086
	1.0804475703959102	326.99149800405894
	1.0819028077259403	332.22420566353003
	1.08335804505597	337.8132626524239
	1.0848132823860002	343.79979311772263
	1.0862685197160302	350.2224362762902
	1.08772375704606	357.1132593689074
	1.0891789943760901	364.4947076565211
	1.0906342317061202	372.3759575231968
	1.09208946903615	380.74945298887724
	1.0935447063661803	389.5884655192806
	1.0949999436962101	398.8499192557347
	1.0964551810262402	408.47622586242665
	1.09791041835627	418.39678375620133
	1.0993656556863	428.5353967903907
	1.1008208930163301	438.81845386459145
	1.1022761303463602	449.1807744215007
	1.10373136767639	459.56857523545887
	1.10518660500642	469.936583419621
	1.1066418423364501	480.24387829228
	1.10809707966648	490.4566928106399
	1.1095523169965102	500.5462861940025
	1.11100755432654	510.4865148367269
	1.1124627916565701	520.2524318198414
	1.1139180289866002	529.8195091436668
	1.11537326631663	539.1655973016259
	1.11682850364666	548.2779747388631
	1.1182837409766901	557.1493718437763
	1.1197389783067202	565.776796577818
	1.12119421563675	574.1615890265844
	1.12264945296678	582.3095540324996
	1.1241046902968101	590.2317149834512
	1.1255599276268402	597.9420212803675
	1.12701516495687	605.4387348191665
	1.1284704022869003	612.7091124205187
	1.1299256396169302	619.7356017227137
	1.1313808769469602	626.4962060518706
	1.13283611427699	632.9635201685301
	1.13429135160702	639.1022404484326
	1.1357465889370502	644.8670986899756
	1.1372018262670802	650.2280620804503
	1.13865706359711	655.1771564574753
	1.14011230092714	659.7125482816324
	1.1415675382571702	663.8378340329867
	1.1430227755872002	667.5610564357096
	1.14447801291723	670.8960165781244
	1.1459332502472601	673.8637103758789
	1.1473884875772902	676.4924880304042
	1.1488437249073202	678.8184570439556
	1.15029896223735	680.8839081307655
	1.1517541995673801	682.7365006096028
	1.1532094368974102	684.4266581969069
	1.15466467422744	686.0078677727239
	1.15611991155747	687.5450076456351
	1.1575751488875001	689.1010771797096
	1.1590303862175302	690.6877682591086
	1.1604856235475602	692.288616996159
	1.16194086087759	693.8565384588334
	1.1633960982076201	695.3356091486304
	1.1648513355376502	696.6673414722142
	1.16630657286768	697.7747218436275
	1.16776181019771	698.5632096007796
	1.1692170475277401	698.9919234351438
	1.1706722848577702	699.068265913594
	1.1721275221878	698.849879693426
	1.17358275951783	698.4194785050479
	1.1750379968478601	697.8611902189486
	1.1764932341778902	697.2765746692035
	1.17794847150792	696.8024337616655
	1.17940370883795	696.5461375705809
	1.1808589461679802	696.5541764317886
	1.1823141834980102	696.8171902446655
	1.1837694208280403	697.2755901140314
	1.18522465815807	697.8721174083367
	1.1866798954881002	698.5439303300694
	1.1881351328181302	699.1931909852684
	1.18959037014816	699.7218107689898
	1.19104560747819	700.0856645702427
	1.1925008448082202	700.2849265458808
	1.1939560821382502	700.389506832315
	1.1954113194682803	700.4744633335672
	1.19686655679831	700.6110119647132
	1.1983217941283402	700.8849612834222
	1.1997770314583702	701.3924543802419
	1.2012322687884	702.2233855218365
	1.2026875061184301	703.4604801146463
	1.2041427434484602	705.1743035303105
	1.20559798077849	707.4243203253448
	1.20705321810852	710.2573274684048
	1.2085084554385501	713.690972788656
	1.20996369276858	717.702096488016
	1.2114189300986102	722.2686749099173
	1.21287416742864	727.3786462061603
	1.2143294047586701	733.1095031733951
	1.2157846420887002	739.5840080159297
	1.21723987941873	746.8843003067967
	1.21869511674876	755.0756259266183
	1.2201503540787901	764.259570015347
	1.22160559140882	774.4835328468257
	1.22306082873885	785.6818008154271
	1.22451606606888	797.5443290148866
	1.2259713033989101	809.526255308011
	1.2274265407289402	821.2220976810224
	1.22888177805897	832.452651936913
	1.230337015389	843.2517527173701
	1.2317922527190301	853.8461012907001
	1.23324749004906	864.5646266804206
	1.2347027273790903	875.6794061857479
	1.23615796470912	887.2208341719979
	1.2376132020391502	899.1834020444353
	1.2390684393691802	911.5441292674564
	1.24052367669921	924.2037538627608
	1.24197891402924	937.0032736680646
	1.2434341513592702	949.7845297595009
	1.2448893886893	962.4189174354617
	1.2463446260193303	974.9263218437802
	1.24779986334936	987.345070251496
	1.2492551006793902	999.677628887863
	1.2507103380094202	1011.9187405206028
	1.25216557533945	1024.0706825162933
	1.2536208126694801	1036.124097474932
	1.2550760499995102	1048.0574417751395
	1.25653128732954	1059.819443883236
	1.2579865246595703	1071.3418471879065
	1.2594417619896001	1082.5585083924686
	1.2608969993196302	1093.4038141616718
	1.2623522366496602	1103.8066375164924
	1.26380747397969	1113.6953059921289
	1.2652627113097201	1122.9989044901583
	1.2667179486397502	1131.743288059674
	1.26817318596978	1140.0807014480272
	1.2696284232998103	1148.1619889052945
	1.2710836606298401	1156.1292668602475
	1.2725388979598702	1164.13087316097
	1.2739941352899002	1172.315727233794
	1.27544937261993	1180.8361524055347
	1.2769046099499601	1189.7833948502898
	1.2783598472799902	1199.0785833318125
	1.27981508461002	1208.609931499646
	1.2812703219400503	1218.2584512602743
	1.2827255592700801	1227.8958570957557
	1.2841807966001102	1237.383083077875
	1.2856360339301403	1246.568791908809
	1.28709127126017	1255.3176107651288
	1.2885465085902001	1263.6450236360565
	1.2900017459202302	1271.6321622714509
	1.29145698325026	1279.3820946500964
	1.2929122205802903	1287.003044963376
	1.2943674579103202	1294.6080485786852
	1.29582269524035	1302.3172938859434
	1.29727793257038	1310.2577622654444
	1.29873316990041	1318.4852215830037
	1.3001884072304402	1326.992377057608
	1.3016436445604702	1335.7491969009288
	1.3030988818905	1344.7143202137
	1.30455411922053	1353.8414318933355
	1.3060093565505602	1363.0816224828336
	1.30746459388059	1372.380729316868
	1.30891983121062	1381.688534984582
	1.3103750685406501	1390.9625013120187
	1.3118303058706802	1400.1633329375736
	1.3132855432007102	1409.2541898200896
	1.31474078053074	1418.1978767166338
	1.3161960178607701	1426.9553468854767
	1.3176512551908002	1435.4756545782093
	1.31910649252083	1443.718966124493
	1.32056172985086	1451.7064644442673
	1.3220169671808901	1459.487617328149
	1.3234722045109202	1467.1435788277734
	1.3249274418409502	1474.757847874776
	1.32638267917098	1482.4127639194194
	1.3278379165010101	1490.208593170036
	1.3292931538310402	1498.253358141518
	1.33074839116107	1506.584525186182
	1.3322036284911	1515.1905752228095
	1.3336588658211301	1524.0027349186312
	1.3351141031511602	1532.9356814058715
	1.3365693404811902	1541.9066740805088
	1.33802457781122	1550.8185637634222
	1.3394798151412501	1559.548010970095
	1.3409350524712802	1568.016379802329
	1.34239028980131	1576.2014998852706
	1.34384552713134	1584.1414161739744
	1.3453007644613701	1591.9120822050077
	1.3467560017914002	1599.5828998557818
	1.3482112391214303	1607.2257363899867
	1.34966647645146	1614.9363968695855
	1.3511217137814902	1622.7998165307831
	1.3525769511115202	1630.8631744672928
	1.35403218844155	1639.1383873717432
	1.35548742577158	1647.595692049255
	1.3569426631016102	1656.2055849576514
	1.3583979004316402	1664.9402635134252
	1.3598531377616703	1673.759567092096
	1.3613083750917	1682.6181734851446
	1.3627636124217302	1691.4775368144287
	1.3642188497517602	1700.3040626346726
	1.36567408708179	1709.0717019050649
	1.3671293244118203	1717.7554682276138
	1.3685845617418502	1726.3293647652347
	1.3700397990718802	1734.7631876986163
	1.3714950364019103	1743.023105689275
	1.3729502737319401	1751.0875893330654
	1.3744055110619702	1758.9497875797917
	1.3758607483920002	1766.6446683385643
	1.37731598572203	1774.2231925468152
	1.3787712230520601	1781.7314689268696
	1.3802264603820902	1789.2199400158934
	1.3816816977121202	1796.7523972202653
	1.3831369350421503	1804.3870090491182
	1.3845921723721801	1812.1696515838623
	1.38604740970221	1820.1092723717188
	1.3875026470322402	1828.183622620039
	1.38895788436227	1836.373065136773
	1.3904131216923001	1844.658045158324
	1.3918683590223302	1853.008576911516
	1.39332359635236	1861.3920956058466
	1.39477883368239	1869.77803099193
	1.3962340710124201	1878.1378227652076
	1.39768930834245	1886.4456602918794
	1.3991445456724803	1894.6761042228866
	1.40059978300251	1902.8034771173639
	1.4020550203325401	1910.7982797931395
	1.4035102576625702	1918.628776609573
	1.4049654949926	1926.265543824165
	1.40642073232263	1933.6934089050806
	1.4078759696526602	1940.9494930305145
	1.40933120698269	1948.0828688015054
	1.4107864443127203	1955.1408390442077
	1.41224168164275	1962.178227849185
	1.4136969189727802	1969.261090583137
	1.4151521563028102	1976.4568240822205
	1.41660739363284	1983.8258996764166
	1.41806263096287	1991.3604175151
	1.4195178682929002	1999.0153215725798
	1.42097310562293	2006.7444301530738
	1.4224283429529603	2014.495505079574
	1.4238835802829901	2022.1981061861113
	1.4253388176130202	2029.7756935591099
	1.4267940549430502	2037.1483308304325
	1.42824929227308	2044.2878274352365
	1.4297045296031101	2051.224580895462
	1.4311597669331402	2057.9967900612446
	1.43261500426317	2064.6474976087247
	1.4340702415932003	2071.2313543054865
	1.4355254789232301	2077.8095268728434
	1.4369807162532602	2084.4503893985952
	1.4384359535832902	2091.203476646053
	1.43989119091332	2098.0705612179554
	1.4413464282433501	2105.0423557075765
	1.4428016655733802	2112.1031982394343
	1.44425690290341	2119.230817372828
	1.4457121402334403	2126.397189396863
	1.4471673775634701	2133.5707403419165
	1.4486226148935	2140.7196264227496
	1.4500778522235303	2147.8197418040595
	1.45153308955356	2154.8501994879693
	1.4529883268835901	2161.792007889914
	1.4544435642136202	2168.625822000846
	1.45589880154365	2175.33076910994
	1.4573540388736803	2181.8818410030995
	1.4588092762037101	2188.2516863096753
	1.4602645135337402	2194.4404497360856
	1.4617197508637703	2200.4692175162277
	1.4631749881938	2206.3712457733827
	1.4646302255238302	2212.185710276941
	1.4660854628538602	2217.95588979966
	1.46754070018389	2223.7314793889514
	1.4689959375139203	2229.574503641607
	1.4704511748439502	2235.5221990282184
	1.4719064121739802	2241.5731310758597
	1.4733616495040103	2247.7055112893468
	1.47481688683404	2253.881692474764
	1.4762721241640702	2260.0590599069556
	1.4777273614941002	2266.189196630989
	1.47918259882413	2272.205489996992
	1.4806378361541601	2278.0494012103495
	1.4820930734841902	2283.704642874243
	1.48354831081422	2289.177661019489
	1.48500354814425	2294.5016888138875
	1.4864587854742801	2299.7130998046923
	1.4879140228043102	2304.8495942849872
	1.4893692601343402	2309.9615191079497
	1.49082449746437	2315.104409959348
	1.4922797347944001	2320.309479048193
	1.4937349721244302	2325.5916779986005
	1.49519020945446	2330.942689309835
	1.4966454467844903	2336.3483876011137
	1.4981006841145201	2341.794431795009
	1.4995559214445502	2347.261376346771
	1.5010111587745802	2352.7226990941276
	1.50246639610461	2358.154795210403
	1.5039216334346401	2363.53749964887
	1.5053768707646702	2368.854165616989
	1.5068321080947	2374.089816482286
	1.50828734542473	2379.228371824461
	1.5097425827547601	2384.251794709914
	1.5111978200847902	2389.1371332522085
	1.5126530574148203	2393.866892553586
	1.51410829474485	2398.435716658248
	1.5155635320748801	2402.855974371257
	1.5170187694049102	2407.1583975670815
	1.51847400673494	2411.373432737473
	1.51992924406497	2415.5325231050883
	1.5213844813950002	2419.6804050092182
	1.5228397187250302	2423.8634094048707
	1.5242949560550603	2428.112069563955
	1.52575019338509	2432.4371384576907
	1.5272054307151202	2436.812442197246
	1.5286606680451502	2441.207954344568
	1.53011590537518	2445.594857101438
	1.53157114270521	2449.9298942403466
	1.5330263800352402	2454.158169410494
	1.5344816173652702	2458.235741561437
	1.5359368546953003	2462.1331342479093
	1.5373920920253301	2465.8638597791623
	1.5388473293553602	2469.454316624872
	1.5403025666853902	2472.9277138124985
	1.54175780401542	2476.3139467888354
	1.5432130413454501	2479.6561169457996
	1.5446682786754802	2482.9947990039823
	1.54612351600551	2486.364223746614
	1.5475787533355403	2489.773071115878
	1.5490339906655701	2493.212652942953
	1.5504892279956002	2496.6755542476376
	1.5519444653256302	2500.1526265597063
	1.55339970265566	2503.6249955038757
	1.5548549399856901	2507.071860063903
	1.5563101773157202	2510.47354772426
	1.5577654146457502	2513.8136110737382
	1.5592206519757803	2517.0799353293137
	1.5606758893058101	2520.260647753582
	1.5621311266358402	2523.3435801857413
	1.5635863639658703	2526.3144870907076
	1.5650416012959	2529.157987786025
	1.5664968386259301	2531.858531346131
	1.5679520759559602	2534.408296303201
	1.5694073132859903	2536.823020335273
	1.5708625506160203	2539.1228626463903
	1.5723177879460501	2541.3281709132507
	1.5737730252760802	2543.465290122961
	1.5752282626061103	2545.567440023899
	1.57668349993614	2547.670174990061
	1.5781387372661702	2549.805598991804
	1.5795939745962002	2551.972597550309
	1.5810492119262305	2554.1555610629844
	1.5825044492562603	2556.337109316102
	1.5839596865862902	2558.494437150964
	1.58541492391632	2560.5928953714756
	1.5868701612463503	2562.593166080969
	1.58832539857638	2564.4531083037778
	1.58978063590641	2566.1579822800322
	1.5912358732364402	2567.7179546770158
	1.59269111056647	2569.148148485002
	1.5941463478965003	2570.4674681122397
	1.5956015852265302	2571.703089143271
	1.5970568225565602	2572.8865627291457
	1.5985120598865903	2574.0546446063
	1.5999672972166201	2575.2336347262176
	1.6014225345466502	2576.4290284684107
	1.6028777718766802	2577.6409581101225
	1.6043330092067103	2578.865680788006
	1.6057882465367403	2580.0949075738486
	1.6072434838667702	2581.3169137261366
	1.6086987211968002	2582.516985617863
	1.6101539585268303	2583.68024964372
	1.6116091958568604	2584.7959929418203
	1.6130644331868902	2585.8546628337626
	1.6145196705169202	2586.846972635326
	1.61597490784695	2587.7652397843926
	1.6174301451769804	2588.6033065265096
	1.6188853825070102	2589.3422828005264
	1.62034061983704	2589.9582010248996
	1.6217958571670699	2590.4856020445022
	1.6232510944971001	2590.981897844049
	1.62470633182713	2591.4570954570886
	1.62616156915716	2591.9054014848193
	1.62761680648719	2592.3202875838792
	1.6290720438172202	2592.694215523099
	1.6305272811472502	2593.0181320304046
	1.63198251847728	2593.2855885128934
	1.63343775580731	2593.4933976102516
	1.6348929931373402	2593.640665742034
	1.63634823046737	2593.7280417772645
	1.6378034677974	2593.7566452398673
	1.63925870512743	2593.7280563112163
	1.6407139424574602	2593.6449564244767
	1.6421691797874902	2593.510182091765
	1.64362441711752	2593.3263057372187
	1.6450796544475503	2593.0958234855284
	1.6465348917775802	2592.8211953216887
	1.6479901291076102	2592.50514477157
	1.6494453664376403	2592.1507813136373
	1.6509006037676701	2591.7626465379576
	1.6523558410977	2591.345306670439
	1.65381107842773	2590.899456216896
	1.65526631575776	2590.422952979109
	1.65672155308779	2589.908873872371
	1.6581767904178202	2589.349351186097
	1.65963202774785	2588.736420216093
	1.66108726507788	2588.0622866042163
	1.6625425024079101	2587.319398955646
	1.6639977397379402	2586.500801540126
	1.6654529770679702	2585.6011594575148
	1.666908214398	2584.6235082475346
	1.6683634517280301	2583.5743282372546
	1.6698186890580602	2582.4597955361555
	1.67127392638809	2581.287907939753
	1.67272916371812	2580.0710975002276
	1.6741844010481501	2578.8202797432214
	1.6756396383781802	2577.5430362304446
	1.6770948757082103	2576.241103359405
	1.67855011303824	2574.9113194915485
	1.6800053503682704	2573.55075759284
	1.6814605876983002	2572.1561111354977
	1.6829158250283303	2570.7208915333385
	1.6843710623583599	2569.2381874374905
	1.6858262996883902	2567.702912606467
	1.68728153701842	2566.1129049951833
	1.68873677434845	2564.4706590897104
	1.69019201167848	2562.778997046866
	1.6916472490085102	2561.040714842483
	1.6931024863385402	2559.2606558324114
	1.69455772366857	2557.4449845439262
	1.6960129609986	2555.599225024413
	1.6974681983286302	2553.7279397627844
	1.6989234356586602	2551.833049260784
	1.7003786729886903	2549.9158961883495
	1.7018339103187201	2547.9780174910848
	1.7032891476487502	2546.0210292513525
	1.7047443849787802	2544.0466107333336
	1.70619962230881	2542.056198759419
	1.7076548596388403	2540.050524913944
	1.7091100969688702	2538.0257631782256
	1.7105653342989005	2535.9756716119427
	1.7120205716289303	2533.894209652835
	1.7134758089589601	2531.774545975434
	1.7149310462889904	2529.6071640459445
	1.7163862836190202	2527.382150359288
	1.71784152094905	2525.0899417247683
	1.71929675827908	2522.7266436418313
	1.7207519956091102	2520.2946537295757
	1.72220723293914	2517.7966353993434
	1.7236624702691703	2515.2357474542496
	1.7251177075992001	2512.6189494834157
	1.7265729449292302	2509.9549123410625
	1.7280281822592602	2507.2528097410263
	1.72948341958929	2504.5183356218326
	1.7309386569193201	2501.7488316519625
	1.7323938942493502	2498.940271727809
	1.7338491315793803	2496.0882494278003
	1.7353043689094103	2493.1860767475955
	1.7367596062394401	2490.224998907802
	1.7382148435694702	2487.195393913741
	1.7396700808995003	2484.088470188244
	1.7411253182295303	2480.9018949630245
	1.7425805555595604	2477.635655275871
	1.7440357928895902	2474.2903875813818
	1.7454910302196205	2470.867858005605
	1.7469462675496503	2467.3716702919082
	1.7484015048796802	2463.8059259671204
	1.74985674220971	2460.1750582609366
	1.7513119795397403	2456.48339840247
	1.75276721686977	2452.735172770076
	1.7542224541998002	2448.934508779673
	1.7556776915298302	2445.0857249215906
	1.7571329288598603	2441.194114471825
	1.7585881661898903	2437.2657412823987
	1.7600434035199202	2433.3078627479726
	1.7614986408499502	2429.3240104558918
	1.7629538781799803	2425.312125801774
	1.7644091155100101	2421.2683401304103
	1.7658643528400402	2417.187358374038
	1.7673195901700702	2413.0618561250967
	1.7687748275001003	2408.8829039933075
	1.7702300648301303	2404.6386699744176
	1.7716853021601602	2400.3193007716945
	1.7731405394901905	2395.923660082884
	1.7745957768202203	2391.453965155103
	1.7760510141502504	2386.9155893263933
	1.7775062514802804	2382.3161569359204
	1.7789614888103102	2377.66572083202
	1.78041672614034	2372.9781160871976
	1.7818719634703701	2368.2684462713896
	1.7833272008004002	2363.5432877001895
	1.78478243813043	2358.804328207685
	1.7862376754604603	2354.048262066239
	1.7876929127904901	2349.269932278894
	1.7891481501205202	2344.4626628079827
	1.7906033874505503	2339.617342422023
	1.7920586247805803	2334.7219116058704
	1.7935138621106104	2329.76824194207
	1.7949690994406402	2324.752257049088
	1.79642433677067	2319.6735852780944
	1.7978795741007	2314.533943243459
	1.7993348114307302	2309.33584166362
	1.80079004876076	2304.0827653251176
	1.80224528609079	2298.7804092904107
	1.80370052342082	2293.4344537261914
	1.8051557607508502	2288.049816833013
	1.8066109980808802	2282.6310324973897
	1.80806623541091	2277.1823281108614
	1.8095214727409403	2271.708286051429
	1.8109767100709702	2266.213972609489
	1.8124319474010002	2260.7061038035636
	1.8138871847310298	2255.191185989442
	1.8153424220610601	2249.672242451753
	1.81679765939109	2244.1492554214296
	1.81825289672112	2238.6171522768605
	1.81970813405115	2233.069968550677
	1.8211633713811801	2227.5012927292787
	1.8226186087112102	2221.901237842269
	1.82407384604124	2216.2573220990703
	1.82552908337127	2210.5609007454314
	1.8269843207013001	2204.807061021201
	1.8284395580313302	2198.9991056436616
	1.8298947953613602	2193.143052475241
	1.83135003269139	2187.2451763944637
	1.8328052700214201	2181.315025144503
	1.8342605073514502	2175.367930640514
	1.83571574468148	2169.4172153913332
	1.8371709820115103	2163.4726513280757
	1.8386262193415401	2157.5355644355013
	1.8400814566715704	2151.601615282301
	1.8415366940016002	2145.6667343827116
	1.84299193133163	2139.725687070068
	1.8444471686616604	2133.7678911874314
	1.8459024059916902	2127.7822849903805
	1.84735764332172	2121.759740370799
	1.8488128806517499	2115.695459721171
	1.8502681179817801	2109.5903472206815
	1.85172335531181	2103.445538565439
	1.8531785926418403	2097.262325204564
	1.85463382997187	2091.045139598243
	1.8560890673019002	2084.8000124015475
	1.8575443046319302	2078.532538520442
	1.85899954196196	2072.247780029968
	1.86045477929199	2065.9497057615813
	1.8619100166220202	2059.6420827846578
	1.8633652539520502	2053.328734551371
	1.8648204912820803	2047.0141701007117
	1.86627572861211	2040.7036481613106
	1.8677309659421402	2034.402325393946
	1.8691862032721702	2028.1143961340483
	1.8706414406022003	2021.8381612905246
	1.8720966779322303	2015.5694965395385
	1.8735519152622602	2009.3044214034103
	1.8750071525922904	2003.0374621804226
	1.8764623899223203	1996.7595315299159
	1.8779176272523501	1990.4608758271506
	1.87937286458238	1984.1318529606403
	1.8808281019124102	1977.7695855402885
	1.88228333924244	1971.3771398029414
	1.8837385765724701	1964.957864464041
	1.8851938139025002	1958.5161356557599
	1.8866490512325302	1952.0615459576725
	1.88810428856256	1945.6057016108773
	1.8895595258925901	1939.1612983963087
	1.8910147632226202	1932.736525623601
	1.8924700005526502	1926.3311326046671
	1.89392523788268	1919.9435130303725
	1.8953804752127101	1913.5712995021863
	1.8968357125427402	1907.2089220589226
	1.8982909498727703	1900.848456018283
	1.8997461872028003	1894.4806355638475
	1.9012014245328301	1888.0971516059158
	1.9026566618628602	1881.6954563318877
	1.9041118991928903	1875.274764439943
	1.9055671365229203	1868.8350749469464
	1.9070223738529504	1862.3778701507963
	1.9084776111829802	1855.906609334087
	1.90993284851301	1849.425604673347
	1.91138808584304	1842.9396357417545
	1.9128433231730702	1836.4521709253395
	1.9142985605031002	1829.9658666895816
	1.9157537978331303	1823.48295911525
	1.91720903516316	1817.0056393032503
	1.9186642724931902	1810.536403174599
	1.9201195098232202	1804.0780993115743
	1.9215747471532503	1797.6340551577885
	1.9230299844832803	1791.205550551855
	1.9244852218133102	1784.7914640771794
	1.9259404591433402	1778.3896239164249
	1.9273956964733703	1771.9970528005383
	1.9288509338034001	1765.6095430887974
	1.9303061711334302	1759.2219968165668
	1.9317614084634602	1752.8277168544932
	1.9332166457934903	1746.420981081449
	1.9346718831235203	1739.9991825030363
	1.9361271204535502	1733.5611043296365
	1.9375823577835805	1727.1068933760885
	1.9390375951136103	1720.6374824119837
	1.9404928324436403	1714.1545096302311
	1.94194806977367	1707.6606522417105
	1.9434033071037002	1701.1590565554443
	1.94485854443373	1694.6525179111595
	1.9463137817637601	1688.1436552318899
	1.9477690190937902	1681.6349486375848
	1.9492242564238202	1675.12905234593
	1.9506794937538503	1668.6290271887756
	1.9521347310838801	1662.1387273493315
	1.9535899684139102	1655.6626768384403
	1.9550452057439403	1649.2032811658814
	1.9565004430739703	1642.7611026476447
	1.9579556804040004	1636.3342525757703
	1.9594109177340302	1629.9196833784379
	1.9608661550640603	1623.5137190937278
	1.9623213923940903	1617.1114256976955
	1.9637766297241204	1610.7052929625793
	1.9652318670541502	1604.2893852996635
	1.9666871043841803	1597.8606357109063
	1.9681423417142103	1591.4192228313318
	1.9695975790442404	1584.968040472517
	1.9710528163742702	1578.5106901444847
	1.9725080537043005	1572.0518454292526
	1.9739632910343303	1565.6001349163166
	1.9754185283643602	1559.1644074206008
	1.97687376569439	1552.750459079217
	1.97832900302442	1546.3609933196713
	1.97978424035445	1539.9942157375206
	1.9812394776844802	1533.6477918939656
	1.98269471501451	1527.3190933611218
	1.98414995234454	1521.002647687494
	1.9856051896745701	1514.6912896617866
	1.9870604270046002	1508.3794512088589
	1.98851566433463	1502.0631752613763
	1.98997090166466	1495.742041400783
	1.9914261389946901	1489.4165041758818
	1.9928813763247202	1483.0870457693945
	1.9943366136547502	1476.7554397717972
	1.99579185098478	1470.4252596121078
	1.9972470883148101	1464.0998662256861
	1.9987023256448402	1457.782247657046
	2.00015756297487	1451.4748043108082
	2.0016128003049003	1445.1796281073364
	2.00306803763493	1438.898879039002
	2.0045232749649604	1432.6349469753552
	2.0059785122949902	1426.390884819626
	2.00743374962502	1420.169643024876
	2.00888898695505	1413.9737122392185
	2.01034422428508	1407.8032964884012
	2.01179946161511	1401.6561286933304
	2.01325469894514	1395.52991869951
	2.01470993627517	1389.4221062135143
	2.0161651736052	1383.3276884433226
	2.0176204109352303	1377.2407566822217
	2.01907564826526	1371.1557409087723
	2.0205308855952904	1365.0691696180807
	2.02198612292532	1358.982164025092
	2.02344136025535	1352.8964171214243
	2.0248965975853803	1346.8136620126973
	2.02635183491541	1340.7383817614475
	2.02780707224544	1334.6774604120274
	2.0292623095754703	1328.6379299761716
	2.0307175469055	1322.625820057196
	2.0321727842355304	1316.6419452168868
	2.03362802156556	1310.6854245233237
	2.0350832588955905	1304.7553317375068
	2.0365384962256203	1298.8493599092603
	2.03799373355565	1292.9627112685578
	2.03944897088568	1287.0900796944957
	2.04090420821571	1281.2261041763572
	2.04235944554574	1275.368299119939
	2.04381468287577	1269.5161944932415
	2.0452699202058002	1263.6695318976922
	2.04672515753583	1257.828569973543
	2.04818039486586	1251.995323592396
	2.04963563219589	1246.1723656392658
	2.05109086952592	1240.3625801939015
	2.0525461068559503	1234.568448204581
	2.05400134418598	1228.7918273201146
	2.05545658151601	1223.034399178014
	2.0569118188460402	1217.297763694933
	2.05836705617607	1211.5838259931718
	2.0598222935061004	1205.8947234965333
	2.06127753083613	1200.2329960370748
	2.0627327681661605	1194.600511232763
	2.0641880054961903	1188.9967695514852
	2.06564324282622	1183.4206084225377
	2.0670984801562504	1177.8704318385821
	2.0685537174862803	1172.343620767527
	2.07000895481631	1166.83639369151
	2.07146419214634	1161.3439125501898
	2.07291942947637	1155.8611451055262
	2.0743746668064	1150.3863059131713
	2.0758299041364303	1144.9192195452692
	2.07728514146646	1139.4606524509436
	2.07874037879649	1134.0123824712853
	2.0801956161265203	1128.5780324262607
	2.08165085345655	1123.162569241385
	2.08310609078658	1117.7723613554836
	2.08456132811661	1112.4112215459306
	2.0860165654466405	1107.0804868303824
	2.0874718027766703	1101.7800676353936
	2.0889270401067	1096.5089230581605
	2.0903822774367304	1091.264813004829
	2.0918375147667603	1086.044578046324
	2.09329275209679	1080.8434078991852
	2.0947479894268204	1075.657264774392
	2.0962032267568502	1070.4840407589504
	2.0976584640868805	1065.3226270363123
	2.0991137014169103	1060.1728374183142
	2.10056893874694	1055.035106372828
	2.1020241760769705	1049.9104104622793
	2.1034794134070003	1044.8007760396038
	2.10493465073703	1039.7085177761646
	2.10638988806706	1034.6354233362185
	2.1078451253970902	1029.5830049439528
	2.10930036272712	1024.5524671354997
	2.1107556000571503	1019.5450667089169
	2.11221083738718	1014.56222077299
	2.11366607471721	1009.6057018399482
	2.1151213120472403	1004.6774784647528
	2.11657654937727	999.7785918884066
	2.1180317867073004	994.9093311466636
	2.1194870240373302	990.0687163474208
	2.12094226136736	985.2552484282444
	2.1223974986973904	980.4670620118401
	2.12385273602742	975.7014112176953
	2.1253079733574505	970.9541040165184
	2.1267632106874803	966.2217675098939
	2.12821844801751	961.5022338335488
	2.1296736853475404	956.7951306686352
	2.1311289226775703	952.1013296864577
	2.1325841600076005	947.4220857282403
	2.1340393973376304	942.7594119692924
	2.13549463466766	938.117763480981
	2.13694987199769	933.5016255035652
	2.1384051093277203	928.9141984658395
	2.13986034665775	924.3569889232186
	2.14131558398778	919.8293867562094
	2.1427708213178103	915.3305569785854
	2.14422605864784	910.8594107546882
	2.1456812959778704	906.4129926342817
	2.1471365333079	901.9874969163619
	2.14859177063793	897.57981027203
	2.1500470079679603	893.1876445476354
	2.15150224529799	888.810455613001
	2.15295748262802	884.4480365010922
	2.1544127199580503	880.1002267959276
	2.1558679572880806	875.7678083454007
	2.1573231946181104	871.4525865667094
	2.1587784319481402	867.1562327457493
	2.16023366927817	862.8802198479116
	2.1616889066082003	858.6255898850156
	2.16314414393823	854.3932031428549
	2.16459938126826	850.1839376240367
	2.1660546185982903	845.9987507363388
	2.16750985592832	841.8387875039052
	2.1689650932583504	837.7051690041162
	2.17042033058838	833.598900273031
	2.17187556791841	829.5200222170954
	2.17333080524844	825.4677456337192
	2.17478604257847	821.4412914975296
	2.1762412799085	817.4396983029402
	2.17769651723853	813.4609246387367
	2.17915175456856	809.5025994639103
	2.18060699189859	805.5623725250199
	2.1820622292286203	801.6385974742809
	2.18351746655865	797.7308665545197
	2.18497270388868	793.8388995109589
	2.18642794121871	789.9624736267374
	2.18788317854874	786.102161942014
	2.1893384158787703	782.2590873690208
	2.1907936532088	778.434433513048
	2.1922488905388304	774.6293266884647
	2.1937041278688603	770.8446169846596
	2.19515936519889	767.0810598692503
	2.1966146025289204	763.3393660491428
	2.19806983985895	759.620379374538
	2.19952507718898	755.9251508209124
	2.2009803145190103	752.2548615108649
	2.20243555184904	748.6106663976703
	2.20389078917907	744.9925669000925
	2.2053460265091003	741.3999255926607
	2.20680126383913	737.8320108192614
	2.20825650116916	734.2877481501395
	2.2097117384991902	730.7650990097989
	2.21116697582922	727.2616223175609
	2.21262221315925	723.7745012274671
	2.21407745048928	720.3020982758669
	2.2155326878193105	716.8441390227588
	2.2169879251493403	713.4006243652522
	2.21844316247937	709.9718753213401
	2.2198983998094004	706.5594662477927
	2.2213536371394302	703.1656834529493
	2.22280887446946	699.793604810805
	2.2242641117994904	696.445714656383
	2.22571934912952	693.1227098053838
	2.2271745864595505	689.8247468159446
	2.2286298237895803	686.5515447180721
	2.23008506111961	683.3020984801318
	2.2315402984496404	680.0747276264733
	2.2329955357796702	676.8670462216334
	2.2344507731097	673.6765339312986
	2.23590601043973	670.5018205707206
	2.23736124776976	667.3420508389789
	2.23881648509979	664.1967792984151
	2.2402717224298203	661.0659041197364
	2.24172695975985	657.949813197265
	2.24318219708988	654.8492948503048
	2.2446374344199103	651.7655041448392
	2.24609267174994	648.6993496391262
	2.2475479090799704	645.6515323816136
	2.24900314641	642.6226062055607
	2.25045838374003	639.6130861945338
	2.2519136210700603	636.6235876576567
	2.25336885840009	633.6548327857112
	2.2548240957301204	630.7077375903423
	2.2562793330601503	627.7828932819331
	2.25773457039018	624.8803795797318
	2.25918980772021	621.9998756539217
	2.26064504505024	619.1407128634899
	2.26210028238027	616.3019118826048
	2.2635555197103003	613.4821828517576
	2.26501075704033	610.6794311344028
	2.26646599437036	607.8915920628983
	2.26792123170039	605.1174382014406
	2.26937646903042	602.3563040995912
	2.27083170636045	599.608253254239
	2.2722869436904802	596.8736884197147
	2.27374218102051	594.1533834965669
	2.2751974183505403	591.4491604099757
	2.27665265568057	588.763427552698
	2.2781078930106	586.0978106896108
	2.2795631303406303	583.4533273472528
	2.28101836767066	580.8299452444361
	2.28247360500069	578.2272996199732
	2.2839288423307202	575.6448413460496
	2.28538407966075	573.0813709842259
	2.2868393169907804	570.5348256242544
	2.28829455432081	568.0034493220517
	2.2897497916508405	565.4858873855294
	2.2912050289808703	562.9814744869316
	2.2926602663109	560.4899281965717
	2.29411550364093	558.0110492529644
	2.2955707409709603	555.5448998386898
	2.29702597830099	553.0922516096703
	2.2984812156310204	550.653926593081
	2.2999364529610498	548.2306002649506
	2.30139169029108	545.8227989318855
	2.30284692762111	543.4309029580896
	2.30430216495114	541.0553040866932
	2.30575740228117	538.696425583341
	2.3072126396112003	536.3548292118362
	2.30866787694123	534.031103187967
	2.3101231142712604	531.7257251381192
	2.31157835160129	529.4388764857562
	2.3130335889313205	527.1701212446927
	2.31448882626135	524.9189372431694
	2.31594406359138	522.6847708490853
	2.31739930092141	520.4664735956776
	2.3188545382514403	518.2623918732519
	2.32030977558147	516.0709683576421
	2.3217650129115004	513.8909035699801
	2.3232202502415302	511.7218871160768
	2.3246754875715605	509.5639232821974
	2.3261307249015903	507.41700520723197
	2.3275859622316206	505.28168426765467
	2.32904119956165	503.15952342927926
	2.3304964368916803	501.05216703469137
	2.33195167422171	498.96116214845597
	2.3334069115517404	496.88713494717683
	2.3348621488817702	494.83007920084583
	2.3363173862118	492.78998775810817
	2.33777262354183	490.76664496149283
	2.33922786087186	488.75898939896615
	2.34068309820189	486.76573078790824
	2.3421383355319203	484.7855270508818
	2.34359357286195	482.81741164213065
	2.3450488101919804	480.86095422418356
	2.3465040475220103	478.9157730606454
	2.34795928485204	476.98154273293267
	2.3494145221820704	475.0583984730647
	2.3508697595121	473.1467379705728
	2.35232499684213	471.24704098690944
	2.3537802341721603	469.3597291934354
	2.35523547150219	467.48497992688897
	2.3566907088322204	465.62290893936535
	2.3581459461622503	463.77360464179344
	2.3596011834922805	461.93712473790686
	2.3610564208223104	460.1134976476465
	2.36251165815234	458.3027690872089
	2.36396689548237	456.5049627993102
	2.3654221328124003	454.71986251996645
	2.36687737014243	452.94714967932794
	2.3683326074724604	451.1864954718916
	2.3697878448024903	449.43742167677937
	2.3712430821325206	447.69910180192426
	2.3726983194625504	445.9705130619399
	2.3741535567925807	444.25045560115217
	2.3756087941226105	442.53834685223154
	2.3770640314526403	440.8341706190889
	2.3785192687826706	439.13804495453235
	2.3799745061127	437.4503113059463
	2.38142974344273	435.7721587739115
	2.38288498077276	434.10524872196453
	2.38434021810279	432.45185760148786
	2.3857954554328202	430.8138225723586
	2.38725069276285	429.1919865404363
	2.3887059300928803	427.58684547905807
	2.39016116742291	425.9985875494385
	2.3916164047529405	424.42687355869805
	2.39307164208297	422.87093459524954
	2.394526879413	421.3294589112344
	2.39598211674303	419.80102486647485
	2.3974373540730602	418.2846423831507
	2.39889259140309	416.77950388262894
	2.4003478287331204	415.2849686315883
	2.40180306606315	413.80047512891815
	2.4032583033931805	412.32554218762937
	2.4047135407232103	410.8597696975934
	2.4061687780532406	409.4028323387072
	2.40762401538327	407.9544875601266
	2.4090792527133003	406.5145514652752
	2.41053449004333	405.08291601290216
	2.4119897273733604	403.65954489849344
	2.41344496470339	402.24454556918954
	2.4149002020334205	400.8381794380866
	2.4163554393634503	399.44093342710715
	2.4178106766934806	398.053167897542
	2.4192659140235104	396.67506410998493
	2.4207211513535403	395.3066384119385
	2.42217638868357	393.9477849445873
	2.4236316260136004	392.59829501032476
	2.42508686334363	391.25783926488776
	2.4265421006736605	389.92577420923385
	2.4279973380036903	388.60147973332494
	2.4294525753337206	387.2845680085625
	2.4309078126637504	385.97484429464555
	2.4323630499937803	384.6723454876207
	2.4338182873238106	383.3772384843317
	2.4352735246538404	382.0898436363429
	2.4367287619838702	380.8109986706909
	2.4381839993139	379.541758267469
	2.4396392366439303	378.28287858895635
	2.44109447397396	377.0348602010764
	2.4425497113039905	375.79773536792044
	2.4440049486340203	374.57140214128714
	2.44546018596405	373.35566075448554
	2.44691542329408	372.14987642376263
	2.4483706606241102	370.952953439886
	2.44982589795414	369.76393991832475
	2.45128113528417	368.5820526922961
	2.4527363726141997	367.406856846914
	2.45419160994423	366.23807426614627
	2.45564684727426	365.0754664806037
	2.45710208460429	363.9189845572948
	2.45855732193432	362.7689960028782
	2.4600125592643503	361.6258855123778
	2.46146779659438	360.4899752845613
	2.46292303392441	359.36150498475575
	2.46437827125444	358.2406462680581
	2.46583350858447	357.12757447489344
	2.4672887459145	356.02247629647525
	2.46874398324453	354.9255843472833
	2.47019922057456	353.83713822424426
	2.4716544579045903	352.75735574986993
	2.47310969523462	351.6863303521688
	2.4745649325646504	350.62393908637046
	2.47602016989468	349.57003949295506
	2.47747540722471	348.5244714579427
	2.4789306445547403	347.4867985678056
	2.48038588188477	346.45639648220293
	2.4818411192148	345.43265133003024
	2.4832963565448303	344.4150260353632
	2.48475159387486	343.4032557299342
	2.4862068312048904	342.3971419738957
	2.4876620685349202	341.3964854686258
	2.4891173058649505	340.40125849867155
	2.4905725431949803	339.4116769902948
	2.49202778052501	338.42798273856585
	2.4934830178550405	337.4504169772769
	2.4949382551850703	336.47915853674004
	2.4963934925151	335.51435001699554
	2.4978487298451304	334.5561248511517
	2.4993039671751602	333.60463267274554
	2.5007592045051905	332.660082905415
	2.5022144418352203	331.7227097693635
	2.5036696791652506	330.7927673712146
	2.5051249164952805	329.87034184787586
	2.5065801538253103	328.9553294819271
	2.5080353911553406	328.0476163349918
	2.50949062848537	327.1470469152807
	2.5109458658154	326.25317634597474
	2.51240110314543	325.3654128952895
	2.51385634047546	324.48305954538733
	2.51531157780549	323.605545225134
	2.51676681513552	322.7326479505473
	2.5182220524655503	321.86420579685466
	2.51967728979558	321.0000879415756
	2.5211325271256104	320.14048304645974
	2.52258776445564	319.2858778372182
	2.52404300178567	318.43694313020325
	2.5254982391157	317.5943656807767
	2.52695347644573	316.7584321683071
	2.52840871377576	315.9292768127775
	2.5298639511057903	315.1069677836384
	2.53131918843582	314.29140467121454
	2.5327744257658504	313.48219945770825
	2.5342296630958803	312.6787992759103
	2.5356849004259105	311.8805177798882
	2.53714013775594	311.0868832193133
	2.53859537508597	310.29758719396585
	2.540050612416	309.51238311532586
	2.5415058497460303	308.7310980365104
	2.54296108707606	307.95375092675295
	2.5444163244060904	307.18046861457213
	2.5458715617361203	306.4115179805882
	2.5473267990661506	305.6471357773433
	2.5487820363961804	304.88748689684746
	2.5502372737262102	304.13270460525274
	2.55169251105624	303.3829013648138
	2.5531477483862703	302.6382107539115
	2.5546029857163	301.89878586912295
	2.5560582230463305	301.1648218782317
	2.5575134603763603	300.43648646143134
	2.5589686977063906	299.7138241895755
	2.5604239350364204	298.9968190978352
	2.5618791723664507	298.2853847859878
	2.5633344096964805	297.5793426068739
	2.5647896470265104	296.87840473488194
	2.56624488435654	296.1820943050239
	2.5677001216865705	295.48983470699665
	2.5691553590166003	294.80123299970927
	2.57061059634663	294.1160096682313
	2.5720658336766604	293.43401969291665
	2.5735210710066903	292.7552146925278
	2.57497630833672	292.07969750068855
	2.5764315456667504	291.40779521091395
	2.57788678299678	290.74011525808527
	2.57934202032681	290.0771306349774
	2.58079725765684	289.419157368918
	2.58225249498687	288.76632929575794
	2.5837077323169	288.1186663234814
	2.5851629696469303	287.4760967579463
	2.58661820697696	286.8384164002802
	2.5880734443069904	286.2051080632053
	2.58952868163702	285.5756595826062
	2.5909839189670505	284.94967641948546
	2.59243915629708	284.3268747306348
	2.59389439362711	283.70708341820284
	2.59534963095714	283.0901758980206
	2.5968048682871703	282.4760834040905
	2.5982601056172	281.86495191538177
	2.5997153429472304	281.25700561283537
	2.6011705802772602	280.6524218873637
	2.6026258176072905	280.0513471356864
	2.6040810549373203	279.4538839314879
	2.6055362922673506	278.8601327095058
	2.60699152959738	278.2702012557963
	2.6084467669274103	277.68422109392077
	2.60990200425744	277.1023415819187
	2.6113572415874704	276.5246886958212
	2.6128124789175002	275.95135146950054
	2.61426771624753	275.382295260085
	2.6157229535775604	274.8174416825312
	2.61717819090759	274.2566999888471
	2.6186334282376205	273.6998605045427
	2.6200886655676503	273.14650218563446
	2.62154390289768	272.59620856323886
	2.6229991402277104	272.04860592510926
	2.6244543775577402	271.50348799340344
	2.62590961488777	270.9607643004944
	2.6273648522178004	270.42035019244264
	2.62882008954783	269.88225075840825
	2.6302753268778605	269.3468219603221
	2.6317305642078903	268.8144985051142
	2.6331858015379206	268.28569472460276
	2.6346410388679504	267.76068006592766
	2.6360962761979803	267.2395228210811
	2.6375515135280105	266.7222797010009
	2.63900675085804	266.20898183651866
	2.6404619881880698	265.6993891293998
	2.6419172255181	265.19311233936673
	2.64337246284813	264.68974944937986
	2.64482770017816	264.1889491061029
	2.64628293750819	263.6905218064447
	2.6477381748382203	263.19430696140125
	2.64919341216825	262.70014490841356
	2.6506486494982804	262.20801103295616
	2.6521038868283098	261.71803334483087
	2.65355912415834	261.2303652220035
	2.65501436148837	260.7451650178508
	2.6564695988184	260.2625438749863
	2.65792483614843	259.7825911915994
	2.6593800734784603	259.30539067175005
	2.66083531080849	258.83103153592793
	2.6622905481385204	258.35961983024515
	2.6637457854685502	257.89127335559687
	2.6652010227985805	257.42611918780295
	2.66665626012861	256.96420568878557
	2.66811149745864	256.50551093439844
	2.66956673478867	256.0500107932392
	2.6710219721187003	255.59765061328102
	2.67247720944873	255.14821468525443
	2.6739324467787604	254.7014121478205
	2.6753876841087902	254.25688223374357
	2.6768429214388205	253.81433183327283
	2.6782981587688504	253.3736138510637
	2.67975339609888	252.9346021658167
	2.68120863342891	252.49719120264047
	2.6826638707589403	252.06146359974488
	2.68411910808897	251.62765009671145
	2.6855743454190004	251.1961076186964
	2.6870295827490303	250.7671983325009
	2.6884848200790605	250.3411003263185
	2.6899400574090904	249.91793186353175
	2.6913952947391206	249.49777723669501
	2.6928505320691505	249.08061516122444
	2.6943057693991803	248.66627544602477
	2.69576100672921	248.25447547432242
	2.6972162440592404	247.84485523038802
	2.6986714813892703	247.4371631401351
	2.7001267187193005	247.03121445830055
	2.7015819560493304	246.62685476646226
	2.70303719337936	246.2239736781027
	2.70449243070939	245.82256471406782
	2.7059476680394203	245.4226915423436
	2.70740290536945	245.02450856238693
	2.70885814269948	244.62814763201703
	2.71031338002951	244.23370337467665
	2.71176861735954	243.84125303374745
	2.71322385468957	243.45086377762877
	2.7146790920196002	243.0626077958317
	2.71613432934963	242.67656214233403
	2.7175895666796603	242.29281492520064
	2.71904480400969	241.91144047709008
	2.7205000413397205	241.53247447520178
	2.72195527866975	241.1559286740539
	2.72341051599978	240.78178647981844
	2.72486575332981	240.4099890325698
	2.7263209906598402	240.04043184025775
	2.72777622798987	239.67291406160916
	2.7292314653199004	239.30719445405487
	2.73068670264993	238.94308914942826
	2.7321419399799605	238.58044839525138
	2.7335971773099903	238.21916781484435
	2.7350524146400206	237.85917176313822
	2.73650765197005	237.50042342877134
	2.7379628893000802	237.14296148379765
	2.73941812663011	236.78690304223957
	2.7408733639601404	236.43234730531614
	2.74232860129017	236.07937540080027
	2.7437838386202005	235.72805038373903
	2.7452390759502303	235.37842945996346
	2.7466943132802606	235.0305769438861
	2.7481495506102904	234.68456793861773
	2.7496047879403207	234.3404986347588
	2.75106002527035	233.99845452752461
	2.7525152626003804	233.6584992572718
	2.75397049993041	233.320649376474
	2.7554257372604405	232.984879318385
	2.7568809745904703	232.65114458834478
	2.7583362119205006	232.3193643466057
	2.7597914492505304	231.9893166069941
	2.7612466865805607	231.6607464566261
	2.7627019239105906	231.3334377620006
	2.764157161240621	231.00722828117262
	2.76561239857065	230.68204031591875
	2.76706763590068	230.35781730108687
	2.76852287323071	230.03453021450508
	2.76997811056074	229.71233141984857
	2.77143334789077	229.39149431108729
	2.7728885852208003	229.07226414561813
	2.77434382255083	228.75484236564225
	2.7757990598808604	228.43930919870908
	2.7772542972108902	228.12571310168482
	2.77870953454092	227.81409674872106
	2.7801647718709503	227.50439010388538
	2.78162000920098	227.19636393776383
	2.78307524653101	226.88978544343115
	2.7845304838610403	226.58443772683518
	2.78598572119107	226.28018067037905
	2.7874409585211004	225.97691567683856
	2.7888961958511302	225.67454257573618
	2.7903514331811605	225.37300316658937
	2.7918066705111904	225.07236835609353
	2.79326190784122	224.7727338926532
	2.79471714517125	224.4741958047943
	2.79617238250128	224.17683241588932
	2.79762761983131	223.8807020031947
	2.79908285716134	223.58585985075646
	2.8005380944913703	223.29236122634458
	2.8019933318214	223.00027095208455
	2.8034485691514304	222.7096590783345
	2.80490380648146	222.42060064360086
	2.8063590438114905	222.13314850856395
	2.8078142811415203	221.84730100464256
	2.80926951847155	221.563051128789
	2.81072475580158	221.28039083046875
	2.8121799931316103	220.99922718724983
	2.81363523046164	220.7193893730506
	2.8150904677916704	220.4406782991082
	2.8165457051217	220.16289822298083
	2.8180009424517305	219.88594270657484
	2.8194561797817603	219.6097329340437
	2.8209114171117906	219.3341855876899
	2.8223666544418204	219.05929508974967
	2.8238218917718503	218.7852001866759
	2.82527712910188	218.5120938456432
	2.8267323664319104	218.24020590280745
	2.8281876037619402	217.96967858274914
	2.8296428410919705	217.70059080312498
	2.8310980784220003	217.43301598792337
	2.83255331575203	217.16699351698864
	2.83400855308206	216.90243437048102
	2.8354637904120903	216.63919184242835
	2.83691902774212	216.37705947186515
	2.83837426507215	216.1158645719661
	2.83982950240218	215.85549487609347
	2.84128473973221	215.59584781760014
	2.84273997706224	215.33683305059185
	2.84419521439227	215.07843256269283
	2.8456504517223	214.8206771608557
	2.8471056890523303	214.56364759204783
	2.84856092638236	214.30743209259748
	2.8500161637123904	214.05209285263302
	2.8514714010424203	213.79768307615765
	2.85292663837245	213.54424884432524
	2.85438187570248	213.29183891954355
	2.85583711303251	213.04050660993076
	2.85729235036254	212.79031402172492
	2.8587475876925703	212.54132479318284
	2.8602028250226	212.29357208088211
	2.8616580623526304	212.0470731734999
	2.8631132996826603	211.80183384128767
	2.8645685370126905	211.55783503021914
	2.86602377434272	211.31500533121593
	2.86747901167275	211.07322354037936
	2.86893424900278	210.83231012999053
	2.8703894863328103	210.5921223835193
	2.87184472366284	210.3525564811854
	2.8732999609928704	210.11353058099272
	2.8747551983229003	209.87498691122502
	2.8762104356529306	209.63693435803674
	2.8776656729829604	209.3994420904772
	2.8791209103129907	209.16269641310853
	2.88057614764302	208.92687507408218
	2.8820313849730503	208.6920992735923
	2.88348662230308	208.45845762002372
	2.8849418596331105	208.22600586247216
	2.8863970969631403	207.99475933869812
	2.8878523342931706	207.76469061479492
	2.8893075716232004	207.53566210249537
	2.8907628089532307	207.30750012057484
	2.8922180462832605	207.08007143808484
	2.893673283613291	206.85326530821067
	2.89512852094332	206.62699978616885
	2.89658375827335	206.4012113507167
	2.89803899560338	206.1758601777105
	2.89949423293341	205.95097103155092
	2.90094947026344	205.72662271528552
	2.9024047075934702	205.502880309391
	2.9038599449235	205.27979813400626
	2.9053151822535304	205.05741915551067
	2.90677041958356	204.8357832092537
	2.90822565691359	204.61493200171412
	2.90968089424362	204.39491111870257
	2.91113613157365	204.1757724606331
	2.91259136890368	203.95756319402182
	2.9140466062337103	203.74032266184287
	2.91550184356374	203.5240670667339
	2.9169570808937704	203.30879547143917
	2.9184123182238	203.09449794212338
	2.9198675555538305	202.8811393659718
	2.9213227928838603	202.66859872591826
	2.92277803021389	202.45673949404042
	2.92423326754392	202.24543907720675
	2.9256885048739503	202.03460354840675
	2.92714374220398	201.82417715722872
	2.9285989795340104	201.61411095538836
	2.93005421686404	201.40437221711642
	2.9315094541940705	201.19504815560433
	2.9329646915241003	200.98628937858575
	2.9344199288541306	200.7782372777388
	2.9358751661841604	200.57101057438436
	2.9373304035141903	200.36466938846402
	2.93878564084422	200.15926321141936
	2.9402408781742504	199.9548397074756
	2.9416961155042802	199.7513658328211
	2.9431513528343105	199.54871795453104
	2.9446065901643403	199.3467678762192
	2.9460618274943706	199.1453932415016
	2.9475170648244005	198.94451035255065
	2.9489723021544307	198.7440515657482
	2.9504275394844606	198.5439475837349
	2.9518827768144904	198.34416101605615
	2.9533380141445202	198.14473011000675
	2.9547932514745505	197.94570726865192
	2.9562484888045804	197.74714911843546
	2.9577037261346106	197.5491017284591
	2.9591589634646405	197.35160137543082
	2.9606142007946703	197.15468289747622
	2.9620694381247	196.95838116837223
	2.9635246754547304	196.7627345855441
	2.9649799127847603	196.56778377599858
	2.96643515011479	196.3735726572333
	2.96789038744482	196.18013264715992
	2.96934562477485	195.98747141283386
	2.97080086210488	195.79559684366052
	2.9722560994349103	195.60451568411634
	2.97371133676494	195.41417982300487
	2.9751665740949704	195.22449991617123
	2.9766218114250003	195.03536526976492
	2.97807704875503	194.8466670759858
	2.9795322860850604	194.65833825566583
	2.98098752341509	194.4703207040213
	2.98244276074512	194.2825538444299
	2.98389799807515	194.09503002325621
	2.98535323540518	193.9078194010902
	2.98680847273521	193.72103033519807
	2.9882637100652403	193.53479480084488
	2.98971894739527	193.34919915163076
	2.9911741847253004	193.1643040294192
	2.9926294220553302	192.98016883957808
	2.9940846593853605	192.79682825571706
	2.99553989671539	192.61424258966548
	2.99699513404542	192.43233533967313
	2.99845037137545	192.25098933415643
	2.9999056087054803	192.0701071224268
	3.00136084603551	191.8896184221293
	3.0028160833655404	191.70945616343081
	3.0042713206955702	191.5295609153069
	3.0057265580256005	191.34991750992546
	3.0071817953556303	191.17053877855813
	3.0086370326856606	190.99147435796542
	3.01009227001569	190.81277668618935
	3.0115475073457203	190.63448338960532
	3.01300274467575	190.4566276324492
	3.0144579820057804	190.27923926762335
	3.0159132193358102	190.10234794695998
	3.0173684566658405	189.92598350926346
	3.0188236939958704	189.75017717549952
	3.0202789313259006	189.57495886700897
	3.0217341686559305	189.40034787637302
	3.0231894059859608	189.22635862986343
	3.02464464331599	189.05300124823802
	3.02609988064602	188.88027291335953
	3.02755511797605	188.70814780407372
	3.02901035530608	188.5365717088988
	3.03046559263611	188.36546237709155
	3.03192082996614	188.1947514054402
	3.03337606729617	188.02438227021312
	3.0348313046262003	187.8543063188941
	3.03628654195623	187.68448312843717
	3.03774177928626	187.51489200195178
	3.03919701661629	187.34553397478624
	3.04065225394632	187.17644933497317
	3.04210749127635	187.00767815038353
	3.04356272860638	186.83925198014504
	3.04501796593641	186.67119793626426
	3.0464732032664403	186.50353996544285
	3.04792844059647	186.3363038804176
	3.0493836779265004	186.16951777831085
	3.0508389152565303	186.0032161952027
	3.05229415258656	185.83743323827056
	3.05374938991659	185.67219537130342
	3.0552046272466202	185.5075217289559
	3.05665986457665	185.34342048724017
	3.0581151019066803	185.17989068550918
	3.05957033923671	185.01691891614826
	3.0610255765667405	184.85444622373745
	3.0624808138967703	184.69238410924746
	3.0639360512268006	184.53065607309736
	3.0653912885568304	184.36919614383936
	3.0668465258868602	184.20795863166867
	3.06830176321689	184.04690725754764
	3.0697570005469204	183.8860168449491
	3.07121223787695	183.72531277074066
	3.0726674752069805	183.56488985684058
	3.0741227125370103	183.40483818835116
	3.0755779498670406	183.2452361439833
	3.0770331871970704	183.0861361198006
	3.0784884245271007	182.92757564653792
	3.0799436618571305	182.76958788968545
	3.0813988991871604	182.61217929740937
	3.08285413651719	182.45527928121484
	3.0843093738472205	182.2988059321323
	3.0857646111772503	182.14268367783592
	3.0872198485072806	181.98685109975966
	3.0886750858373104	181.8312619949638
	3.0901303231673403	181.6758716649164
	3.09158556049737	181.52064321929157
	3.0930407978274004	181.3655905643869
	3.09449603515743	181.21074902780134
	3.09595127248746	181.05615352788223
	3.09740650981749	180.9018359648123
	3.09886174714752	180.74782152140978
	3.10031698447755	180.59413387505535
	3.1017722218075803	180.44079605282946
	3.10322745913761	180.2878329738637
	3.1046826964676404	180.13527130934693
	3.1061379337976702	179.9831380856952
	3.1075931711277005	179.83145783025157
	3.1090484084577303	179.6802412239516
	3.11050364578776	179.52949521967156
	3.11195888311779	179.37922898923796
	3.1134141204478203	179.2294291954333
	3.11486935777785	179.08004049167172
	3.1163245951078804	178.93099749451
	3.1177798324379102	178.78223005007337
	3.1192350697679405	178.6336874574456
	3.1206903070979704	178.48533215151173
	3.122145544428	178.33712205532137
	3.1236007817580305	178.1890297564103
	3.1250560190880603	178.04109435720494
	3.12651125641809	177.89337883981614
	3.1279664937481204	177.7459630463256
	3.1294217310781502	177.59891231044196
	3.1308769684081805	177.45226795785456
	3.1323322057382104	177.30607169662917
	3.1337874430682406	177.16036175155668
	3.1352426803982705	177.01512524486787
	3.1366979177283003	176.87031722729503
	3.1381531550583306	176.72587070936095
	3.1396083923883604	176.58171826096162
	3.1410636297183903	176.43781251161127
	3.1425188670484205	176.29410923118985
	3.1439741043784504	176.15056372610505
	3.1454293417084807	176.00715506908176
	3.1468845790385105	175.86389034840047
	3.1483398163685408	175.7207936733946
	3.1497950536985706	175.5778988332851
	3.1512502910286004	175.43523167097615
	3.1527055283586307	175.2928141872114
	3.15416076568866	175.15066697839387
	3.15561600301869	175.00881051731804
	3.15707124034872	174.86726587448118
	3.15852647767875	174.72605553141528
	3.15998171500878	174.58520354163448
	3.16143695233881	174.4447277306243
	3.16289218966884	174.30464023468815
	3.1643474269988703	174.16495259239127
	3.1658026643289	174.0256715320372
	3.16725790165893	173.8867797064388
	3.16871313898896	173.74824328906482
	3.17016837631899	173.61000222643509
	3.17162361364902	173.47199966734576
	3.17307885097905	173.334193600716
	3.17453408830908	173.19654437493705
	3.1759893256391103	173.05901523211367
	3.17744456296914	172.92159576265715
	3.1788998002991704	172.78430005672382
	3.1803550376292002	172.64718549757413
	3.18181027495923	172.51032263080444
	3.18326551228926	172.3737621000827
	3.18472074961929	172.23754731820293
	3.18617598694932	172.1017162531535
	3.1876312242793503	171.96629232441325
	3.18908646160938	171.83127744050154
	3.1905416989394104	171.69663739944443
	3.1919969362694403	171.56230874830132
	3.1934521735994705	171.42823980018954
	3.1949074109295004	171.29438676864598
	3.19636264825953	171.1607103930051
	3.19781788558956	171.0271770011457
	3.1992731229195903	170.89376555078726
	3.20072836024962	170.76047391814188
	3.2021835975796504	170.6273299245603
	3.2036388349096803	170.49435982447454
	3.2050940722397105	170.36158441117573
	3.2065493095697404	170.22902267993788
	3.2080045468997707	170.0966925081566
	3.2094597842298005	169.96461139002687
	3.2109150215598303	169.83279701266022
	3.21237025888986	169.70126851015885
	3.2138254962198904	169.57004436570185
	3.2152807335499203	169.43914066728684
	3.2167359708799506	169.30856999318462
	3.2181912082099804	169.17834019088025
	3.2196464455400102	169.04845475554322
	3.22110168287004	168.91891030034648
	3.2225569202000703	168.7896720103347
	3.2240121575301	168.66068913305344
	3.22546739486013	168.53191667868174
	3.22692263219016	168.40331442466572
	3.22837786952019	168.27485064158208
	3.22983310685022	168.1464974292472
	3.2312883441802502	168.01823214329673
	3.23274358151028	167.89006872148468
	3.2341988188403104	167.7620613712425
	3.23565405617034	167.63426239455313
	3.2371092935003705	167.50671943733158
	3.2385645308304003	167.37946761906065
	3.24001976816043	167.25253648766056
	3.24147500549046	167.1259545220159
	3.2429302428204902	166.99972952358684
	3.24438548015052	166.87382147888744
	3.2458407174805504	166.74818405670032
	3.24729595481058	166.62277204484076
	3.2487511921406105	166.49754776294589
	3.2502064294706403	166.37248006253034
	3.2516616668006706	166.24753713314377
	3.2531169041307004	166.12269318092302
	3.2545721414607303	165.99795643864346
	3.25602737879076	165.8733467505546
	3.2574826161207904	165.74888546561348
	3.25893785345082	165.6245922809997
	3.2603930907808505	165.50048339174916
	3.2618483281108803	165.3765746289852
	3.2633035654409106	165.25288174353247
	3.2647588027709404	165.12941927811332
	3.2662140401009703	165.00620096134213
	3.2676692774310006	164.88324076031228
	3.2691245147610304	164.7605514830795
	3.27057975209106	164.6381409283171
	3.2720349894210905	164.51601630169912
	3.2734902267511203	164.39418608093806
	3.2749454640811506	164.27264522375856
	3.2764007014111804	164.15136885421748
	3.2778559387412107	164.03032612488255
	3.2793111760712406	163.90948300847785
	3.2807664134012704	163.7888125323677
	3.2822216507313002	163.6682912294693
	3.28367688806133	163.54789333341526
	3.28513212539136	163.42759977934415
	3.28658736272139	163.3074142039607
	3.28804260005142	163.18734795415665
	3.2894978373814503	163.06741851825987
	3.29095307471148	162.94764194263865
	3.2924083120415104	162.82803183120478
	3.2938635493715402	162.7086005469045
	3.29531878670157	162.58935995729624
	3.2967740240316	162.470323917917
	3.29822926136163	162.3515074796108
	3.29968449869166	162.23292711180179
	3.3011397360216903	162.1145973439544
	3.30259497335172	161.99652737784038
	3.3040502106817504	161.87872645760876
	3.3055054480117803	161.7612041881629
	3.3069606853418105	161.64395531707848
	3.3084159226718404	161.52695991978203
	3.30987116000187	161.41018407740583
	3.3113263973319	161.2935884393937
	3.3127816346619303	161.1771437375737
	3.31423687199196	161.06082341124485
	3.3156921093219904	160.9445990759342
	3.3171473466520203	160.82845487993688
	3.3186025839820505	160.71239902053424
	3.3200578213120804	160.59645921835795
	3.3215130586421107	160.48068149601554
	3.3229682959721405	160.36510222552374
	3.3244235333021703	160.2497503412857
	3.3258787706322	160.13465477145616
	3.3273340079622304	160.0198392436795
	3.3287892452922603	159.90530653634318
	3.3302444826222906	159.7910433110825
	3.3316997199523204	159.67701080154865
	3.3331549572823507	159.56317229800086
	3.3346101946123805	159.44949920935565
	3.336065431942411	159.33596356136323
	3.3375206692724406	159.22253854405596
	3.3389759066024705	159.10920828379608
	3.3404311439325003	158.9959666382868
	3.34188638126253	158.88282719922978
	3.3433416185925604	158.76980847686212
	3.3447968559225902	158.6569244146411
	3.3462520932526205	158.54418775043746
	3.3477073305826504	158.43161062218107
	3.34916256791268	158.31920504938424
	3.3506178052427105	158.2069830258645
	3.3520730425727403	158.09495695957995
	3.35352827990277	157.9831392831536
	3.3549835172328	157.87154062786055
	3.35643875456283	157.76017044535692
	3.35789399189286	157.64903656919728
	3.35934922922289	157.53814391284996
	3.36080446655292	157.42749123827363
	3.36225970388295	157.31706375633362
	3.3637149412129803	157.20682875442958
	3.36517017854301	157.09675598188468
	3.3666254158730404	156.9868188393277
	3.3680806532030703	156.87699302196785
	3.3695358905331	156.76725668256933
	3.37099112786313	156.65759456143164
	3.37244636519316	156.54800456355477
	3.37390160252319	156.43851809526257
	3.3753568398532203	156.32917047306773
	3.37681207718325	156.21999247454625
	3.3782673145132804	156.11101082841157
	3.3797225518433103	156.00224804517657
	3.38117778917334	155.89372375613115
	3.3826330265033704	155.78545113150994
	3.3840882638334002	155.67741131235437
	3.38554350116343	155.56957263018083
	3.3869987384934603	155.46190639961478
	3.38845397582349	155.3543863047152
	3.3899092131535205	155.24698975563555
	3.3913644504835503	155.1396950587238
	3.3928196878135806	155.0324819857356
	3.3942749251436104	154.92534841570287
	3.3957301624736402	154.81830812621916
	3.3971853998036705	154.71137448934104
	3.3986406371337003	154.60456013394102
	3.40009587446373	154.4978765923239
	3.4015511117937605	154.3913350122863
	3.4030063491237903	154.28494648709517
	3.4044615864538206	154.1787219749558
	3.4059168237838504	154.07267222315824
	3.4073720611138807	153.96680803454376
	3.4088272984439105	153.8611400955574
	3.4102825357739404	153.75567641793953
	3.41173777310397	153.65042331384598
	3.413193010434	153.54538826226906
	3.41464824776403	153.4405740032506
	3.41610348509406	153.33596232647147
	3.41755872242409	153.2315289726569
	3.4190139597541203	153.1272477766412
	3.42046919708415	153.02309541504457
	3.4219244344141804	152.91905287988536
	3.42337967174421	152.81509925593656
	3.42483490907424	152.7112144980992
	3.42629014640427	152.60740531060335
	3.4277453837343	152.50369405342593
	3.42920062106433	152.40010853376916
	3.4306558583943603	152.2966761411539
	3.43211109572439	152.19341780745677
	3.4335663330544204	152.09035456766404
	3.43502157038445	151.98750928918486
	3.4364768077144805	151.88488722614483
	3.4379320450445103	151.78247305172846
	3.43938728237454	151.6802436859449
	3.44084251970457	151.57817213397632
	3.4422977570346003	151.4762364193739
	3.44375299436463	151.37441621025488
	3.4452082316946604	151.2726890226833
	3.4466634690246902	151.17103878503676
	3.4481187063547205	151.0694657673973
	3.4495739436847503	150.96797644786693
	3.4510291810147806	150.86658276531148
	3.4524844183448105	150.76529567433863
	3.4539396556748403	150.664124871469
	3.45539489300487	150.56307993417514
	3.4568501303349004	150.4621703078595
	3.4583053676649302	150.36140499376273
	3.4597606049949605	150.26079318232388
	3.4612158423249904	150.16034508915362
	3.4626710796550206	150.0600696220231
	3.4641263169850505	149.95997301615753
	3.4655815543150807	149.86006283613818
	3.4670367916451106	149.76034764455795
	3.4684920289751404	149.6608254237443
	3.4699472663051703	149.56148540765642
	3.4714025036352005	149.46230759301034
	3.4728577409652304	149.36326916052408
	3.4743129782952606	149.264351367058
	3.4757682156252905	149.16553575219027
	3.4772234529553203	149.06680227051538
	3.47867869028535	148.96813953843886
	3.4801339276153804	148.8695495708211
	3.4815891649454103	148.7710483432042
	3.48304440227544	148.67266276660138
	3.48449963960547	148.57441489378107
	3.4859548769355	148.4763241951045
	3.48741011426553	148.37841171711096
	3.4888653515955603	148.28069488123444
	3.49032058892559	148.18317842473715
	3.4917758262556204	148.08585552449128
	3.4932310635856503	147.98870276537727
	3.4946863009156806	147.8916980795065
	3.4961415382457104	147.79482284211747
	3.4975967755757402	147.69805786061153
	3.49905201290577	147.601384390619
	3.5005072502358003	147.50479040250005
	3.50196248756583	147.4082701049801
	3.5034177248958605	147.3118311851271
	3.5048729622258903	147.2154839031493
	3.5063281995559206	147.1192366866086
	3.5077834368859504	147.02309756911268
	3.5092386742159807	146.92707439520274
	3.51069391154601	146.83117484436943
	3.5121491488760403	146.7354065023831
	3.51360438620607	146.63977733288576
	3.5150596235361005	146.54429528040336
	3.5165148608661303	146.4489671209353
	3.5179700981961606	146.3537992578413
	3.5194253355261904	146.25879812654722
	3.5208805728562207	146.16396855158266
	3.5223358101862505	146.0693120675045
	3.5237910475162804	145.97481992669003
	3.52524628484631	145.88047235759603
	3.52670152217634	145.78625122989123
	3.5281567595063703	145.6921399793493
	3.5296119968364	145.59812204957709
	3.5310672341664304	145.5041816766396
	3.5325224714964603	145.4103062824773
	3.5339777088264905	145.31649325952444
	3.5354329461565204	145.2227614815232
	3.5368881834865507	145.12913171337087
	3.5383434208165805	145.03562298338713
	3.5397986581466103	144.94225317307956
	3.54125389547664	144.84903914331284
	3.54270913280667	144.75599663746146
	3.5441643701367003	144.6631365455137
	3.54561960746673	144.5704474248968
	3.54707484479676	144.47791090260887
	3.54853008212679	144.38550970064207
	3.54998531945682	144.29322720413143
	3.5514405567868503	144.20104760484264
	3.55289579411688	144.10895511943116
	3.55435103144691	144.01693490227933
	3.55580626877694	143.92498522279715
	3.55726150610697	143.833113519503
	3.558716743437	143.74132754013846
	3.5601719807670302	143.6496349930899
	3.56162721809706	143.55804324853545
	3.5630824554270903	143.46655969101474
	3.56453769275712	143.3751919364935
	3.5659929300871505	143.28394690629216
	3.5674481674171803	143.19283048135247
	3.56890340474721	143.1018483658491
	3.57035864207724	143.01100610929242
	3.5718138794072702	142.92030862313408
	3.5732691167373	142.82976056282152
	3.5747243540673304	142.7393670741688
	3.57617959139736	142.64913012226876
	3.5776348287273905	142.559041484282
	3.5790900660574203	142.46908977606031
	3.5805453033874506	142.37926140553327
	3.5820005407174804	142.28954386827286
	3.5834557780475103	142.19992604895774
	3.58491101537754	142.1103956400827
	3.5863662527075704	142.02094091346402
	3.5878214900376	141.93156030674433
	3.5892767273676305	141.8422572413564
	3.5907319646976603	141.75303778391935
	3.5921872020276906	141.66390846227023
	3.5936424393577204	141.57487535533576
	3.5950976766877507	141.4859442154931
	3.5965529140177805	141.3971204513981
	3.5980081513478104	141.30840995913792
	3.59946338867784	141.2198190842589
	3.6009186260078705	141.131354127073
	3.6023738633379003	141.04302117911573
	3.6038291006679306	140.95482542816313
	3.6052843379979604	140.86677205253298
	3.6067395753279903	140.77886706654107
	3.6081948126580206	140.6911121766881
	3.6096500499880504	140.6035007982941
	3.6111052873180802	140.51602131513408
	3.61256052464811	140.42865762512653
	3.61401576197814	140.34139589817394
	3.61547099930817	140.2542237287321
	3.6169262366382	140.16712636810536
	3.6183814739682303	140.08009126816722
	3.61983671129826	139.99311866994134
	3.6212919486282904	139.90621589993953
	3.6227471859583202	139.81939938836913
	3.6242024232883505	139.73268526326981
	3.6256576606183804	139.64608743726848
	3.62711289794841	139.55962096291157
	3.62856813527844	139.4733010293742
	3.6300233726084703	139.38713323351834
	3.6314786099385	139.3011154742093
	3.6329338472685304	139.2152328288904
	3.6343890845985602	139.1294679803367
	3.6358443219285905	139.04380900868594
	3.6372995592586204	138.95824647537938
	3.6387547965886506	138.8727735463069
	3.64021003391868	138.78738255499115
	3.6416652712487103	138.70206409665732
	3.64312050857874	138.6168023574596
	3.6445757459087704	138.53158031243507
	3.6460309832388003	138.44640317540527
	3.6474862205688305	138.3613017679141
	3.6489414578988604	138.27637124467608
	3.6503966952288907	138.191687194955
	3.6518519325589205	138.10723900017197
	3.6533071698889503	138.02286624679016
	3.65476240721898	137.9382221884756
	3.6562176445490104	137.85313952426512
	3.6576728818790403	137.76762332575822
	3.6591281192090706	137.68168462630254
	3.6605833565391004	137.59757501217857
	3.6620385938691307	137.5137694444745
	3.6634938311991605	137.4300668774434
	3.664949068529191	137.3464671046633
	3.6664043058592206	137.26296992039966
	3.6678595431892504	137.17957512013407
	3.6693147805192803	137.09628249944058
	3.67077001784931	137.01309185469546
	3.6722252551793404	136.93000298321272
	3.6736804925093702	136.8470156825814
	3.6751357298394	136.76412975142347
	3.6765909671694303	136.68134498856347
	3.67804620449946	136.5986611941044
	3.6795014418294905	136.51607816811358
	3.6809566791595203	136.4335957118796
	3.68241191648955	136.35121362698712
	3.68386715381958	136.26893171572848
	3.6853223911496102	136.1867497812059
	3.68677762847964	136.1046676268677
	3.6882328658096704	136.0226850569478
	3.6896881031397	135.94080187656726
	3.6911433404697305	135.85901789082752
	3.6925985777997603	135.7773329062136
	3.6940538151297906	135.6957467289559
	3.6955090524598204	135.61425916696908
	3.6969642897898503	135.53287002757338
	3.69841952711988	135.4515791196887
	3.6998747644499104	135.37038625262235
	3.70133000177994	135.28929123568466
	3.7027852391099705	135.20829387941748
	3.7042404764400003	135.1273939948063
end


diabat 2^1Sigma 3^1Sigma 
name '<2^1Sigma|diabat|3^1Sigma>'
symmetry +
lambda 0
mult 1
type  grid
values
	0.7937658163800001	-469.80914049800776
	0.7952210537100302	-464.7966018462603
	0.7966762910400601	-459.78247071086116
	0.7981315283700902	-454.76787193167183
	0.7995867657001201	-449.75390939960835
	0.80104200303015	-444.74167623780977
	0.8024972403601801	-439.7322602345912
	0.8039524776902102	-434.72674452365754
	0.8054077150202401	-429.72620572305004
	0.8068629523502702	-424.7317099698994
	0.8083181896803001	-419.74431036159604
	0.8097734270103302	-414.7650552305122
	0.8112286643403601	-409.79498183830856
	0.8126839016703902	-404.83512301657265
	0.8141391390004201	-399.88649848089517
	0.8155943763304501	-394.9501171198781
	0.81704961366048	-390.0269779971377
	0.8185048509905101	-385.1180716047502
	0.8199600883205401	-380.2243781193074
	0.8214153256505702	-375.3468651383382
	0.8228705629806001	-370.48649400598515
	0.8243258003106302	-365.6442126870934
	0.8257810376406601	-360.8209584493907
	0.8272362749706902	-356.0176555668868
	0.82869151230072	-351.2352233318343
	0.8301467496307501	-346.47456566738947
	0.83160198696078	-341.73657197108514
	0.8330572242908101	-337.0221245308903
	0.8345124616208401	-332.3320970906625
	0.8359676989508702	-327.6673491451593
	0.8374229362809001	-323.02872422599376
	0.8388781736109302	-318.4170599499039
	0.8403334109409601	-313.83317995665857
	0.8417886482709902	-309.2778979313898
	0.84324388560102	-304.7520131775036
	0.8446991229310501	-300.2563148913023
	0.84615436026108	-295.7915806842984
	0.8476095975911101	-291.35857746462807
	0.84906483492114	-286.9580580837028
	0.8505200722511701	-282.5907602441566
	0.8519753095812002	-278.2574164243106
	0.8534305469112302	-273.9587459510967
	0.8548857842412602	-269.69545725406715
	0.8563410215712901	-265.4682429606937
	0.85779625890132	-261.2777845303399
	0.8592514962313501	-257.12475266704314
	0.86070673356138	-253.00981135098482
	0.8621619708914101	-248.9336089298613
	0.8636172082214401	-244.8967778901042
	0.8650724455514701	-240.8999452077087
	0.8665276828815002	-236.94372634854517
	0.8679829202115301	-233.0287261579233
	0.8694381575415602	-229.15553446255217
	0.8708933948715901	-225.3247318009644
	0.8723486322016201	-221.53688670200063
	0.8738038695316501	-217.7925610832035
	0.8752591068616801	-214.09230279723943
	0.8767143441917101	-210.43664627780709
	0.8781695815217401	-206.8261205175313
	0.8796248188517701	-203.2612450833849
	0.8810800561818001	-199.74252700248599
	0.88253529351183	-196.27045919669035
	0.8839905308418601	-192.8455299931329
	0.8854457681718901	-189.46821582771554
	0.8869010055019201	-186.13898545841403
	0.8883562428319501	-182.85829722287144
	0.8898114801619801	-179.62660194813452
	0.8912667174920101	-176.44433961204595
	0.8927219548220401	-173.31193914280902
	0.8941771921520701	-170.22982501021943
	0.8956324294821001	-167.19841206352794
	0.89708766681213	-164.21810662995267
	0.8985429041421601	-161.28930421240875
	0.8999981414721901	-158.41239780015167
	0.9014533788022201	-155.5877706977717
	0.9029086161322502	-152.81579955426696
	0.9043638534622801	-150.09685296549833
	0.9058190907923102	-147.43129276276613
	0.9072743281223401	-144.81947599588239
	0.9087295654523702	-142.2617525551068
	0.9101848027824	-139.75846767061466
	0.91164004011243	-137.30995813810932
	0.91309527744246	-134.91655833277127
	0.91455051477249	-132.5785958847464
	0.9160057521025201	-130.29639747926467
	0.9174609894325502	-128.0702819923008
	0.9189162267625801	-125.9005621477354
	0.9203714640926102	-123.78755117710352
	0.92182670142264	-121.73156183494757
	0.9232819387526701	-119.73290078240643
	0.9247371760827001	-117.79186906626455
	0.9261924134127301	-115.90877661172362
	0.92764765074276	-114.08392249698863
	0.9291028880727901	-112.31757791505152
	0.9305581254028201	-110.6100663833904
	0.9320133627328502	-108.96181511045052
	0.9334686000628801	-107.37293939399024
	0.9349238373929102	-105.843298226775
	0.9363790747229401	-104.37426793161649
	0.9378343120529702	-102.96739074472225
	0.939289549383	-101.61758657652081
	0.9407447867130301	-100.32334642715432
	0.94220002404306	-99.10944586791447
	0.9436552613730901	-97.96750836875526
	0.94511049870312	-96.79473969527226
	0.9465657360331501	-95.54450503813223
	0.9480209733631801	-94.27362103260293
	0.9494762106932102	-93.04854415255522
	0.95093144802324	-91.93752091490478
	0.9523866853532701	-91.0106337157622
	0.9538419226833	-90.3100307710256
	0.9552971600133301	-89.72106688142958
	0.95675239734336	-89.12742725485168
	0.9582076346733901	-88.57406664072823
	0.95966287200342	-88.11604460390117
	0.9611181093334501	-87.76858264277325
	0.9625733466634802	-87.55182234148651
	0.9640285839935102	-87.49505305167713
	0.9654838213235402	-87.60822615207962
	0.9669390586535701	-87.88690153210518
	0.9683942959836	-88.32569201584192
	0.9698495333136301	-88.91899161749188
	0.9713047706436602	-89.66169506007736
	0.9727600079736901	-90.54871478667883
	0.9742152453037201	-91.57483588251307
	0.9756704826337501	-92.73499216323671
	0.9771257199637802	-94.02445952930339
	0.97858095729381	-95.43954408047557
	0.9800361946238401	-96.97730046237939
	0.9814914319538701	-98.63233225550084
	0.9829466692839002	-100.39805746918955
	0.9844019066139301	-102.27007869243607
	0.9858571439439601	-104.2454041072524
	0.9873123812739901	-106.32288678317491
	0.9887676186040202	-108.50222971029234
	0.9902228559340501	-110.78410072037968
	0.9916780932640801	-113.16912365752432
	0.9931333305941101	-115.65777971614261
	0.9945885679241402	-118.25103472641877
	0.9960438052541702	-120.94983473071807
	0.9974990425842001	-123.75239938482719
	0.9989542799142301	-126.6554682409469
	1.0004095172442602	-129.65467042507953
	1.00186475457429	-132.74532187993918
	1.00331999190432	-135.92274701885708
	1.0047752292343501	-139.1820480394981
	1.0062304665643802	-142.51803897377158
	1.00768570389441	-145.92566148339756
	1.00914094122444	-149.39997033011878
	1.01059617855447	-152.93594995666535
	1.0120514158845002	-156.52850622844562
	1.01350665321453	-160.17263081025794
	1.0149618905445603	-163.8629095655333
	1.0164171278745902	-167.59280177863366
	1.0178723652046202	-171.3578601301815
	1.01932760253465	-175.15822995646704
	1.02078283986468	-178.9971206914188
	1.0222380771947102	-182.88072497519352
	1.0236933145247402	-186.8148196809716
	1.02514855185477	-190.80505555910986
	1.0266037891848	-194.8588153152632
	1.0280590265148302	-198.98305718522715
	1.0295142638448602	-203.17932785067023
	1.0309695011748903	-207.44558473988036
	1.0324247385049201	-211.77439714655156
	1.0338799758349502	-216.15797214026315
	1.0353352131649802	-220.5891690173503
	1.03679045049501	-225.0594237326004
	1.0382456878250401	-229.55915477678718
	1.0397009251550702	-234.0824832750077
	1.0411561624851	-238.6267304140929
	1.04261139981513	-243.195067980565
	1.0440666371451601	-247.79257226971822
	1.0455218744751902	-252.42364865987292
	1.0469771118052202	-257.0936404132517
	1.04843234913525	-261.8096922854893
	1.0498875864652801	-266.57768239922916
	1.0513428237953102	-271.40150271815764
	1.05279806112534	-276.28114075597114
	1.05425329845537	-281.2144787202269
	1.0557085357854001	-286.20184019090993
	1.05716377311543	-291.24587483226424
	1.05861901044546	-296.35052271252243
	1.06007424777549	-301.52555174830377
	1.0615294851055201	-306.79129375110097
	1.0629847224355502	-312.1832670468957
	1.0644399597655803	-317.7566038417499
	1.06589519709561	-323.5776462485701
	1.0673504344256401	-329.7243626161453
	1.06880567175567	-336.2893149042393
	1.0702609090857003	-343.37819855286034
	1.07171614641573	-351.10508971361196
	1.0731713837457602	-359.58805343931454
	1.07462662107579	-368.9378299402997
	1.07608185840582	-379.2618181558537
	1.07753709573585	-390.66064735740474
	1.0789923330658802	-403.2169565717213
	1.0804475703959102	-416.9868341885485
	1.0819028077259403	-432.00039848254164
	1.08335804505597	-448.2597957221078
	1.0848132823860002	-465.7712261540328
	1.0862685197160302	-484.5222750121102
	1.08772375704606	-504.4589366941618
	1.0891789943760901	-525.4901643602789
	1.0906342317061202	-547.4939235483725
	1.09208946903615	-570.3185515092191
	1.0935447063661803	-593.7891836714443
	1.0949999436962101	-617.7359539914905
	1.0964551810262402	-642.0060378228845
	1.09791041835627	-666.4554779019672
	1.0993656556863	-690.9594431618971
	1.1008208930163301	-715.4254461222299
	1.1022761303463602	-739.7995389041316
	1.10373136767639	-764.0703190254353
	1.10518660500642	-788.2183407348421
	1.1066418423364501	-812.1583383384423
	1.10809707966648	-835.820875398771
	1.1095523169965102	-859.1651032879672
	1.11100755432654	-882.1808072061831
	1.1124627916565701	-904.8887002570846
	1.1139180289866002	-927.3410784057996
	1.11537326631663	-949.5971018127748
	1.11682850364666	-971.653169326768
	1.1182837409766901	-993.4957007488556
	1.1197389783067202	-1015.1171191714457
	1.12119421563675	-1036.5155614100659
	1.12264945296678	-1057.6923910595724
	1.1241046902968101	-1078.646361595689
	1.1255599276268402	-1099.3841255630978
	1.12701516495687	-1120.015444085242
	1.1284704022869003	-1140.7072669943154
	1.1299256396169302	-1161.6365842108353
	1.1313808769469602	-1182.9796178117176
	1.13283611427699	-1204.909376414449
	1.13429135160702	-1227.601147550704
	1.1357465889370502	-1251.2357128527074
	1.1372018262670802	-1275.8682467061444
	1.13865706359711	-1301.4173895362474
	1.14011230092714	-1327.7682393257564
	1.1415675382571702	-1354.7903822253575
	1.1430227755872002	-1382.3548121226122
	1.14447801291723	-1410.3372990968564
	1.1459332502472601	-1438.6189154873355
	1.1473884875772902	-1467.0780382347293
	1.1488437249073202	-1495.5783947928503
	1.15029896223735	-1523.9827006007908
	1.1517541995673801	-1552.153303097708
	1.1532094368974102	-1579.9636586833658
	1.15466467422744	-1607.2935540003382
	1.15611991155747	-1633.993305988457
	1.1575751488875001	-1659.9400818110953
	1.1590303862175302	-1685.218199848845
	1.1604856235475602	-1710.0015067881395
	1.16194086087759	-1734.5458908634246
	1.1633960982076201	-1759.1007803690882
	1.1648513355376502	-1783.8874347548772
	1.16630657286768	-1809.149270737289
	1.16776181019771	-1835.1433231339033
	1.1692170475277401	-1861.940796084069
	1.1706722848577702	-1889.4698714722617
	1.1721275221878	-1917.534149746818
	1.17358275951783	-1945.8963463181644
	1.1750379968478601	-1974.3436375788078
	1.1764932341778902	-2002.6492196240579
	1.17794847150792	-2030.537526593842
	1.17940370883795	-2057.83751785192
	1.1808589461679802	-2084.5354381995203
	1.1823141834980102	-2110.7404338414635
	1.1837694208280403	-2136.6528777553467
	1.18522465815807	-2162.4470473545225
	1.1866798954881002	-2188.287162424611
	1.1881351328181302	-2214.376027503895
	1.18959037014816	-2240.8898121514067
	1.19104560747819	-2267.896834721407
	1.1925008448082202	-2295.3876953844374
	1.1939560821382502	-2323.2522933772198
	1.1954113194682803	-2351.383183017111
	1.19686655679831	-2379.686139839054
	1.1983217941283402	-2408.055118018725
	1.1997770314583702	-2436.378564732757
	1.2012322687884	-2464.556231048089
	1.2026875061184301	-2492.496707274342
	1.2041427434484602	-2520.116571945742
	1.20559798077849	-2547.339110317331
	1.20705321810852	-2574.0939486820535
	1.2085084554385501	-2600.3152286871773
	1.20996369276858	-2625.9408501910657
	1.2114189300986102	-2650.9242104484147
	1.21287416742864	-2675.237153865921
	1.2143294047586701	-2698.88745286857
	1.2157846420887002	-2721.910753228669
	1.21723987941873	-2744.354384928589
	1.21869511674876	-2766.2824149455046
	1.2201503540787901	-2787.784385591938
	1.22160559140882	-2808.960578028702
	1.22306082873885	-2829.9047307716537
	1.22451606606888	-2850.6634008238943
	1.2259713033989101	-2871.2057527695106
	1.2274265407289402	-2891.470962660216
	1.22888177805897	-2911.3837100372402
	1.230337015389	-2930.8502856779523
	1.2317922527190301	-2949.7993643109476
	1.23324749004906	-2968.2207567322585
	1.2347027273790903	-2986.183982515173
	1.23615796470912	-3003.861910833177
	1.2376132020391502	-3021.422468102741
	1.2390684393691802	-3039.0087707197818
	1.24052367669921	-3056.751244068022
	1.24197891402924	-3074.762215489616
	1.2434341513592702	-3093.1232876612157
	1.2448893886893	-3111.8830102557367
	1.2463446260193303	-3131.0322483849304
	1.24779986334936	-3150.5415305311217
	1.2492551006793902	-3170.3773999413243
	1.2507103380094202	-3190.49814028071
	1.25216557533945	-3210.8524298284756
	1.2536208126694801	-3231.3852832632947
	1.2550760499995102	-3252.0388886946093
	1.25653128732954	-3272.749640011134
	1.2579865246595703	-3293.4491641235327
	1.2594417619896001	-3314.0669722515813
	1.2608969993196302	-3334.5295704318087
	1.2623522366496602	-3354.7561794094254
	1.26380747397969	-3374.6620770683257
	1.2652627113097201	-3394.159699921507
	1.2667179486397502	-3413.239460551853
	1.26817318596978	-3432.004301341207
	1.2696284232998103	-3450.568957312
	1.2710836606298401	-3469.052574734549
	1.2725388979598702	-3487.5917086568516
	1.2739941352899002	-3506.3346962846554
	1.27544937261993	-3525.4441846272784
	1.2769046099499601	-3545.02880673013
	1.2783598472799902	-3565.020564287497
	1.27981508461002	-3585.309744534188
	1.2812703219400503	-3605.7709822194993
	1.2827255592700801	-3626.260790973436
	1.2841807966001102	-3646.6156198423014
	1.2856360339301403	-3666.649838707228
	1.28709127126017	-3686.188180638379
	1.2885465085902001	-3705.2262084318063
	1.2900017459202302	-3723.839671853537
	1.29145698325026	-3742.1361895230693
	1.2929122205802903	-3760.235945307777
	1.2943674579103202	-3778.271241102164
	1.29582269524035	-3796.389418306331
	1.29727793257038	-3814.7524902675577
	1.29873316990041	-3833.4376658833717
	1.3001884072304402	-3852.4433003676604
	1.3016436445604702	-3871.7375323594642
	1.3030988818905	-3891.271986747539
	1.30455411922053	-3910.9896530007645
	1.3060093565505602	-3930.82789009473
	1.30746459388059	-3950.714844746868
	1.30891983121062	-3970.5817918352113
	1.3103750685406501	-3990.3685784621957
	1.3118303058706802	-4010.018004620928
	1.3132855432007102	-4029.474979363924
	1.31474078053074	-4048.6827702995724
	1.3161960178607701	-4067.5809798172486
	1.3176512551908002	-4086.09147241394
	1.31910649252083	-4104.150365986967
	1.32056172985086	-4121.779335909749
	1.3220169671808901	-4139.0414784729255
	1.3234722045109202	-4156.047234441761
	1.3249274418409502	-4172.913254681371
	1.32638267917098	-4189.757258419984
	1.3278379165010101	-4206.725629391265
	1.3292931538310402	-4223.979009730778
	1.33074839116107	-4241.577116145283
	1.3322036284911	-4259.508042370366
	1.3336588658211301	-4277.674286096193
	1.3351141031511602	-4295.951631940265
	1.3365693404811902	-4314.217391555183
	1.33802457781122	-4332.325108470046
	1.3394798151412501	-4350.0864774023685
	1.3409350524712802	-4367.37812960679
	1.34239028980131	-4384.160990877364
	1.34384552713134	-4400.487749721731
	1.3453007644613701	-4416.470330300686
	1.3467560017914002	-4432.212431774929
	1.3482112391214303	-4447.82317245434
	1.34966647645146	-4463.4503117747845
	1.3511217137814902	-4479.226670641907
	1.3525769511115202	-4495.227850268879
	1.35403218844155	-4511.47515148079
	1.35548742577158	-4527.924661360834
	1.3569426631016102	-4544.532233633632
	1.3583979004316402	-4561.255802966407
	1.3598531377616703	-4578.033231358906
	1.3613083750917	-4594.793489933905
	1.3627636124217302	-4611.475555602963
	1.3642188497517602	-4628.025686478115
	1.36567408708179	-4644.401681723964
	1.3671293244118203	-4660.56270426172
	1.3685845617418502	-4676.466004340276
	1.3700397990718802	-4692.061782989695
	1.3714950364019103	-4707.294077741313
	1.3729502737319401	-4722.126456645103
	1.3744055110619702	-4736.546084925834
	1.3758607483920002	-4750.607951370839
	1.37731598572203	-4764.393562513684
	1.3787712230520601	-4777.9772318385
	1.3802264603820902	-4791.440932332778
	1.3816816977121202	-4804.889028703434
	1.3831369350421503	-4818.417396426492
	1.3845921723721801	-4832.102377371946
	1.38604740970221	-4845.960195128817
	1.3875026470322402	-4859.955884848856
	1.38895788436227	-4874.058501359101
	1.3904131216923001	-4888.237010186142
	1.3918683590223302	-4902.44299070998
	1.39332359635236	-4916.623488005494
	1.39477883368239	-4930.728556436428
	1.3962340710124201	-4944.711282670582
	1.39768930834245	-4958.529010832444
	1.3991445456724803	-4972.139535204435
	1.40059978300251	-4985.50011676292
	1.4020550203325401	-4998.561504613466
	1.4035102576625702	-5011.270565889932
	1.4049654949926	-5023.577884939252
	1.40642073232263	-5035.45773225246
	1.4078759696526602	-5046.971759188356
	1.40933120698269	-5058.201893363657
	1.4107864443127203	-5069.2274223554705
	1.41224168164275	-5080.140530065219
	1.4136969189727802	-5091.05253827593
	1.4151521563028102	-5102.077325492191
	1.41660739363284	-5113.317430068713
	1.41806263096287	-5124.760835746631
	1.4195178682929002	-5136.333026014712
	1.42097310562293	-5147.957367724415
	1.4224283429529603	-5159.546831354917
	1.4238835802829901	-5170.983538052082
	1.4253388176130202	-5182.139119990672
	1.4267940549430502	-5192.879298636199
	1.42824929227308	-5203.1566512097015
	1.4297045296031101	-5213.022342344611
	1.4311597669331402	-5222.540834110767
	1.43261500426317	-5231.784895024313
	1.4340702415932003	-5240.84690225558
	1.4355254789232301	-5249.830293229592
	1.4369807162532602	-5258.85066993733
	1.4384359535832902	-5267.992402828353
	1.43989119091332	-5277.260398409531
	1.4413464282433501	-5286.64108411153
	1.4428016655733802	-5296.110201242585
	1.44425690290341	-5305.632790448928
	1.4457121402334403	-5315.164604760848
	1.4471673775634701	-5324.655707308306
	1.4486226148935	-5334.055250135512
	1.4500778522235303	-5343.322313493456
	1.45153308955356	-5352.417951032996
	1.4529883268835901	-5361.299114232559
	1.4544435642136202	-5369.931969078929
	1.45589880154365	-5378.301051433102
	1.4573540388736803	-5386.404563676435
	1.4588092762037101	-5394.253563032635
	1.4602645135337402	-5401.85643815718
	1.4617197508637703	-5409.219050411044
	1.4631749881938	-5416.345829026186
	1.4646302255238302	-5423.240510803804
	1.4660854628538602	-5429.90638786106
	1.46754070018389	-5436.346009188808
	1.4689959375139203	-5442.560502136717
	1.4704511748439502	-5448.553906057225
	1.4719064121739802	-5454.334759627574
	1.4733616495040103	-5459.9139218215605
	1.47481688683404	-5465.304023419978
	1.4762721241640702	-5470.518193721782
	1.4777273614941002	-5475.570152698743
	1.47918259882413	-5480.475681527914
	1.4806378361541601	-5485.24945502503
	1.4820930734841902	-5489.900961263518
	1.48354831081422	-5494.43688024672
	1.48500354814425	-5498.860623254603
	1.4864587854742801	-5503.175271288112
	1.4879140228043102	-5507.383835199158
	1.4893692601343402	-5511.488197839039
	1.49082449746437	-5515.48970114166
	1.4922797347944001	-5519.391268930867
	1.4937349721244302	-5523.196837392963
	1.49519020945446	-5526.911713541533
	1.4966454467844903	-5530.541485112768
	1.4981006841145201	-5534.091651130455
	1.4995559214445502	-5537.56781083452
	1.5010111587745802	-5540.975742571805
	1.50246639610461	-5544.321371779177
	1.5039216334346401	-5547.610777435346
	1.5053768707646702	-5550.850403016744
	1.5068321080947	-5554.041005768377
	1.50828734542473	-5557.152616024963
	1.5097425827547601	-5560.157075235633
	1.5111978200847902	-5563.0617290762675
	1.5126530574148203	-5565.87508340726
	1.51410829474485	-5568.595595245675
	1.5155635320748801	-5571.220218872104
	1.5170187694049102	-5573.7453994075895
	1.51847400673494	-5576.167185812144
	1.51992924406497	-5578.481166756976
	1.5213844813950002	-5580.68144531383
[truncated: 57,838 more chars]
