# Supplementary material for: Exact Rovibronic Equivalence of the Adiabatic and Diabatic Representations of N‐Coupled State Diatomic Systems
Source: J Comput Chem. 2025 Jul 22;46(20):e70181. doi: 10.1002/jcc.70181 (PMC12281130; doi:10.1002/jcc.70181)
Supplement: Supplementary file 1 — Data S1: Supporting Information. [file JCC-46-0-s001.zip › supplementary_material/README.md]

The supplementary materials to this study contain the spectroscopic models of the
carbon mono-hydride (CH), molecular nitrogen (N2), and a synthetic 10-electronic
state diatomic molecules in the  form of DUO input files in both the adiabatic 
and diabatic representations; descriptions of these systems are provided below.

    For N2 and CH, 6 input files are provided covering the cases 
of a fully coupled model and models using degraded theory (removing important 
coupling terms); an explanation of the different input files can be found below.
We provide only the fully coupled adiabatic and diabatic Duo input files for the
synthetic 10-state system. All curves are provided on a grid.

SUPPLEMENTARY FILE DESCRIPTION

The supplementary files have the following naming convention:

        <molecule>_<representation>_<theory-level>.inp                 

<molecule>       : 'CH', 'N2', '10State'

<representation> : 'ADIABATIC' or 'DIABATIC'
                   
<theory-level>   : describes the level of theory used in the calculation. For
                   the diabatic representation, 'FULL-MODEL' means PECs and
                   the DCs are provided; 'approximation-IV' means the DC has been 
                   turned off in the calculation. For the adiabatic representation, 
                   'FULL-MODEL' means all avoided crossing PECs, first-order 
                   NAC (W(1)) coupling these states, and the K coupling term 
                   (K=-(W(1))^2, including the DBOCs and off-diagonal DDRs) are 
                   provided; 'approximation-I' (K_ii=0/DBOCs=0) 
                   means the DBOC terms (diagonal elements of K) has been turned 
                   off in the calculation; 'approximation-II' means that all 
                   off-diagonal DDR elements are excluded from the calculation 
                   (both  W(1=0), and the offdiagonal elements of K=0); 'approximation-III'
                   means all DDR couplings have been removed from the calculation
                   (W(1)=K=0).


MOLECULAR SYSTEM DESCRIPTIONS

N2: We consider three strongly interacting electronic states (1)^1Sigma+, (2)^1Sigma+,
    and (3)^1Sigma+ which possess large Non-Adiabatic-Couplings (NACs). They exhibit 
    an avoided crossing near the potential minima and have strongly bound-characters.

CH: We consider four weakly interacting electronic states C^2Sigma+, (2)^2Sigma+,
    (3)^2Sigma+, and (4)^2Sigma+ which possess a weak NAC in the adiabatic representation and
    strong DCs in the diabatic representation. They exhibit an avoided crossing 
    near the adiabatic dissociation limit of the spectroscopically important C 
    state and diabatically consist of three bound states and a repulsive/unbound 
    third which correlates to the adiabatic C dissociation limit.

10S: A synthetic 10-state diatomic molecule in the singlet Sigma+ manifolds. They
     are coupled by 45 NACs, yielding a complex avoided crossing web, where diabatically
     a single deep potential passes through the other nine up to the highest
     dissociation limit.
